# Supplementary material for: CEP192 localises mitotic Aurora-A activity by priming its interaction with TPX2
Source: EMBO J. 2024 Sep 26;43(22):5381–420. doi: 10.1038/s44318-024-00240-z (PMC11574021; doi:10.1038/s44318-024-00240-z)
Supplement: Supplementary file 3 — Source data Fig. 1 [file 44318_2024_240_MOESM3_ESM.zip]

Archive with 11 entries (6 files):
- Figure 1/.DS_Store
- Figure 1/1A/
- Figure 1/1A/Source data_Figure 1A_Western blots.pdf
- Figure 1/1B/
- Figure 1/1B/Source data_Figure 1B_Numerical data.xlsx
- Figure 1/1D/
- Figure 1/1D/Source data_Figure 1D_Numerical values.xlsx
- Figure 1/1E/
- Figure 1/1E/Source data_Figure 1E_Numerical values.xlsx
- Figure 1/1G/
- Figure 1/1G/Source data_Figure 1G_Numerical values.xlsx
