# Supplementary material for: CEP192 localises mitotic Aurora-A activity by priming its interaction with TPX2
Source: EMBO J. 2024 Sep 26;43(22):5381–420. doi: 10.1038/s44318-024-00240-z (PMC11574021; doi:10.1038/s44318-024-00240-z)
Supplement: Supplementary file 3 — Source data Fig. 1 [file 44318_2024_240_MOESM3_ESM.zip › Figure 1/1B/Source data_Figure 1B_Numerical data.xlsx]

## Sheet: 1B AurApT288 Intensity
Source data Figure 1B
1B Aurora-A-pT288 intensity
All signals were measured with 70 x 40 pixel rectangles							Plotted value									Plotted value									Plotted value
Repeat 1									Repeat 2									Repeat 3
Aurora-A-pT288				Background	Background	Corrected			Aurora-A-pT288				Background	Background	Corrected			Aurora-A-pT288				Background	Background	Corrected
Condition	Area	Mean Pixel value	Intensity	Mean pixel value	Intensity	intensity	% (siCon)		Condition	Area	Mean Pixel value	Intensity	Mean pixel value	Intensity	intensity	% (siCon)		Condition	Area	Mean Pixel value	Intensity	Mean pixel value	Intensity	intensity	% (siCon)
siCon	2800	90.214	252599	174.475	488529	235930	100		siCon	2800	81.621	228540	142.735	399659	171119	100		siCon	2800	85.917	240568	166.509	466226	225658	100
siCEP192	2800	134.76	377329	174.814	489480	112151	47.5357		siCEP192	2800	123.244	345084	143.446	401649	56564.8	33.0558		siCEP192	2800	143.256	401118	172.54	483112	81994	36.3355
siTPX2	2800	153.49	429773	176.567	494388	64615	27.3874		siTPX2	2800	132.972	372322	138.132	386769	14447.4	8.4429		siTPX2	2800	154.24	431873	172.125	481949	50076	22.1911
siBora	2800	111.112	311114	174.705	489175	178061	75.472		siBora	2800	45.447	127253	125.069	350193	222940	130.284		siBora	2800	67.047	187733	164.567	460787	273054	121.003
siTACC3	2800	122.198	342154	175.521	491459	149305	63.2836		siTACC3	2800	42.829	119920	110.816	310285	190365	111.247		siTACC3	2800	65.469	183313	162.919	456173	272860	120.917
AurA-i	2800	169.12	473535	176.221	493418	19883	8.4275		AurA-i	2800	140.156	392437	147.51	413028	20591.2	12.0333		AurA-i	2800	157.063	439776	166.89	467291	27515	12.1932
AurB-i	2800	138.541	387916	175.377	491057	103141	43.7168		AurB-i	2800	135.98	380743	157.334	440535	59792	34.9418		AurB-i	2800	123.094	344663	164.88	461665	117002	51.8493
PLK1i	2800	126.632	354570	173.116	484725	130155	55.1668		PLK1i	2800	123.7	346359	163.07	456597	110238	64.4218		PLK1i	2800	106.641	298594	167.072	467801	169207	74.9838
