# Supplementary material for: CEP192 localises mitotic Aurora-A activity by priming its interaction with TPX2
Source: EMBO J. 2024 Sep 26;43(22):5381–420. doi: 10.1038/s44318-024-00240-z (PMC11574021; doi:10.1038/s44318-024-00240-z)
Supplement: Supplementary file 3 — Source data Fig. 1 [file 44318_2024_240_MOESM3_ESM.zip › Figure 1/1D/Source data_Figure 1D_Numerical values.xlsx]

## Sheet: 1D AurApT288 intensity
Source data Figure 1D
1D Aurora-A-pT288 intensity
										Plotted value												Plotted value												Plotted value												Plotted value
Repeat 1												Repeat 2												Repeat 3												Repeat 4												Repeat 5
siCon			Mean pixel		Background	Background	Corrected Mean	Corrected	Average per cell	Average per cell		siCon			Mean pixel		Background	Background	Corrected Mean	Corrected	Average per cell	Average per cell		siCon			Mean pixel		Background	Background	Corrected Mean	Corrected	Average per cell	Average per cell		siCon			Mean pixel		Background	Background	Corrected Mean	Corrected	Average per cell	Average per cell		siCon
Image	Cell	Area	intensity	Intensity	mean pixel	intensity	Pixel intensity	Intensity	Mean Pixel	Intensity		Image	Cell	Area	intensity	Intensity	mean pixel	intensity	Pixel intensity	Intensity	Mean Pixel	Intensity		Image	Cell	Area	intensity	Intensity	mean pixel	intensity	Pixel intensity	Intensity	Mean Pixel	Intensity		Image	Cell	Area	intensity	Intensity	mean pixel	intensity	Pixel intensity	Intensity	Mean Pixel	Intensity		Image	Cell
18	1	429	118.925	51019	50.669	21737	68.256	29282				8	1	229	177.825	40722	55.856	12791	121.969	27931				9	1	210	176.233	37009	104.514	21948	71.719	15061				7	1	191	245.503	46891	190.634	36411	54.869	10480				8	1
		396	129.727	51372	56.523	22383	73.204	28989	70.73	29135.5				256	116.195	29746	52.352	13402	63.843	16344	92.906	22137.5				119	165.218	19661	117.319	13961	47.899	5700	59.809	10380.5				369	239.06	88213	193.127	71264	45.933	16949	50.401	13714.5		7	1
17	1	492	144.579	71133	34.008	16732	110.571	54401				7	1	425	142.946	60752	71.266	30288	71.68	30464					2	259	182.83	47353	86.22	22331	96.61	25022					2	330	180.136	59445	159.43	52612	20.706	6833
		246	128.472	31604	36.15	8893	92.322	22711	101.447	38556				374	134.404	50267	67.684	25314	66.72	24953	69.2	27708.5				298	190.876	56881	114.181	34026	76.695	22855	86.6525	23938.5				385	193.883	74645	157.561	60661	36.322	13984	28.514	10408.5		6	1
	2	334	145.94	48744	51.434	17179	94.506	31565					2	259	158.042	40933	96	24864	62.042	16069				8	1	371	206.539	76626	120.668	44768	85.871	31858				6	1	615	225.21	138504	143.75	88406	81.46	50098
		384	145.065	55705	52.56	20183	92.505	35522	93.5055	33543.5				277	160.177	44369	93.227	25824	66.95	18545	64.496	17307				353	215.065	75918	123.122	43462	91.943	32456	88.907	32157				918	206.251	189338	132.442	121582	73.809	67756	77.6345	58927
16	1	330	75.458	24901	23.673	7812	51.785	17089				6	1	250	175.368	43842	54.344	13586	121.024	30256				7	1	87	222.195	19331	134.908	11737	87.287	7594				5	1	347	236.081	81920	142.032	49285	94.049	32635				5	1
		305	84.656	25820	28.21	8604	56.446	17216	54.1155	17152.5				245	174.245	42690	54.302	13304	119.943	29386	120.484	29821				182	205.604	37420	129.505	23570	76.099	13850	81.693	10722				222	213.865	47478	142.815	31705	71.05	15773	82.5495	24204
15	1	385	121.229	46673	55.953	21542	65.276	25131				5	1	311	126.685	39399	67.704	21056	58.981	18343				6	1	179	185.771	33253	70.52	12623	115.251	20630				4	1	160	214.956	34393	147.238	23558	67.718	10835					2
		290	120.248	34872	49.448	14340	70.8	20532	68.038	22831.5				325	157.855	51303	68.698	22327	89.157	28976	74.069	23659.5				190	189.963	36093	77.695	14762	112.268	21331	113.76	20980.5				234	233.081	54541	145.346	34011	87.735	20530	77.7265	15682.5
14	1	277	172.531	47791	60.148	16661	112.383	31130					2	344	132.398	45545	72.599	24974	59.799	20571					2	123	176.154	21667	67.268	8274	108.886	13393				3	1	492	199.559	98183	75.295	37045	124.264	61138					3
		249	144.534	35989	67.028	16690	77.506	19299	94.9445	25214.5				407	174.147	70878	72.4	29467	101.747	41411	80.773	30991				117	172.487	20181	77.538	9072	94.949	11109	101.917	12251				277	173.289	48001	77.686	21519	95.603	26482
13	1	326	134.362	43802	62.632	20418	71.73	23384				4	1	441	198.342	87469	59.912	26421	138.43	61048					3	58	173.776	10079	71.483	4146	102.293	5933						257	178.486	45871	75.23	19334	103.256	26537	107.708	38052.3			4
		194	130.485	25314	61.773	11984	68.712	13330	70.221	18357				100	114.93	11493	58.67	5867	56.26	5626	97.345	33337				96	154.656	14847	52.792	5068	101.864	9779	102.079	7856		2	1	460	244.885	112647	184.407	84827	60.478	27820
12	1	339	109.841	37236	45.386	15386	64.455	21850				3	1	753	140.301	105647	66.717	50238	73.584	55409				5	1	233	212.468	49505	93.189	21713	119.279	27792						456	235.101	107206	194.57	88724	40.531	18482	50.5045	23151		4	1
		297	104.535	31047	38.566	11454	65.969	19593	65.212	20721.5				700	146.433	102503	69.771	48840	76.662	53663	75.123	54536				154	209.656	32287	87.039	13404	122.617	18883	120.948	23337.5		1	1	237	229.776	54457	153.553	36392	76.223	18065
11	1	181	113.669	20574	44.403	8037	69.266	12537					2	498	181.859	90566	72.06	35886	109.799	54680					2	104	178.587	18573	93.077	9680	85.51	8893						424	228.389	96837	158.719	67297	69.67	29540	72.9465	23802.5		3	1
		263	118.726	31225	49.502	13019	69.224	18206	69.245	15371.5				367	189.793	69654	71.529	26251	118.264	43403	114.032	49041.5				77	165.857	12771	97.013	7470	68.844	5301
	2	119	118.672	14122	60.218	7166	58.454	6956				2	1	324	144.926	46956	56.383	18268	88.543	28688						83	167.759	13924	112.361	9326	55.398	4598																2	1
		198	134.086	26549	68.182	13500	65.904	13049						277	146.838	40674	60.964	16887	85.874	23787	87.2085	26237.5				27	163.778	4422	107.815	2911	55.963	1511	66.4287	5075.75
		178	135.213	24068	64.449	11472	70.764	12596	62.179	10002.5			2	305	164.377	50135	49.951	15235	114.426	34900				4	1	463	209.184	96852	95.985	44441	113.199	52411																1	1
10	1	251	125	31375	35.709	8963	89.291	22412						286	166.287	47558	49.913	14275	116.374	33283	115.4	34091.5				458	200.854	91991	105.648	48387	95.206	43604	104.203	48007.5
		314	127.379	39997	39.105	12279	88.274	27718	80.0275	17504		1	1	321	119.555	38377	26.66	8558	92.895	29819					2	1196	236.593	282965	110.813	132532	125.78	150433
	2	253	166.474	42118	48.569	12288	117.905	29830						652	124.775	81353	30.885	20137	93.89	61216	93.3925	45517.5				53	193.491	10255	123.66	6554	69.831	3701	97.8055	77067
		248	168.734	41846	63.996	15871	104.738	25975	103.089	28774														3	1	74	193.757	14338	90.257	6679	103.5	7659
9	1	640	171.853	109986	63.758	40805	108.095	69181																		346	214.006	74046	81.494	28197	132.512	45849	118.006	26754
		488	179.934	87808	57.645	28131	122.289	59677	115.192	64429														2	1	128	220.656	28244	110.562	14152	110.094	14092
8	1	865	162.008	140137	53.398	46189	108.61	93948																		340	227.874	77477	103.485	35185	124.389	42292	117.242	28192
		604	165.844	100170	55.449	33491	110.395	66679	109.502	80313.5														1	1	270	213.522	57651	123.3	33291	90.222	24360
7	1	290	140.745	40816	64.207	18620	76.538	22196																		186	221.086	41122	115.984	21573	105.102	19549	97.662	21954.5
		439	129.838	56999	68.292	29980	61.546	27019	69.042	24607.5
6	1	187	129.214	24163	68.011	12718	61.203	11445
		507	147.515	74790	69.515	35244	78	39546	69.6015	25495.5
5	1	288	150.812	43434	60.458	17412	90.354	26022
		198	155	30690	65.737	13016	89.263	17674	89.8085	21848
4	1	974	125.932	122658	39.155	38137	86.777	84521
		461	129.033	59484	40.302	18579	88.731	40905	87.754	62713
3	1	347	125.795	43651	57.527	19962	68.268	23689
		344	138.846	47763	66.032	22715	72.814	25048	70.541	24368.5
2	1	357	140.275	50078	39.364	14053	100.911	36025
		166	114.108	18942	47.066	7813	67.042	11129	83.9765	23577
	2	437	136.13	59489	59.805	26135	76.325	33354
		537	138.065	74141	52.317	28094	85.748	46047	81.0365	39700.5
	3	1351	136.4	184277	75.14	101514	61.26	82763
		743	185.742	138006	53.12	39468	132.622	98538	96.941	90650.5
1	1	300	122.033	36610	22.787	6836	99.246	29774
		97	101.412	9837	22.979	2229	78.433	7608	88.8395	18691
siCEP192			Mean pixel		Background	Background	Corrected Mean	Corrected	Average per cell	Average per cell		siCEP192			Mean pixel		Background	Background	Corrected Mean	Corrected	Average per cell	Average per cell		siCEP192			Mean pixel		Background	Background	Corrected Mean	Corrected	Average per cell	Average per cell		siCEP192			Mean pixel		Background	Background	Corrected Mean	Corrected	Average per cell	Average per cell		siCEP192
Image	Cell	Area	intensity	Intensity	mean pixel	intensity	Pixel intensity	Intensity	Mean Pixel	Intensity		Image	Cell	Area	intensity	Intensity	mean pixel	intensity	Pixel intensity	Intensity	Mean Pixel	Intensity		Image	Cell	Area	intensity	Intensity	mean pixel	intensity	Pixel intensity	Intensity	Mean Pixel	Intensity		Image	Cell	Area	intensity	Intensity	mean pixel	intensity	Pixel intensity	Intensity	Mean Pixel	Intensity		Image	Cell
5	1	302	60.175	18173	56.662	17112	3.513	1061	3.513	1061		4	1	158	60.006	9481	52.278	8260	7.728	1221				4	1	2310	150.129	346799	142.971	330262	7.158	16537	7.158	16537		3	1	249	107.253	26706	99.249	24713	8.004	1993				3	1
		1225	66.35	81279	55.645	68165	10.705	13114						559	111.429	62289	50.631	28303	60.798	33986	34.263	17603.5			2	490	166.871	81767	158.373	77603	8.498	4164	8.498	4164				94	94.436	8877	92.585	8703	1.851	174	4.9275	1083.5
	2	1027	61.771	63439	59.105	60701	2.666	2738	7.109	7087.5			2	378	69.024	26091	48.577	18362	20.447	7729					3	1287	111.28	143217	110.801	142601	0.479	616	0.479	616			2	252	98.893	24921	82.659	20830	16.234	4091	8.117	2045.5			2
		594	59.525	35358	51.401	30532	8.124	4826						247	58.725	14505	42.704	10548	16.021	3957	18.234	5843		3	1	1320	115.114	151951	105.502	139263	9.612	12688.4	9.612	12688.4			3	27	86.519	2336	85.333	2304	1.186	32
	3	228	68.557	15631	50.36	11482	18.197	4149	5.395	3782			3	1192	63.787	76034	47.685	56840	16.102	19194	16.102	19194			2	2928	134.565	394006	128.804	377138	5.761	16867.9	5.761	16867.9				89	111.843	9954	92.202	8206	19.641	1748					3
	4	208	96.245	20019	61.091	12707	35.154	7312	35.154	7312			4	346	63.162	21854	44.072	15249	19.09	6605	19.09	6605			3	623	121.167	75487	111.424	69417.2	9.743	6069.85	9.743	6069.85				139	115.711	16428	87.952	11847	27.759	4581	23.7	3164.5
	5	410	89.8	36818	59.42	24362	30.38	12456	30.38	12456				281	54.441	15298	49.989	14047						2	1	636	117.796	74918	102.571	65235	15.225	9683	15.225	9683			4	98	124.418	12193	121.357	11893	3.061	300					5
4	1	621	67.95	42197	51.95	32261	16	9936				3	1	492	127.238	62601	57.53	28305	69.708	34296	69.708	34296			2	1767	180.012	318082	164.018	289820	15.994	28262	15.994	28262				196	125.031	24506	119.735	23468	5.296	1038	4.1785	669
		660	59.345	39168	57.094	37682	2.251	1486	23.19	11196			2	3017	96.495	291124	69.819	210645	26.676	80479	26.676	80479			3	649	185.613	120463	185.569	120434	0.044	29	0.044	29		2	1	288	132.986	38300	124.156	35757	8.83	2543					6
	2	534	72.157	38532	64.006	34179	8.151	4353					3	430	151.251	65038	78.174	33615	73.077	31423	73.077	31423		1	1	2267	170.887	387400	137.241	311126	33.646	76274	33.646	76274				212	124.528	26400	123.377	26156	1.151	244	4.9905	1393.5
		623	72.281	45031	70.254	43768	2.027	1263	5.201	2919.5		2	1	238	184.723	43964	48.882	11634	135.841	32330					2	2586	145.289	375718	133.601	345492	11.688	30225.8	11.688	30225.8			2	242	129.967	31452	138.008	33398	-8.041	-1946				2	1
	3	1062	69.938	74274	61.369	65174	8.569	9100						64	164.672	10539	54.5	3488	110.172	7051	123.007	19690.5			3	4820	162.464	783075	153.38	739292	9.084	43783.4	9.084	43783.4				106	123.566	13098	133.377	14138	-9.811	-1040	-8.926	-1493
		151	66.682	10069	62.232	9397	4.45	672	5.298	5181.5			2	132	123.879	16352	66.97	8840	56.909	7512					4	796	129.157	102809	109.052	86805.4	20.105	16003.6	20.105	16003.6			3	331	127.474	42194	121.749	40299	5.725	1895					2
3	1	60	76.883	4613	63.417	3805	13.466	808						8	132.5	1060	54.5	436	78	624	67.4545	4068																253	132.708	33575	126.901	32106	5.807	1469	5.766	1682
		130	72.862	9472	64.3	8359	8.562	1113	8.958	740			3	617	153.83	94913	60.87	37557	92.96	57356	92.96	57356															4	484	123.994	60013	104.143	50405	19.851	9608					3
	2	134	98.851	13246	65.858	8825	32.993	4421					4	110	127.227	13995	64.345	7078	62.882	6917	62.882	6917																88	121.795	10718	120.989	10647	0.806	71	10.3285	4839.5
		117	79.342	9283	65.205	7629	14.137	1654	20.7775	2767		1	1	888	203.476	180687	79.401	70508	124.075	110179	124.075	110179															5	190	149.463	28398	110.905	21072	38.558	7326					4
	3	115	77.443	8906	65.983	7588	11.46	1318					2	643	132.697	85324	80.729	51909	51.968	33415																		89	120.775	10749	110.753	9857	10.022	892	24.29	4109			5
		210	96.914	20352	62.386	13101	34.528	7251	12.7985	1486				478	93.496	44691	78.51	37528	14.986	7163	33.477	20289														1	1	313	111	34743	102.687	32141	8.313	2602
	4	112	80.875	9058	64.429	7216	16.446	1842	16.446	1842																												236	102.987	24305	106.233	25071	-3.246	-766	2.5335	918			6
	5	71	76.366	5422	60.549	4299	15.817	1123	15.817	1123																											2	373	118.777	44304	113.933	42497	4.844	1807
	6	81	80.469	6518	59.84	4847	20.629	1671	20.629	1671																												151	119.563	18054	118.106	17834	1.457	220	3.1505	1013.5			7
2	1	707	48.32	34162	40.081	28337	8.239	5825	8.239	5825																											3	191	137.571	26276	122.963	23486	14.608	2790
	2	1178	75.605	89063	47.091	55473	28.514	33590																														186	124.892	23230	116.93	21749	7.962	1481	11.285	2135.5			8
		209	45.737	9559	43.325	9055	2.412	504	15.463	17047																											4	98	120.347	11794	122.439	11999	-2.092	-205
	3	209	39.297	8213	36.478	7624	2.819	589																														398	105.932	42161	102.025	40606	3.907	1555	0.9075	675		1	1
		939	83.022	77958	39.841	37411	43.181	40547	23	20568																											5	202	123.104	24867	102.847	20775	20.257	4092
	4	434	53.816	23356	41.634	18069	12.182	5287																														379	130.807	49576	102.865	38986	27.942	10590	24.0995	7341			2
		1106	71.592	79181	45.792	50646	25.8	28535	18.991	16911
1	1	1491	56.31	83958	53.447	79689	2.863	4269	2.863	4269																																							3
	2	559	58.789	32863	57.07	31902	1.719	961	1.719	961
	3	1731	47.127	81577	42.239	73116	4.888	8461	4.888	8461																																							4
	4	919	81.495	74894	47.165	43345	34.33	31549	34.33	31549
	5	975	65.109	63481	52.758	51439	12.351	12042	12.351	12042																																							5
	6	1593	53.965	85967	51.454	81967	2.511	4000	2.511	4000
	7	896	50.75	45472	42.337	37934	8.413	7538	8.413	7538
siTPX2			Mean pixel		Background	Background	Corrected Mean	Corrected	Average per cell	Average per cell		siTPX2			Mean pixel		Background	Background	Corrected Mean	Corrected	Average per cell	Average per cell		siTPX2			Mean pixel		Background	Background	Corrected Mean	Corrected	Average per cell	Average per cell		siTPX2			Mean pixel		Background	Background	Corrected Mean	Corrected	Average per cell	Average per cell		siTPX2
Image	Cell	Area	intensity	Intensity	mean pixel	intensity	Pixel intensity	Intensity	Mean Pixel	Intensity		Image	Cell	Area	intensity	Intensity	mean pixel	intensity	Pixel intensity	Intensity	Mean Pixel	Intensity		Image	Cell	Area	intensity	Intensity	mean pixel	intensity	Pixel intensity	Intensity	Mean Pixel	Intensity		Image	Cell	Area	intensity	Intensity	mean pixel	intensity	Pixel intensity	Intensity	Mean Pixel	Intensity		Image	Cell
5	1	206	63.107	13000	49.534	10204	13.573	2796				2	1	146	113.342	16548	51.144	7467	62.198	9081				3	1	164	108.866	17854	76.854	12604	32.012	5250	32.012	5250		3	1	135	218.926	29555	185.111	24990	33.815	4565				3	1
		175	59.503	10413	51.314	8980	8.189	1433						103	130.553	13447	53.718	5533	76.835	7914	69.5165	8497.5			2	421	117.406	49428	96.589	40664	20.817	8764	20.817	8764				89	215.416	19172	162.382	14452	53.034	4720	43.4245	4642.5
		68	52.059	3540	48.765	3316	3.294	224	8.352	1484.33			2	133	118.143	15713	63.18	8403	54.963	7310					3	81	168.049	13612	109.272	8851	58.777	4761	58.777	4761			2	250	210.656	52664	202.564	50641	8.092	2023					2
	2	202	86.312	17435	53.317	10770	32.995	6665	32.995	6665				106	104.557	11083	47.519	5037	57.038	6046	56.0005	6678			4	189	124.963	23618	98.09	18539	26.873	5079	26.873	5079				154	201.279	30997	217.89	33555	-16.611	-2558	-4.2595	-267.5			3
	3	142	90.021	12783	63.162	8969	26.859	3814	26.859	3814			3	62	95.871	5944	46.79	2901	49.081	3043					5	305	122.846	37468	114.748	34998	8.098	2470	8.098	2470			3	297	228.471	67856	201.367	59806	27.104	8050					4
	4	175	89.103	15593	61.063	10686	28.04	4907	28.04	4907				72	79.486	5723	45.319	3263	34.167	2460	41.624	2751.5			6	123	151.049	18579	90.642	11149	60.407	7430	60.407	7430				157	216.541	33997	209.669	32918	6.872	1079	16.988	4564.5			5
	5	103	93.388	9619	60.631	6245	32.757	3374					4	67	104.194	6981	42.254	2831	61.94	4150					7	199	118.905	23662	94.357	18777	24.548	4885	24.548	4885			4	313	197.077	61685	201.444	63052	-4.367	-1367
		156	59.897	9344	46.897	7316	13	2028	22.8785	2701				52	106.692	5548	38.654	2010	68.038	3538	64.989	3844			8	102	112.461	11471	87.971	8973	24.49	2498	24.49	2498				130	226.746	29477	221.769	28830	4.977	647	0.305	-360		2	1
	6	215	60.958	13106	55.8	11997	5.158	1109					5	340	91.144	30989	34.112	11598	57.032	19391				2	1	266	120.53	32061	115.538	30733	4.992	1328	4.992	1328			5	314	237.42	74550	197.844	62123	39.576	12427
		326	80.666	26297	65.877	21476	14.789	4821	9.9735	2965				140	75.243	10534	27.121	3797	48.122	6737	52.577	13064			2	204	151.186	30842	129.24	26365	21.946	4477	21.946	4477				226	201.934	45637	191.199	43211	10.735	2426	25.1555	7426.5			2
	7	393	72.109	28339	60.613	23821	11.496	4518				1	1	20	30.4	608	23.125	740	7.275	-132					3	179	157.43	28180	122.799	21981	34.631	6199	34.631	6199			6	70	192.114	13448	180.557	12639	11.557	809					3
		256	88.426	22637	60.734	15548	27.692	7089	19.594	5803.5				51	107.157	5465	24.235	1236	82.922	4229	45.0985	2048.5			4	347	171.841	59629	134.986	46840	36.855	12789	36.855	12789				158	202.544	32002	172.323	27227	30.221	4775	20.889	2792			4
	8	51	81.176	4140	66.098	3371	15.078	769					2	71	151.155	10732	58.592	4160	92.563	6572					5	94	198.936	18700	129.298	12154	69.638	6546	69.638	6546			7	132	194.689	25699	195.121	25756	-0.432	-57
		96	80.26	7705	64.26	6169	16	1536						90	176.589	15893	58.089	5228	118.5	10665	105.531	8618.5			6	276	141.178	38965	132.217	36492	8.961	2473	8.961	2473				91	228.901	20830	234.571	21346	-5.67	-516	-3.051	-286.5
		77	85.584	6590	66.883	5150	18.701	1440					3	61	136.689	8338	66.836	4077	69.853	4261				1	1	116	174.957	20295	146.379	16980	28.578	3315	28.578	3315			8	223	195.318	43556	184.381	41117	10.937	2439					5
		47	81.085	3811	74.872	3519	6.213	292	13.998	1009.25				61	151.672	9252	54.902	3349	96.77	5903	83.3115	5082			2	170	177.929	30248	164.247	27922	13.682	2326	13.682	2326				164	203.049	33300	193.933	31805	9.116	1495	10.0265	1967			6
	9	180	83.228	14981	68.122	12262	15.106	2719					4	195	103.769	20235	60.862	11868	42.907	8367					3	347	153.326	53204	139.141	48282	14.185	4922	14.185	4922			9	321	210.24	67487	180.417	57914	29.823	9573
		171	80.292	13730	66.427	11359	13.865	2371	14.4855	2545				45	101.933	4587	65.111	2930	36.822	1657	39.8645	5012			4	263	173.76	45699	167.312	44003	6.448	1696	6.448	1696				287	161.805	46438	179.206	51432	-17.401	-4994	6.211	2289.5			7
	10	69	79.768	5504	52.014	3589	27.754	1915					5	35	73.571	2575	47.914	1677	25.657	898					5	374	169.856	63526	141.136	52785	28.72	10741	28.72	10741			10	77	191.286	14729	181.429	13970	9.857	759
		44	75.364	3316	54.795	2411	20.569	905	24.1615	1410				65	94.308	6130	49.677	3229	44.631	2901	35.144	1899.5			6	220	155.391	34186	130.191	28642	25.2	5544	25.2	5544				40	188.575	7543	183.125	7325	5.45	218	7.6535	488.5			8
	11	155	82.69	12817	49.239	7632	33.451	5185	33.451	5185			6	26	88.654	2305	49.5	1287	39.154	1018					7	257	141.763	36433	120.794	31044	20.969	5389	20.969	5389		2	1	42	200.643	8427	173.333	7280	27.31	1147	27.31	1147			9
4	1	221	56.367	12457		8780	56.367	4824	56.367	4824				37	69.486	2571	51.189	1894	18.297	677	28.7255	847.5															2	37	214.243	7927	167.703	6205	46.54	1722
		71	83.296	5914		3657	83.296	-1720					7	88	111.614	9822	64.182	5648	47.432	4174																		159	201.396	32022	157.969	25117	43.427	6905	44.9835	4313.5		1	1
	2	97	98.361	9541		4690	98.361	1906	90.8285	93				67	116.821	7827	57.582	3858	59.239	3969	53.3355	4071.5															3	131	215.237	28196	169.321	22181	45.916	6015	45.916	6015
		68	120.221	8175		4119	120.221	539																													4	36	194.75	7011	174.444	6280	20.306	731					2
	3	146	145.877	21298		8770	145.877	13661	133.049	7100																												76	179.105	13612	142.553	10834	36.552	2778
3	1	1024	67.696	69321	73.742	75512	-6.046	-6191	-6.046	-6191																												43	186.953	8039	155.488	6686	31.465	1353	29.441	1620.67			3
	2	122	146.516	17875	82.246	10034	64.27	7841	64.27	7841																											5	11	183.545	2019	156.636	1723	26.909	296
	3	192	87.661	16831	75.484	14493	12.177	2338	12.177	2338																												26	182.769	4752	158.885	4131	23.884	621					4
	4	39	93.026	3628	57.744	2252	35.282	1376																														53	225.66	11960	190.887	10117	34.773	1843	28.522	920
		155	107.542	16669	55.116	8543	52.426	8126	43.854	4751																											6	58	192.31	11154	162.293	9413	30.017	1741	30.017	1741
	5	86	85.779	7377	52.698	4532	33.081	2845																												1	1	29	216.483	6278	195	5655	21.483	623
		54	81.241	4387	51.722	2793	29.519	1594	31.3	2219.5																												31	220.774	6844	185.419	5748	35.355	1096	28.419	859.5
	6	248	124.984	30996	46.331	11490	78.653	19506																													2	29	219.414	6363	194.655	5645	24.759	718
		391	141.458	55310	47.102	18417	94.356	36893	86.5045	28199.5																												199	227.533	45279	139.618	27784	87.915	17495	56.337	9106.5
	7	100	103.44	10344	65.19	6519	38.25	3825	38.25	3825																											3	72	182.014	13105	147.819	10643	34.195	2462
	8	320	80.491	25757	68.744	21998	11.747	3759																														57	181.632	10353	141.789	8082	39.843	2271	37.019	2366.5
		380	70.239	26691	70.516	26796	-0.277	-105	5.735	1827
2	1	412	50.194	20680	39.133	16123	11.061	4557
		431	48.341	20835	37.659	16231	10.682	4604	10.8715	4580.5
	2	90	60.978	5488	36.456	3281	24.522	2207
		248	56.431	13995	36.504	9053	19.927	4942	22.2245	3574.5
	3	28	80.357	2250	41.857	1172	38.5	1078
		118	75.5	8909	40.517	4781	34.983	4128	36.7415	2603
	4	89	77.034	6856	47.303	4210	29.731	2646	29.731	2646
	5	84	71.964	6045	46.214	3882	29.731	2646
		120	67.833	8140	46.15	5538	25.75	2163	27.7405	2404.5
1	1	128	60.82	7785	54.664	6997	21.683	2602
		198	54.606	10812	54.348	10761	6.156	788	13.9195	1695
	2	324	63.062	20432	57.886	18755	0.258	51
		382	67.264	25695	58.654	22406	5.176	1677	2.717	864
	3	46	83.348	3834	53.13	2444	8.61	3289
		327	74.752	24444	48.263	15782	30.218	1390	19.414	2339.5
	4	42	63.905	2684	46.524	1954	26.489	8662
		84	72.881	6122	41.643	3498	17.381	730	21.935	4696
	5	147	95.66	14062	51.041	7503	31.238	2624
		173	84.896	14687	45.694	7905	44.619	6559	37.9285	4591.5
	6	97	62.258	6039	52.155	5059	39.202	6782
		68	73.985	5031	49.647	3376	10.103	980	24.6525	3881
	7	389	78.321	30467	50.216	19534	28.105	10933	28.105	10933
	8	508	86.427	43905	49.917	25358	36.51	18547	36.51	18547
	9	99	85.98	8512	48.939	4845	36.51	18547
		101	99.485	10048	43.743	4418	37.041	3667	36.7755	11107
	10	284	62.077	17630	55.68	15813	55.742	5630
		52	67.096	3489	53.827	2799	6.397	1817	31.0695	3723.5
	11	188	96.447	18132	57.426	10796	13.269	690
		60	100.65	6039	63.067	3784	39.021	7336	26.145	4013
	12	75	101.293	7597	56.413	4231	37.583	2255
		93	100.989	9392	58.43	5434	44.88	3366	41.2315	2810.5
	13	107	68.598	7340	48.523	5192	42.559	3958
		40	63.8	2552	50.15	2006	20.075	2148	31.317	3053
	14	40	83.075	3323	61.575	2463	13.65	546
		116	75.034	8704	59.284	6877	21.5	860	17.575	703
	15	174	71.839	12500	57.868	10069	15.75	1827
		133	73.88	9826	53.278	7086	13.971	2431	14.8605	2129
siCon + AurA-i			Mean pixel		Background	Background	Corrected Mean	Corrected	Average per cell	Average per cell		siCon + AurA-i			Mean pixel		Background	Background	Corrected Mean	Corrected	Average per cell	Average per cell		siCon + AurA-i			Mean pixel		Background	Background	Corrected Mean	Corrected	Average per cell	Average per cell		siCon + AurA-i			Mean pixel		Background	Background	Corrected Mean	Corrected	Average per cell	Average per cell		siCon + AurA-i
Image	Cell	Area	intensity	Intensity	mean pixel	intensity	Pixel intensity	Intensity	Mean Pixel	Intensity		Image	Cell	Area	intensity	Intensity	mean pixel	intensity	Pixel intensity	Intensity	Mean Pixel	Intensity		Image	Cell	Area	intensity	Intensity	mean pixel	intensity	Pixel intensity	Intensity	Mean Pixel	Intensity		Image	Cell	Area	intensity	Intensity	mean pixel	intensity	Pixel intensity	Intensity	Mean Pixel	Intensity		Image	Cell
7	1	50	40.06	2003	37.24	1862	2.82	141	2.82	141		7	1	98	40.194	3939	47.143	4620	-6.949	-681				6	1	170	137.518	23378	130.853	22245	6.665	1133	6.665	1133		7	1	109	228.349	24890	223.477	24359	4.872	531	4.872	531		6	1
6	1	71	22.38	1589	25.944	1842	-3.564	-253						60	43.85	2631	44.45	2667	-0.6	-36	-3.7745	-358.5		5	1	199	172.985	34424	158.899	31621	14.086	2803	14.086	2803		6	1	63	185.873	11710	177.302	11170	8.571	540
		49	23.653	1159	20.796	1019	2.857	140	-0.3535	-56.5			2	56	37.643	2108	41.5	2324	-3.857	-216	-3.857	-216		4	1	174	123.253	21446	116.224	20223	7.029	1223	7.029	1223				80	192.275	15382	184.838	14787	7.437	595	8.004	567.5			2
5	1	56	28.75	1610	30.339	1699	-1.589	-89				6	1	119	44.849	5337	42.412	5047	2.437	290				3	1	135	123.674	16696	121.007	16335.9	2.667	360.055	2.667	360.055		5	1	81	171.222	13869	173.42	14047	-2.198	-178
		56	28.732	1609	28.625	1603	0.107	6	-0.741	-41.5				102	42.853	4371	44.667	4556	-1.814	-185	-2.424	-183.5			2	192	134.484	25821	127.161	24414.9	7.323	1406.09	7.323	1406.09				95	173.6	16492	175.474	16670	-1.874	-178	-2.036	-178			3
	2	66	36.273	2394	36.303	2396	-0.03	-2					2	60	36.633	2198	39.667	2380	-3.034	-182				2	1	274	146.774	40216	141.759	38842	5.015	1374.03	5.015	1374.03		4	1	61	158.492	9668	151.197	9223	7.295	445
		81	35.259	2856	32.827	2659	2.432	197	1.201	97.5				83	29.084	2414	37.133	3082	-8.049	-668	-5.156	-424.5			2	60	101.483	6089	100.833	6050	0.65	39	0.65	39				42	136.286	5724	129.595	5443	6.691	281	6.993	363		5	1
4	1	217	48.654	10558	50.101	10872	-1.447	-314				5	1	80	50.312	4025	52.575	4206	-2.263	-181				1	1	243	132.374	32167	128.214	31156	4.16	1011	4.16	1011		3	1	79	179.57	14186	178.456	14098	1.114	88	1.114	88
		118	56.449	6661	53	6254	3.449	407	1.001	46.5				74	46.838	3466	51.081	3780	-4.243	-314	-2.814	-184			2	315	129.463	40781	127.26	40087	2.203	694	2.203	694			2	33	163.576	5398	180.606	5960	-17.03	-562					2
	2	196	46.291	9073	45.709	8959	0.582	114					2	39	40.333	1573	41.718	1627	-1.385	-54					3	408	108.15	44125	107.73	43954	0.42	171	0.42	171				31	188.226	5835	184.419	5717	3.807	118
		268	49.011	13135	49.265	13203	-0.254	-68	0.164	23				16	40.938	655	37.312	597	3.626	58	5.089	409																20	186.6	3732	184.9	3698	1.7	34					3
3	1	77	52.532	4045	52.857	4070	-0.325	-25	-0.325	-25		4	1	116	64.974	7537	58.422	6777	6.552	760																		124	195.532	24246	193.411	23983	2.121	263	-1.6576	-11.8
		58	44.638	2589	42.828	2484	1.81	105						178	67.191	11960	57.989	10322	9.202	1638	5.567	918.5														2	1	112	165.875	18578	163.804	18346	2.071	232				4	1
	2	35	43.086	1508	46.029	1611	-2.943	-103	-0.5665	1		3	1	103	62.854	6474	60.922	6275	1.932	199																		80	161.062	12885	157	12560	4.062	325
2	1	69	62.957	4344	58.391	4029	4.566	315						45	65.8	2961	63.2	2844	2.6	117	1.6435	93.5																44	157.636	6936	163.295	7185	-5.659	-249	0.158	102.667		3	1
		84	64.06	5381	58.357	4902	5.703	479	5.1345	397		2	1	102	36.216	3694	35.529	3624	0.687	70																1	1	120	194.358	23323	180.317	21638	14.041	1685
1	1	97	43.722	4241	45.021	4367	-1.299	-126						76	36.342	2762	37.092	2819	-0.75	-57	0.7215	34																169	201.237	34009	194.373	32849	6.864	1160	10.4525	1422.5			2
		107	42.897	4590	40.178	4299	2.719	291	0.71	82.5		1	1	57	49.982	2849	47.789	2724	2.193	125
														57	51.614	2942	48.158	2745	3.456	197	3.456	197																										2	1
																																																	2

																																																1	1

siCon + AurB-i			Mean pixel		Background	Background	Corrected Mean	Corrected	Average per cell	Average per cell		siCon + AurB-i			Mean pixel		Background	Background	Corrected Mean	Corrected	Average per cell	Average per cell		siCon + AurB-i			Mean pixel		Background	Background	Corrected Mean	Corrected	Average per cell	Average per cell		siCon + AurB-i			Mean pixel		Background	Background	Corrected Mean	Corrected	Average per cell	Average per cell		siCon + AurB-i
Image	Cell	Area	intensity	Intensity	mean pixel	intensity	Pixel intensity	Intensity	Mean Pixel	Intensity		Image	Cell	Area	intensity	Intensity	mean pixel	intensity	Pixel intensity	Intensity	Mean Pixel	Intensity		Image	Cell	Area	intensity	Intensity	mean pixel	intensity	Pixel intensity	Intensity	Mean Pixel	Intensity		Image	Cell	Area	intensity	Intensity	mean pixel	intensity	Pixel intensity	Intensity	Mean Pixel	Intensity		Image	Cell
6	1	137	132.62	18169	42.036	5759	90.584	12410				7	1	361	128.881	46526	30.402	10975	98.479	35551				6	1	251	137.554	34526	104.904	26331	32.65	8195				6	1	132	144.788	19112	131.407	13309.2	13.381	5802.82				8	1
		363	130.826	47490	41.105	14921	89.721	32569	90.1525	22489.5				576	138.573	79818	33.24	19146	105.333	60672	101.906	48111.5				137	131.35	17995	96.606	13235	34.744	4760	33.697	6477.5				172	151.14	25996	131.407	22602	19.733	3394	16.557	4598.41
	2	308	152.295	46907	52.302	16109	99.993	30798				6	1	403	164.586	66328	48.347	19484	116.239	46844					2	162	187.889	30438	131.309	21272	56.58	9166				5	1	583	232.326	135446	174.714	101858	57.612	33588	57.612	33588		7	1
		178	149.5	26611	46.371	8254	103.129	18357	101.561	24577.5				518	170.116	88120	45.598	23620	124.518	64500	120.379	55672				197	184.173	36282	124.137	24455	60.036	11827	58.308	10496.5			2	215	239.288	55662	184.005	39561	55.283	16101
5	1	165	193.515	31930	55.782	9204	137.733	22726				5	1	529	161.966	85680	45.87	24265	116.096	61415				5	1	197	144.228	28413	75.122	14799	69.106	13614						138	238.478	32910	171.913	23724	66.565	9186	60.924	12643.5		6	1
		225	157.284	35389	57.804	13006	99.48	22383	118.606	22554.5				664	172.952	114840	46.678	30994	126.274	83846	121.185	72630.5				117	134.538	15741	79.462	9297	55.076	6444	62.091	10029		4	1	303	243.35	73735	171.013	51817	72.337	21918
4	1	897	142.116	127478	40.724	36529	101.392	90949				4	1	493	126.714	62470	36.327	17909	90.387	44561					2	99	213.02	21089	99.616	9862	113.404	11227						262	223.149	58465	140.977	36936	82.172	21529	77.2545	21723.5			2
		1008	163.043	164347	40.294	40616	122.749	123731	112.071	107340				256	111.918	28651	36.125	9248	75.793	19403	83.09	31982				71	160.521	11397	81.704	5801	78.817	5596	96.1105	8411.5			2	203	183.842	37320	117.167	23785	66.675	13535
	2	249	115.578	28779	36.153	9002	79.425	19777				3	1	512	166.395	85194	31.191	15970	135.204	69224				4	1	52	160.154	8328	79.269	4121.99	80.885	4206.01						342	194.319	66457	131.076	44828	63.243	21629	64.959	17582
		313	138.537	43362	33.374	10446	105.163	32916	92.294	26346.5				338	169.074	57147	44.166	14928	124.908	42219	130.056	55721.5				270	248.448	67081	167.867	45324.1	80.581	21756.9	80.733	12981.5		3	1	158	224.614	35489	159.804	25249	64.81	10240					3
3	1	746	149.584	111590	64.744	48299	84.84	63291					2	380	103.789	39440	45.068	17126	58.721	22314				3	1	120	187.275	22473	108.417	13010	78.858	9463						144	195.778	28192	127.333	18336	68.445	9856	66.6275	10048
		176	126.222	22215	59.688	10505	66.534	11710	75.687	37500.5				177	92.955	16453	47.904	8479	45.051	7974	51.886	15144				89	163.809	14579	90.888	8089	72.921	6490	75.8895	7976.5		2	1	302	199.954	60386	115.917	35007	84.037	25379				5	1
2	1	391	145.818	57015	50.537	19760	95.281	37255				2	1	246	142.484	35051	52.122	12822	90.362	22229					2	56	178.018	9969	94.214	5276	83.804	4693	83.804	4693				247	186.389	46038	130.506	32235	55.883	13803	69.96	19591
		259	139.324	36085	48.205	12485	91.119	23600	93.2	30427.5				282	150.007	42302	51.564	14541	98.443	27761	94.4025	24995		2	1	120	190.658	22879	130.842	15701	59.816	7178				1	1	414	119.734	49570	87.063	36044	32.671	13526				4	1
	2	168	159.595	26812	67.077	11269	92.518	15543					2	276	152.743	42157	31.859	9685	120.884	32472						99	201.576	19956	136.838	13547	64.738	6409	62.277	6793.5				403	125.692	50654	84.414	34019	41.278	16635	36.9745	15080.5
		237	198.633	47076	66.764	15823	131.869	31253						317	149.132	47275	34.271	10864	114.861	36411	117.873	34441.5		1	1	197	223.036	43938	111.878	22040	111.158	21898																3	1
2	1	196	167.582	32846	61.224	12000	106.358	20846	110.248	22547.3		1	1	659	141.273	93099	31.605	20828	109.668	72271						324	222.895	72218	125.287	40593	97.608	31625	104.383	26761.5
1	1	180	141.183	25413	46.183	8313	95	17100						381	144.357	55000	29.234	11138	115.123	43862	112.395	58066.5			2	70	155.757	10903	104.671	7327	51.086	3576																2	1
		177	138.056	24436	55.339	9795	82.717	14641	88.8585	15870.5			2	625	124.56	77850	35.016	21885	89.544	55965						47	146.596	6890	103.234	4852	43.362	2038	47.224	2807
	2	205	163.078	33431	54.424	11157	108.654	22274						517	118.451	61239	38.59	19951	79.861	41288	84.7025	48626.5																										1	1
		320	164.647	52687	49.922	15975	114.725	36712	111.689	29493
[truncated: 18 more columns]
