# Supplementary material for: CEP192 localises mitotic Aurora-A activity by priming its interaction with TPX2
Source: EMBO J. 2024 Sep 26;43(22):5381–420. doi: 10.1038/s44318-024-00240-z (PMC11574021; doi:10.1038/s44318-024-00240-z)
Supplement: Supplementary file 3 — Source data Fig. 1 [file 44318_2024_240_MOESM3_ESM.zip › Figure 1/1E/Source data_Figure 1E_Numerical values.xlsx]

## Sheet: 1E LATS2-pS83 intensity
Source data Figure 1E
1E LATS2-pS83 intensity
									Plotted value											Plotted value											Plotted value
Repeat 1											Repeat 2											Repeat 3
siCon			Mean pixel		Background	Background	Corrected Mean	Corrected	Average per cell		siCon			Mean pixel		Background	Background	Corrected Mean	Corrected	Average per cell		siCon			Mean pixel		Background	Background	Corrected Mean	Corrected	Average per cell
Image	Cell	Area	intensity	Intensity	mean pixel	intensity	Pixel intensity	Intensity	Intensity		Image	Cell	Area	intensity	Intensity	mean pixel	intensity	Pixel intensity	Intensity	Intensity		Image	Cell	Area	intensity	Intensity	mean pixel	intensity	Pixel intensity	Intensity	Intensity
7	1	673	126.676	85253	33.783	22736	92.893	62517			8	1	290	191.248	55462	47.828	13870	143.42	41592	20796		6	1	265	211.962	56170	56.008	14842	155.954	41328
		419	109.451	45860	31.826	13335	77.625	32525	47521		7	1	161	239.006	38480	96.795	15584	142.211	22896					72	157.514	11341	50.125	3609	107.389	7732	24530
	2	337	117.445	39579	30.504	10280	86.941	29299					195	199.149	38834	85.928	16756	113.221	22078	22487			2	322	195.053	62807	47.87	15414	147.183	47393
		284	107.352	30488	31.116	8837	76.236	21651	25475		6	1	252	201.718	50833	53.516	13486	148.202	37347					252	207.774	52359	51.151	12890	156.623	39469	43431
6	1	490	193.037	94588	32.32	15837	160.717	78751					137	168.774	23122	66.117	9058	102.657	14064			5	1	180	191.511	34472	59.65	10737	131.861	23735
		563	149.698	84280	31.272	17606	118.426	66674	72712.5				101	167.851	16953	67.396	6807	100.455	10146	20519				181	194.691	35239	61.249	11086	133.442	24153	23944
5	1	420	159.779	67107	37.562	15776	122.217	51331			5	1	153	147.627	22587	53.575	8197	94.052	14390			4	1	281	221.641	62281	102.712	28862	118.929	33419
		431	154.534	66604	38.796	16721	115.738	49883	50607				250	164.84	41210	58.868	14717	105.972	26493	20441.5				290	232.407	67398	113.845	33015	118.562	34383	33901
4	1	283	115.276	32623	28.322	8015	86.954	24608				2	260	157.077	40840	59.369	15436	97.708	25404				2	229	229.681	52597	90.279	20674	139.402	31923
		142	156.866	22275	28.423	4036	128.443	18239	21423.5				452	155.624	70342	59.403	26850	96.221	43492	34448				80	223.738	17899	77	6160	146.738	11739	21831
3	1	258	160.674	41454	35.981	9283	124.693	32171				3	215	142.056	30542	53.228	11444	88.828	19098			3	1	181	190.68	34513	64.547	11683	126.133	22830
		186	116.742	21714	35.93	6683	80.812	15031					614	143.792	88288	60.207	36967	83.585	51321	35209.5				91	145.044	13199	59.978	5458	85.066	7741	15285.5
		179	140.553	25159	34.676	6207	105.877	18952	22051.3			4	410	176.346	72302	51.756	21220	124.59	51082				2	227	159.74	36261	28.802	6538	130.938	29723
2	1	279	177.133	49420	43.079	12019	134.054	37401					225	165.182	37166	44.622	10040	120.56	27126	39104				194	147.814	28676	39.335	7631	108.479	21045	25384
		247	150.891	37270	30.838	7617	120.053	29653	33527		4	1	386	158.417	61149	66.205	25555	92.212	35594			2	1	241	218.108	52564	83.12	20032	134.988	32532
1	1	227	172.035	39052	35.59	8079	136.445	30973					135	141.444	19095	44.793	6047	96.651	13048	24321				272	237.037	64474	84.184	22898	152.853	41576	37054
		546	147.308	80430	32.11	17532	115.198	62898	46935.5		3	1	191	210.738	40251	80.455	15367	130.283	24884			1	1	175	194.526	34042	71.851	12574	122.675	21468
													213	206.174	43915	78.484	16717	127.69	27198	26041				117	185.009	21646	59.462	6957	125.547	14689	18078.5
											2	1	338	216.065	73030	73.725	24919	142.34	48111				2	122	147.689	18018	68.385	8343	79.304	9675
													139	192.863	26808	70.54	9805	122.323	17003	32557				271	142.354	38578	72.727	19709	69.627	18869	14272
											1	1	316	182.161	57563	52.383	16553	129.778	41010
													326	175.73	57288	52.871	17236	122.859	40052	40531
siCEP192			Mean pixel		Background	Background	Corrected Mean	Corrected	Average per cell		siCEP192			Mean pixel		Background	Background	Corrected Mean	Corrected	Average per cell		siCEP192			Mean pixel		Background	Background	Corrected Mean	Corrected	Average per cell
Image	Cell	Area	intensity	Intensity	mean pixel	intensity	Pixel intensity	Intensity	Intensity		Image	Cell	Area	intensity	Intensity	mean pixel	intensity	Pixel intensity	Intensity	Intensity		Image	Cell	Area	intensity	Intensity	mean pixel	intensity	Pixel intensity	Intensity	Intensity
3	1	249	48.811	12154	28.41	7074	20.401	5080			3	1	258	204.523	52767	76.508	19739	128.015	33028			6	1	318	50.77	16145	28.956	9208	21.814	6937
		94	74.947	7045	26.394	2481	48.553	4564	4822				297	143.067	42491	84.562	25115	58.505	17376	25202				129	83.597	10784	30.132	3887	53.465	6897	6917
	2	252	129.885	32731	32.139	8099	97.746	24632	12316			2	681	174.9	119107	83.342	56756	91.558	62351				2	146	65.034	9495	31.452	4592	33.582	4903
	3	27	58.444	1578	29.407	794	29.037	784					368	158.916	58481	74.644	27469	84.272	31012	46681.5				141	153.22	21604	37.645	5308	115.575	16296	10599.5
		89	162.348	14449	34.315	3054	128.033	11395				3	294	103.177	30334	67.156	19744	36.021	10590			5	1	189	145.524	27504	54.635	10326	90.889	17178
		139	152.206	20254	30.092	6861	122.114	13393	12394				272	106.033	28841	74.048	20141	31.985	8700	9645				187	84.904	15877	56.829	10627	28.075	5250	11214
	4	98	118.561	11619	25	2450	93.561	9169				4	294	126.327	37140	50.007	14702	76.32	22438			4	1	139	95.95	13337	29.662	4123	66.288	9214
		196	48.76	9557	23.531	4612	25.229	4945	7057				124	212.492	26349	141.774	17580	70.718	8769	15603.5				135	43.533	5877	32.156	4341	11.377	1536	5375
2	1	288	69.944	20144	29.368	8458	40.576	11686			2	1	119	184.202	21920	79.966	9516	104.236	12404				2	46	46.87	2156	30.304	1394	16.566	762
		212	40.722	8633	30.448	6455	10.274	2178	6932				267	200.157	53442	78.154	20867	122.003	32575	22489.5				77	36.636	2821	27.779	2139	8.857	682	722
	2	242	94.926	22972	37.678	9118	57.248	13854				2	115	148.461	17073	58.13	6685	90.331	10388			3	1	139	103.971	14452	45.065	6264	58.906	8188
		106	65.557	6949	33.594	3561	31.963	3388	8621				84	146.595	12314	53.917	4529	92.678	7785	9086.5				14	131.929	1847	37.5	525	94.429	1322	4755
	3	331	93.29	30879	35.81	11853	57.48	19026				3	153	163.203	24970	65.915	10085	97.288	14885				2	28	75.143	2104	37.214	1042	37.929	1062
		253	65.522	16577	35.407	8958	30.115	7619	13322.5				84	119.119	10006	79.976	6718	39.143	3288	9086.5				30	68.667	2060	39.467	1184	29.2	876	969
	4	484	107.519	52039	31.781	15382	75.738	36657				4	253	113.091	28612	66.277	16768	46.814	11844	5922		2	1	61	113.033	6895	51.902	3166	61.131	3729
		88	93.795	8254	34.023	2994	59.772	5260	20958.5			5	175	112.2	19635	73.566	12874	38.634	6761					52	96.673	5027	49.404	2569	47.269	2458	3093.5
	5	190	88.621	16838	27.874	5296	60.747	11542					103	113	11639	55.942	5762	57.058	5877	6319			2	18	121.889	2194	77.056	1387	44.833	807
		89	51.438	4578	28.281	2517	23.157	2061	6801.5			6	270	114.889	31020	54.315	14665	60.574	16355					166	128.084	21262	74.416	12353	53.668	8909	4858
1	1	313	97.304	30456	30.706	9611	66.598	20845					241	150.112	36177	66.436	16011	83.676	20166	18260.5		1	1	108	151.435	16355	64.343	6949	87.092	9406	9406
		236	77.919	18389	32.331	7630	45.588	10759	15802			7	237	187.316	44394	68.131	16147	119.185	28247
	2	373	48.008	17907	33.732	12582	14.276	5325					291	161.168	46900	75.395	21940	85.773	24960	26603.5
		151	89.675	13541	35.384	5343	54.291	8198	6761.5			8	347	96.311	33420	66.173	22962	30.138	10458
	3	191	53.513	10221	38.037	7265	15.476	2956					405	122.002	49411	46.899	18994	75.103	30417	20437.5
		186	68.64	12767	31.167	5797	37.473	6970	4963		1	1	129	151.876	19592	71.977	9285	79.899	10307
	4	98	42.602	4175	31.827	3119	10.775	1056					317	160.013	50724	76.413	24223	83.6	26501	18404
		398	93.955	37394	30.136	11994	63.819	25400	13228			2	199	170.729	33975	77.829	15488	92.9	18487
	5	202	98.099	19816	28.96	5850	69.139	13966					74	154.608	11441	83.5	6179	71.108	5262	11874.5
		379	179.417	67999	39.496	14969	139.921	53030	33498			3	241	132.925	32035	65.071	15682	67.854	16353
													232	83.832	19449	63.565	14747	20.267	4702	10527.5
												4	177	125.356	22188	60.282	10670	65.074	11518
													252	166.647	41995	60.722	15302	105.925	26693	19105.5
												5	229	87.913	20132	56.611	12964	31.302	7168	7168
siTPX2			Mean pixel		Background	Background	Corrected Mean	Corrected	Average per cell		siTPX2			Mean pixel		Background	Background	Corrected Mean	Corrected	Average per cell		siTPX2			Mean pixel		Background	Background	Corrected Mean	Corrected	Average per cell
Image	Cell	Area	intensity	Intensity	mean pixel	intensity	Pixel intensity	Intensity	Intensity		Image	Cell	Area	intensity	Intensity	mean pixel	intensity	Pixel intensity	Intensity	Intensity		Image	Cell	Area	intensity	Intensity	mean pixel	intensity	Pixel intensity	Intensity	Intensity
3	1	135	174.081	23501	33.096	4468	140.985	19033			3	1	644	192.764	124140	68.351	44018	124.413	80122			2	1	98	77.5	7595	25.235	2473	52.265	5122
		89	164.034	14599	30.539	2718	133.495	11881	15457				275	186.182	51200	80.2	22055	105.982	29145	54633.5				112	81.589	9138	24.188	2709	57.401	6429	5775.5
	2	250	107.124	26781	38.68	9670	68.444	17111				2	205	177.151	36316	52.834	10831	124.317	25485				2	29	81.138	2353	25.655	744	55.483	1609
		154	117.747	18133	43.883	6758	73.864	11375	14243				178	194.135	34556	63.983	11389	130.152	23167	24326				118	94.297	11127	25.602	3021	68.695	8106	4857.5
	3	297	130.394	38727	53.714	15953	76.68	22774				3	216	181.273	39155	64.352	13900	116.921	25255	25255			3	125	148.96	18620	24.136	3017	124.824	15603
		157	123.229	19347	52.299	8211	70.93	11136	16955			4	179	172.341	30849	46.33	8293	126.011	22556	23905.5				88	123.989	10911	22.818	2008	101.171	8903	12253
	4	313	104.278	32639	43.157	13508	61.121	19131				5	118	150.737	17787	34.975	4127	115.762	13660	13660			4	59	102.153	6027	24.322	1435	77.831	4592
		130	135.569	17624	50.738	6596	84.831	11028	15079.5			6	50	172.98	8649	56.48	2824	116.5	5825					18	85.333	1536	22.5	405	62.833	1131	2861.5
	5	314	120.643	37882	42.981	13496	77.662	24386					39	164.538	6417	52.872	2062	111.666	4355	5090			5	111	156.054	17322	28.937	3212	127.117	14110
		226	154.248	34860	41.624	9407	112.624	25453	24919.5			7	68	98.618	6706	37.824	2572	60.794	4134					35	136.086	4763	24.229	848	111.857	3915	9012.5
	6	70	109.786	7685	36.757	2573	73.029	5112					62	86.21	5345	34.371	2131	51.839	3214	3674			6	100	149.39	14939	22.89	2289	126.5	12650
		158	89.203	14094	35.987	5686	53.216	8408	6760			8	313	184.351	57702	62.428	19540	121.923	38162					17	128.118	2178	31.588	537	96.53	1641	7145.5
	7	132	77.394	10216	41.447	5471	35.947	4745					293	180.942	53016	72.997	21388	107.945	31628	34895			7	66	97.045	6405	23.394	1544	73.651	4861
		91	101.912	9274	46.725	4252	55.187	5022	4883.5			9	202	219.866	44413	56.322	11377	163.544	33036					77	96.091	7399	22.649	1744	73.442	5655	5258
	8	223	100.587	22431	33.229	7410	67.358	15021					173	171.266	29629	51.214	8860	120.052	20769	26902.5		1	1	95	133.568	12689	27.516	2614	106.052	10075
		164	99.762	16361	32.171	5276	67.591	11085	13053		2	1	102	181.324	18495	56.667	5780	124.657	12715	12715				159	127.887	20334	28.164	4478	99.723	15856	12965.5
	9	321	128.875	41369	48.604	15602	80.271	25767				2	70	169.957	11897	66.329	4643	103.628	7254	7254			2	104	142.269	14796	29.385	3056	112.884	11740
		287	131.627	37777	44.955	12902	86.672	24875	25321			3	95	192.758	18312	57.895	5500	134.863	12812					89	139.506	12416	29.416	2618	110.09	9798	10769
	10	77	60.234	4638	30.26	2330	29.974	2308					61	185.59	11321	86.098	5252	99.492	6069				3	211	172.412	36379	36.374	7675	136.038	28704
		40	57.225	2289	30.125	1205	27.1	1084	1696				78	176.705	13783	75.564	5894	101.141	7889	6979				202	167.975	33931	39.584	7996	128.391	25935	27319.5
2	1	274	144.12	39489	39.971	10952	104.149	28537	28537			4	73	188.014	13725	70.726	5163	117.288	8562	7506.67			4	312	153.529	47901	41.526	12956	112.003	34945
	2	166	152.687	25346	50.699	8416	101.988	16930				5	250	208.172	52043	87.352	21838	120.82	30205					127	157.693	20027	40.661	5164	117.032	14863	24904
		47	150.255	7062	48.702	2289	101.553	4773	10851.5				226	201.058	45439	79.288	17919	121.77	27520	28862.5			5	109	187.073	20391	43.835	4778	143.238	15613
	3	248	177.077	43915	43.448	10775	133.629	33140	33140			6	119	148.118	17626	61.782	7352	86.336	10274					142	164.944	23422	37.81	5369	127.134	18053	16833
	4	246	111.346	27391	49.894	12274	61.452	15117					80	142.113	11369	51.65	4132	90.463	7237	8755.5			6	58	152.293	8833	52.517	3046	99.776	5787
		226	127.898	28905	48.345	10926	79.553	17979				7	210	98.257	20634	42.662	8959	55.595	11675	11675				98	141.082	13826	54.98	5388	86.102	8438	7112.5
		79	108.937	8606	57.595	4550	51.342	4056	12384			8	72	98.361	7082	47.431	3415	50.93	3667				7	174	195.759	34062	37.489	6523	158.27	27539
	5	199	103	20497	47.668	9486	55.332	11011					44	86.864	3822	40.568	1785	46.296	2037	2852				160	193.825	31012	35.281	5645	158.544	25367	26453
		145	107.041	15521	47.028	6819	60.013	8702			1	1	169	182.615	30862	56.471	11520	126.144	19342				8	172	178.151	30642	38.273	6583	139.878	24059
		61	105.475	6434	45.738	2790	59.737	3644	7785.67				202	166.292	33591	50.01	10102	116.282	23489	21415.5				135	190.793	25757	34.459	4652	156.334	21105	22582
	6	189	115.799	21886	41.328	7811	74.471	14075	14075			2	114	166.07	18932	48.596	5540	117.474	13392				9	218	168.468	36726	32.849	7161	135.619	29565
1	1	268	130.754	35042	33.989	9109	96.765	25933	25933				171	161.784	27665	52.035	8898	109.749	18767	16079.5				41	133.22	5462	33.146	1359	100.074	4103	16834
	2	183	139.454	25520	42.311	7743	97.143	17777				3	72	130.014	9361	45.681	3289	84.333	6072				10	171	197.421	33759	34.415	5885	163.006	27874
		192	143.542	27560	38.75	7440	104.792	20120	18948.5				17	106.118	1804	33.706	573	72.412	1231	3651.5				118	120.847	14260	32.407	3824	88.44	10436	19155
	3	44	119.159	5243	56.75	2497	62.409	2746				4	107	125.383	13416	41.009	4388	84.374	9028
		36	119.556	4304	53.306	1919	66.25	2385	2565.5				60	118.017	7081	42.717	2563	75.3	4518	6773
	4	33	120.212	3967	53.273	1758	66.939	2209
		136	91.963	12507	41.588	5656	50.375	6851	4530
siCon + AurA-i			Mean pixel		Background	Background	Corrected Mean	Corrected	Average per cell		siCon + AurA-i			Mean pixel		Background	Background	Corrected Mean	Corrected	Average per cell		siCon + AurA-i			Mean pixel		Background	Background	Corrected Mean	Corrected	Average per cell
Image	Cell	Area	intensity	Intensity	mean pixel	intensity	Pixel intensity	Intensity	Intensity		Image	Cell	Area	intensity	Intensity	mean pixel	intensity	Pixel intensity	Intensity	Intensity		Image	Cell	Area	intensity	Intensity	mean pixel	intensity	Pixel intensity	Intensity	Intensity
7	1	109	124.092	13526	48.376	5273	75.716	8253	8253		6	1	64	58.094	3718	29.922	1915	28.172	1803			7	1	107	149.439	15990	61.402	6570	88.037	9420
6	1	63	59.556	3752	19.492	1228	40.064	2524					37	54.432	2014	30.703	1136	23.729	878	1340.5				71	122.761	8716	50.07	3555	72.691	5161	7290.5
		80	60.1	4808	19.8	1584	40.3	3224	2874			2	101	81.545	8236	30.069	3037	51.476	5199				2	35	87.029	3046	44.571	1560	42.458	1486	1486
5	1	81	43.21	3500	31.185	2526	12.025	974					39	67.59	2636	29.462	1149	38.128	1487	3343		6	1	71	108.789	7724	29.761	2113	79.028	5611
		95	39.347	3738	32.716	3108	6.631	630	802			3	60	98.35	5901	19.517	1171	78.833	4730					89	120.472	10722	30.326	2699	90.146	8023	6817
4	1	61	75.115	4582	29.016	1770	46.099	2812					33	73.879	2438	20.212	667	53.667	1771	3250.5		5	1	104	174.394	18137	56.163	5841	118.231	12296
		42	72.119	3029	24.024	1009	48.095	2020	2416		5	1	49	59.653	2923	34.163	1674	25.49	1249					111	151.036	16765	51.748	5744	99.288	11021	11658.5
3	1	79	66.456	5250	36.101	2852	30.355	2398	2398				65	62.954	4092	42.969	2793	19.985	1299	1274		4	1	49	104.082	5100	37.612	1843	66.47	3257
	2	33	56.545	1866	41.424	1367	15.121	499				2	60	59.6	3576	37.883	2273	21.717	1303					75	107.453	8059	43.64	3273	63.813	4786	4021.5
		31	57.806	1792	37.355	1158	20.451	634					100	69.04	6904	44.76	4476	24.28	2428	1865.5			2	40	99.275	3971	40.85	1634	58.425	2337
		20	53.95	1079	36.65	733	17.3	346				3	90	66.489	5984	37.867	3408	28.622	2576					45	99.444	4475	34.911	1571	64.533	2904	2620.5
		124	58.734	7283	40.637	5039	18.097	2244	1224.2				43	33.674	1448	33.744	1451	-0.07	-3	1286.5		3	1	55	120.182	6610	28.691	1578	91.491	5032
2	1	112	103.071	11544	25.893	2900	77.178	8644			4	1	79	104.443	8251	37.848	2990	66.595	5261					37	120.27	4450	28.486	1054	91.784	3396	4214
		80	86.725	6938	26.5	2120	60.225	4818					49	86.408	4234	45.224	2216	41.184	2018	3639.5			2	81	65.531	5308	29.667	2403	35.864	2905
		44	77.182	3396	28.318	1246	48.864	2150	5204		3	1	108	75.481	8152	32.611	3522	42.87	4630					90	130.644	11758	29.333	2640	101.311	9118	6011.5
1	1	120	38.892	4667	29.375	3525	9.517	1142					57	77.737	4431	31.544	1798	46.193	2633	3631.5		2	1	49	203.531	9973	36.673	1797	203.531	9973
		169	37.296	6303	30.178	5100	7.118	1203	1172.5			2	62	65.952	4089	33.774	2094	32.178	1995					61	143.623	8761	36.475	2225	143.623	8761	9367
													50	66.5	3325	34.44	1722	32.06	1603	1799		1	1	78	162.603	12683	28.167	2197	162.603	12683
											2	1	96	83.896	8054	30.01	2881	53.886	5173	5173				98	137.541	13479	33.245	3258	137.541	13479	13081
												2	76	67.724	5147	35.421	2692	32.303	2455
													35	59.571	2085	34.2	1197	25.371	888	1671.5
											1	1	51	67.216	3428	23.412	1194	43.804	2234
													43	62.907	2705	26.674	1147	36.233	1558	1896
siCon + AurB-i			Mean pixel		Background	Background	Corrected Mean	Corrected	Average per cell		siCon + AurB-i			Mean pixel		Background	Background	Corrected Mean	Corrected	Average per cell		siCon + AurB-i			Mean pixel		Background	Background	Corrected Mean	Corrected	Average per cell
Image	Cell	Area	intensity	Intensity	mean pixel	intensity	Pixel intensity	Intensity	Intensity		Image	Cell	Area	intensity	Intensity	mean pixel	intensity	Pixel intensity	Intensity	Intensity		Image	Cell	Area	intensity	Intensity	mean pixel	intensity	Pixel intensity	Intensity	Intensity
6	1	233	139.223	32439	26.326	6134	112.897	26305			8	1	585	102.046	59697	31.701	18545	70.345	41152			8	1	132	175.727	23196	31.568	4167	144.159	19029
		228	126.022	28733	22.776	5193	103.246	23540	24922.5				456	92.546	42201	36.522	16654	56.024	25547	33349.5				152	177.441	26971	29.691	4513	147.75	22458	20743.5
5	1	246	128.268	31554	28.972	7127	99.296	24427	24427		7	1	1172	96.938	113611	39.385	46159	57.553	67452				2	171	178.14	30462	30.152	5156	147.988	25306
	2	176	123.216	21686	38.847	6837	84.369	14849					1348	76.335	102899	37.107	50020	39.228	52879	60165.5				181	158.221	28638	28.829	5218	129.392	23420	24363
		185	121.33	22446	32.811	6070	88.519	16376	15612.5		6	1	881	83.006	73128	38.006	33483	45	39645				3	135	177.578	23973	24.504	3308	153.074	20665
4	1	304	153.865	46775	23.197	7052	130.668	39723					104	88.606	9215	33.712	3506	54.894	5709	22677				83	159.157	13210	28.313	2350	130.844	10860	15762.5
		366	156.221	57177	29.361	10746	126.86	46431	43077			2	554	106.953	59252	33.202	18394	73.751	40858			7	1	167	172.359	28784	23.958	4001	148.401	24783
	2	252	101.23	25510	20.21	5093	81.02	20417					260	103.435	26893	30.6	7956	72.835	18937					180	181.833	32730	24.728	4451	157.105	28279	26531
		342	109.047	37294	17.985	6151	91.062	31143	25780				294	93.126	27379	37.241	10949	55.885	16430	25408.3			2	181	155.619	28167	25.47	4610	130.149	23557
3	1	290	126.045	36553	28.814	8356	97.231	28197				3	368	83.758	30823	34.261	12608	49.497	18215					233	162.639	37895	29.013	6760	133.626	31135	27346
		278	120.835	33592	28.291	7865	92.544	25727	26962				165	78.727	12990	34.636	5715	44.091	7275	12745		6	1	174	179.81	31287	52.914	9207	126.896	22080
2	1	300	143.253	42976	31.287	9386	111.966	33590			5	1	326	150.294	48996	24.442	7968	125.852	41028					218	202.94	44241	52.206	11381	150.734	32860	27470
		302	130.765	39491	28.411	8580	102.354	30911	32250.5				353	133.875	47258	25.241	8910	108.634	38348	39688		5	1	168	205.131	34462	59.423	9983	145.708	24479
1	1	132	51.833	6842	17.682	2334	34.151	4508			4	1	627	154.735	97019	46.105	28908	108.63	68111					242	210.802	51014	51.397	12438	159.405	38576	31527.5
		106	51.575	5467	15.5	1643	36.075	3824	4166				586	151.966	89052	45.077	26415	106.889	62637	65374		4	1	176	218.614	38476	42.54	7487	176.074	30989
											3	1	267	155.846	41611	56.667	15130	99.179	26481					176	219.864	38696	38.989	6862	180.875	31834	31411.5
													250	162.38	40595	66.264	16566	96.116	24029	25255		3	2	299	219.097	65510	42.465	12697	176.632	52813
											2	1	497	151.573	75332	64.266	31940	87.307	43392					120	195.433	23452	36.2	4344	159.233	19108	35960.5
													327	148.128	48438	70.523	23061	77.605	25377	34384.5		2	1	181	162.773	29462	46.171	8357	116.602	21105
											1	1	511	140.47	71780	30.119	15391	110.351	56389					207	206.957	42840	43.029	8907	163.928	33933	27519
													170	144.824	24620	27.906	4744	116.918	19876	38132.5		1	1	150	236.567	35485	69.187	10378	167.38	25107
																								175	234.577	41051	49.949	8741	184.628	32310	28708.5
