# Supplementary material for: CEP192 localises mitotic Aurora-A activity by priming its interaction with TPX2
Source: EMBO J. 2024 Sep 26;43(22):5381–420. doi: 10.1038/s44318-024-00240-z (PMC11574021; doi:10.1038/s44318-024-00240-z)
Supplement: Supplementary file 3 — Source data Fig. 1 [file 44318_2024_240_MOESM3_ESM.zip › Figure 1/1G/Source data_Figure 1G_Numerical values.xlsx]

## Sheet: 1G Aurora-A intensity
Source data Figure 1G
1G Aurora-A intensity
										Plotted value												Plotted value												Plotted value
Repeat 1												Repeat 2												Repeat 3
siCon			Mean pixel		Background	Background	Corrected Mean	Corrected	Average per cell	Average per cell		siCon			Mean pixel		Background	Background	Corrected Mean	Corrected	Average per cell	Average per cell		siCon			Mean pixel		Background	Background	Corrected Mean	Corrected	Average per cell	Average per cell
Image	Cell	Area	intensity	Intensity	mean pixel	intensity	Pixel intensity	Intensity	Mean Pixel	Intensity		Image	Cell	Area	intensity	Intensity	mean pixel	intensity	Pixel intensity	Intensity	Mean Pixel	Intensity		Image	Cell	Area	intensity	Intensity	mean pixel	intensity	Pixel intensity	Intensity	Mean Pixel	Intensity
3	1	817	121.687	99418	29.599	24182	92.088	75236				8	1	345	117.635	40584	41.165	14202	76.47	26382				9	1	633	119.627	75724	22.52	14255	97.107	61469
		1014	124.598	126342	33.695	34167	90.903	92175	91.4955	83705.5				612	127.572	78074	42.078	25752	85.494	52322	80.982	39352				268	113.825	30505	21.84	5853	91.985	24652	94.546	43060.5
2	1	1195	131.397	157020	16.741	20005	114.656	137015				7	1	507	113.556	57573	71.412	24423	42.144	33150					2	480	129.694	62253	26.394	12669	103.3	49584
		892	114.527	102158	11.723	10457	102.804	91701	108.73	114358				514	112.058	57598	55.728	28644	56.33	28954	49.237	31052				467	146.392	68365	25.619	11964	120.773	56401	112.036	52992.5
	2	710	132.87	94338	18.546	13168	114.324	81170					2	342	144.927	49565	71.412	24423	73.515	25142				8	1	863	155.264	133993	32.105	27707	123.159	106286
		722	132.573	95718	18.234	13165	114.339	82553	114.332	81861.5				380	137.468	52238	62.584	23782	74.884	28456	74.1995	26799				735	161.328	118576	29.844	21935	131.484	96641	127.322	101464
1	1	572	117.03	66941	21.042	12036	95.988	54905				6	1	671	135.355	90823	39.942	26801	95.413	64022				7	1	470	156.598	73601	53.974	25368	102.624	48233
		1065	105.986	112875	15.285	16279	90.701	96596	93.3445	75750.5				537	140.458	75426	44.05	23655	96.408	51771	95.9105	57896.5				655	163.545	107122	54.832	35915	108.713	71207	105.669	59720
9	1	758	122.798	93081	14.578	11050	108.22	82031				5	1	900	128.141	115327	53.787	48408	74.354	66919				6	1	475	146.051	69374	24.373	11577	121.678	57797
		605	115.545	69905	14.579	8820	100.966	61085	104.593	71558				603	161.889	97619	60.833	36682	101.056	60937	87.705	63928				623	147.016	91591	25.469	15867	121.547	75724	121.612	66760.5
8	1	693	146.216	101328	18.589	12882	127.627	88446					2	312	127.939	39917	49.141	15332	78.798	24585					2	635	124.95	79343	23.639	15011	101.311	64332
		559	139.132	77775	19.785	11060	119.347	66715	123.487	77580.5				733	150.812	110545	51.647	37857	99.165	72688	88.9815	48636.5				741	136.676	101277	21.008	15567	115.668	85710	108.489	75021
7	1	678	125.423	85037	23.406	15869	102.017	69168				4	1	862	134.648	116067	43.284	37311	91.364	78756					3	442	119.124	52653	28.781	12721	90.343	39932
		453	133.468	60461	18.36	8317	115.108	52144	108.562	60656				159	96.006	15265	35.553	5653	60.453	9612	75.9085	44184				447	119.197	53281	31.116	13909	88.081	39372	89.212	39652
6	1	511	117.213	59896	13.497	6897	103.716	52999				3	1	1121	162.52	182185	57.116	64027	105.404	118158				5	1	736	131.251	96601	22.14	16295	109.111	80306
		473	104.526	49441	15.467	7316	89.059	42125	96.3875	47562				1189	156.558	186147	58.234	69240	98.324	116907	101.864	117532				854	134.42	114795	22.636	19331	111.784	95464	110.447	87885
5	1	815	113.584	92571	16.218	13218	97.366	79353					2	1034	169.103	174852	61.038	63113	108.065	111739					2	269	124.305	33438	29.372	7901	94.933	25537
		923	120.79	111489	15.597	14396	105.193	97093	101.28	88223				870	181.139	157591	61.087	53146	120.052	104445	114.059	108092				137	109.569	15011	29.321	4017	80.248	10994
	2	500	111.746	55873	27.046	13523	84.7	42350				2	1	582	114.052	66378	44.703	26017	69.349	40361						95	89.505	8503	25.8	2451	63.705	6052
		380	151.568	57596	29.445	11189	122.123	46407						462	113.87	52608	45.738	21131	68.132	31477	68.7405	35919				106	90.67	9611	17.906	1898	72.764	7713	77.9125	12574
		398	135.49	53925	27.515	10951	107.975	42974	103.412	44378.5			2	514	127.255	65409	36.36	18689	90.895	46720				4	1	926	171.491	158801	34.102	31578	137.389	127223
4	1	707	100.556	71093	17.502	12374	83.054	58719						506	131.233	66404	37.188	18817	94.045	47587	92.47	47153.5				867	162.188	140617	34.063	29533	128.125	111084	132.757	119154
		806	115.599	93173	17.519	14120	98.08	79053	95.5145	50846.5		1	1	634	99.61	63153	33.009	20928	66.601	42225					2	1588	206.661	328178	43.548	69154	163.113	259024
	2	700	137.844	96491	17.744	12421	120.1	84070						1015	117.26	119019	38.843	39426	78.417	79593	72.509	60909				678	152.355	103297	47.575	32256	104.78	71041	133.946	165032
		780	139.65	108927	19.719	15381	119.931	93546	109.09	81561.5														3	1	1137	118.177	134367	17.204	19561	100.973	114806
10	1	1171	129.547	151699	7.735	9058	121.812	142641																		900	103.711	93340	16.009	14408	87.702	78932	94.3375	96869
		1145	128.993	147697	19.184	21966	109.809	125731	115.81	134186														2	1	211	158.758	33498	19.953	4210	138.805	29288
11	1	1396	132.912	185545	14.622	20413	118.29	165132																		512	170.588	87341	21.918	11222	148.67	76119	143.738	52703.5
		1280	138.203	176900	13.717	17558	124.486	159342	121.388	162237														1	1	488	161.867	78991	27.656	13496	134.211	65495
12	1	468	137.479	64340	30.842	14434	106.637	49906																		583	157.204	91650	27.616	16100	129.588	75550	131.899	70522.5
		902	138.422	124857	24.775	22347	113.647	102510	110.142	76208
13	1	410	115.863	47504	21.061	8635	94.802	38869
		720	114.899	82727	17.206	12388	97.693	70339	96.2475	54604
14	1	493	126.183	62208	17.387	8572	108.796	53636
		418	117.529	49127	18.203	7609	99.326	41518	104.061	47577
15	1	517	129.495	66949	11.079	5728	118.416	61221
		379	127.736	48412	10.81	4097	116.926	44315	117.671	52768
16	1	509	119.89	61024	14.853	7560	105.037	53464
		448	121.384	54380	17.199	7705	104.185	46675	104.611	50069.5
17	1	796	106.588	84844	9.858	7847	96.73	76997
		464	97.651	45310	10.162	4715	87.489	40595	92.1095	58796
	2	612	116.709	71426	15.417	9435	101.292	61991
		680	121.238	82442	15.204	10339	106.034	72103	103.663	67047
	3	1085	126.745	137518	13.054	14164	113.691	123354
		1092	128.523	140347	11.686	12761	116.837	127586	115.264	125470
18	1	831	119.651	99430	18.158	15089	101.493	84341
		351	110.541	38800	14.339	5033	96.202	33767	98.8475	59054
siCEP192			Mean pixel		Background	Background	Corrected Mean	Corrected	Average per cell	Average per cell		siCEP192			Mean pixel		Background	Background	Corrected Mean	Corrected	Average per cell	Average per cell		siCEP192			Mean pixel		Background	Background	Corrected Mean	Corrected	Average per cell	Average per cell
Image	Cell	Area	intensity	Intensity	mean pixel	intensity	Pixel intensity	Intensity	Mean Pixel	Intensity		Image	Cell	Area	intensity	Intensity	mean pixel	intensity	Pixel intensity	Intensity	Mean Pixel	Intensity		Image	Cell	Area	intensity	Intensity	mean pixel	intensity	Pixel intensity	Intensity	Mean Pixel	Intensity
1	1	302	67.497	20384	27.03	8163	40.467	12221	40.467	12221		4	1	158	97.785	15450	48.335	7637	49.45	7813				1	1	2310	78.587	181537	14.234	32880	64.353	148657	64.353	74328.5
		1225	85.26	104443	25.282	30971	59.978	73472						559	152.987	85520	51.884	29003	101.103	56517	75.2765	32165			2	490	109.982	53891	22.798	11171	87.184	42720	87.184	21360
	2	1027	71.871	73812	37.678	38695	34.193	35117	50.2225	42846.5			2	378	110.019	41587	55.439	20956	54.58	20631					3	1287	48.021	61803	17.337	22313	30.684	39490	30.684	19745
		594	84.633	50272	30.21	17945	54.423	32327						247	105.684	26104	49.36	12192	56.324	13912	55.452	17271.5		2	1	1320	88.211	116439	8.486	11202	79.725	105237	79.725	52618.5
	3	484	99.944	48373	34.785	16836	65.159	31537	44.308	33722			3	1192	122.007	145432	53.721	64035	68.286	81397	68.286	81397			2	2928	67.405	197363	8.392	24573	59.013	172790	59.013	86395
	4	1197	116.343	139262	31.522	37732	84.821	101530	84.821	101530			4	346	107.844	37314	51.118	17687	56.726	19627	56.726	19627			3	623	73.655	45887	8.295	5168	65.36	40719	65.36	20359.5
	5	1046	113.019	118218	30.12	31505	82.899	86713	82.899	86713				281	95.609	26866	58.826	16530						3	1	636	105.59	67155	24.651	15678	80.939	51477	80.939	25738.5
2	1	621	90.275	56061	25.873	16067	64.402	39994				3	1	492	136.951	67380	54.593	26860	82.358	40520	82.358	40520			2	1767	109.646	193745	28.189	49810	81.457	143935	81.457	71967.5
		660	58.733	38764	26.495	17487	32.238	21277	73.6505	63353.5			2	3017	179.606	541871	67.073	202358	112.533	339513	112.533	339513			3	649	77.505	50301	36.202	23495	41.303	26806	41.303	13403
	2	534	113.036	60361	33.253	17757	79.783	42604					3	430	153.384	65955	70.495	30313	82.889	35642	82.889	35642		4	1	2267	167.952	380748	24.162	54775	143.79	325973	143.79	162986
		623	113.021	70412	40.705	25359	72.316	45053	56.0105	31940.5		2	1	361	170.864	61682	56.795	20503	114.069	41179					2	2586	108.218	279852	19.315	49949	88.903	229903	88.903	114952
	3	1062	105.626	112175	31.297	33237	74.329	78938						155	164.071	25431	49.677	7700	114.394	17731	114.232	29455			3	4820	92.412	445427	25.292	121906	67.12	323521	67.12	161760
		151	90.139	13611	34.384	5192	55.755	8419	73.3225	61995.5			2	115	126.817	14584	40.443	4651	86.374	9933					4	796	93.918	74759	15.736	12526	78.182	62233	78.182	31116.5
3	1	195	81.303	15854	30.256	5900	51.047	9954						41	92.683	3800	38.61	1583	54.073	2217	70.2235	6075
		311	87.958	27355	34.145	10619	53.813	16736	53.401	9186.5			3	822	185.305	152321	58.015	47688	127.29	104633	127.29	104633
	2	273	133.117	36341	38.099	10401	95.018	25940					4	760	144.547	109856	57.676	43834	86.871	66022	86.871	66022
		38	110.605	4203	35.105	1334	75.5	2869	74.4155	21338		1	1	888	181.305	160999	66.766	59288	114.539	101711	114.539	101711
	3	244	84.25	20557	41.061	10019	43.189	10538					2	643	189.434	121806	72.331	46509	117.103	75297
		303	112.125	33974	50.901	15423	61.224	18551	59.3445	6703.5				478	162.314	77586	64.282	30727	98.032	46859	107.567	61078
	4	210	93.095	19550	40.305	8464	52.79	11086	52.79	11086
	5	476	88.481	42117	31.838	15155	56.643	26962	56.643	26962
	6	271	101.583	27529	29.945	8115	71.638	19414	71.638	19414
4	1	1	707	60.26	42604	27.414	19382	32.846	23222	32.846	23222
	2	2	1178	76.199	89762	31.189	36741	45.01	53021
			209	51.23	10707	28.038	5860	23.192	4847	34.101	28934
	3	3	209	35.244	7366	19.88	4155	15.364	3211
			939	91.482	85902	20.174	18943	71.308	66959	43.336	35085
	4	4	434	78.956	34267	28.968	12572	49.988	21695
			1106	139.221	153978	31.887	35267	107.334	118711	78.661	70203
5	1	1	1491	183.823	274080	74.129	110526	109.694	163554	109.694	163554
	2	2	559	131.608	73569	54.118	30252	77.49	43317	77.49	43317
	3	3	1731	126.443	218873	46.427	80366	80.016	138507	80.016	138507
	4	4	919	208.771	191861	41.192	37855	167.579	154006	167.579	154006
	5	5	975	162.037	157986	52.713	51395	109.324	106591	109.324	106591
	6	6	1593	147.325	234688	57.608	91769	89.717	142919	89.717	142919
	7	7	896	107.71	96508	39.647	35524	68.063	60984	68.063	60984
siTPX2			Mean pixel		Background	Background	Corrected Mean	Corrected	Average per cell	Average per cell		siTPX2			Mean pixel		Background	Background	Corrected Mean	Corrected	Average per cell	Average per cell		siTPX2			Mean pixel		Background	Background	Corrected Mean	Corrected	Average per cell	Average per cell
Image	Cell	Area	intensity	Intensity	mean pixel	intensity	Pixel intensity	Intensity	Mean Pixel	Intensity		Image	Cell	Area	intensity	Intensity	mean pixel	intensity	Pixel intensity	Intensity	Mean Pixel	Intensity		Image	Cell	Area	intensity	Intensity	mean pixel	intensity	Pixel intensity	Intensity	Mean Pixel	Intensity
1	1	206	62.927	12963	42.282	8710	20.645	4253				1	1	146	79.507	11608	39.397	5752	40.11	5856				3	1	164	92.634	15192	39.61	6496	53.024	8696	53.024	4348
		175	61.497	10762	44.674	7818	16.823	2944						103	83.252	8575	37.796	3893	45.456	4682	42.783	5269			2	421	131.002	55152	48.872	20575	82.13	34577	82.13	17288.5
		68	62	4216	42.132	2865	19.868	1351	19.112	2849.33			2	88	76.773	6756	46.841	4122	29.932	2634					3	81	176.827	14323	45	3645	131.827	10678	131.827	5339
	2	202	102.119	20628	49.599	10019	52.52	10609	52.52	10609				97	74.598	7236	35.247	3419	39.351	3817	34.6415	3225.5			4	189	104.757	19799	42.899	8108	61.858	11691	61.858	5845.5
	3	142	103.268	14664	60.352	8570	42.916	6094	42.916	6094			3	62	64.871	4022	31.581	1958	33.29	2064					5	305	112.761	34392	48.082	14665	64.679	19727	64.679	9863.5
	4	175	85.84	15022	40.16	7028	45.68	7994	45.68	7994				72	56.458	4065	34.625	2493	21.833	1572	27.5615	1818			6	123	160.74	19771	39.285	4832	121.455	14939	121.455	7469.5
	5	103	88.417	9107	43.592	4490	44.825	4617					4	67	82.836	5550	37.642	2522	45.194	3028					7	199	99.442	19789	36.02	7168	63.422	12621	63.422	6310.5
		156	55.455	8651	36.647	5717	18.808	2934	31.8165	3775.5				52	73.769	3836	30.885	1606	42.884	2230	44.039	2629			8	102	90.696	9251	43.608	4448	47.088	4803	47.088	2401.5
	6	215	59.847	12867	40.2	8643	19.647	4224					5	340	107.332	36493	37.179	12641	70.153	23852				2	1	266	63.274	16831	26.244	6981	37.03	9850	37.03	4925
		326	77.037	25114	49.595	16168	27.442	8946	23.5445	6585				140	88.793	12431	32.814	4594	55.979	7837	63.066	15844.5			2	204	87.495	17849	31.471	6420	56.024	11429	56.024	5714.5
	7	393	74.715	29363	47.298	18588	27.417	10775				2	1	20	138.6	2772	23.312	746	115.288	2026					3	179	87.777	15712	32.419	5803	55.358	9909	55.358	4954.5
		256	75.211	19254	44	11264	31.211	7990	29.314	9382.5				51	76.961	3925	25.882	1320	51.079	2605	83.1835	2315.5			4	347	68.882	23902	35.003	12146	33.879	11756	33.879	5878
	8	51	85.294	4350	47.196	2407	38.098	1943					2	71	77.775	5522	42.775	3037	35	2485					5	94	81	7614	30.649	2881	50.351	4733	50.351	2366.5
		96	88.708	8516	54.49	5231	34.218	3285						90	94.367	8493	39.011	3511	55.356	4982	45.178	3733.5			6	276	61.761	17046	35.091	9685	26.67	7361	26.67	3680.5
		77	85.818	6608	47.727	3675	38.091	2933					3	61	78.656	4798	40.672	2481	37.984	2317				1	1	116	110.466	12814	37.259	4322	73.207	8492	73.207	4246
		47	86.574	4069	54.468	2560	32.106	1509	35.6283	2417.5				61	79.869	4872	36.148	2205	43.721	2667	40.8525	2492			2	170	64.994	11049	35.324	6005	29.67	5044	29.67	2522
	9	180	85.906	15463	57.033	10266	28.873	5197					4	195	71.774	13996	45.538	8880	26.236	5116					3	347	74.153	25731	33.398	11589	40.755	14142	40.755	7071
		171	87.199	14911	58.076	9931	29.123	4980	28.998	5088.5				45	68.622	3088	48.911	2201	19.711	887	22.9735	3001.5			4	263	82.738	21760	40.259	10588	42.479	11172	42.479	5586
	10	69	94.812	6542	65.377	4511	29.435	2031					5	35	57.857	2025	34.771	1217	23.086	808					5	374	80.481	30100	41.898	15670	38.583	14430	38.583	7215
		44	89	3916	70.864	3118	18.136	798	23.7855	1414.5				65	64.8	4212	33.354	2168	31.446	2044	27.266	1426			6	220	97.355	21418	37.673	8288	59.682	13130	59.682	6565
	11	155	110.019	17053	49.045	7602	60.974	9451	60.974	9451			6	26	68.462	1780	46.577	1211	21.885	569					7	257	57.319	14731	27.619	7098	29.7	7633	29.7	3816.5
3	1	287	53.568	15374	36.62	10510	16.948	4864	16.948	4864				37	68.243	2525	44.351	1641	23.892	884	22.8885	726.5
		132	66.182	8736	43.167	5698	23.015	3038					7	88	75.625	6655	41.852	3683	33.773	2972
	2	176	79.369	13969	45.648	8034	33.721	5935	28.368	4486.5				67	75.194	5038	36.731	2461	38.463	2577	36.118	2774.5
		138	99.152	13683	54.616	7537	44.536	6146
	3	313	108.863	34074	53.377	16707	55.486	17367	50.011	11756.5
2	1	228	68.145	15537	59.123	13480	9.022	2057	9.022	2057
	2	211	130.991	27639	68.63	14481	62.361	13158	62.361	13158
	3	181	73.978	13390	52.298	9466	21.68	3924	21.68	3924
	4	60	97.6	5856	49.383	2963	48.217	2893
		165	105.679	17437	48.77	8047	56.909	9390	52.563	6141.5
	5	79	74.494	5885	29.57	2336	44.924	3549
		122	73.943	9021	33.041	4031	40.902	4990	42.913	4269.5
	6	687	126.616	86985	25.927	17812	100.689	69173
		890	135.698	120771	37.4	33286	98.298	87485	99.4935	78329
	7	156	96.776	15097	53.609	8363	43.167	6734	43.167	6734
	8	92	103.109	9486	64.793	5961	38.316	3525
		145	100.255	14537	61.49	8916	38.765	5621	38.5405	4573
4	1	412	48.262	19884	22.738	9368	25.524	10516
		431	45.694	19694	24.271	10461	21.423	9233	23.4735	9874.5
	2	90	53.533	4818	15.767	1419	37.766	3399
		248	41.827	10373	20.036	4969	21.791	5404	29.7785	4401.5
	3	28	72.571	2032	26.179	733	46.392	1299
		118	76.542	9032	29.051	3428	47.491	5604	46.9415	3451.5
	4	89	53.596	4770	24.27	2160	29.326	2610	29.326	2610
	5	84	66.952	5624	40.679	3417	29.326	2610
		120	67.075	8049	32.167	3860	26.273	2207	27.7995	2408.5
5	1	128	49.227	6301	23.148	2963	34.908	4189
		198	48.914	9685	21.343	4226	26.079	3338	30.4935	3763.5
	2	324	51.852	16800	24.485	7933	27.571	5459
		382	45.615	17425	22.037	8418	27.367	8867	27.469	7163
	3	46	68.326	3143	31.413	1445	23.578	9007
		327	72.896	23837	30.55	9990	36.913	1698	30.2455	5352.5
	4	42	65.976	2771	23.595	991	42.346	13847
		84	68.964	5793	20.31	1706	42.381	1780	42.3635	7813.5
	5	147	77.946	11458	32.361	4757	48.654	4087
		173	78.769	13627	26.844	4644	45.585	6701	47.1195	5394
	6	97	66.01	6403	41.134	3990	51.925	8983
		68	66.721	4537	25.412	1728	24.876	2413	38.4005	5698
	7	389	64.373	25041	28.879	11234	35.494	13807	35.494	13807
	8	508	77.97	39609	33.722	17131	44.248	22478	44.248	22478
	9	99	65	6435	20.96	2075	44.248	22478
		101	62.941	6357	17.812	1799	44.04	4360	44.144	13419
	10	284	67.366	19132	30.535	8672	45.129	4558
		52	64.173	3337	25.75	1339	36.831	10460	40.98	7509
	11	188	87.968	16538	34.665	6517	38.423	1998
		60	88.7	5322	29.3	1758	53.303	10021	45.863	6009.5
	12	75	84.413	6331	32.627	2447	59.4	3564
		93	85.774	7977	30.376	2825	51.786	3884	55.593	3724
	13	107	80.093	8570	32.794	3509	55.398	5152
		40	76.8	3072	27.475	1099	47.299	5061	51.3485	5106.5
	14	40	80.925	3237	33.125	1325	49.325	1973
		116	85.491	9917	32.06	3719	47.8	1912	48.5625	1942.5
	15	174	71.046	12362	30.925	5381	53.431	6198
		133	68.541	9116	26.308	3499	40.121	6981	46.776	6589.5
siCon + AurA-i			Mean pixel		Background	Background	Corrected Mean	Corrected	Average per cell	Average per cell		siCon + AurA-i			Mean pixel		Background	Background	Corrected Mean	Corrected	Average per cell	Average per cell		siCon + AurA-i			Mean pixel		Background	Background	Corrected Mean	Corrected	Average per cell	Average per cell
Image	Cell	Area	intensity	Intensity	mean pixel	intensity	Pixel intensity	Intensity	Mean Pixel	Intensity		Image	Cell	Area	intensity	Intensity	mean pixel	intensity	Pixel intensity	Intensity	Mean Pixel	Intensity		Image	Cell	Area	intensity	Intensity	mean pixel	intensity	Pixel intensity	Intensity	Mean Pixel	Intensity
7	1	50	85.76	4288	34.5	1725	51.26	2563	51.26	2563		7	1	98	82.653	8100	44.653	4376	38	3724				6	1	170	65.929	11208	24.376	4144	41.553	7064	41.553	3532
6	1	71	69.69	4948	27.38	1944	42.31	3004						60	74.783	4487	40.867	2452	33.916	2035	35.958	2879.5		5	1	199	67.035	13340	15.492	3083	51.543	10257	51.543	5128.5
		49	66.224	3245	26.143	1281	40.081	1964	41.1955	2484			2	56	74.304	4161	42.571	2384	31.733	1777	31.733	1777		4	1	174	59.517	10356	17.443	3035	42.074	7321	42.074	3660.5
5	1	56	84.946	4757	23.625	1323	61.321	3434				6	1	119	103.429	12308	44.992	5354	58.437	6954				3	1	135	82.311	11112	19.163	2587	63.148	8525	63.148	4262.5
		56	83.75	4690	31.179	1746	52.571	2944	56.946	3189				102	87.539	8929	59.902	6110	27.637	2819	43.037	4886.5			2	192	62.927	12082	16.339	3137.09	46.588	8944.91	46.588	4472.46
	2	66	104.894	6923	28.227	1863	76.667	5060					2	60	83.533	5012	42.983	2579	40.55	2433				2	1	274	81.518	22336	24.033	6585	57.485	15751	57.485	7875.5
		81	107.272	8689	35.481	2874	71.791	5815	74.229	5437.5				83	75	6225	43.181	3584	31.819	2641	36.1845	2537			2	60	52.583	3155	27.783	1667	24.8	1488	24.8	744
4	1	217	83.954	18218	43.336	9404	40.618	8814				5	1	80	122.325	9786	63.95	5116	58.375	4670				1	1	243	66.432	16143	20.132	4892	46.3	11251	46.3	5625.5
		118	104.669	12351	48.89	5769	55.779	6582	48.1985	7698				74	113.054	8366	55.257	4089	57.797	4277	58.086	4473.5			2	315	66.051	20806	20.429	6435	45.622	14371	45.622	7185.5
	2	196	67.01	13134	44.128	8649	22.882	4485					2	39	69.436	2708	38.462	1500	30.974	1208					3	408	73.654	30051	24.858	10142	48.796	19909	48.796	9954.5
		268	69.728	18687	40.698	10907	29.03	7780	25.956	6132.5				16	66.312	1061	39.375	630	26.937	431	28.9555	819.5
3	1	77	77.273	5950	39.416	3035	37.857	2915	37.857	2915		4	1	116	123.181	14289	53.534	6210	69.647	8079
	2	58	83.207	4826	36.103	2094	47.104	2732						178	116.034	20654	48.826	8691	67.208	11963	68.4275	10021
		35	76.343	2672	30.4	1064	45.943	1608	46.5235	2170		3	1	103	87.146	8976	51.854	5341	35.292	3635
2	1	69	107.536	7420	45.014	3106	62.522	4314						45	81.733	3678	55.378	2492	26.355	1186	30.8235	2410.5
		84	108.452	9110	45.667	3836	62.785	5274	62.6535	4794		2	1	102	80.363	8197	27.461	2801	52.902	5396
1	1	97	107.907	10467	40.68	3946	67.227	6521						76	76.539	5817	28.237	2146	48.302	3671	50.602	4533.5
		107	91.682	9810	42.607	4559	49.075	5251	58.151	5886		1	1	57	78.895	4497	48.491	2764	30.404	1733
														57	81.719	4658	42.632	2430	39.087	2228	34.7455	1980.5
siCon + AurB-i			Mean pixel		Background	Background	Corrected Mean	Corrected	Average per cell	Average per cell		siCon + AurB-i			Mean pixel		Background	Background	Corrected Mean	Corrected	Average per cell	Average per cell		siCon + AurB-i			Mean pixel		Background	Background	Corrected Mean	Corrected	Average per cell	Average per cell
Image	Cell	Area	intensity	Intensity	mean pixel	intensity	Pixel intensity	Intensity	Mean Pixel	Intensity		Image	Cell	Area	intensity	Intensity	mean pixel	intensity	Pixel intensity	Intensity	Mean Pixel	Intensity		Image	Cell	Area	intensity	Intensity	mean pixel	intensity	Pixel intensity	Intensity	Mean Pixel	Intensity
6	1	623	104.848	65320	16.23	10111	88.618	55209				7	1	544	141.325	76881	23.656	12869	117.669	64012				6	1	462	108.725	50231	13.816	6383	94.909	43848
		899	115.972	104259	12.374	11124	103.598	93135	96.108	74172				781	147.57	115252	24.038	18774	123.532	96478	120.6	80245				644	120.467	77581	18.991	12230	101.476	65351	98.1925	54599.5
	2	1211	112.849	136660	9.614	11642	103.235	125018				6	1	433	139.074	60219	22.178	9603	116.896	50616					2	957	138.356	132407	11.561	11064	126.795	121343
		924	109.486	101165	16.083	14861	93.403	86304	98.319	105661				806	132.927	107139	19.082	15380	113.845	91759	115.371	71187.5				983	142.472	140050	22.159	21782	120.313	118268	123.554	119806
5	1	652	152.845	99655	32.747	21351	120.098	78304				5	1	536	142.489	76374	37.597	20152	104.892	56222				5	1	1035	116.824	120913	12.935	13388	103.889	107525
		397	145.305	57686	29.332	11645	115.973	46041	118.036	62172.5				711	158.173	112461	40.965	29126	117.208	83335	111.05	69778.5				783	112.289	87922	10.582	8286	101.707	79636	102.798	93580.5
4	1	1532	162.153	248419	31.467	48207	130.686	200212				4	1	558	145.278	81065	23.529	13129	121.749	67936					2	684	95.098	65047	10.864	7431	84.234	57616
		939	214.182	201117	26.734	25103	187.448	176014	159.067	188113				492	116.858	57494	18.197	8953	98.661	48541	110.205	58238.5				617	132.773	81921	14.759	9106	118.014	72815	101.124	65215.5
	2	459	131.501	60359	33.007	15150	98.494	45209				3	1	674	163.414	110141	26.923	18146	136.491	91995				4	1	1637	134.265	219792	15.2	24882	119.065	194910
		612	140.038	85703	32.479	19877	107.559	65826	103.026	55517.5				649	157.203	102025	29.764	19317	127.439	82708	131.965	87351.5				2184	141.683	309436	18.367	40113	123.316	269323	121.19	232116
3	1	1109	156.483	173540	21.502	23846	134.981	149694					2	499	131.557	65647	37.892	18908	93.665	46739				3	1	1187	125.476	148940	15.217	18062	110.259	130878
		604	120.528	72799	24.816	14989	95.712	57810	115.346	103752				239	105.297	25166	35.423	8466	69.874	16700	81.7695	31719.5				528	122.888	64885	17.117	9038	105.771	55847	108.015	93362.5
2	1	597	132.084	78854	23.554	14062	108.53	64792				2	1	638	153.105	97681	38.799	24754	114.306	72927					2	1107	122.175	135248	12.031	13318	110.144	121930	110.144	121930
		481	126.909	61043	23.389	11250	103.52	49793	106.025	57292.5				844	129.424	109234	40.78	34418	88.644	74816	101.475	73871.5		2	1	621	119.815	74405	22.34	13873	97.475	60532
	2	422	139.633	58925	29.545	12468	110.088	46457					2	473	143.666	67954	31.44	14871	112.226	53083						368	105.587	38856	19.677	7241	85.91	31615	91.6925	46073.5
		543	153.974	83608	35.182	19104	118.792	64504						677	129.428	87623	33.38	22598	96.048	65025	104.137	59054		1	1	930	158.477	147384	19.64	18265	138.837	129119
	3	393	153.919	60490	30.776	12095	123.143	48395	117.341	53118.7		1	1	822	129.779	106678	22.818	18756	106.961	87922						1307	158.87	207643	18.094	23649	140.776	183994	139.806	156556
1	1	237	135.646	32148	18.219	4318	117.427	27830						422	118.246	49900	17.348	7321	100.898	42579	103.929	65250.5			2	647	104.204	67420	16.34	10572	87.864	56848
		325	141.745	46067	19.662	6390	122.083	39677	119.755	33753.5			2	504	126.165	63587	30.258	15250	95.907	48337						557	102.144	56894	13.39	7458	88.754	49436	88.309	53142
	2	399	142.128	56709	19.619	7828	122.509	48881						581	118.766	69003	26.96	15664	91.806	53339	93.8565	50838
		620	140.689	87227	24.776	15361	115.913	71866	119.211	60373.5
