# Supplementary material for: CEP192 localises mitotic Aurora-A activity by priming its interaction with TPX2
Source: EMBO J. 2024 Sep 26;43(22):5381–420. doi: 10.1038/s44318-024-00240-z (PMC11574021; doi:10.1038/s44318-024-00240-z)
Supplement: Supplementary file 4 — Source data Fig. 2 [file 44318_2024_240_MOESM4_ESM.zip]

Archive with 11 entries (9 files):
- Figure 2/.DS_Store
- Figure 2/2G/
- Figure 2/2G/Source_Data_Fig_2G_Comp FA CEP192442_533 vs FAM_TPX2.xlsx
- Figure 2/2G/Source_Data_Fig_2G_Comp FA CEP192468_533 vs FAM_TPX2.xlsx
- Figure 2/2G/Source_Data_Fig_2G_Comp_FA_Cep192501_533_vs_FAM_TPX2.xlsx
- Figure 2/2G/Source_Data_Fig_2G_Peptides.docx
- Figure 2/2H/
- Figure 2/2H/Source_Data_Fig_2H_Comp FA CEP192442_533 vs FAM_TACC3.xlsx
- Figure 2/2H/Source_Data_Fig_2H_Comp FA CEP192468_533 vs FAM_TACC3.xlsx
- Figure 2/2H/Source_Data_Fig_2H_Comp FA CEP192501_533 vs FAM_TACC3.xlsx
- Figure 2/2H/Source_Data_Fig_2H_Peptides.docx
