# Supplementary material for: CEP192 localises mitotic Aurora-A activity by priming its interaction with TPX2
Source: EMBO J. 2024 Sep 26;43(22):5381–420. doi: 10.1038/s44318-024-00240-z (PMC11574021; doi:10.1038/s44318-024-00240-z)
Supplement: Supplementary file 4 — Source data Fig. 2 [file 44318_2024_240_MOESM4_ESM.zip › Figure 2/2G/Source_Data_Fig_2G_Comp FA CEP192442_533 vs FAM_TPX2.xlsx]

## Sheet: Contents
Figure 2G
Fluorescence anisotropy based competition assay
Human CEP192 442-533 competing with FAM-TPX2 7-43 for binding to human Aurora-A 122-403 C290A C393A
Column A: Concentration of CEP192 442-533
Column B: Anisotropy, averaged from three repeats
Column C: Standard deviation of the anisotropy
Origin was used for fitting the data
Shown in black on plot.

## Sheet: Anisotropy
Inhibitor (μM)	Aver Anisotropy	Std Dev
276	0.0538933	0.00435169
138	0.0581519	0.0024241
69	0.0567309	0.00326292
34.5	0.0655387	0.0118679
17.25	0.0631613	0.00909382
8.625	0.0665466	0.0102427
4.3125	0.0848811	0.00933828
2.15625	0.107793	0.00300285
1.07812	0.115517	0.0111954
0.539062	0.113386	0.00452524
0.269531	0.119801	0.00465614
0.134766	0.118569	0.00255033
0.0673828	0.117266	0.00544922
0.0336914	0.120985	0.00812363
0.0168457	0.11993	0.00743842
0.00842285	0.118074	0.00841162
0.00421143	0.115968	0.010821
0.00210571	0.115478	0.0105952
0.00105286	0.117812	0.00593996
0.000526428	0.114906	0.00778827
0.000263214	0.123109	0.00624308
0.000131607	0.121148	0.0103258
6.58035e-05	0.128396	0.00884885
3.29018e-05	0.123794	0.00583145
