# Supplementary material for: CEP192 localises mitotic Aurora-A activity by priming its interaction with TPX2
Source: EMBO J. 2024 Sep 26;43(22):5381–420. doi: 10.1038/s44318-024-00240-z (PMC11574021; doi:10.1038/s44318-024-00240-z)
Supplement: Supplementary file 4 — Source data Fig. 2 [file 44318_2024_240_MOESM4_ESM.zip › Figure 2/2G/Source_Data_Fig_2G_Comp FA CEP192468_533 vs FAM_TPX2.xlsx]

## Sheet: Contents
Figure 2G
Fluorescence anisotropy based competition assay
Human CEP192 468-533 competing with FAM-TPX2 7-43 for binding to human Aurora-A 122-403 C290A C393A
Column A: Concentration of CEP192 468-533
Column B: Anisotropy, averaged from three repeats
Column C: Standard deviation of the anisotropy
Origin was used for fitting the data
Shown in red on plot.

## Sheet: Anisotropy
Inhibitor (μM)	Aver Anisotropy	Std Dev
144	0.0554758	0.0111502
72	0.0652488	0.0113242
36	0.0561879	0.0109258
18	0.0686634	0.00738299
9	0.066547	0.0134576
4.5	0.077473	0.00803235
2.25	0.11517	0.01335
1.125	0.114429	0.0129447
0.5625	0.119944	0.00783278
0.28125	0.118911	0.00325101
0.140625	0.117745	0.00509685
0.0703125	0.121042	0.00342802
0.0351562	0.116246	0.0043186
0.0175781	0.122487	0.0065122
0.00878906	0.11648	0.0045769
0.00439453	0.115597	0.00570078
0.00219727	0.117241	0.0128263
0.00109863	0.115239	0.0111837
0.000549316	0.119294	0.0102759
0.000274658	0.115906	0.00359942
0.000137329	0.122022	0.0213506
6.86646e-05	0.123081	0.0162746
3.43323e-05	0.121131	0.010348
1.71661e-05	0.124609	0.0079458
