# Supplementary material for: CEP192 localises mitotic Aurora-A activity by priming its interaction with TPX2
Source: EMBO J. 2024 Sep 26;43(22):5381–420. doi: 10.1038/s44318-024-00240-z (PMC11574021; doi:10.1038/s44318-024-00240-z)
Supplement: Supplementary file 4 — Source data Fig. 2 [file 44318_2024_240_MOESM4_ESM.zip › Figure 2/2G/Source_Data_Fig_2G_Comp_FA_Cep192501_533_vs_FAM_TPX2.xlsx]

## Sheet: Contents
Figure 2G
Fluorescence anisotropy based competition assay
Human CEP192 501-533 competing with FAM-TPX2 7-43 for binding to human Aurora-A 122-403 C290A C393A
Column A: Concentration of CEP192 501-533
Column B: Anisotropy, averaged from three repeats
Column C: Standard deviation of the anisotropy
Origin was used for fitting the data
Shown in blue on plot.

## Sheet: Anisotropy
Inhibitor (μM)	Aver Anisotropy	Std Dev
800	0.0898196	0.00156068
400	0.0921599	0.00684526
200	0.0957275	0.00134268
100	0.0976685	0.00668152
50	0.0974606	0.0063406
25	0.0992616	0.00239009
12.5	0.105267	0.00205614
6.25	0.111287	0.00821234
3.125	0.108908	0.0034056
1.5625	0.113519	0.00599453
0.78125	0.11767	0.00363391
0.390625	0.112748	0.00382842
0.195312	0.109475	0.00137737
0.0976562	0.11478	0.00449794
0.0488281	0.113099	0.00490234
0.0244141	0.116179	0.0015479
0.012207	0.11343	0.0031911
0.00610352	0.113879	0.00541379
0.00305176	0.108784	0.00666725
0.00152588	0.109136	0.00224565
0.000762939	0.114455	0.00414484
0.00038147	0.115987	0.000794605
0.000190735	0.110371	0.00377431
9.53674e-05	0.111126	0.00422105
