# Supplementary material for: CEP192 localises mitotic Aurora-A activity by priming its interaction with TPX2
Source: EMBO J. 2024 Sep 26;43(22):5381–420. doi: 10.1038/s44318-024-00240-z (PMC11574021; doi:10.1038/s44318-024-00240-z)
Supplement: Supplementary file 4 — Source data Fig. 2 [file 44318_2024_240_MOESM4_ESM.zip › Figure 2/2H/Source_Data_Fig_2H_Comp FA CEP192501_533 vs FAM_TACC3.xlsx]

## Sheet: Contents
Figure 2H
Fluorescence anisotropy based competition assay
Human CEP192 501-533 competing with FAM-TACC3 522-536 for binding to human Aurora-A 122-403 C290A C393A
Column A: Concentration of CEP192 501-533
Column B: Anisotropy, averaged from three repeats
Column C: Standard deviation of the anisotropy
Origin was used for fitting the data
Shown in blue on plot.

## Sheet: Sheet1
Inhibitor (μM)	Aver Anisotropy	Std Dev
800	0.0275614	0.00215577
400	0.0136252	0.000354011
200	0.0141876	0.00343372
100	0.0246981	0.000198089
50	0.0308132	0.000373623
25	0.0434321	0.00191609
12.5	0.0526764	0.00411839
6.25	0.0573691	0.00113777
3.125	0.0691261	0.0012878
1.5625	0.0641229	0.00201932
0.78125	0.068657	0.000958837
0.390625	0.0675878	0.00309984
0.195312	0.0717783	0.000658677
0.0976562	0.0669867	0.00186159
0.0488281	0.0690394	0.00372885
0.0244141	0.065831	0.000747628
0.012207	0.0701041	0.0023011
0.00610352	0.0693464	0.000422984
0.00305176	0.066233	0.00554885
0.00152588	0.067248	0.00103062
0.000762939	0.0712771	0.00311458
0.00038147	0.0678181	0.00247576
0.000190735	0.0693897	0.000536045
9.53674e-05	0.0692012	0.00623779
