# Supplementary material for: CEP192 localises mitotic Aurora-A activity by priming its interaction with TPX2
Source: EMBO J. 2024 Sep 26;43(22):5381–420. doi: 10.1038/s44318-024-00240-z (PMC11574021; doi:10.1038/s44318-024-00240-z)
Supplement: Supplementary file 5 — Source data Fig. 3 [file 44318_2024_240_MOESM5_ESM.zip]

Archive with 16 entries (12 files):
- 3/.DS_Store
- 3/3C/
- 3/3C/Source_Data_3C_CEP192_ITC_Fit_Data.xlsx
- 3/3C/Source_Data_3C_CEP192_ITC_Raw_Data.xlsx
- 3/3D/
- 3/3D/.DS_Store
- 3/3D/Source_Data_Fig_3D_CEP192_YF_ITC_Fit_Data.xlsx
- 3/3D/Source_Data_Fig_3D_CEP192_YF_ITC_RawData.xlsx
- 3/3E/
- 3/3E/.DS_Store
- 3/3E/Source_Data_Fig_3E_CEP192_DDD_ITC_Fit_Data.xlsx
- 3/3E/Source_Data_Fig_3E_CEP192_DDD_ITC_Raw_Data.xlsx
- 3/3F/
- 3/3F/.DS_Store
- 3/3F/Source_Data_Fig_3F_Aurora_FR_ITC_Fit_Data.xlsx
- 3/3F/Source_Data_Fig_3F_Aurora_FR_ITC_Raw_Data.xlsx
