# Supplementary material for: CEP192 localises mitotic Aurora-A activity by priming its interaction with TPX2
Source: EMBO J. 2024 Sep 26;43(22):5381–420. doi: 10.1038/s44318-024-00240-z (PMC11574021; doi:10.1038/s44318-024-00240-z)
Supplement: Supplementary file 5 — Source data Fig. 3 [file 44318_2024_240_MOESM5_ESM.zip › 3/3C/Source_Data_3C_CEP192_ITC_Fit_Data.xlsx]

## Sheet: Data used for fit
DH	INJV	Xt	Mt	XMt	NDH	DY	Fit
-2.2448	0.5	0	0.025	0.0246852			-26387.3
-12.1489	2	0.000615611	0.0249384	0.124034	-24297.9	2069.39	-26367.2
-11.7945	2	0.00306286	0.0246937	0.224355	-23589	2733.69	-26322.7
-13.9244	2	0.00548579	0.0244514	0.325649	-27848.9	-1597.12	-26251.8
-13.6994	2	0.00788441	0.0242114	0.427916	-27398.9	-1266.67	-26132.2
-13.1674	2	0.0102587	0.0239737	0.531155	-26334.8	-426.616	-25908.2
-13.4745	2	0.0126087	0.0237383	0.635366	-26948.9	-1539.83	-25409.1
-12.0109	2	0.0149344	0.0235051	0.740551	-24021.7	-74.379	-23947.4
-9.22854	2	0.0172357	0.0232742	0.846707	-18457.1	2.79994	-18459.9
-3.58705	2	0.0195128	0.0230455	0.953837	-7174.1	514.683	-7688.78
-1.69064	2	0.0217655	0.0228189	1.06194	-3381.29	-1010.78	-2370.51
-0.719678	2	0.0239939	0.0225945	1.17101	-1439.36	-460.782	-978.574
-0.528497	2	0.026198	0.0223721	1.28106	-1056.99	-544.26	-512.733
-0.478241	2	0.0283778	0.0221518	1.39208	-956.483	-647.463	-309.02
0.116179	2	0.0305333	0.0219336	1.50407	232.359	435.287	-202.928
-0.274972	2	0.0326645	0.0217173	1.61704	-549.945	-409.201	-140.743
-0.454409	2	0.0347713	0.0215031	1.73097	-908.818	-807.776	-101.042
-0.409288	2	0.0368538	0.0212908	1.84588	-818.576	-744.597	-73.9793
-0.202453	2	0.0389121	0.0210804	1.96177	-404.906	-350.369	-54.5377
-0.776192	2	0.040946	0.020872	2.07862	-1552.38	-1512.44	-39.946
		0.0429555	0.0206654

## Sheet: Contents
Figure 3C
Data used to plot the isothermal titration of CEP192 468-533 to Aurora-A M3KD
Microcal Origin was used for fitting the data
