# Supplementary material for: CEP192 localises mitotic Aurora-A activity by priming its interaction with TPX2
Source: EMBO J. 2024 Sep 26;43(22):5381–420. doi: 10.1038/s44318-024-00240-z (PMC11574021; doi:10.1038/s44318-024-00240-z)
Supplement: Supplementary file 5 — Source data Fig. 3 [file 44318_2024_240_MOESM5_ESM.zip › 3/3C/Source_Data_3C_CEP192_ITC_Raw_Data.xlsx]

## Sheet: ITC raw data
time (sec)	cp(Y)
2	-0.00525063
4	0.000155176
6	0.00434099
8	-0.0034032
10	-0.00932715
12	-0.00142105
14	-0.00194495
16	0.000131837
18	0.00501892
20	0.008356
22	0.00915369
24	0.0165167
26	-0.00032025
28	-0.00568259
30	0.00338438
32	0.00678136
34	0.00282034
36	0.00991309
38	0.00266584
40	-0.00582983
42	-0.00893912
44	-0.0112884
46	0.00530231
48	0.0361871
50	0.0221131
52	0.00406917
54	0.000587713
56	0.00801333
58	0.0123789
60	0.0162898
62	0.012009
64	0.00122829
66	-0.169864
68	-0.373167
70	-0.27665
72	-0.132877
74	-0.0688143
76	-0.0490911
78	-0.0315343
80	-0.00746052
82	0.00382326
84	-0.00664883
86	-0.0110844
88	-0.00697987
90	0.0033046
92	-0.00613024
94	-0.00988949
96	-0.000648734
98	0.00720835
100	0.00675879
102	-0.00584078
104	-0.016396
106	-0.00787796
108	-0.0100199
110	-0.0111066
112	3.06055e-05
114	0.00215786
116	0.00408251
118	-1.68261e-05
120	-0.00549616
122	-0.00284237
124	-0.00137266
126	-0.00293295
128	-0.00805323
130	-0.00268727
132	0.012599
134	-0.000624803
136	0.00229654
138	0.0106991
140	0.00423169
142	0.00270782
144	0.00260584
146	-0.00232614
148	-0.0126062
150	-0.00916425
152	0.00458766
154	0.00920059
156	0.0147054
158	0.0113302
160	0.00553518
162	0.00552098
164	0.00880679
166	0.00296248
168	0.0016258
170	0.00831912
172	-0.00513756
174	-0.00256321
176	0.00564252
178	-0.00748174
180	-0.00771175
182	0.00547512
184	0.00385199
186	-0.236507
188	-0.917772
190	-1.28292
192	-0.990776
194	-0.681782
196	-0.509688
198	-0.391608
200	-0.304515
202	-0.216832
204	-0.14867
206	-0.104118
208	-0.0632666
210	-0.0513747
212	-0.0345937
214	-0.0283429
216	-0.0195721
218	-0.0205004
220	-0.0263006
222	-0.0373308
224	-0.0214629
226	-0.00103655
228	-0.00839017
230	0.0100835
232	0.0153472
234	0.0040409
236	-0.00195547
238	-0.0061971
240	-0.00772872
242	-0.000855843
244	0.0105246
246	-0.00177488
248	-0.00812485
250	-0.00476003
252	-0.00859522
254	-0.0011604
256	0.0158251
258	0.0221798
260	0.0141145
262	0.00969134
264	-0.0062542
266	-0.00771973
268	-0.00298259
270	-0.00569009
272	-0.0106576
274	-0.00220113
276	-0.00460173
278	-0.0108323
280	-0.0247569
282	-0.0112104
284	0.0220062
286	0.0368909
288	0.00619611
290	-0.0274087
292	-0.0198736
294	0.00610059
296	0.0141648
298	-0.008581
300	-0.0067552
302	0.00359915
304	0.00391349
306	0.0027418
308	0.00134752
310	0.0104632
312	0.00244467
314	-0.0123474
316	-0.00510953
318	0.0049555
320	0.00941616
322	0.0138968
324	0.00587577
326	-0.0132906
328	-0.0165269
330	-0.0115739
332	-0.0148572
334	-0.0141804
336	-0.146064
338	-0.722862
340	-1.1348
342	-0.95647
344	-0.720032
346	-0.557864
348	-0.431817
350	-0.326622
352	-0.230487
354	-0.170192
356	-0.130877
358	-0.102153
360	-0.0652593
362	-0.050325
364	-0.0395402
366	-0.0263453
368	-0.0126901
370	-0.011333
372	-0.00558579
374	-0.00600853
376	-0.00394744
378	-0.00594635
380	-0.00913526
382	0.00268064
384	0.00251723
386	0.00374383
388	0.00586543
390	0.000388958
392	0.00598249
394	0.00741044
396	-0.000248275
398	0.00381301
400	-0.00065243
402	0.000156682
404	0.00668579
406	-0.000403103
408	0.00855347
410	0.00506005
412	0.000557366
414	0.00161038
416	-0.0013966
418	-0.000903579
420	4.41988e-05
422	-0.00594784
424	-0.00289988
426	-0.00169895
428	-0.00442733
430	-0.0043357
432	-0.0072821
434	-0.00884748
436	-0.00556285
438	-0.0046565
440	0.00123153
442	-0.00219044
444	0.00468923
446	0.00627188
448	-0.000715466
450	0.00269832
452	0.00327656
454	-0.00146519
456	0.000423363
458	0.00211778
460	0.00514219
462	4.65989e-05
464	-0.00217319
466	-0.00048231
468	0.00197857
470	0.00361434
472	0.00485179
474	0.00605924
476	0.00479041
478	-0.00464588
480	9.78325e-05
482	-0.00549607
484	-0.00223694
486	-0.141378
488	-0.679367
490	-1.10477
492	-1.02848
494	-0.822846
496	-0.695378
498	-0.581041
500	-0.446994
502	-0.322083
504	-0.261773
506	-0.216683
508	-0.164631
510	-0.109798
512	-0.064566
514	-0.0467029
516	-0.0446793
518	-0.0498158
520	-0.0368121
522	-0.0189382
524	-0.0241743
526	-0.0230606
528	-0.0121372
530	-0.0177338
532	-0.0140107
534	-0.00779858
536	-0.00756649
538	-0.00071457
540	-0.00319465
542	-0.00713474
544	-0.000534824
546	-0.00189767
548	-0.00402074
550	-0.000863822
552	-0.00911964
554	-0.0102663
556	-0.00812292
558	0.00180848
560	0.00167867
562	-0.00680115
564	0.00594812
566	0.00386633
568	0.00489453
570	0.0130924
572	0.00386953
574	0.00304666
576	0.00358358
578	-0.00197058
580	-0.00115474
582	-3.39313e-05
584	-0.00754233
586	-0.00272072
588	-0.00405911
590	-0.00242776
592	0.00576648
594	0.00426071
596	0.0135301
598	0.0151109
600	0.000121816
602	-0.00807795
604	-0.00588823
606	0.0129915
608	0.0225805
610	0.0112983
612	-0.00104387
614	-0.00717704
616	-0.00469325
618	-0.0101895
620	-0.00585626
622	0.00264137
624	0.003439
626	-0.00171338
628	-0.0133029
630	-0.0198928
632	-0.00619269
634	-0.00589889
636	-0.130607
638	-0.604045
640	-0.960647
642	-0.919322
644	-0.808008
646	-0.718146
648	-0.585728
650	-0.44112
652	-0.333894
654	-0.269052
656	-0.21879
658	-0.164569
660	-0.124462
662	-0.0962854
664	-0.078119
666	-0.0637472
668	-0.0440454
670	-0.0392736
672	-0.0356954
674	-0.0315978
676	-0.0240701
678	-0.013855
680	-0.0183809
682	-0.0135668
684	-0.0174743
686	-0.0200231
688	-0.0235518
690	-0.0271315
692	-0.0203625
694	-0.00780353
696	-0.00275497
698	0.00239243
700	0.0112498
702	0.0034371
704	-0.00112647
706	0.00552996
708	0.0139264
710	0.00731233
712	0.00385825
714	0.00190417
716	-0.0136707
718	-0.0129557
720	-0.00591074
722	-0.00542638
724	0.00401767
726	1.17146e-05
728	-0.000655607
730	0.0082029
732	0.00371141
734	0.00864484
736	0.00585847
738	-0.0065179
740	-0.000356653
742	-0.00285218
744	-0.0045877
746	0.0066465
748	0.0127813
750	-0.000783938
752	-0.00904916
754	-0.0060557
756	0.00143477
758	-0.00238476
760	0.00933571
762	0.0232362
764	0.0158666
766	0.00397389
768	-0.00677392
770	-0.00887173
772	-0.01249
774	-0.00502879
776	-0.00409759
778	-0.00267697
780	1.22627e-05
782	-0.0025985
784	-0.0299296
786	-0.333403
788	-0.747706
790	-0.847199
792	-0.774954
794	-0.7559
796	-0.675495
798	-0.523803
800	-0.393041
802	-0.31112
804	-0.25726
806	-0.197751
808	-0.159713
810	-0.162706
812	-0.17688
814	-0.0912445
816	-0.0325703
818	-0.0261583
820	-0.0276863
822	-0.0276651
824	-0.0205268
826	-0.0155785
828	-0.00696534
830	0.00772333
832	0.00271201
834	0.00212068
836	0.00406861
838	-0.00824164
840	-0.00449188
842	0.00445071
844	-0.000417458
846	-0.0136556
848	-0.0103955
850	-0.00247447
852	0.00692658
854	0.00365044
856	0.00104549
858	0.00298053
860	0.00555468
862	0.00170376
864	0.00920283
866	0.00602541
868	0.00273376
870	0.000272112
872	0.00443008
874	0.00564791
876	0.000205741
878	-0.00557643
880	-0.00545863
882	-0.006344
884	-0.00229937
886	-0.000355153
888	-0.00240581
890	-0.00211647
892	0.00163931
894	-0.00268055
896	0.00261958
898	0.00222676
900	0.00177608
902	-0.00266459
904	0.00123853
906	0.0126883
908	0.016458
910	0.00658297
912	-0.0221553
914	-0.0204937
916	-0.00404197
918	0.0038024
920	0.00904108
922	-0.00106023
924	-0.00794168
926	-0.00986003
928	-0.0122784
930	-0.00814049
932	-0.00242295
934	-0.0837554
936	-0.402369
938	-0.674362
940	-0.740136
942	-0.766714
944	-0.7844
946	-0.676496
948	-0.506359
950	-0.392199
952	-0.351209
954	-0.305349
956	-0.235274
958	-0.17225
960	-0.125895
962	-0.0941693
964	-0.0647615
966	-0.0525738
968	-0.0464873
970	-0.0415177
972	-0.0336581
974	-0.0301925
976	-0.0335024
978	-0.0332523
980	-0.0285684
982	-0.0224093
984	-0.0109802
986	-0.0120989
988	-0.0106122
990	-0.0178354
992	-0.0124478
994	-0.00212478
996	0.00102827
998	-0.00423868
1000	-0.00409091
1002	0.00236701
1004	0.00457493
1006	0.00829569
1008	0.0162771
1010	0.0130285
1012	0.0123712
1014	0.00739459
1016	0.00725798
1018	0.00483121
1020	0.00579429
1022	0.00543736
1024	-0.000340951
1026	-0.00494171
1028	-0.00242248
1030	-0.00126485
1032	0.00199673
1034	-0.00440169
1036	-0.00598076
1038	-0.0194302
1040	-0.0117997
1042	-0.00501923
1044	-0.00230055
1046	-0.000853097
1048	0.00202436
1050	0.0014714
1052	0.00385506
1054	0.00560871
1056	0.000543504
1058	-0.00122756
1060	-0.00516862
1062	0.00379313
1064	0.00459611
1066	-0.0104509
1068	-8.30291e-05
1070	-0.00241716
1072	-0.00837129
1074	-0.002168
1076	-0.00603984
1078	-0.0165317
1080	-0.0175335
1082	-0.0122825
1084	-0.0895415
1086	-0.336321
1088	-0.530903
1090	-0.577668
1092	-0.615573
1094	-0.644948
1096	-0.605047
1098	-0.504707
1100	-0.395313
1102	-0.330746
1104	-0.292499
1106	-0.237016
1108	-0.182721
1110	-0.143885
1112	-0.107102
1114	-0.0858568
1116	-0.0690518
1118	-0.0625974
1120	-0.0506514
1122	-0.0414054
1124	-0.0317694
1126	-0.0228206
1128	-0.0125123
1130	-0.00334405
1132	-0.0041907
1134	-0.00223876
1136	-0.00880683
1138	-0.00143894
1140	0.00539452
1142	0.00347798
1144	0.00377865
1146	0.00224181
1148	0.00116496
1150	0.00110059
1152	-0.00223466
1154	-0.00265992
1156	0.0021135
1158	0.00052369
1160	0.00145388
1162	0.000854082
1164	0.00306475
1166	0.00131542
1168	-0.00138391
1170	0.00248835
1172	0.00125086
1174	-0.00426663
1176	-0.0043618
1178	-0.00337603
1180	0.00297974
1182	0.00504259
1184	0.00269272
1186	0.00164286
1188	0.00836221
1190	0.00493982
1192	0.00419744
1194	-0.00147431
1196	-0.00718104
1198	-0.00635777
1200	-0.00663385
1202	-0.00726438
1204	-0.00526491
1206	-0.00177543
1208	-0.00016909
1210	-2.39938e-06
1212	-0.00352571
1214	0.00299803
1216	0.00479353
1218	0.00829903
1220	0.00427115
1222	0.00316685
1224	0.00289256
1226	0.00681357
1228	0.00740998
1230	0.000556393
1232	0.00569636
1234	-0.0328269
1236	-0.1862
1238	-0.323452
1240	-0.373885
1242	-0.406579
1244	-0.432992
1246	-0.416247
1248	-0.368951
1250	-0.327316
1252	-0.291283
1254	-0.24857
1256	-0.208286
1258	-0.172067
1260	-0.141006
1262	-0.122835
1264	-0.1027
1266	-0.0845323
1268	-0.0716644
1270	-0.063894
1272	-0.0528701
1274	-0.0456462
1276	-0.0380108
1278	-0.0304915
1280	-0.0265923
1282	-0.0197804
1284	-0.010073
1286	-0.00253552
1288	0.00236193
1290	0.00639378
1292	0.00237805
1294	0.00349231
1296	-0.000600168
1298	-0.00641271
1300	-0.00483526
1302	-0.00335086
1304	0.000625517
1306	-0.00938811
1308	0.000340891
1310	0.00672498
1312	0.00684906
1314	-0.00326978
1316	-0.00818551
1318	-0.00352123
1320	0.00216502
1322	-0.00210452
1324	-0.00339406
1326	-0.00535134
1328	-0.00576459
1330	0.00142216
1332	0.000968906
1334	-0.000600273
1336	0.012965
1338	0.00752032
1340	-0.00526607
1342	-0.012493
1344	-0.0087099
1346	0.00722109
1348	-0.000419267
1350	-0.00662963
1352	-0.0125018
1354	-0.00767613
1356	-0.00269047
1358	-0.00198586
1360	0.0103263
1362	0.0236685
1364	0.00387019
1366	-0.00834083
1368	-0.0106018
1370	-0.00647287
1372	-0.00510745
1374	0.00171796
1376	0.00130336
1378	0.00434613
1380	0.0122984
1382	0.00794069
1384	-0.00452893
1386	-0.0787394
1388	-0.15782
1390	-0.179322
1392	-0.183025
1394	-0.185767
1396	-0.176561
1398	-0.145136
1400	-0.124681
1402	-0.123707
1404	-0.105184
1406	-0.079731
1408	-0.0652781
1410	-0.0586867
1412	-0.0435953
1414	-0.0343839
1416	-0.0232437
1418	-0.0109236
1420	-0.000333546
1422	-0.00107373
1424	-0.0115364
1426	-0.000839046
1428	-0.00164903
1430	-0.00214975
1432	-0.00170047
1434	-0.00737558
1436	-0.00390341
1438	0.00220876
1440	0.00103771
1442	0.00189153
1444	-0.00433466
1446	-0.00149451
1448	0.00229324
1450	0.006431
1452	0.00272605
1454	-0.00499591
1456	-0.00340786
1458	0.00485019
1460	-0.0040227
1462	-0.00691378
1464	-0.00534486
1466	-0.00295907
1468	0.00192664
1470	-0.00218764
1472	0.0148101
1474	0.0254341
1476	0.0208082
1478	-0.0228689
1480	-0.0386261
1482	-0.0221132
1484	0.00575796
1486	-0.00317671
1488	-0.00820139
1490	0.00172489
1492	0.00179988
1494	0.00631487
1496	0.00296986
1498	0.00830537
1500	0.0073439
1502	0.0139024
1504	0.00188294
1506	-0.00267608
1508	-0.0282351
1510	-0.0294725
1512	-0.0143589
1514	0.0064146
1516	0.0186207
1518	0.0145993
1520	0.0144479
1522	0.00978888
1524	0.00910445
1526	-0.00187999
1528	-0.00268307
1530	-0.00701059
1532	-0.00371811
1534	-0.00689535
1536	-0.0453263
1538	-0.0753472
1540	-0.104408
1542	-0.121764
1544	-0.107258
1546	-0.0941529
1548	-0.0783332
1550	-0.0612919
1552	-0.0423006
1554	-0.032276
1556	-0.0254991
1558	-0.0179921
1560	-0.0135029
1562	-0.0131506
1564	-0.0094383
1566	-0.0018946
1568	-0.00391729
1570	0.00235003
1572	0.00493796
1574	0.00445
1576	-0.00342796
1578	-0.00358592
1580	-0.00218955
1582	-0.00132309
1584	0.00200337
1586	0.0137332
1588	0.0042138
1590	-0.0117356
1592	-0.00291249
1594	0.000141886
1596	-0.000203739
1598	0.00287246
1600	0.00801033
1602	0.0026482
1604	0.00302724
1606	0.00589826
1608	0.0161593
1610	0.0186607
1612	0.0140837
1614	-0.00327324
1616	-0.00751031
1618	-0.00394841
1620	0.0033135
1622	-0.0019546
1624	-0.00739665
1626	0.00129094
1628	0.000708522
1630	0.0125106
1632	0.00976095
1634	-0.00341869
1636	0.0052451
1638	-0.00409531
1640	-0.00698571
1642	-0.0138528
1644	0.00290217
1646	0.00498716
1648	0.00621669
1650	0.00886385
1652	0.000191004
1654	-0.00740797
1656	0.00842831
1658	-0.00346542
1660	-0.00710128
1662	-0.021381
1664	-0.0259907
1666	-0.0109904
1668	0.00803501
1670	0.000861872
1672	-0.00363126
1674	-0.00932914
1676	-0.00241341
1678	-9.7674e-05
1680	-0.00603153
1682	-0.00128337
1684	-0.00701521
1686	-0.0528925
1688	-0.084858
1690	-0.0665436
1692	-0.0446116
1694	-0.031007
1696	-0.0303725
1698	-0.0286185
1700	-0.01748
1702	-0.0111216
1704	0.00323692
1706	0.00328332
1708	0.00649958
1710	0.00124585
1712	0.000483393
1714	-0.00196871
1716	-0.00466082
1718	0.0141805
1720	0.0103239
1722	0.000997267
1724	-0.00948488
1726	-0.0041822
1728	0.00272048
1730	-0.00735245
1732	-0.00820645
1734	0.00167955
1736	0.0154504
1738	0.00999022
1740	0.000570043
1742	0.00372108
1744	0.0136195
1746	0.0170579
1748	0.000506332
1750	0.00194723
1752	0.00959327
1754	0.00871931
1756	0.01156
1758	0.00568627
1760	0.000652574
1762	-1.08093e-06
1764	-0.00539713
1766	-0.00055317
1768	0.000746897
1770	0.00430552
1772	0.00357415
1774	-0.00444415
1776	-4.38639e-05
1778	0.000686418
1780	0.00309766
1782	-0.00214352
1784	-0.00916469
1786	-0.00657587
1788	0.00347838
1790	0.00232285
1792	0.00329732
1794	0.00769369
1796	0.00477804
1798	-2.76176e-05
1800	-0.00792858
1802	-0.00260708
1804	-0.00104559
1806	-0.00639633
1808	-0.0034416
1810	-0.00393687
1812	0.00683444
1814	0.0096241
1816	-0.0130462
1818	0.00224376
1820	-0.0208249
1822	-0.0421136
1824	-0.0277827
1826	-0.0139397
1828	0.00170335
1830	-0.00429361
1832	-0.00530742
1834	-0.00608202
1836	-0.0474166
1838	-0.0498059
1840	-0.0205868
1842	-0.00328765
1844	-0.0259814
1846	-0.0317273
1848	-0.00311306
1850	0.00380957
1852	0.0225402
1854	0.00934082
1856	0.00573081
1858	0.00330923
1860	-0.0167624
1862	-0.0231941
1864	-0.0200865
1866	-0.00830893
1868	-0.000681372
1870	9.66832e-05
1872	-0.00496525
1874	-0.0186672
1876	-0.0227676
1878	-0.0166277
1880	0.000412266
1882	0.0146644
1884	0.00931749
1886	-0.00196938
1888	-0.00761394
1890	-0.00607644
1892	0.00137105
1894	0.00658071
1896	-0.00409604
1898	-0.00646278
1900	0.00149211
1902	0.00293272
1904	-0.000146676
1906	0.00218119
1908	-0.0044481
1910	0.00432261
1912	0.00293332
1914	0.00563992
1916	0.011588
1918	0.0155361
1920	0.00396438
1922	-0.00889986
1924	-0.0077141
1926	-0.00215928
1928	0.0039019
1930	-0.00105692
1932	-0.00818471
1934	-0.00987345
1936	-0.00295219
1938	0.00423844
1940	0.00219016
1942	0.00513188
1944	0.00451272
1946	-0.00529745
1948	0.00926238
1950	0.00206221
1952	0.00231252
1954	0.0205628
1956	0.0152731
1958	0.0126247
1960	0.00900659
1962	0.00380843
1964	-0.00319945
1966	-0.00194722
1968	-0.000224986
1970	0.0165964
1972	-0.00177295
1974	-0.0121123
1976	-0.0228931
1978	-0.0179861
1980	-0.0101991
1982	0.00104692
1984	-0.00866007
1986	-0.0698171
1988	-0.0834844
1990	-0.0491348
1992	-0.0118652
1994	-0.00922557
1996	-0.00797861
1998	-0.000661807
2000	0.00564499
2002	0.00523005
2004	0.00114465
2006	-0.00215075
2008	0.00746282
2010	0.00206582
2012	0.000908813
2014	0.00752129
2016	0.000113223
2018	0.00979515
2020	0.0133667
2022	0.00967746
2024	0.00754822
2026	0.000278475
2028	0.00329642
2030	0.00583437
2032	0.00130215
2034	-0.0046954
2036	-0.0126329
2038	-0.0144305
2040	-0.0173849
2042	-0.0100603
2044	-0.00765575
2046	-0.012667
2048	-0.00633037
2050	-0.00242379
2052	0.0119192
2054	0.00971939
2056	0.00562962
2058	0.00384775
2060	0.018873
2062	0.0238182
2064	0.0240519
2066	0.000661433
2068	-0.0214691
2070	-0.0305905
2072	-0.0269492
2074	-0.0174379
2076	-0.0125866
2078	-0.0183426
2080	-0.0131888
2082	0.00215498
2084	0.0016358
2086	0.00188594
2088	0.0106561
2090	0.0114368
2092	0.00788784
2094	0.00598887
2096	0.0212719
2098	0.0213469
2100	0.0125919
2102	0.0117685
2104	0.00685795
2106	0.00811738
2108	0.0132273
2110	0.00958913
2112	-0.00521905
2114	-0.00912729
2116	-0.00140656
2118	-0.000265831
2120	-0.0036151
2122	-0.0111982
2124	-0.0217918
2126	-0.0160454
2128	-0.00750339
2130	0.0129271
2132	0.0217175
2134	0.00371439
2136	-0.0239912
2138	-0.0449567
2140	-0.0491349
2142	-0.0405463
2144	-0.0198277
2146	0.000449185
2148	0.00840206
2150	0.0241449
2152	0.035507
2154	0.0222344
2156	0.0108017
2158	0.017609
2160	0.017111
2162	0.00949299
2164	0.00396493
2166	0.0135425
2168	0.0152392
2170	0.0037659
2172	0.00814914
2174	0.00585076
2176	0.00291239
2178	0.0042114
2180	0.0268081
2182	0.0248048
2184	0.0025997
2186	-0.0164884
2188	-0.0177364
2190	-0.0193255
2192	-0.017958
2194	-0.00778044
2196	-0.0205131
2198	-0.0146978
2200	-0.00199246
2202	0.0103428
2204	0.0107002
2206	-0.00312225
2208	0.000995291
2210	0.0117379
2212	0.0265719
2214	0.034756
2216	0.0271155
2218	0.0128083
2220	-0.00647893
2222	-0.0139128
2224	-0.0175928
2226	-0.0240228
2228	-0.0204108
2230	-0.00646434
2232	0.00669211
2234	0.0130299
2236	0.00832456
2238	-0.00716077
2240	0.00222399
2242	0.00678823
2244	0.00326246
2246	0.0087667
2248	0.0105897
2250	0.0130842
2252	0.0130387
2254	-0.00136023
2256	-0.0150664
2258	-0.0142825
2260	0.00187569
2262	0.0107674
2264	-0.000800839
2266	0.00951369
2268	-0.0126276
2270	-0.017099
2272	0.00531122
2274	0.0139059
2276	-0.00228934
2278	-0.00471409
2280	-0.027864
2282	-0.0241439
2284	-0.0285138
2286	-0.0428394
2288	-0.0286049
2290	-0.0068903
2292	-0.0141829
2294	-0.00876479
2296	0.00737333
2298	0.00223314
2300	-0.00378611
2302	-0.00427536
2304	-0.00763378
2306	-0.00107132
2308	-0.00285886
2310	0.00771386
2312	0.0221171
2314	0.0226304
2316	0.0147636
2318	0.00206672
2320	0.00338984
2322	0.0111129
2324	0.001615
2326	-0.00785292
2328	-0.0121508
2330	-0.0104204
2332	-0.0150803
2334	-0.0134301
2336	0.0025887
2338	0.017867
2340	0.0237653
2342	0.0104628
2344	0.00685955
2346	0.0178163
2348	0.0281415
2350	0.0144845
2352	-0.00369254
2354	-0.0216019
2356	-0.0427075
2358	-0.0346932
2360	-0.0349201
2362	-0.0283165
2364	-0.0175629
2366	0.000340711
2368	0.0193571
2370	0.00288328
2372	-0.0112306
2374	-0.00292672
2376	0.00849658
2378	0.0204799
2380	0.00932402
2382	0.0136986
2384	0.0175331
2386	-0.00516061
2388	-0.0119327
2390	0.0121853
2392	0.0163847
2394	0.0101769
2396	0.0078991
2398	0.00198208
2400	0.00513806
2402	0.00670403
2404	-0.000609879
2406	0.000338126
2408	0.00191613
2410	0.00847414
2412	0.00758185
2414	-0.00136047
2416	-0.0102628
2418	-0.00633751
2420	-0.00565303
2422	-0.0147386
2424	-0.0280771
2426	-0.0281577
2428	-0.0257282
2430	-0.0219306
2432	-0.0188151
2434	-0.0366396
2436	-0.0298346
2438	-0.0104605
2440	-0.00382649
2442	-0.0167523
2444	-0.00654704
2446	0.0144382
2448	0.0176134
2450	-0.00938766
2452	-0.0184687
2454	-0.0228197
2456	-0.0159854
2458	-0.00503011
2460	-0.000674801
2462	-0.00403336
2464	0.00547087
2466	0.00496509
2468	-0.00918452
2470	0.00101121
2472	-0.00117307
2474	-0.00291194
2476	0.00959786
2478	0.0157677
2480	0.0186611
2482	0.0378669
2484	0.0122826
2486	-0.0195505
2488	-0.0178199
2490	-0.0140194
2492	0.00658122
2494	0.0200145
2496	0.0284687
2498	0.026333
2500	0.0194061
2502	0.00571176
2504	0.00216741
2506	-0.00257338
2508	-0.014012
2510	-0.0311807
2512	-0.0180192
2514	0.00155237
2516	0.0146839
2518	0.00857446
2520	0.00403277
2522	-0.0123289
2524	-0.0140018
2526	-0.00361043
2528	-0.00316908
2530	-0.00254788
2532	-0.0118762
2534	-0.0212644
2536	-0.0185027
2538	-0.0186701
2540	-0.0170889
2542	-0.0167277
2544	-0.0210623
2546	-0.0120292
2548	0.00619392
2550	0.0305154
2552	0.0192855
2554	0.0118357
2556	-0.0110938
2558	0.00889736
2560	-0.00450151
2562	-0.00373948
2564	0.00211524
2566	0.01797
2568	0.0185553
2570	-0.00463428
2572	-0.0123838
2574	0.000706636
2576	0.0156636
2578	0.0140409
2580	-0.0217618
2582	-0.0464984
2584	-0.101833
2586	-0.123248
2588	-0.0755683
2590	-0.0121053
2592	0.0179178
2594	0.015095
2596	0.0124166
2598	0.0176582
2600	0.0255029
2602	0.0279435
2604	0.0147141
2606	0.0086965
2608	0.0131766
2610	0.000866679
2612	-0.0216329
2614	-0.0401528
2616	-0.0232428
2618	-0.0100428
2620	-0.00275355
2622	0.000506881
2624	0.0151373
2626	0.0187057
2628	0.013647
2630	0.0186183
2632	0.0212062
2634	0.00908876
2636	0.00285138
2638	0.014929
2640	0.0107532
2642	0.0105974
2644	0.0256145
2646	0.0186092
2648	-0.00303619
2650	-0.00102074
2652	0.0177405
2654	0.0220217
2656	0.00387288
2658	-0.030775
2660	-0.0393728
2662	-0.0193606
2664	-0.00727146
2666	-0.00458293
2668	0.0176556
2670	0.0268105
2672	-0.0243365
2674	-0.0365434
2676	-0.037204
2678	-0.0281479
2680	-0.00900176
2682	0.0101527
2684	0.0277544
2686	0.0322161
2688	0.0406873
2690	0.0329467
2692	0.0169562
2694	-0.00237469
2696	0.0079095
2698	-0.00945632
2700	-0.0244521
2702	-0.00719714
2704	0.00388694
2706	0.010541
2708	0.0199746
2710	0.0204447
2712	0.0127549
2714	-0.0111266
2716	-0.0283657
2718	-0.0397849
2720	-0.0209349
2722	-0.0161783
2724	-0.0216017
2726	-0.0116225
2728	-0.00182073
2730	-0.00352899
2732	-0.00810074
2734	-0.0634726
2736	-0.104475
2738	-0.0689565
2740	-0.0337806
2742	0.00377524
2744	0.077401
2746	0.0937592
2748	0.037514
2750	0.00999892
2752	-0.0209697
2754	-0.0388745
2756	-0.00727915
2758	0.0160863
2760	0.0321734
2762	0.0495505
2764	0.0248711
2766	-0.0112587
2768	-0.0115785
2770	0.000998118
2772	-0.00592713
2774	-0.0163924
2776	-0.0304988
2778	-0.0239782
2780	-0.0277276
2782	-0.0172569
2784	0.0267218
2786	0.0408996
2788	0.0312575
2790	0.0226065
2792	0.0374529
2794	0.0345594
2796	0.0274495
2798	0.00389591
2800	-0.0337077
2802	-0.0207254
2804	0.0271523
2806	0.0484
2808	0.0309754
2810	-0.00103421
2812	-0.0186738
2814	-0.0221344
2816	-0.03223
2818	-0.00455557
2820	0.00490878
2822	-0.0146014
2824	-0.0257316
2826	-0.0325117
2828	-0.0390447
2830	-0.0407681
2832	-0.0549314
2834	-0.0337347
2836	0.015702
2838	0.0454088
2840	0.0434195
2842	0.0336932
2844	0.051357
2846	0.0200244
2848	-0.0261829
2850	-0.0378403
2852	-0.0233856
2854	0.00581478
2856	0.0138552
2858	0.0117164
2860	-0.0206447
2862	-0.0358659
2864	-0.0109171
2866	0.0195614
2868	0.0382804
2870	0.0411894
2872	0.0242977
2874	-0.0127217
2876	-0.0341411
2878	-0.0441641
2880	-0.0325437
2882	-0.0252134
2884	-0.0727986
2886	-0.0716695
2888	-0.0509003
2890	-0.0220184
2892	0.0208588
2894	0.057096
2896	0.0476446
2898	0.0219792
2900	0.0371737
2902	0.0324485
2904	0.00584973
2906	-0.0447191
2908	-0.0478679
2910	-0.0366514
2912	-0.0299943
2914	-0.0279572
2916	-0.0185063
2918	0.00401605
2920	0.0179684
2922	0.0272733
2924	0.0218801
2926	-0.042953
2928	-0.0580646
2930	-0.034514
2932	0.000116623
2934	0.00349809
2936	-0.00390824
2938	-0.00566456
2940	-0.00517058
2942	0.000675454
2944	-0.00764851
2946	0.0240975
2948	0.0283052
2950	0.0213028
2952	-0.0305195
2954	-0.041681
2956	-0.0302624
2958	-0.00285379
2960	0.012365
2962	0.0261038
2964	0.0131326
2966	0.021321
2968	0.028229
2970	0.0344769
2972	0.0273331
2974	0.00525598
2976	-0.0040811
2978	-0.0412309
2980	-0.0394905
2982	-0.0090302
2984	-0.00150097
2986	-0.00529806
2988	-0.0207151
2990	-0.0220422
2992	-0.018087
2994	-0.000143392
2996	0.00397018
2998	0.00262944
3000	0.0122642
3002	-0.00010106
3004	-0.0136773
3006	-0.0354107
3008	-0.031404
3010	-0.000194563
3012	0.0211263
3014	0.0100672
3016	-0.0352854
3018	-0.0435459
3020	-0.00279644
3022	0.0304023
3024	0.0244066
3026	0.0343709
3028	0.0435553

## Sheet: Contents
Figure 3C
Raw data of the isothermal titration of CEP192 468-533 to Aurora-A M3KD
Microcal Origin was used for fitting the data
