# Supplementary material for: CEP192 localises mitotic Aurora-A activity by priming its interaction with TPX2
Source: EMBO J. 2024 Sep 26;43(22):5381–420. doi: 10.1038/s44318-024-00240-z (PMC11574021; doi:10.1038/s44318-024-00240-z)
Supplement: Supplementary file 5 — Source data Fig. 3 [file 44318_2024_240_MOESM5_ESM.zip › 3/3D/Source_Data_Fig_3D_CEP192_YF_ITC_Fit_Data.xlsx]

## Sheet: Figure 3D data for fit
DH	INJV	Xt	Mt	XMt	NDH	Fit	DY
-1.80689	0.5	0	0.025	0.0246852		-16736
-8.19451	2	0.000615611	0.0249384	0.124034	-16389	-16487.8	98.735
-7.96546	2	0.00306286	0.0246937	0.224355	-15930.9	-15995.3	64.3549
-7.60926	2	0.00548579	0.0244514	0.325649	-15218.5	-15338.3	119.796
-7.22291	2	0.00788441	0.0242114	0.427916	-14445.8	-14464	18.2067
-6.78077	2	0.0102587	0.0239737	0.531155	-13561.5	-13320.3	-241.287
-6.12435	2	0.0126087	0.0237383	0.635366	-12248.7	-11882.5	-366.145
-5.09364	2	0.0149344	0.0235051	0.740551	-10187.3	-10195.3	8.01211
-4.08994	2	0.0172357	0.0232742	0.846707	-8179.87	-8395.49	215.622
-3.23471	2	0.0195128	0.0230455	0.953837	-6469.43	-6673.27	203.847
-2.56665	2	0.0217655	0.0228189	1.06194	-5133.31	-5183.89	50.5801
-1.97494	2	0.0239939	0.0225945	1.17101	-3949.88	-3991.44	41.5524
-1.44502	2	0.026198	0.0223721	1.28106	-2890.05	-3081.13	191.086
-1.24379	2	0.0283778	0.0221518	1.39208	-2487.58	-2401.56	-86.0164
-0.971814	2	0.0305333	0.0219336	1.50407	-1943.63	-1896.64	-46.988
-0.888471	2	0.0326645	0.0217173	1.61704	-1776.94	-1519.3	-257.641
-0.781174	2	0.0347713	0.0215031	1.73097	-1562.35	-1234.08	-328.267
-0.368151	2	0.0368538	0.0212908	1.84588	-736.303	-1015.49	279.182
-0.713332	2	0.0389121	0.0210804	1.96177	-1426.66	-845.485	-581.179
-0.47048	2	0.040946	0.020872	2.07862	-940.96	-711.357	-229.603
		0.0429555	0.0206654

## Sheet: Contents
Figure 3D
Data used to plot the isothermal titration of CEP192 468-533 Y487A/F490A to Aurora-A M3KD
Microcal Origin was used for fitting the data
