# Supplementary material for: CEP192 localises mitotic Aurora-A activity by priming its interaction with TPX2
Source: EMBO J. 2024 Sep 26;43(22):5381–420. doi: 10.1038/s44318-024-00240-z (PMC11574021; doi:10.1038/s44318-024-00240-z)
Supplement: Supplementary file 5 — Source data Fig. 3 [file 44318_2024_240_MOESM5_ESM.zip › 3/3D/Source_Data_Fig_3D_CEP192_YF_ITC_RawData.xlsx]

## Sheet: ITC raw data
time (sec)	cp(Y)
5	0.000205113
10	-0.00072671
15	-0.00102851
20	-0.000180272
25	0.00352847
30	0.000557506
35	0.0029369
40	0.00056588
45	-0.000606173
50	-0.00185981
55	-0.00358745
60	-0.000507579
65	0.000528681
70	-0.0844594
75	-0.15651
80	-0.0502739
85	-0.0225815
90	-0.0129213
95	-0.00537442
100	-0.00331052
105	-0.000288525
110	-0.000649582
115	-0.00181304
120	-0.00157813
125	-0.000935967
130	-0.00236567
135	-0.000806744
140	0.00150981
145	-0.00186502
150	-0.00149097
155	0.000151147
160	-0.000777708
165	-0.00199741
170	0.000911422
175	-0.000960342
180	-0.00208271
185	0.000454028
190	-0.000139534
195	0.00108656
200	-0.00103765
205	-0.000981896
210	-0.00186617
215	-0.000900215
220	-0.00129404
225	-0.000997512
230	-0.000200288
235	0.000727418
240	0.000175882
245	-0.00046474
250	-0.168055
255	-0.620744
260	-0.386113
265	-0.224981
270	-0.117818
275	-0.0527349
280	-0.0285814
285	-0.0170272
290	-0.0105226
295	-0.00350762
300	-0.00101219
305	-0.000886458
310	-0.0010605
315	0.000435832
320	-0.000387655
325	0.00285901
330	-3.40966e-05
335	-0.00105712
340	-0.000970075
345	-0.000552957
350	-0.00270585
355	-0.00224874
360	-0.00182172
365	-0.00103464
370	-0.000247471
375	0.000730699
380	0.000709789
385	-2.97847e-05
390	-0.000556912
395	0.00242754
400	-0.00089566
405	-0.000435843
410	0.00095582
415	-0.000509686
420	0.00223793
425	0.00111744
430	-0.1791
435	-0.573565
440	-0.374199
445	-0.227182
450	-0.118852
455	-0.0541726
460	-0.027872
465	-0.0154212
470	-0.00886043
475	-0.00823004
480	-0.00148033
485	-0.00133123
490	-8.39297e-05
495	-0.00376803
500	-0.00253339
505	-0.000972057
510	0.000807293
515	0.00025456
520	0.000867214
525	-0.000132731
530	-0.000895748
535	-0.000150881
540	-0.00175236
545	2.30254e-05
550	-0.000853909
555	-0.000358003
560	0.00229887
565	0.00319343
570	-0.000917847
575	-0.00334051
580	0.00171589
585	0.00038208
590	0.00112842
595	0.00321562
600	-0.00174663
605	-0.000947947
610	-0.180359
615	-0.507699
620	-0.345988
625	-0.228167
630	-0.123145
635	-0.0569528
640	-0.0329098
645	-0.0182264
650	-0.0102522
655	-0.00629762
660	-0.00377263
665	-0.00391689
670	-0.00241076
675	-0.00194427
680	-0.00116708
685	-0.00074956
690	0.000598328
695	7.68267e-05
700	4.56244e-05
705	-0.000535214
710	-0.000605966
715	0.000565963
720	-0.000475545
725	0.000287086
730	0.0001862
735	-0.000603056
740	-0.00125321
745	0.000738658
750	0.00193578
755	0.000704791
760	-0.000117
765	-0.00256967
770	0.000986644
775	0.000212294
780	0.000206896
785	-0.000329365
790	-0.201896
795	-0.451634
800	-0.329003
805	-0.217323
810	-0.115434
815	-0.0554666
820	-0.0302296
825	-0.0186244
830	-0.0100101
835	-0.00572684
840	-0.00551557
845	-0.00161532
850	-0.00184618
855	0.000950816
860	-0.00195331
865	-0.00020876
870	-0.000740355
875	-0.000128153
880	0.000246372
885	-0.00058614
890	0.00053788
895	-0.000134986
900	-0.000356813
905	-0.000921449
910	-0.00104356
915	0.000785713
920	0.00045448
925	0.000699723
930	0.00171519
935	0.000420936
940	0.000437405
945	-0.000445452
950	-0.00242782
955	0.00183075
960	0.000950414
965	0.00186091
970	-0.207707
975	-0.391544
980	-0.30001
985	-0.202304
990	-0.114657
995	-0.0571599
1000	-0.033391
1005	-0.0197713
1010	-0.0106808
1015	-0.00823899
1020	-0.00538648
1025	-0.00372323
1030	-0.00223877
1035	-0.000143728
1040	0.000482039
1045	-1.11822e-05
1050	0.00108469
1055	0.00145563
1060	-0.00230754
1065	0.0011422
1070	-0.000667892
1075	-0.00138731
1080	-0.00110632
1085	0.00167526
1090	-0.000762478
1095	0.00187004
1100	0.000595713
1105	0.000303866
1110	-0.0015807
1115	0.000830532
1120	-0.00169053
1125	-0.00223342
1130	0.000309569
1135	0.00102944
1140	-0.00316317
1145	-0.00266076
1150	-0.185621
1155	-0.327974
1160	-0.266201
1165	-0.18262
1170	-0.107331
1175	-0.0549454
1180	-0.0355507
1185	-0.0187075
1190	-0.0114061
1195	-0.00806532
1200	-0.00526534
1205	-0.00352599
1210	-0.00513674
1215	-0.00349754
1220	-0.00236787
1225	-0.00301773
1230	-0.00076681
1235	0.000873218
1240	0.000890465
1245	-0.000661061
1250	0.00732984
1255	-0.00318149
1260	0.000184288
1265	-0.00107356
1270	-0.000454828
1275	0.00144769
1280	0.000193174
1285	0.00148662
1290	-0.00889245
1295	0.00170387
1300	0.00110471
1305	0.00356557
1310	0.0039233
1315	-0.00142341
1320	0.000599884
1325	-0.000952016
1330	-0.15418
1335	-0.27576
1340	-0.229888
1345	-0.158873
1350	-0.0954837
1355	-0.0504737
1360	-0.0310125
1365	-0.0206708
1370	-0.0133096
1375	-0.00540911
1380	0.00120883
1385	0.00123477
1390	-0.00059228
1395	-0.000750928
1400	-0.0015135
1405	0.00184668
1410	0.000404347
1415	-0.0018177
1420	0.0179671
1425	-0.00334122
1430	-0.0048793
1435	-0.000943794
1440	-0.00118545
1445	-0.000382754
1450	-0.000599858
1455	-0.00188893
1460	0.000909952
1465	-0.000632709
1470	-0.00190169
1475	0.00105454
1480	0.00188389
1485	0.0126406
1490	-0.00179509
1495	-0.00654611
1500	-0.000890603
1505	0.00196153
1510	-0.109123
1515	-0.213749
1520	-0.182139
1525	-0.128723
1530	-0.0744983
1535	-0.0417962
1540	-0.0256866
1545	-0.0162082
1550	-0.0106309
1555	-0.00680473
1560	-0.00280879
1565	-0.00117308
1570	-0.00330695
1575	-0.00066033
1580	0.00157728
1585	0.000769948
1590	-0.000794061
1595	0.000482404
1600	-0.00177426
1605	-0.00571573
1610	0.00430683
1615	-0.00212168
1620	0.00647235
1625	0.00467958
1630	-0.0139456
1635	0.00400382
1640	0.00248143
1645	-0.00145159
1650	-0.00115632
1655	0.00321021
1660	-0.00079244
1665	7.56511e-05
1670	0.00448708
1675	0.00219064
1680	-0.0013235
1685	-0.000143779
1690	-0.0980223
1695	-0.173459
1700	-0.136423
1705	-0.0953249
1710	-0.0569555
1715	-0.031654
1720	-0.0204515
1725	-0.0139776
1730	-0.0101824
1735	-0.00767658
1740	-0.00337985
1745	-0.00390244
1750	-0.00240471
1755	-0.00250662
1760	-0.00249845
1765	-0.00108031
1770	0.000767614
1775	0.00028508
1780	0.000722169
1785	0.00100838
1790	0.000423678
1795	0.00087825
1800	0.000251217
1805	0.00160285
1810	0.00102381
1815	0.000860934
1820	-0.00254763
1825	0.00221982
1830	9.09004e-05
1835	0.00159165
1840	-0.000567924
1845	-0.00180679
1850	0.00305538
1855	0.00210878
1860	0.000315232
1865	-0.00223674
1870	-0.0928968
1875	-0.137014
1880	-0.10297
1885	-0.065994
1890	-0.0387658
1895	-0.0262064
1900	-0.0163553
1905	-0.0100424
1910	-0.00517849
1915	-0.00464306
1920	-0.00407625
1925	-0.0011386
1930	-0.00438967
1935	-0.00383972
1940	-0.00107913
1945	-0.000757521
1950	-0.00290523
1955	0.000491402
1960	-0.000365999
1965	0.00176079
1970	0.00267895
1975	-0.000376546
1980	0.00102806
1985	-0.00148725
1990	0.00057726
1995	0.000711566
2000	-0.00202432
2005	0.000649106
2010	2.22986e-06
2015	-0.000264982
2020	1.725e-05
2025	-0.00163073
2030	0.000141041
2035	-0.000527069
2040	0.00277517
2045	0.00135797
2050	-0.0846683
2055	-0.108284
2060	-0.0775695
2065	-0.0494242
2070	-0.0312486
2075	-0.0181227
2080	-0.0106666
2085	-0.00522043
2090	-0.00603414
2095	-0.00619793
2100	-0.00196179
2105	0.000704114
2110	-0.00296893
2115	0.000350225
2120	0.000458665
2125	0.000997062
2130	0.00126383
2135	-0.00234478
2140	0.000945971
2145	-0.000648827
2150	0.000329766
2155	-0.000574214
2160	9.49109e-06
2165	-0.000393513
2170	-0.000235074
2175	0.00095757
2180	0.00191236
2185	-0.000536149
2190	-0.00107192
2195	-0.000860236
2200	0.000668765
2205	0.00502832
2210	-0.000801806
2215	-0.00365238
2220	-0.00140387
2225	-0.00506717
2230	-0.0773915
2235	-0.0772273
2240	-0.0523346
2245	-0.0325428
2250	-0.0185924
2255	-0.0200033
2260	-0.0226149
2265	0.00747228
2270	0.00141847
2275	0.00134691
2280	-0.00129966
2285	-0.000473817
2290	0.000571145
2295	0.00732031
2300	-0.00675999
2305	0.00179851
2310	-0.002313
2315	0.0115812
2320	0.0189264
2325	-0.0189683
2330	-0.00216097
2335	-0.000999967
2340	1.35366e-06
2345	3.07805e-05
2350	-0.00285979
2355	0.00016997
2360	0.00213034
2365	-0.000878463
2370	0.00164465
2375	0.00074891
2380	0.00160474
2385	0.000122442
2390	0.000190905
2395	-0.000739744
2400	-0.0013501
2405	-0.00349044
2410	-0.0730409
2415	-0.0653516
2420	-0.0432626
2425	-0.023984
2430	-0.00582747
2435	0.060304
2440	0.0187091
2445	-0.0753561
2450	-0.00941877
2455	-0.00513828
2460	-0.00430391
2465	0.00031344
2470	-0.000274582
2475	-0.000621566
2480	-0.00109169
2485	-0.00525309
2490	0.0106846
2495	-0.0176236
2500	-0.00118719
2505	4.96784e-06
2510	0.00381984
2515	-0.00256423
2520	0.000450709
2525	-0.000506123
2530	-0.00041609
2535	-0.00197772
2540	-0.00120148
2545	-0.00106772
2550	0.000765192
2555	0.00128718
2560	-0.00098084
2565	0.00136148
2570	0.000524575
2575	0.000479194
2580	0.000904855
2585	-0.00634771
2590	-0.0669685
2595	-0.0518581
2600	-0.0343758
2605	-0.0164819
2610	-0.0092569
2615	-0.00781994
2620	-0.00391152
2625	-0.00179202
2630	0.00657946
2635	0.00277137
2640	-0.000977385
2645	0.000236545
2650	-0.00135508
2655	-0.00215313
2660	0.000296878
2665	-0.00145209
2670	-0.000730048
2675	0.000973942
2680	-0.00107114
2685	0.000514843
2690	-0.000657397
2695	0.000291255
2700	-0.00111899
2705	-0.00138753
2710	-0.0021249
2715	0.00151939
2720	-0.00461357
2725	0.0118823
2730	-0.000361698
2735	-0.0142292
2740	0.00895643
2745	0.000139739
2750	-0.00109748
2755	0.00167336
2760	8.82282e-05
2765	-0.00615181
2770	-0.0548651
2775	-0.0440535
2780	-0.0361459
2785	-0.0142908
2790	-0.00735036
2795	-0.00557272
2800	-0.00171726
2805	-0.00267549
2810	-0.00231571
2815	0.00459344
2820	0.00266329
2825	-0.0153374
2830	0.00996115
2835	0.00728964
2840	-0.00746407
2845	0.00205395
2850	-0.0010836
2855	-0.000784151
2860	-0.00126472
2865	-0.0029548
2870	-0.00232439
2875	0.00305672
2880	-0.0017407
2885	0.000193
2890	-0.00159157
2895	0.000237114
2900	0.00257819
2905	0.00100327
2910	-0.00284658
2915	0.00630688
2920	-0.00377419
2925	-0.00412001
2930	-0.00159213
2935	-0.00437745
2940	0.015005
2945	0.0966531
2950	-0.114888
2955	-0.0848325
2960	-0.0366718
2965	-0.0169126
2970	-0.00538882
2975	-0.00306144
2980	-0.00364824
2985	0.0115274
2990	0.0121582
2995	-0.00503535
3000	0.00549005
3005	-0.00892501
3010	-0.0329719
3015	-0.005506
3020	0.00408124
3025	0.0136222
3030	0.00518827
3035	0.000987651
3040	-0.000249516
3045	0.0018222
3050	-8.14483e-05
3055	0.00134662
3060	-0.000760549
3065	0.00371433
3070	0.000248738
3075	-0.0055911
3080	-0.00385268
3085	0.00224579
3090	0.00444984
3095	-0.00100793
3100	0.00213875
3105	0.00100097
3110	-0.00630692
3115	-0.00240623
3120	-0.00293604
3125	-0.00555927
3130	-0.0515148
3135	-0.0417221
3140	-0.0196625
3145	-0.00709452
3150	-0.00503795
3155	0.000506161
3160	0.00469919
3165	0.00663117
3170	0.0326415
3175	-0.0271789
3180	-0.0136799
3185	0.0878583
3190	0.0145694
3195	-0.0108595
3200	0.00308377
3205	-0.00419797
3210	-0.00274104
3215	-0.000324379
3220	-0.00266527
3225	-0.00372537
3230	-0.00477417
3235	-0.000552095
3240	-0.000148568
3245	0.00199681
3250	0.00510331
3255	-0.00874845
3260	-0.00308922
3265	-0.000169025
3270	0.00116352
3275	-0.00131041
3280	-0.00294145
3285	-0.00607584
3290	-0.000682675
3295	0.0437667
3300	-0.0251396
3305	-0.0236391
3310	-0.0551432
3315	-0.038808
3320	-0.0206182
3325	-0.0171743
3330	-0.0202829
3335	0.0164517
3340	0.00464957
3345	-0.000227454
3350	0.00879755
3355	0.00395489
3360	-0.00772498
3365	-0.000753071
3370	0.000633722
3375	-0.00287122
3380	-0.000163226
3385	-0.000103111
3390	-2.02882e-05
3395	-0.00129274
3400	0.00293151
3405	0.000303331
3410	-0.00155573
3415	-0.000385012
3420	-0.000805071
3425	-0.000354807
3430	-7.73899e-05
3435	-0.00139454
3440	-0.000184797
3445	8.96791e-05
3450	-0.000489474
3455	-0.00132123
3460	-0.000377235
3465	0.000764664
3470	0.00119498
3475	0.000153226
3480	0.00105068
3485	-0.00480254
3490	-0.0423668
3495	0.0239986
3500	-0.0538364
3505	-0.021192
3510	-0.00824775
3515	-0.00239367
3520	0.00062031
3525	0.00194434
3530	0.000808449
3535	0.00075288
3540	-0.000702431
3545	-8.73638e-05
3550	-0.0018316
3555	-0.000455364
3560	-0.00020841
3565	0.000517377
3570	0.000730546
3575	-0.00121191
3580	-0.0016309
3585	0.00488108
3590	0.000154599
3595	-0.00122031
3600	-0.00100405
3605	-0.00134552
3610	0.0163455
3615	-0.00339278
3620	-0.00173132
3625	-0.00203604
3630	-0.00068032
3635	0.00549305
3640	0.00346704
3645	-0.00316849
3650	-0.000653635
3655	0.000231226
3660	0.00110609

## Sheet: Contents
Figure 3D
Raw data of the isothermal titration of CEP192 468-533 Y487A/F490A to Aurora-A M3KD
Microcal Origin was used for fitting the data
