# Supplementary material for: CEP192 localises mitotic Aurora-A activity by priming its interaction with TPX2
Source: EMBO J. 2024 Sep 26;43(22):5381–420. doi: 10.1038/s44318-024-00240-z (PMC11574021; doi:10.1038/s44318-024-00240-z)
Supplement: Supplementary file 5 — Source data Fig. 3 [file 44318_2024_240_MOESM5_ESM.zip › 3/3E/Source_Data_Fig_3E_CEP192_DDD_ITC_Fit_Data.xlsx]

## Sheet: ITC Fit data
DH	INJV	Xt	Mt	XMt	NDH
-0.269084	0.5	0	0.025	0.0246852	-2152.67
-0.754817	2	0.000615611	0.0249384	0.124034	-1509.63
-0.547028	2	0.00306286	0.0246937	0.224355	-1094.06
-0.862917	2	0.00548579	0.0244514	0.325649	-1725.83
-0.728498	2	0.00788441	0.0242114	0.427916	-1457
-0.82567	2	0.0102587	0.0239737	0.531155	-1651.34
-0.792781	2	0.0126087	0.0237383	0.635366	-1585.56
-0.687281	2	0.0149344	0.0235051	0.740551	-1374.56
-0.726927	2	0.0172357	0.0232742	0.846707	-1453.85
-0.696617	2	0.0195128	0.0230455	0.953837	-1393.23
-0.628497	2	0.0217655	0.0228189	1.06194	-1256.99
-0.528261	2	0.0239939	0.0225945	1.17101	-1056.52
-0.556818	2	0.026198	0.0223721	1.28106	-1113.64
-0.654715	2	0.0283778	0.0221518	1.39208	-1309.43
-0.66732	2	0.0305333	0.0219336	1.50407	-1334.64
-0.587757	2	0.0326645	0.0217173	1.61704	-1175.51
-0.506626	2	0.0347713	0.0215031	1.73097	-1013.25
-0.253573	2	0.0368538	0.0212908	1.84588	-507.147
-0.494961	2	0.0389121	0.0210804	1.96177	-989.921
-0.66695	2	0.040946	0.020872	2.07862	-1333.9
		0.0429555	0.0206654

## Sheet: Contents
Figure 3E
Data used to plot the isothermal titration of CEP192 468-533 F490D/F508D/I518D to Aurora-A M3KD
Microcal Origin was used for fitting the data
