# Supplementary material for: CEP192 localises mitotic Aurora-A activity by priming its interaction with TPX2
Source: EMBO J. 2024 Sep 26;43(22):5381–420. doi: 10.1038/s44318-024-00240-z (PMC11574021; doi:10.1038/s44318-024-00240-z)
Supplement: Supplementary file 5 — Source data Fig. 3 [file 44318_2024_240_MOESM5_ESM.zip › 3/3E/Source_Data_Fig_3E_CEP192_DDD_ITC_Raw_Data.xlsx]

## Sheet: Raw data
Time (sec)	cp(Y)
5	-0.00232746
10	0.00171519
15	0.0011682
20	0.000281607
25	-0.00130431
30	-0.00096992
35	0.000194812
40	-0.000459454
45	0.00136706
50	0.00228463
55	-0.00128616
60	-0.000976219
65	-0.000765368
70	-0.0206934
75	-0.0211806
80	-0.00565685
85	-0.00106173
90	0.000224243
95	-0.00197845
100	-0.00239965
105	-0.000479873
110	-0.00115845
115	0.00115459
120	-0.00052125
125	-0.00226512
130	-0.000197268
135	-0.00206816
140	-0.00136673
145	0.0034165
150	0.00211112
155	0.000858444
160	-2.23823e-05
165	0.00209832
170	-0.00111787
175	-0.00199218
180	-0.000994832
185	0.00200612
190	-0.00225096
195	-3.60839e-05
200	-0.00118699
205	-0.00182536
210	0.000839144
215	0.00190029
220	0.00156542
225	0.00104551
230	0.00257348
235	-0.0018946
240	-0.000917643
245	0.000505505
250	-0.047698
255	-0.0993868
260	-0.0336702
265	-0.0107904
270	-0.000516044
275	0.00193314
280	0.00266526
285	0.00183189
290	0.00159273
295	0.000356287
300	0.00111423
305	0.00152582
310	0.00237992
315	0.00206824
320	0.00215968
325	-0.000286598
330	-5.88507e-05
335	0.00109153
340	0.00112398
345	0.00178021
350	0.00383863
355	-0.000121096
360	-0.000697322
365	-0.000941695
370	0.00129564
375	0.00231677
380	0.0029395
385	0.00209396
390	0.00188952
395	0.00255397
400	0.00172691
405	0.00427249
410	0.00176135
415	0.00209098
420	-0.0268706
425	0.00624448
430	-0.022029
435	-0.0893449
440	-0.0275228
445	-0.00567761
450	0.00321013
455	0.00541796
460	0.00511143
465	0.00506193
470	0.0014947
475	0.000665975
480	0.00284839
485	0.00286525
490	0.00289388
495	0.00379735
500	0.00247746
505	0.000342992
510	0.00152667
515	0.00292918
520	0.000771169
525	0.000754211
530	0.00086827
535	-0.000763739
540	0.0012678
545	-0.00135747
550	-0.000174237
555	0.000104512
560	0.00305878
565	0.00330602
570	0.00146989
575	0.000571262
580	-0.000525283
585	-0.000376212
590	-0.00155041
595	-2.51483e-05
600	0.000794993
605	-0.000768558
610	-0.036704
615	-0.0956251
620	-0.0348903
625	-0.007809
630	-0.000863974
635	0.00366629
640	0.00126171
645	0.00178017
650	8.31292e-05
655	-0.00211006
660	0.000239149
665	-0.00194801
670	0.0010875
675	0.00165476
680	4.46707e-05
685	0.000716187
690	0.000918805
695	-0.00123702
700	-0.00167219
705	-0.000786904
710	-0.000491273
715	0.000544174
720	0.000579434
725	-0.000766331
730	0.00029693
735	-0.00239071
740	-0.00110074
745	0.00127824
750	0.000326163
755	0.000912555
760	0.00178816
765	0.000742827
770	-0.00178484
775	-0.00253412
780	5.446e-05
785	0.00163004
790	-0.0481258
795	-0.0819936
800	-0.0257833
805	-0.00714401
810	-0.000595994
815	0.00201097
820	0.00417743
825	0.0020833
830	0.00185896
835	0.00128459
840	0.000760403
845	0.00181675
850	-0.000916443
855	0.0019414
860	0.00191044
865	0.00228042
870	0.000502387
875	-0.00130387
880	-0.000388717
885	-0.00125055
890	-0.000510107
895	-1.77739e-05
900	0.00142869
905	0.00121768
910	0.000428898
915	1.41969e-05
920	-0.000718856
925	0.00176974
930	-0.000829285
935	0.000642324
940	0.000274621
945	-0.000523088
950	-0.00174134
955	-0.00146035
960	3.89831e-05
965	-0.000672503
970	-0.063555
975	-0.0734588
980	-0.0249831
985	-0.00434812
990	-0.000553882
995	-0.000779981
1000	0.000103496
1005	-0.000633281
1010	0.00140985
1015	0.00673294
1020	-0.000793831
1025	0.000929557
1030	-0.000386682
1035	-0.000232413
1040	0.00314226
1045	0.000347762
1050	-0.000345908
1055	-0.00345893
1060	0.000329389
1065	0.0012088
1070	-0.000950892
1075	-0.000238684
1080	0.000354837
1085	-3.05141e-05
1090	-0.00105346
1095	0.000675044
1100	0.000134884
1105	0.00258788
1110	-0.000367708
1115	-0.000661768
1120	-0.00212373
1125	-7.47175e-05
1130	-0.00112456
1135	0.000748003
1140	0.00205212
1145	-0.00127171
1150	-0.0637825
1155	-0.0718718
1160	-0.0222089
1165	-0.00557364
1170	-0.00057702
1175	0.00472145
1180	0.00243184
1185	4.33324e-05
1190	0.00124641
1195	-0.000319078
1200	-0.000603704
1205	0.000842949
1210	0.0015706
1215	-0.00159113
1220	-0.00120193
1225	-0.00163214
1230	0.00062804
1235	0.00189876
1240	0.000189711
1245	-0.00197919
1250	-0.000977979
1255	-0.000786856
1260	-0.00131581
1265	-0.000765053
1270	0.00133573
1275	-0.000963467
1280	0.000137763
1285	0.0026894
1290	-0.000278545
1295	0.000454028
1300	-0.000193486
1305	-0.000981116
1310	0.000200385
1315	-0.000748723
1320	-0.000568605
1325	-0.000829778
1330	-0.0673716
1335	-0.0627642
1340	-0.0174976
1345	-0.00249157
1350	0.000453957
1355	0.00229897
1360	0.000923749
1365	0.00113823
1370	0.00303257
1375	0.000536857
1380	0.00110116
1385	-0.000584375
1390	-0.00228975
1395	-0.00116479
1400	0.00103063
1405	0.0011164
1410	0.00289289
1415	0.00210008
1420	-9.21882e-05
1425	-0.00266332
1430	-0.00115355
1435	0.00205696
1440	0.00177905
1445	0.000312057
1450	0.000565818
1455	-0.00171953
1460	-0.00040474
1465	-0.00137984
1470	-0.000304731
1475	0.0033207
1480	0.00235648
1485	-0.000307514
1490	-0.0027221
1495	-0.000707469
1500	-0.000724895
1505	0.000166574
1510	-0.0607834
1515	-0.0612452
1520	-0.0151579
1525	-0.000281965
1530	0.00523252
1535	-0.00454379
1540	-0.0062912
1545	-0.00157973
1550	0.00172112
1555	0.00110107
1560	0.000200243
1565	0.00172895
1570	0.001707
1575	0.00273457
1580	0.00246184
1585	-0.000491287
1590	-0.00117462
1595	-0.00160808
1600	-0.00326165
1605	-0.00250518
1610	0.000701331
1615	0.000538056
1620	0.000925017
1625	-0.000957828
1630	-0.0014703
1635	-0.00211233
1640	0.00227605
1645	0.000576486
1650	0.0013684
1655	0.000551783
1660	-0.00225182
1665	0.00129607
1670	6.56637e-05
1675	-0.000471564
1680	0.00121288
1685	-0.00309062
1690	-0.0683411
1695	-0.05654
1700	-0.016697
1705	-0.000741566
1710	0.00140512
1715	0.00137349
1720	0.00052368
1725	0.000784862
1730	-0.00102257
1735	0.00208127
1740	-0.000714164
1745	0.00220143
1750	0.00151781
1755	-1.53569e-05
1760	0.000252101
1765	-0.0019701
1770	0.000617889
1775	0.000976048
1780	0.000524152
1785	0.000832178
1790	-0.000190125
1795	-0.00543283
1800	-0.00254587
1805	-0.000449628
1810	-0.000783401
1815	0.00343286
1820	-0.000859866
1825	0.000918112
1830	8.67364e-05
1835	0.000156691
1840	0.000627174
1845	0.00060823
1850	-0.000280144
1855	-0.000528556
1860	-0.00147705
1865	-0.00594606
1870	-0.0704353
1875	-0.0485948
1880	-0.0144745
1885	-0.000994219
1890	0.00222607
1895	0.0134866
1900	-0.00909278
1905	-0.00331179
1910	0.000469737
1915	-0.000428343
1920	0.000544244
1925	-0.000132314
1930	-6.82734e-05
1935	-0.00061318
1940	0.00251304
1945	0.00302007
1950	-0.00511143
1955	0.000708437
1960	0.00115932
1965	-0.000767865
1970	0.000146514
1975	0.00206211
1980	0.00203015
1985	0.00019971
1990	0.000560482
1995	-0.001537
2000	-0.000803893
2005	-0.00436026
2010	-0.00598538
2015	0.0105614
2020	0.00521003
2025	0.00808353
2030	-0.00548218
2035	-0.00797709
2040	0.000595804
2045	-0.0023427
2050	-0.069093
2055	-0.0402062
2060	-0.0102211
2065	-0.000248288
2070	-0.00274877
2075	0.0021088
2080	0.00514358
2085	0.00273474
2090	1.36741e-05
2095	0.000179246
2100	0.00131093
2105	0.0130301
2110	0.00567534
2115	-0.00810356
2120	-0.000925208
2125	-0.00130153
2130	0.00109788
2135	0.000404274
2140	0.000955261
2145	0.000741871
2150	0.0018952
2155	0.00400234
2160	0.000505031
2165	-0.00521581
2170	-0.00834347
2175	0.000866269
2180	0.002124
2185	0.00624228
2190	0.000252728
2195	0.00107516
2200	0.000693251
2205	0.00173444
2210	0.00127899
2215	-0.00238031
2220	0.000723316
2225	-0.0133896
2230	-0.081887
2235	-0.0399615
2240	-0.00562239
2245	0.0103319
2250	-0.00548098
2255	0.0062499
2260	0.000875583
2265	-0.001456
2270	0.00134633
2275	0.000743088
2280	-0.00175749
2285	-0.000654033
2290	-7.64945e-05
2295	0.000423635
2300	-0.000992098
2305	-0.000844084
2310	-0.000373552
2315	0.000921213
2320	0.0011494
2325	0.00105003
2330	-0.000125019
2335	-0.00370692
2340	-0.00055632
2345	0.00108964
2350	0.00228005
2355	0.00272415
2360	-9.40015e-05
2365	-0.000198044
2370	-0.00170847
2375	0.00355784
2380	0.0285769
2385	-0.0100214
2390	-0.0173133
2395	-0.00567061
2400	-0.0034241
2405	-0.0149092
2410	-0.07283
2415	-0.00708786
2420	0.027404
2425	0.0132404
2430	0.0293999
2435	-0.0559598
2440	-0.00352452
2445	0.00760391
2450	-0.0252257
2455	-0.00272994
2460	0.000819105
2465	0.00078116
2470	0.000288973
2475	0.000290295
2480	-0.000914393
2485	0.000767057
2490	0.00335231
2495	0.00380247
2500	-0.000720852
2505	-0.00146001
2510	0.00319659
2515	0.00196007
2520	0.00172804
2525	-0.00222811
2530	-0.00124759
2535	-0.000103863
2540	-0.00162417
2545	-0.00473787
2550	-0.0174373
2555	0.000823241
2560	0.0169638
2565	0.0029838
2570	0.00338027
2575	0.00258373
2580	0.0251707
2585	0.00480396
2590	-0.0749253
2595	-0.0861534
2600	-0.011436
2605	0.0033881
2610	-0.0063889
2615	-0.000801393
2620	0.00489201
2625	0.00292218
2630	0.00293591
2635	0.00122452
2640	-3.20712e-05
2645	-0.00147603
2650	-0.00212631
2655	-0.00116358
2660	-0.00302916
2665	-0.00220242
2670	-0.00563428
2675	-0.00276539
2680	0.00844428
2685	-0.00408609
2690	9.33499e-05
2695	0.00115186
2700	-0.00128105
2705	-0.00298514
2710	0.00323784
2715	0.000748694
2720	-0.000962261
2725	-0.00144768
2730	0.00039388
2735	-0.000337249
2740	-0.00213426
2745	0.000255735
2750	0.000652736
2755	-0.00122563
2760	0.000543615
2765	-0.0171698
2770	-0.0716671
2775	-0.0265861
2780	0.000512983
2785	-0.00810015
2790	-0.00868416
2795	0.00150078
2800	0.00596503
2805	0.00841915
2810	0.0121433
2815	-0.00680193
2820	-0.00231649
2825	-0.00188987
2830	-0.00320133
2835	-0.00376139
2840	-0.00385895
2845	0.00394651
2850	0.0852241
2855	-0.0158643
2860	-0.0536587
2865	-0.0138502
2870	-0.0045662
2875	-0.000197347
2880	0.00965513
2885	-0.00242559
2890	-7.29971e-05
2895	-0.00086799
2900	-0.00123024
2905	-0.00183187
2910	-9.30078e-05
2915	0.00675596
2920	-0.00427586
2925	-8.41106e-06
2930	-0.0022248
2935	-0.00271363
2940	0.00198488
2945	-0.0210614
2950	-0.0718098
2955	-0.0202007
2960	-0.0063551
2965	0.00333894
2970	0.00157106
2975	-0.0171591
2980	0.0173498
2985	0.0117674
2990	-0.00165618
2995	-0.00482019
3000	0.00117529
3005	0.00239066
3010	0.00100613
3015	-0.000688058
3020	0.00154857
3025	-0.00510415
3030	0.00154444
3035	0.00309466
3040	0.000116099
3045	0.0014099
3050	0.00035605
3055	-0.000776018
3060	-0.00123452
3065	-0.000209731
3070	0.00160773
3075	-0.000838778
3080	0.00424929
3085	0.0033011
3090	-0.00212986
3095	0.00190247
3100	0.000177675
3105	0.00126698
3110	-0.000252839
3115	-0.00378178
3120	0.00292862
3125	-0.0140719
3130	-0.0651534
3135	-0.0239775
3140	-0.00238343
3145	0.000768468
3150	0.00588616
3155	0.00604124
3160	0.00447281
3165	0.00385876
3170	0.00196125
3175	-0.000721264
3180	0.00259936
3185	0.00509567
3190	0.00130534
3195	0.00223705
3200	0.0322636
3205	0.00668169
3210	-0.0257691
3215	-0.000225907
3220	0.000656889
3225	-0.00226998
3230	0.0175363
3235	0.00749
3240	-0.0163271
3245	-0.00167219
3250	0.000698187
3255	-0.00230923
3260	0.00123753
3265	0.00106636
3270	-0.00022735
3275	-0.000123063
3280	0.00482052
3285	0.00221527
3290	0.0018111
3295	-0.000239926
3300	0.0018605
3305	-0.0205975
3310	-0.0638728
3315	-0.0199468
3320	-0.00288936
3325	0.0036903
3330	0.00126102
3335	0.00699309
3340	0.0032069
3345	-0.000168399
3350	-0.000162538
3355	0.00163465
3360	0.00052254
3365	-9.86176e-05
3370	0.000991162
3375	0.000871454
3380	-0.00102754
3385	-0.00146595
3390	-0.00247404
3395	-0.000571691
3400	0.00165092
3405	-0.00460633
3410	-0.00144346
3415	0.00170938
3420	-5.79162e-05
3425	-0.000685814
3430	-0.00210468
3435	0.000295694
3440	-0.00220544
3445	-0.00198722
3450	-0.0017894
3455	-0.00184087
3460	0.000239768
3465	-0.000107643
3470	-0.00170753
3475	0.0120083
3480	-0.01081
3485	-0.0276361
3490	-0.0659266
3495	-0.0225309
3500	-0.00248529
3505	-0.00732509
3510	-0.00596936
3515	0.00849393
3520	0.00266088
3525	0.00105246
3530	0.00185948
3535	0.00028921
3540	-0.000887508
3545	-0.000950735
3550	-0.000262204
3555	-0.00328136
3560	-0.00129881
3565	0.00178455
3570	-0.000201197
3575	-0.00101683
3580	-0.00353261
3585	-0.000879096
3590	-0.00305687
3595	0.000294407
3600	0.000513883
3605	0.00134208
3610	-0.0014407
3615	-0.0016654
3620	-0.0011413
3625	-3.8069e-05
3630	0.000684366
3635	0.002927
3640	0.00147982
3645	-0.00209688
3650	0.00143645
3655	0.000749789

## Sheet: Contents
Figure 3E
Raw data used to plot the isothermal titration of CEP192 468-533 F490D/F508D/I518D to Aurora-A M3KD
Microcal Origin was used for fitting the data
