# Supplementary material for: CEP192 localises mitotic Aurora-A activity by priming its interaction with TPX2
Source: EMBO J. 2024 Sep 26;43(22):5381–420. doi: 10.1038/s44318-024-00240-z (PMC11574021; doi:10.1038/s44318-024-00240-z)
Supplement: Supplementary file 5 — Source data Fig. 3 [file 44318_2024_240_MOESM5_ESM.zip › 3/3F/Source_Data_Fig_3F_Aurora_FR_ITC_Fit_Data.xlsx]

## Sheet: Data for fit
DH	INJV	Xt	Mt	XMt	NDH	Fit	DY
-0.928769	0.5	0	0.025	0.0246852		-11071.2
-5.26194	2	0.000615611	0.0249384	0.124034	-10523.9	-10610.6	86.7189
-4.94191	2	0.00306286	0.0246937	0.224355	-9883.83	-9890.15	6.32301
-4.63076	2	0.00548579	0.0244514	0.325649	-9261.52	-9194.89	-66.6297
-4.35894	2	0.00788441	0.0242114	0.427916	-8717.89	-8529.48	-188.406
-4.06357	2	0.0102587	0.0239737	0.531155	-8127.13	-7897.48	-229.65
-3.24613	2	0.0126087	0.0237383	0.635366	-6492.27	-7301.35	809.078
-3.31076	2	0.0149344	0.0235051	0.740551	-6621.52	-6742.47	120.947
-3.69101	2	0.0172357	0.0232742	0.846707	-7382.01	-6221.31	-1160.7
-2.48994	2	0.0195128	0.0230455	0.953837	-4979.89	-5737.53	757.636
-2.8724	2	0.0217655	0.0228189	1.06194	-5744.8	-5290.15	-454.644
-2.33926	2	0.0239939	0.0225945	1.17101	-4678.52	-4877.74	199.225
-2.55467	2	0.026198	0.0223721	1.28106	-5109.34	-4498.5	-610.841
-1.89784	2	0.0283778	0.0221518	1.39208	-3795.68	-4150.44	354.759
-1.72341	2	0.0305333	0.0219336	1.50407	-3446.81	-3831.42	384.613
-1.31515	2	0.0326645	0.0217173	1.61704	-2630.3	-3539.32	909.023
-1.94329	2	0.0347713	0.0215031	1.73097	-3886.59	-3272	-614.588
-0.945882	2	0.0368538	0.0212908	1.84588	-1891.76	-3027.41	1135.65
-2.15868	2	0.0389121	0.0210804	1.96177	-4317.36	-2803.6	-1513.76
-1.29232	2	0.040946	0.020872	2.07862	-2584.64	-2598.75	14.1097
		0.0429555	0.0206654

## Sheet: Contents
Figure 3F
Data used to plot the isothermal titration of CEP192 468-533 into Aurora-A 122-403 F165D/R205A
Microcal Origin was used for fitting the data
