# Supplementary material for: CEP192 localises mitotic Aurora-A activity by priming its interaction with TPX2
Source: EMBO J. 2024 Sep 26;43(22):5381–420. doi: 10.1038/s44318-024-00240-z (PMC11574021; doi:10.1038/s44318-024-00240-z)
Supplement: Supplementary file 5 — Source data Fig. 3 [file 44318_2024_240_MOESM5_ESM.zip › 3/3F/Source_Data_Fig_3F_Aurora_FR_ITC_Raw_Data.xlsx]

## Sheet: ITC raw data
Time (Sec)	cp(Y)
5	-0.00215157
10	-0.00102858
15	-0.000955063
20	0.00100901
25	-0.00100444
30	0.000413995
35	8.47367e-05
40	0.00139068
45	0.000209838
50	0.000843191
55	0.00150333
60	0.000487275
65	0.000486389
70	-0.084098
75	-0.0888988
80	-0.0386445
85	-0.0202346
90	0.000138582
95	-0.000573268
100	-0.00664029
105	0.00946569
110	0.0150364
115	-0.00449065
120	-0.00184867
125	-0.00128906
130	-0.000462701
135	0.00066347
140	-0.000414763
145	0.000649782
150	-0.00896358
155	-0.00692326
160	0.0194188
165	0.0320423
170	-0.00975067
175	-0.00757194
180	0.0114511
185	0.0249546
190	-0.00904269
195	-0.00413068
200	-0.00318929
205	-0.000306649
210	-0.000746893
215	-0.00196695
220	-0.00323518
225	0.000847238
230	0.000250377
235	0.000743765
240	-0.000842567
245	-0.00286892
250	-0.192455
255	-0.472262
260	-0.194219
265	-0.0993269
270	-0.0484252
275	-0.0265145
280	-0.0137943
285	-0.00966537
290	-0.0035577
295	-0.000170964
300	0.000724116
305	-0.00115244
310	0.00330981
315	0.000909831
320	0.000967939
325	0.000571952
330	0.000794645
335	-0.0156116
340	0.00657001
345	0.00958164
350	-0.00348947
355	-0.00632736
360	0.0118705
365	-0.00030074
370	-8.39491e-05
375	0.00266243
380	0.00229103
385	0.000892063
390	0.00422153
395	-0.0078214
400	0.000889366
405	-0.00234319
410	-0.0012432
415	-0.00883273
420	-0.000935732
425	-0.000104999
430	-0.219182
435	-0.426146
440	-0.150243
445	-0.0969135
450	-0.0733342
455	-0.0279142
460	-0.00550196
465	-0.00440445
470	0.0143352
475	-0.00499137
480	-0.0281106
485	-0.000313714
490	-0.00421292
495	-0.00705035
500	0.00153754
505	-0.00124082
510	0.0142598
515	-0.0108078
520	-0.00759983
525	-0.0015589
530	0.000864028
535	-0.003633
540	0.0078153
545	0.00375189
550	-0.00377295
555	0.0167426
560	0.0488486
565	0.0140277
570	-0.0030316
575	-0.00483288
580	-0.00723743
585	-0.0124855
590	0.00442791
595	0.00200255
600	0.000207556
605	-0.00245984
610	-0.211084
615	-0.403747
620	-0.148763
625	-0.0800541
630	-0.0424642
635	-0.0246973
640	-0.0132743
645	-0.00800991
650	-0.00296879
655	0.00165966
660	0.00105986
665	0.000286578
670	0.00187182
675	0.00184913
680	-0.00755718
685	-0.000923824
690	0.0176206
695	0.00563234
700	-0.0066258
705	0.00172248
710	0.00130625
715	0.000457556
720	-0.000935882
725	-0.00491293
730	0.0164132
735	-0.00238698
740	-0.0167716
745	0.00129659
750	0.00217698
755	-0.000504049
760	-0.00224957
765	0.000979755
770	0.00209363
775	0.00343576
780	0.00119599
785	-0.00423541
790	-0.245318
795	-0.348951
800	-0.123504
805	-0.0591085
810	-0.046193
815	-0.0441176
820	-0.0195122
825	-0.00429664
830	0.000549458
835	0.000775966
840	0.00156331
845	0.0034517
850	-0.00204912
855	-0.00073839
860	0.00534387
865	0.0055773
870	-0.00130695
875	0.000260748
880	0.00651999
885	0.000332392
890	-0.0050629
895	0.00101372
900	0.0090844
905	0.00100691
910	-0.00144902
915	0.00111511
920	-0.00748237
925	-0.0225415
930	0.049946
935	-0.0137184
940	-0.0142649
945	-0.00339096
950	-0.00317213
955	-0.00114955
960	0.000345267
965	-0.020363
970	-0.310555
975	-0.26227
980	-0.100875
985	-0.0527503
990	-0.0318038
995	-0.0182954
1000	-0.00803321
1005	-0.00442493
1010	-0.00585214
1015	0.000768688
1020	-0.000265139
1025	-0.000949024
1030	-0.00193285
1035	1.13131e-05
1040	0.000224559
1045	0.00494597
1050	-0.00377675
1055	-0.00579181
1060	0.000385906
1065	2.48267e-05
1070	-0.000299051
1075	-0.00209484
1080	0.00500039
1085	0.0041193
1090	-0.00148422
1095	0.000118449
1100	-0.00253398
1105	0.000401165
1110	0.000878144
1115	0.00100798
1120	0.0087285
1125	0.00138717
1130	-0.00425484
1135	-0.00115815
1140	-0.00392926
1145	-0.0347482
1150	-0.294328
1155	-0.22817
1160	-0.0668842
1165	-0.042896
1170	-0.0465233
1175	-0.0252792
1180	-0.0116081
1185	-0.0011659
1190	0.0199114
1195	8.57319e-06
1200	0.00651399
1205	0.00702528
1210	0.0124003
1215	0.00920047
1220	-0.00367119
1225	0.000992332
1230	-0.0018414
1235	-0.0020428
1240	0.00516085
1245	-0.00566661
1250	0.0288683
1255	0.0271579
1260	0.00850975
1265	-0.000505891
1270	-0.00296883
1275	0.00104565
1280	-0.000847408
1285	-0.00301704
1290	-0.00360325
1295	0.00111671
1300	-0.00415375
1305	0.0228615
1310	0.00634346
1315	-0.00794046
1320	-0.0065435
1325	-0.0148137
1330	-0.267107
1335	-0.219985
1340	-0.0800504
1345	-0.0441231
1350	-0.0221952
1355	-0.0153891
1360	0.0163122
1365	-0.012597
1370	-0.0066493
1375	0.0279745
1380	-0.00635917
1385	-0.00295119
1390	-0.0128646
1395	0.00590179
1400	0.00211573
1405	-0.0025835
1410	0.00241872
1415	-0.00960115
1420	-0.00497253
1425	0.0297038
1430	-0.0117732
1435	-0.0358092
1440	0.00929132
1445	0.000555076
1450	0.00771139
1455	0.00897971
1460	-0.00574364
1465	0.00372346
1470	0.00302547
1475	-0.00247983
1480	-0.00290048
1485	-0.00441531
1490	-0.00209575
1495	-0.00426971
1500	-0.00372227
1505	-0.0340951
1510	-0.260386
1515	-0.219432
1520	-0.128952
1525	-0.0619715
1530	-0.0211117
1535	-0.000437174
1540	0.000623559
1545	0.0235093
1550	0.00377748
1555	-0.00593164
1560	0.00844008
1565	0.00149175
1570	-0.00290774
1575	0.0258099
1580	0.003895
1585	-0.0217353
1590	0.000400784
1595	-0.00323965
1600	-0.00480038
1605	-0.00506089
1610	-0.00697407
1615	-0.000887634
1620	-0.00162278
1625	0.000482433
1630	-0.00228307
1635	-0.0011315
1640	-0.00222504
1645	-0.00577457
1650	-0.00408988
1655	-0.00290097
1660	0.00186136
1665	0.00350728
1670	0.00784034
1675	0.00935595
1680	0.00460437
1685	-0.00519352
1690	-0.221236
1695	-0.189956
1700	-0.0572322
1705	-0.0132751
1710	-0.0186863
1715	-0.0196253
1720	-0.0117525
1725	-0.00333878
1730	-0.00437413
1735	-0.00144919
1740	-0.00795117
1745	0.00640578
1750	0.000996727
1755	-0.00454409
1760	-0.00255366
1765	0.00116438
1770	0.000580601
1775	0.00529313
1780	0.00192803
1785	0.0028102
1790	0.0101832
1795	-0.0038343
1800	-0.00399149
1805	8.39449e-05
1810	0.00417502
1815	0.0176923
1820	-0.00806925
1825	-0.0129285
1830	0.013475
1835	0.0109708
1840	0.00207516
1845	-0.018773
1850	-0.0118926
1855	-0.00246873
1860	-0.00343448
1865	-0.0407396
1870	-0.241918
1875	-0.126894
1880	-0.0423699
1885	-0.0147055
1890	-0.0108732
1895	-0.00758289
1900	0.00677196
1905	-0.00504998
1910	0.0150638
1915	-0.0145738
1920	0.011548
1925	0.00288235
1930	-0.00468378
1935	-0.00157106
1940	-0.00393113
1945	-0.000316003
1950	-0.00156319
1955	0.00261656
1960	0.00468525
1965	-0.00421469
1970	-0.00403041
1975	0.000885644
1980	0.0011911
1985	-0.00185715
1990	0.000591428
1995	0.00796645
2000	0.00917617
2005	-0.0305005
2010	-0.0220947
2015	-0.0204052
2020	-0.0216021
2025	0.021402
2030	0.0494433
2035	-0.0341237
2040	-0.0336169
2045	-0.0358683
2050	-0.25688
2055	-0.117155
2060	-0.0237066
2065	0.0271935
2070	0.00390397
2075	-0.0207238
2080	-0.0214547
2085	-0.00729545
2090	-0.00992316
2095	-0.00705001
2100	0.0103459
2105	0.00402224
2110	-0.00283739
2115	-0.00494046
2120	-0.00665848
2125	0.0100983
2130	-0.00603164
2135	-0.00224887
2140	0.00110963
2145	0.000263884
2150	0.00272265
2155	-0.00134904
2160	0.00296717
2165	0.00636974
2170	-0.00160438
2175	0.00087934
2180	0.00181969
2185	-0.00453756
2190	0.00485138
2195	-0.00201399
2200	-0.00884853
2205	0.0105321
2210	0.0028384
2215	-0.0104254
2220	0.0248652
2225	-0.0491089
2230	-0.232203
2235	-0.121332
2240	-0.0575638
2245	-0.0309038
2250	-0.0293368
2255	-0.0178304
2260	-0.000710477
2265	0.0095176
2270	-0.00365226
2275	0.000282876
2280	0.0035349
2285	0.00708943
2290	0.00141762
2295	-0.0102904
2300	0.00101075
2305	0.00454318
2310	-0.0021805
2315	-0.00282357
2320	-0.0117281
2325	-0.00382792
2330	0.00232368
2335	0.00325046
2340	-0.00480493
2345	-0.00502457
2350	0.0120823
2355	0.00792067
2360	-0.00290354
2365	6.393e-05
2370	-0.00205631
2375	-0.000187471
2380	0.0022226
2385	-0.00437608
2390	-0.00528639
2395	-0.00277392
2400	0.00441033
2405	-0.0579207
2410	-0.1889
2415	-0.0763088
2420	-0.0513236
2425	-0.0113669
2430	-0.0048116
2435	0.00107767
2440	0.00789774
2445	-0.0048451
2450	-0.00481647
2455	0.00261445
2460	-0.00121179
2465	0.0105811
2470	-0.0076264
2475	0.00308712
2480	0.0235943
2485	-0.0216995
2490	0.0125086
2495	0.0329006
2500	-0.0168469
2505	-0.00495005
2510	0.00274468
2515	-0.000658423
2520	0.0041005
2525	0.000682259
2530	0.00559948
2535	-0.02333
2540	0.0107503
2545	-0.00415678
2550	-0.0185594
2555	0.00307965
2560	0.0109217
2565	-0.00535655
2570	-0.0125779
2575	0.0107265
2580	0.0107403
2585	-0.0529242
2590	-0.160708
2595	-0.0617635
2600	-0.0313234
2605	-0.0188985
2610	-0.00159738
2615	-0.0253969
2620	-0.0281066
2625	-0.00778188
2630	0.00647282
2635	0.0202534
2640	-0.00165348
2645	-0.00180901
2650	-0.00960869
2655	-0.00122804
2660	0.00376377
2665	-0.00167724
2670	0.0134183
2675	-0.00575108
2680	-0.00200457
2685	0.00978707
2690	0.00778263
2695	0.019761
2700	-0.00811002
2705	-0.00163097
2710	0.00301978
2715	0.0117631
2720	0.0027326
2725	-0.0117868
2730	-0.0187556
2735	0.00287488
2740	-0.00557535
2745	0.0123845
2750	0.00481434
2755	0.00811707
2760	0.0114621
2765	-0.0632202
2770	-0.205938
2775	-0.0739342
2780	-0.00905773
2785	0.0180721
2790	0.0183637
2795	-0.00649216
2800	0.00287962
2805	-0.00270099
2810	0.000859563
2815	0.0117995
2820	0.0132009
2825	-0.00215753
2830	-0.0322146
2835	0.0173059
2840	0.0122882
2845	-0.00341568
2850	0.00584104
2855	-0.00360502
2860	-0.00117154
2865	0.00214137
2870	0.00131245
2875	-0.0109759
2880	0.00490635
2885	0.0164102
2890	-0.0254312
2895	0.0106615
2900	0.00928645
2905	-0.0111228
2910	0.000847787
2915	0.0183601
2920	-0.0202377
2925	-0.00866475
2930	-0.0308937
2935	-0.0308388
2940	-0.0266115
2945	-0.0809006
2950	-0.172207
2955	-0.066355
2960	0.0088345
2965	0.0243972
2970	-0.00703116
2975	-0.0033091
2980	0.0314071
2985	0.0126122
2990	-0.00739911
2995	-0.00178529
3000	0.00567746
3005	0.0101461
3010	-2.97687e-05
3015	-0.00286577
3020	0.01154
3025	0.000821964
3030	-0.00427731
3035	-0.00995456
3040	-0.00214377
3045	-0.00262274
3050	-0.00437722
3055	-0.0109626
3060	0.0118835
3065	-0.00798197
3070	-0.0198759
3075	0.00859727
3080	0.0150573
3085	-0.0226649
3090	-0.000765893
3095	0.00406931
3100	0.00187022
3105	0.000883103
3110	-0.0033979
3115	0.0363072
3120	0.0531513
3125	-0.0276063
3130	-0.161713
3135	-0.0786692
3140	-0.0760007
3145	-0.0251051
3150	0.0079726
3155	0.0137206
3160	-0.00449867
3165	0.0220058
3170	0.00645649
3175	-0.00517503
3180	-0.0134898
3185	-0.000109896
3190	-0.00271289
3195	-0.0036875
3200	0.0113784
3205	0.00809995
3210	-0.0249525
3215	-0.0179153
3220	0.0340094
3225	0.0655333
3230	-0.00721475
3235	-0.0065029
3240	-0.00881543
3245	-0.00451139
3250	0.00209132
3255	-0.00928866
3260	-0.0103495
3265	0.0218597
3270	0.0296141
3275	-0.0182383
3280	0.0135209
3285	0.0304188
3290	0.00700384
3295	-0.0360119
3300	-0.0526575
3305	-0.100822
3310	-0.156696
3315	-0.0707605
3320	-0.0576324
3325	-0.0447138
3330	0.0130057
3335	-0.000570966
3340	-0.004067
3345	-0.0225215
3350	-0.00193044
3355	0.0325513
3360	0.0187151
3365	-0.00821354
3370	-0.00628115
3375	-0.00548789
3380	-0.00448701
3385	-0.00135106
3390	-0.00333728
3395	-0.0149526
3400	0.00390806
3405	-6.86414e-05
3410	-0.00220164
3415	-0.00636471
3420	0.00918676
3425	-0.00623486
3430	0.00633381
3435	0.0417678
3440	-0.0157708
3445	-0.00571867
3450	0.0311415
3455	0.00510732
3460	-0.0175644
3465	-0.0237332
3470	-0.0308232
3475	0.00824879
3480	-0.0186772
3485	-0.0692853
3490	-0.052118
3495	-0.0210072
3500	-0.0236025
3505	-0.0326702
3510	-0.0329026
3515	-0.00473565
3520	0.0197713
3525	0.000115397
3530	-0.00499605
3535	0.00552609
3540	0.0113624
3545	-0.0269287
3550	-0.0450379
3555	0.0367798
3560	0.00931844
3565	-0.0137647
3570	0.0266585
3575	0.0265695
3580	-0.0250212
3585	0.0071516
3590	0.00971012
3595	-0.00188296
3600	-0.0414953
3605	-0.000220456
3610	0.0667645
3615	0.00478997
3620	0.00265371
3625	-0.00487794
3630	-0.0226425
3635	-0.0326395
3640	-0.0186105
3645	0.000929662
3650	-0.0371202
3655	0.03457

## Sheet: Contents
Figure 3F
Raw data used to plot the isothermal titration of CEP192 468-533 into Aurora-A 122-403 F165D/R205A
Microcal Origin was used for fitting the data
