# Supplementary material for: CEP192 localises mitotic Aurora-A activity by priming its interaction with TPX2
Source: EMBO J. 2024 Sep 26;43(22):5381–420. doi: 10.1038/s44318-024-00240-z (PMC11574021; doi:10.1038/s44318-024-00240-z)
Supplement: Supplementary file 6 — Source data Fig. 4 [file 44318_2024_240_MOESM6_ESM.zip]

Archive with 11 entries (10 files):
- 4/.DS_Store
- 4/4A/
- 4/4A/.DS_Store
- 4/4A/~$CEP192_500_533_kemptide.xlsx
- 4/4A/~$Source_Data_Fig_S4A_CEP192_468_533_ADPGlo.xlsx
- 4/4A/~$Source_Data_Fig_S4A_CEP192_468_L484D_ADP_Glo.xlsx
- 4/4A/Source_Data_Fig_4A_ADP_Glo_CEP192_468_YF.xlsx
- 4/4A/Source_Data_Fig_4A_CEP192_442_533_In_ADPGlo.xlsx
- 4/4A/Source_Data_Fig_4A_CEP192_468_533_ADP_Glo.xlsx
- 4/4A/Source_Data_Fig_4A_CEP192_468_L484D_ADP_Glo.xlsx
- 4/4A/Source_Data_Fig_4A_CEP192_501_533_kemptide.xlsx
