# Supplementary material for: CEP192 localises mitotic Aurora-A activity by priming its interaction with TPX2
Source: EMBO J. 2024 Sep 26;43(22):5381–420. doi: 10.1038/s44318-024-00240-z (PMC11574021; doi:10.1038/s44318-024-00240-z)
Supplement: Supplementary file 6 — Source data Fig. 4 [file 44318_2024_240_MOESM6_ESM.zip › 4/4A/Source_Data_Fig_4A_ADP_Glo_CEP192_468_YF.xlsx]

## Sheet: Raw data
CEP192 468-533 Y487A/F490A (uM)	Luminescence rep 1	Luminescence rep 2	Luminescence rep 3	Control luminescence	Rep 1 - control	Rep 2 - control	Rep 3 - control	Average	STDEV
10	2956	6695	5384	267	2689	6428	5117	4744.67	1897.1
5	4074	4858	7274	279	3795	4579	6995	5123	1667.92
2.5	4963	7398	7867	233	4730	7165	7634	6509.67	1558.97
1.25	5177	8115	8651	267	4910	7848	8384	7047.33	1870.29
0.625	7398	10455	10302	268	7130	10187	10034	9117	1722.49
0.3125	8303	10301	11206	295	8008	10006	10911	9641.67	1485.4
0.15625	11417	11877	12240	321	11096	11556	11919	11523.7	412.452
0.078125	10977	10506	12550	355	10622	10151	12195	10989.3	1070.37
0.0390625	11233	12252	14113	317	10916	11935	13796	12215.7	1460.37
0.0195312	11190	11246	12999	361	10829	10885	12638	11450.7	1028.64
0.00976562	10677	12054	13676	327	10350	11727	13349	11808.7	1501.17
0.00488281	10968	11048	12128	348	10620	10700	11780	11033.3	647.868
0.00244141	11704	11001	11547	335	11369	10666	11212	11082.3	369.002
0.0012207	11336	9995	11564	321	11015	9674	11243	10644	847.745
0.000610352	11633	11260	12148	328	11305	10932	11820	11352.3	445.888

## Sheet: Contents
Figure 4A
ADP-Glo assay testing effect of CEP192 468-533 Y487A/F490A on Aurora-A activity
Titration of human CEP192 468-533 Y487A/F490A into phosphorylated Aurora-A 122-403 C290A C393A with kemptide as substrate
Column A: CEP192 468-533 Y487A/F490Aconcentration
Column B: Luminescense from repeat 1
Column C: Luminescense from repeat 2
Column D: Luminescense from repeat 3
Column E: Luminescense from control without ATP or kemptide
Column F: Repeat 1 - control
Column G: Repeat 2 - control
Column H: Repeat 3 - control
Column I: Average of columns F-H
Column K: Standard deviation of columns F-H
Origin was used for fitting the data
Shown in blue on plot.
