# Supplementary material for: CEP192 localises mitotic Aurora-A activity by priming its interaction with TPX2
Source: EMBO J. 2024 Sep 26;43(22):5381–420. doi: 10.1038/s44318-024-00240-z (PMC11574021; doi:10.1038/s44318-024-00240-z)
Supplement: Supplementary file 6 — Source data Fig. 4 [file 44318_2024_240_MOESM6_ESM.zip › 4/4A/Source_Data_Fig_4A_CEP192_442_533_In_ADPGlo.xlsx]

## Sheet: Raw data
CEP192 442-533 (uM)	Luminescence rep 1	Luminescence rep 2	Luminescence rep 3	Control luminescence	Rep 1 - control	Rep 2 - control	Rep 3 - control	Average	STDEV
2.5	8487	9133	8147	552	7935	8581	7595	8037	500.851
1.25	6940	7262	7905	550	6390	6712	7355	6819	491.318
0.625	7641	8903	9192	674	6967	8229	8518	7904.67	824.8
0.3125	8617	9347	8939	669	7948	8678	8270	8298.67	365.843
0.15625	11358	9809	14090	707	10651	9102	13383	11045.3	2167.57
0.078125	12721	14093	15272	725	11996	13368	14547	13303.7	1276.72
0.0390625	18503	13273	21340	791	17712	12482	20549	16914.3	4092.23
0.0195312	18964	15426	24294	828	18136	14598	23466	18733.3	4464.07
0.00976562	21655	21446	32306	851	20804	20595	31455	24284.7	6210.57
0.00488281	27234	21977	29371	876	26358	21101	28495	25318	3805.13
0.00244141	29039	26126		826	28213	25300		26756.5	2059.8
0.0012207	31881	27986	31692	891	30990	27095	30801	29628.7	2196.25
0.000610352	27346	28636	35371	827	26519	27809	34544	29624	4309.39
0.000305176	28778	28970	31761	830	27948	28140	30931	29006.3	1669.57
0.000152588	24692	29299	33348	785	23907	28514	32563	28328	4331

## Sheet: Contents
Figure 4A
ADP-Glo assay testing effect of CEP192 442-533 on Aurora-A activity
Titration of human CEP192 442-533 into phosphorylated Aurora-A 122-403 C290A C393A with kemptide as substrate
Column A: CEP192 442-533 concentration
Column B: Luminescense from repeat 1
Column C: Luminescense from repeat 2
Column D: Luminescense from repeat 3
Column E: Luminescense from control without ATP or kemptide
Column F: Repeat 1 - control
Column G: Repeat 2 - control
Column H: Repeat 3 - control
Column I: Average of columns F-H
Column J: Standard deviation of columns F-H
Origin was used for fitting the data
Shown in red on plot.
