# Supplementary material for: CEP192 localises mitotic Aurora-A activity by priming its interaction with TPX2
Source: EMBO J. 2024 Sep 26;43(22):5381–420. doi: 10.1038/s44318-024-00240-z (PMC11574021; doi:10.1038/s44318-024-00240-z)
Supplement: Supplementary file 6 — Source data Fig. 4 [file 44318_2024_240_MOESM6_ESM.zip › 4/4A/Source_Data_Fig_4A_CEP192_468_533_ADP_Glo.xlsx]

## Sheet: Raw data
CEP192 468-533 (uM)	Luminescence rep 1	Luminescence rep 2	Luminescence rep 3	Control luminescence	Rep 1 - control	Rep 2 - control	Rep 3 - control	Average	STDEV
10	8234	9734	9490	383	7851	9351	9107	8769.67	804.888
5	7481	8401	8366	426	7055	7975	7940	7656.67	521.352
2.5	7192	7736	8738	459	6733	7277	8279	7429.67	784.225
1.25	7219	8246	8703	453	6766	7793	8250	7603	760.026
0.625	8993	8965	8288	460	8533	8505	7828	8288.67	399.195
0.3125	10436	9269	5481	586	9850	8683	4895	7809.33	2590.46
0.15625	12451	11697	8385	695	11756	11002	7690	10149.3	2162.95
0.078125	13863		11148	641	13222		10507	11864.5	1919.79
0.0390625	15430	17081	12695	615	14815	16466	12080	14453.7	2215.21
0.0195312	20463	17631	18091	623	19840	17008	17468	18105.3	1519.77
0.00976562	18893	17727	20033	618	18275	17109	19415	18266.3	1153.02
0.00488281	26824	23889	19579	686	26138	23203	18893	22744.7	3644.18
0.00244141	26004	23695	24456	691	25313	23004	23765	24027.3	1176.64
0.0012207	27094	26629	23000	683	26411	25946	22317	24891.3	2241.53
0.000610352	21211	29257	27604	588	20623	28669	27016	25436	4249.33

## Sheet: Contents
Figure 4A
ADP-Glo assay testing effect of CEP192 468-533 on Aurora-A activity
Titration of human CEP192 468-533 into phosphorylated Aurora-A 122-403 C290A C393A with kemptide as substrate
Column A: CEP192 468-533 concentration
Column B: Luminescense from repeat 1
Column C: Luminescense from repeat 2
Column D: Luminescense from repeat 3
Column E: Luminescense from control without ATP or kemptide
Column F: Repeat 1 - control
Column G: Repeat 2 - control
Column H: Repeat 3 - control
Column I: Average of columns F-H
Column K: Standard deviation of columns F-H
Origin was used for fitting the data
Shown in black on plot.
