# Supplementary material for: CEP192 localises mitotic Aurora-A activity by priming its interaction with TPX2
Source: EMBO J. 2024 Sep 26;43(22):5381–420. doi: 10.1038/s44318-024-00240-z (PMC11574021; doi:10.1038/s44318-024-00240-z)
Supplement: Supplementary file 6 — Source data Fig. 4 [file 44318_2024_240_MOESM6_ESM.zip › 4/4A/Source_Data_Fig_4A_CEP192_468_L484D_ADP_Glo.xlsx]

## Sheet: Contents
Figure 4A
ADP-Glo assay testing effect of CEP192 468-533 L484D on Aurora-A activity
Titration of human CEP192 468-533 L484D into phosphorylated Aurora-A 122-403 C290A C393A with kemptide as substrate
Column A: CEP192 468-533 L484D concentration
Column B: Luminescense from repeat 1
Column C: Luminescense from repeat 2
Column D: Luminescense from repeat 3
Column E: Luminescense from control without ATP or kemptide
Column F: Repeat 1 - control
Column G: Repeat 2 - control
Column H: Repeat 3 - control
Column I: Average of columns F-H
Column J: Standard deviation of columns F-H
Origin was used for fitting the data
Shown in purple on plot.

## Sheet: Raw data
CEP192 468-533 L484D (uM)	Luminescence rep 1	Luminescence rep 2	Luminescence rep 3	Control luminescence	Rep 1 - control	Rep 2 - control	Rep 3 - control	Average	STDEV
10	6699	6058	8027	375	6324	5683	7652	6553	1004.28
5	6460	6792		292	6168	6500		6334	234.759
2.5	6699	6058	8027	375	6324	5683	7652	6553	1004.28
1.25	7973	8218	8510	404	7569	7814	8106	7829.67	268.843
0.625	9582	12003	11079	421	9161	11582	10658	10467	1221.75
0.3125	10196	11971	13796	469	9727	11502	13327	11518.7	1800.06
0.15625	11029	16440	15189	442	10587	15998	14747	13777.3	2832.83
0.078125	13016	16209	16001	483	12533	15726	15518	14592.3	1786.46
0.0390625	14464	19910	16481	456	14008	19454	16025	16495.7	2753.34
0.0195312	15061	19100	17177	421	14640	18679	16756	16691.7	2020.27
0.00976562	15553	22093	21035	449	15104	21644	20586	19111.3	3510.54
0.00488281	17001	22206	20867	492	16509	21714	20375	19532.7	2702.8
0.00244141	15133	22194	22504	473	14660	21721	22031	19470.7	4169.04
0.0012207	21320	23895	24617	471	20849	23424	24146	22806.3	1733.11
0.000610352	32345	23702	31741	490	31855	23212	31251	28772.7	4825.14
0.000305176	20607	23812	25290	441	20166	23371	24849	22795.3	2393.99
