# Supplementary material for: CEP192 localises mitotic Aurora-A activity by priming its interaction with TPX2
Source: EMBO J. 2024 Sep 26;43(22):5381–420. doi: 10.1038/s44318-024-00240-z (PMC11574021; doi:10.1038/s44318-024-00240-z)
Supplement: Supplementary file 6 — Source data Fig. 4 [file 44318_2024_240_MOESM6_ESM.zip › 4/4A/Source_Data_Fig_4A_CEP192_501_533_kemptide.xlsx]

## Sheet: Raw data
CEP192 501-533 (uM)	Luminescence rep 1	Luminescence rep 2	Luminescence rep 3	Control luminescence	Rep 1 - control	Rep 2 - control	Rep 3 - control	Average	STDEV
10	46324	40881	37379	571	45753	40310	36808	40957	4507.46
5	24660	43365	32401	500	24160	42865	31901	32975.3	9398.66
2.5	38935	38704	45168	596	38339	38108	44572	40339.7	3667.13
1.25	38030	43631	53503	615	37415	43016	52888	44439.7	7834.13
0.625	38616	48488	46860	629	37987	47859	46231	44025.7	5292.61
0.3125	36070	46474	40916	619	35451	45855	40297	40534.3	5206.06
0.15625	41838	47864	44570	597	41241	47267	43973	44160.3	3017.36
0.078125	39823	52348	43027	713	39110	51635	42314	44353	6506.69
0.0390625	39427	44696	43379	598	38829	44098	42781	41902.7	2742.11
0.0195312	36497	46356	36449	623	35874	45733	35826	39144.3	5706
0.00976562	40460	40398	38401	591	39869	39807	37810	39162	1171.28
0.00488281	35656	43385	34557	548	35108	42837	34009	37318	4811.08
0.00244141	32433	35826	33722	528	31905	35298	33194	33465.7	1712.74
0.0012207	34759	40224	32274	521	34238	39703	31753	35231.3	4067.02
0.000610352	29784	35475	33717	540	29244	34935	33177	32452	2913.95

## Sheet: Contents
Figure 4A
ADP-Glo assay testing effect of CEP192 501-533 on Aurora-A activity
Titration of human CEP192 501-533 into phosphorylated Aurora-A 122-403 C290A C393A with kemptide as substrate
Column A: CEP192 501-533 concentration
Column B: Luminescense from repeat 1
Column C: Luminescense from repeat 2
Column D: Luminescense from repeat 3
Column E: Luminescense from control without ATP or kemptide
Column F: Repeat 1 - control
Column G: Repeat 2 - control
Column H: Repeat 3 - control
Column I: Average of columns F-H
Column K: Standard deviation of columns F-H
Origin was used for fitting the data
Shown in green on plot.
