# Supplementary material for: CEP192 localises mitotic Aurora-A activity by priming its interaction with TPX2
Source: EMBO J. 2024 Sep 26;43(22):5381–420. doi: 10.1038/s44318-024-00240-z (PMC11574021; doi:10.1038/s44318-024-00240-z)
Supplement: Supplementary file 7 — Source data Fig. 5 [file 44318_2024_240_MOESM7_ESM.zip]

Archive with 10 entries (5 files):
- Figure 5/5D/
- Figure 5/5D/Source data_Figure 5D_Numerical values.xlsx
- Figure 5/5E/
- Figure 5/5E/Source data_Figure 5E_Numerical values.xlsx
- Figure 5/5G/
- Figure 5/5G/Source data_5G_Numerical values.xlsx
- Figure 5/5I/
- Figure 5/5I/Source data_5I_Numerical values.xlsx
- Figure 5/5J/
- Figure 5/5J/Source data_Figure 5J_Numerical values.xlsx
