# Supplementary material for: CEP192 localises mitotic Aurora-A activity by priming its interaction with TPX2
Source: EMBO J. 2024 Sep 26;43(22):5381–420. doi: 10.1038/s44318-024-00240-z (PMC11574021; doi:10.1038/s44318-024-00240-z)
Supplement: Supplementary file 7 — Source data Fig. 5 [file 44318_2024_240_MOESM7_ESM.zip › Figure 5/5D/Source data_Figure 5D_Numerical values.xlsx]

## Sheet: EV5D CEP192 intensity
Source Data Figure 5D
5D CEP192 intensity
CEP192 centrosomal intensity measured using a 20 pixel diameter circle									Plotted value												Plotted value
Repeat 1												Repeat 2
RPE1			Mean pixel		Background	Background	Corrected Mean	Corrected	Average per cell			RPE1			Mean pixel		Background	Background	Corrected Mean	Corrected	Average per cell
Image	Cell	Area	intensity	Intensity	mean pixel	intensity	Pixel intensity	Intensity	Intensity			Image	Cell	Area	intensity	Intensity	mean pixel	intensity	Pixel intensity	Intensity	Intensity
9	1	316	108.184	34186	16.554	5231	91.63	28955				10	1	316	111.028	35085	18.693	5907	92.335	29178
		316	131.006	41398	16.509	5217	114.497	36181	32568					316	139.225	43995	18.013	5692	121.212	38303	33740.5
8	1	316	74.807	23639	13.946	4407	60.861	19232				9	1	316	112.168	35445	16.934	5351	95.234	30094
		316	129.123	40803	14.127	4464	114.996	36339	27785.5					316	129.547	40937	17.348	5482	112.199	35455	32774.5
7	1	316	95.313	30119	13.601	4298	81.712	25821				8	1	316	181.538	57366	39.032	12334	142.506	45032
		316	110.608	34952	14.75	4661	95.858	30291	28056					316	148.218	46837	45.361	14334	102.857	32503	38767.5
6	1	316	154.301	48759	24.146	7630	130.155	41129				7	1	316	90.06	28459	11.915	3765	78.145	24694
		316	175.541	55471	23.703	7490	151.838	47981	44555					316	94.063	29724	12.557	3968	81.506	25756	25225
	2	316	132.934	42007	18.282	5777	114.652	36230				6	1	316	124.962	39488	25.598	8089	99.364	31399
		316	166.965	52761	18.703	5910	148.262	46851	41540.5					316	103.152	32596	25.642	8103	77.51	24493	27946
5	1	316	115.297	36434	15.759	4980	99.538	31454				5	1	316	130.763	41321	16.997	5371	113.766	35950
		316	114.627	36222	15.715	4966	98.912	31256	31355					316	146.652	46342	17.025	5380	129.627	40962	38456
4	1	316	115.196	36402	17.035	5383	98.161	31019				4	1	316	82.285	26002	14.699	4645	67.586	21357
		316	154.063	48684	17.073	5395	136.99	43289	37154					316	96.886	30616	14.373	4542	82.513	26074	23715.5
3	1	316	101.199	31979	19.69	6222	81.509	25757				3	1	316	112.383	35513	11.582	3660	100.801	31853
		316	115.123	36379	19.009	6007	96.114	30372	28064.5					316	100.367	31716	11.93	3770	88.437	27946	29899.5
2	1	316	108.845	34395	7.668	2423	101.177	31972				2	1	316	88.146	27854	9.649	3049	78.497	24805
		316	124.272	39270	7.351	2323	116.921	36947	34459.5					316	94.168	29757	9.877	3121	84.291	26636	25720.5
1	1	316	150.051	47416	12.867	4066	137.184	43350				1	1	316	76.203	24080	13.829	4370	62.374	19710
		316	192.946	60971	12.816	4050	180.13	56921	50135.5					316	95.006	30022	13.576	4290	81.43	25732	22721
RCon-1			Mean pixel		Background	Background	Corrected Mean	Corrected	Average per cell	Average per cell		RCon-1			Mean pixel		Background	Background	Corrected Mean	Corrected	Average per cell
Image	Cell	Area	intensity	Intensity	mean pixel	intensity	Pixel intensity	Intensity	Mean Pixel	Intensity		Image	Cell	Area	intensity	Intensity	mean pixel	intensity	Pixel intensity	Intensity	Intensity
7	1	316	132.769	41955	11.367	3592	121.402	38363				12	1	316	70.703	22342	21.627	6834	49.076	15508
		316	120.013	37924	11.617	3671	108.396	34253	36308					316	97.06	30671	22.222	7022	74.838	23649	19578.5
	2	316	170.75	53957	15.902	5025	154.848	48932				11	1	316	99.408	31413	25.639	8102	73.769	23311
		316	114.291	36116	15.642	4943	98.649	31173	40052.5					316	94.994	30018	25.396	8025	69.598	21993	22652
6	1	316	138.43	43744	13.19	4168	125.24	39576				10	1	316	116.867	36930	22.636	7153	94.231	29777
		316	164.13	51865	13.975	4416	150.155	47449	43512.5					316	102.263	32315	22.953	7253	79.31	25062	27419.5
	2	316	142.465	45019	11.867	3750	130.598	41269				9	1	316	109.668	34655	30.665	9690	79.003	24965
		316	115.367	36456	13.07	4130	102.297	32326	36797.5					316	116.69	36874	30.453	9623	86.237	27251	26108
5	1	316	127.835	40396	23.367	7384	104.468	33012				8	1	316	87.266	27576	29.946	9463	57.32	18113
		316	138.775	43853	24.104	7617	114.671	36236	34624					316	92.949	29372	31.089	9824	61.86	19548	18830.5
4	1	316	98.661	31177	7.519	2376	91.142	28801				7	1	316	143.899	45472	27.386	8654	116.513	36818
		316	139.329	44028	7.759	2452	131.57	41576	35188.5					316	133.354	42140	29.747	9400	103.607	32740	34779
3	1	316	163.342	51616	15.598	4929	147.744	46687				6	1	316	129.737	40997	17.579	5555	112.158	35442
		316	180.962	57184	16.076	5080	164.886	52104	49395.5					316	122.013	38556	16.712	5281	105.301	33275	34358.5
	2	316	92.873	29348	18.623	5885	74.25	23463				5	1	316	130.199	41143	17.623	5569	112.576	35574
		316	104.272	32950	18.339	5795	85.933	27155	25309					316	95.918	30310	17.813	5629	78.105	24681	30127.5
2	1	316	115.614	36534	13.867	4382	101.747	32152				4	1	316	121.528	38403	23.737	7501	97.791	30902
		316	89.68	28339	14.44	4563	75.24	23776	27964					316	145.196	45882	23.994	7582	121.202	38300	34601
1	1	316	131.823	41656	14.263	4507	117.56	37149				3	1	316	93.889	29669	20.31	6418	73.579	23251
		316	146.614	46330	13.063	4128	133.551	42202	39675.5					316	119.497	37761	21.354	6748	98.143	31013	27132
	2	316	84.184	26602	14.699	4645	69.485	21957				2	1	316	116.082	36682	30.943	9778	85.139	26904
		316	98.291	31060	17.411	5502	80.88	25558	23757.5					316	145.051	45836	33.161	10479	111.89	35357	31130.5
												1	1	316	111.763	35317	28.854	9118	82.909	26199
														316	107.807	34067	28.627	9046	79.18	25021	25610
RCon-2			Mean pixel		Background	Background	Corrected Mean	Corrected	Average per cell			RCon-2			Mean pixel		Background	Background	Corrected Mean	Corrected	Average per cell
Image	Cell	Area	intensity	Intensity	mean pixel	intensity	Pixel intensity	Intensity	Intensity			Image	Cell	Area	intensity	Intensity	mean pixel	intensity	Pixel intensity	Intensity	Intensity
7	1	316	176.168	55669	21.63	6835	154.538	48834				9	1	316	110.038	34772	21.896	6919	88.142	27853
		316	200.794	63451	20.696	6540	180.098	56911	52872.5					316	157.415	49743	21.453	6779	135.962	42964	35408.5
	2	316	128.494	40604	19.525	6170	108.969	34434				8	1	316	105.684	33396	21.142	6681	84.542	26715
		316	162.051	51208	19.218	6073	142.833	45135	39784.5					316	132.035	41723	19.975	6312	112.06	35411	31063
6	1	316	172.234	54426	32.139	10156	140.095	44270				7	1	316	116.269	36741	17.538	5542	98.731	31199
		316	179.149	56611	29.101	9196	150.048	47415	45842.5					316	110.114	34796	17.256	5453	92.858	29343	30271
5	1	316	171.816	54294	21.196	6698	150.62	47596					2	316	150.506	47560	24.269	7669	126.237	39891
		316	162.297	51286	20.025	6328	142.272	44958	46277					316	144.098	45535	24.222	7654	119.876	37881	38886
4	1	316	156.418	49428	19.94	6301	136.478	43127					3	316	187.415	59223	23.028	7277	164.387	51946
		316	133.797	42280	20.193	6381	113.604	35899	39513					316	179.585	56749	23.206	7333	156.379	49416	50681
3	1	316	187.978	59401	20.861	6592	167.117	52809				6	1	316	135.595	42848	24.063	7604	111.532	35244
		316	163.184	51566	20.538	6490	142.646	45076	48942.5					316	121.807	38491	23.858	7539	97.949	30952	33098
	2	316	142.747	45108	17.915	5661	124.832	39447				5	1	316	119.278	37692	27.32	8633	91.958	29059
		316	152.62	48228	18.06	5707	134.56	42521	40984					316	159.38	50364	25.028	7909	134.352	42455	35757
2	1	316	182.111	57547	20.142	6365	161.969	51182				4	1	316	129.364	40879	20.592	6507	108.772	34372
		316	159.326	50347	21.057	6654	138.269	43693	47437.5					316	116.801	36909	20.089	6348	96.712	30561	32466.5
1	1	316	101.038	31928	10.506	3320	90.532	28608				3	1	316	77.93	24626	10.655	3367	67.275	21259
		316	107.589	33998	10.351	3271	97.238	30727	29667.5					316	134.902	42629	11.269	3561	123.633	39068	30163.5
												2	1	316	178.247	56326	23.598	7457	154.649	48869
														316	174.978	55293	23.323	7370	151.655	47923	48396
												1	1	316	124.462	39330	23.813	7525	100.649	31805
														316	133.142	42073	22.911	7240	110.231	34833	33319
														316	168.908	53375	32.358	10225	136.55	43150
														316	159.886	50524	33.291	10520	126.595	40004	41577
RΔ11-1			Mean pixel		Background	Background	Corrected Mean	Corrected	Average per cell			RΔ11-1			Mean pixel		Background	Background	Corrected Mean	Corrected	Average per cell
Image	Cell	Area	intensity	Intensity	mean pixel	intensity	Pixel intensity	Intensity	Intensity			Image	Cell	Area	intensity	Intensity	mean pixel	intensity	Pixel intensity	Intensity	Intensity
7	1	316	111.101	35108	13.101	4140	98	30968				Image	Cell	Area	Mean Pix	Int	Back Mean Pix	Back Int	Correct Mean	Correct Int	Av per cell
		316	96.152	30384	10.326	3263	85.826	27121	29044.5			11	1	316	107.744	34047	17.354	5484	90.39	28563
	2	316	105.484	33333	13.978	4417	91.506	28916						316	99.886	31564	17.832	5635	82.054	25929	27246
		316	103.415	32679	12.93	4086	90.485	28593	28754.5			10	1	316	94.019	29710	19.187	6063	74.832	23647
	3	316	122.668	38763	12.212	3859	110.456	34904						316	130.57	41260	19.155	6053	111.415	35207	29427
		316	130.778	41326	12.155	3841	118.623	37485	36194.5			9	1	316	106.563	33674	13.085	4135	93.478	29539
	4	316	109.62	34640	12.661	4001	96.959	30639						316	75.316	23800	13	4108	62.316	19692	24615.5
		316	122.383	38673	11.867	3750	110.516	34923	32781			8	1	316	119.671	37816	16.066	5077	103.605	32739
6	1	316	139.813	44181	12.965	4097	126.848	40084						316	134.94	42641	16.193	5117	118.747	37524	35131.5
		316	125.25	39579	12.329	3896	112.921	35683	37883.5			7	1	316	94.519	29868	11.965	3781	82.554	26087
5	1	316	113.741	35942	16.111	5091	97.63	30851						316	124.813	39441	11.231	3549	113.582	35892	30989.5
		316	125.649	39705	16.019	5062	109.63	34643	32747			6	1	316	102.361	32346	9.554	3019	92.807	29327
	2	316	120.278	38008	12.756	4031	107.522	33977						316	120.987	38232	9.709	3068	111.278	35164	32245.5
		316	123.538	39038	12.503	3951	111.035	35087	34532			5	1	316	163.794	51759	29.18	9221	134.614	42538
4	1	316	102.446	32373	11.025	3484	91.421	28889						316	134.31	42442	29.674	9377	104.636	33065	37801.5
		316	114.509	36185	10.959	3463	103.55	32722	30805.5			4	1	316	145.415	45951	29.911	9452	115.504	36499
3	1	316	83.744	26463	14.516	4587	69.228	21876						316	155.576	49162	30.013	9484	125.563	39678	38088.5
		316	98.25	31047	14.06	4443	84.19	26604	24240			2	1	316	159.975	50552	22.313	7051	137.662	43501
2	1	316	112.864	35665	13.832	4371	99.032	31294						316	147.449	46594	22.449	7094	125	39500	41500.5
		316	103.225	32619	12.744	4027	90.481	28592	29943			1	1	316	75.756	23939	20.772	6564	54.984	17375
1	1	316	130.753	41318	12.415	3923	118.338	37395						316	73.589	23254	21.133	6678	52.456	16576
		316	146.829	46398	12.275	3879	134.554	42519	39957					316	48.503	15327	21.316	6736	27.187	8591	14180.7
RΔ11-2			Mean pixel		Background	Background	Corrected Mean	Corrected	Average per cell			RΔ11-2			Mean pixel		Background	Background	Corrected Mean	Corrected	Average per cell
Image	Cell	Area	intensity	Intensity	mean pixel	intensity	Pixel intensity	Intensity	Intensity			Image	Cell	Area	intensity	Intensity	mean pixel	intensity	Pixel intensity	Intensity	Intensity
7	1	316	90.661	28649	21.703	6858	68.958	21791				10	1	316	126.123	39855	26.392	8340	99.731	31515
		316	123.867	39142	20.794	6571	103.073	32571	27181					316	149.079	47109	25.358	8013	123.721	39096	35305.5
6	1	316	154.117	48701	22.541	7123	131.576	41578				9	1	316	138.468	43756	34.566	10923	103.902	32833
		316	106.073	33519	23.133	7310	82.94	26209	33893.5					316	145.31	45918	34.544	10916	110.766	35002	33917.5
5	1	316	115.133	36382	16.75	5293	98.383	31089				8	1	316	97.946	30951	25.136	7943	72.81	23008
		316	102.642	32435	17.516	5535	85.126	26900	28994.5					316	97.13	30693	24.741	7818	72.389	22875	22941.5
4	1	316	179.915	56853	27.978	8841	151.937	48012				7	1	316	180.231	56953	17.661	5581	162.57	51372
		316	116.658	36864	30.266	9564	86.392	27300	37656					316	127.579	40315	18.266	5772	109.313	34543	42957.5
	2	316	104.975	33172	21.187	6695	83.788	26477				6	1	316	123.715	39094	12.054	3809	111.661	35285
		316	120.266	38004	20.823	6580	99.443	31424	28950.5					316	123.263	38951	12.054	3809	111.209	35142	35213.5
3	1	316	142.725	45101	17.93	5666	124.795	39435				5	1	316	121.421	38369	7.668	2423	113.753	35946
		316	99.547	31457	17.462	5518	82.085	25939	32687					316	125.889	39781	7.731	2443	118.158	37338	36642
	2	316	103.684	32764	17.538	5542	86.146	27222				4	1	316	131.089	41424	34.035	10755	97.054	30669
		316	146.566	46315	17.782	5619	128.784	40696	33959					316	130.301	41175	33.994	10742	96.307	30433	30551
2	1	316	137.598	43481	23.098	7299	114.5	36182				3	1	316	134.218	42413	29.386	9286	104.832	33127
		316	143.972	45495	22.418	7084	121.554	38411	37296.5					316	146.396	46261	37.62	11888	108.776	34373	33750
1	1	316	132.646	41916	24.851	7853	107.795	34063				2	1	316	177.206	55997	101.544	32088	75.662	23909
		316	118.354	37400	24.509	7745	93.845	29655	31859					316	181.095	57226	103.465	32695	77.63	24531	24220
												1	1	316	120.282	38009	29.104	9197	91.178	28812
														316	110.57	34940	30.022	9487	80.548	25453	27132.5
RCon-3			Mean pixel		Background	Background	Corrected Mean	Corrected	Average per cell			RCon-3			Mean pixel		Background	Background	Corrected Mean	Corrected	Average per cell	Average per cell
Image	Cell	Area	intensity	Intensity	mean pixel	intensity	Pixel intensity	Intensity	Intensity			Image	Cell	Area	intensity	Intensity	mean pixel	intensity	Pixel intensity	Intensity	Mean Pixel	Intensity
9	1	316	75.367	23816	17.851	5641	57.516	18175				10	1	316	98.225	31039	16.035	5067	82.19	25972
		316	82.509	26073	17.566	5551	64.943	20522	19348.5					316	70.877	22397	15.69	4958	55.187	17439	21705.5
	2	316	48.123	15207	17.354	5484	30.769	9723				9	1	316	92.408	29201	31.184	9854	61.224	19347
		316	57.734	18244	18.304	5784	39.43	12460	11091.5					316	134.361	42458	31.68	10011	102.681	32447	25897
8	1	316	128.158	40498	24.541	7755	103.617	32743				8	1	316	140.832	44503	25.117	7937	115.715	36566
		316	149.12	47122	23.633	7468	125.487	39654	36198.5					316	176.263	55699	25.035	7911	151.228	47788	42177
7	1	316	126.585	40001	16.171	5110	110.414	34891				7	1	316	165.684	52356	27.722	8760	137.962	43596
		316	88.161	27859	15.576	4922	72.585	22937	28914					316	93.468	29536	24.234	7658	69.234	21878	32737
6	1	316	63.595	20096	11.589	3662	52.006	16434				6	1	316	126.614	40010	24.418	7716	102.196	32294
		316	76.684	24232	11.867	3750	64.817	20482	18458					316	120.829	38182	23.595	7456	97.234	30726	31510
5	1	316	118.513	37450	27.041	8545	91.472	28905				5	1	316	169.462	53550	29.165	9216	140.297	44334
		316	205.551	64954	29.155	9213	176.396	55741	42323					316	200.816	63458	29.516	9327	171.3	54131	49232.5
4	1	316	167.108	52806	27.44	8671	139.668	44135				4	1	316	130.972	41387	23.155	7317	107.817	34070
		316	182.285	57602	28.851	9117	153.434	48485	46310					316	89.601	28314	21.415	6767	68.186	21547	27808.5
3	1	316	93.984	29699	17.335	5478	76.649	24221				3	1	316	165.066	52161	27.481	8684	137.585	43477
		316	143.554	45363	17.712	5597	125.842	39766	31993.5					316	121.044	38250	28.32	8949	92.724	29301	36389
2	1	316	84.889	26825	25.589	8086	59.3	18739				2	1	316	118.718	37515	22.152	7000	96.566	30515
		316	157.56	49789	25.791	8150	131.769	41639	30189					316	159.016	50249	22.332	7057	136.684	43192	36853.5
1	1	316	128.449	40590	23.962	7572	104.487	33018				1	1	316	157.896	49895	20.978	6629	136.918	43266
		316	179.335	56670	23.405	7396	155.93	49274	41146					316	157.839	49877	22.449	7094	135.39	42783	43024.5
