# Supplementary material for: CEP192 localises mitotic Aurora-A activity by priming its interaction with TPX2
Source: EMBO J. 2024 Sep 26;43(22):5381–420. doi: 10.1038/s44318-024-00240-z (PMC11574021; doi:10.1038/s44318-024-00240-z)
Supplement: Supplementary file 7 — Source data Fig. 5 [file 44318_2024_240_MOESM7_ESM.zip › Figure 5/5E/Source data_Figure 5E_Numerical values.xlsx]

## Sheet: 5E TPX2 intensity
Source Data Figure 5E
5E TPX2 intensity
TPX2 spindle pole intensity measured using a 55 pixel diameter circle										Plotted value												Plotted value
Repeat 1												Repeat 2
RCon-1			Mean pixel		Background	Background	Corrected Mean	Corrected	Average per cell	Average per cell		RCon-1			Mean pixel		Background	Background	Corrected Mean	Corrected	Average per cell	Average per cell
Image	Cell	Area	intensity	Intensity	mean pixel	intensity	Pixel intensity	Intensity	Mean Pixel	Intensity		Image	Cell	Area	intensity	Intensity	mean pixel	intensity	Pixel intensity	Intensity	Mean Pixel	Intensity
10	1	2377	132.788	315636	43.337	103011	89.451	212625				13	1	2377	130.748	310788	19.237	45726	111.511	265062
		2377	134.936	320742	30.594	72721	104.342	248021	96.8965	230323				2377	127.488	303040	21.199	50389	106.289	252651	108.9	258856
9	1	2377	98.267	233580	20.862	49589	77.405	183991				12	1	2377	130.964	311301	27.316	64929	103.648	246372
		2377	106.378	252860	20.687	49172	85.691	203688	81.548	193840				2377	147.916	351596	33.769	80270	114.147	271326	108.897	258849
8	1	2377	42.904	101983	13.692	32547	29.212	69436				11	1	2377	116.731	277469	21.764	51732	94.967	225737
		2377	49.223	117004	13.88	32992	35.343	84012	32.2775	76724				2377	119.362	283723	18.247	43372	101.115	240351	98.041	233044
7	1	2377	119.302	283580	22.37	53173	96.932	230407				10	1	2377	94.842	225440	20.817	49482	74.025	175958
		2377	120.474	286367	23.777	56517	96.697	229850	96.8145	230128				2377	113.533	269869	20.953	49805	92.58	220064	83.3025	198011
6	1	2377	94.197	223907	28.212	67059	65.985	156848				9	1	2377	127.459	302969	28.757	68356	98.702	234613
		2377	94.592	224846	27.43	65202	67.162	159644	66.5735	158246				2377	136.304	323994	26.481	62945	109.823	261049	104.263	247831
5	1	2377	107.119	254621	31.267	74322	75.852	180299				8	1	2377	134.976	320838	27.38	65082	107.596	255756
		2377	155.951	370695	35.689	84832	120.262	285863	98.057	233081				2377	116.98	278062	23.251	55268	93.729	222794	100.662	239275
4	1	2377	89.813	213486	21.674	51518	68.139	161968				7	1	2377	106.396	252904	27.996	66546	78.4	186358
		2377	98.726	234671	23.983	57007	74.743	177664	71.441	169816				2377	141.25	335751	30.034	71392	111.216	264359	94.808	225358
3	1	2377	108.114	256986	23.999	57046	84.115	199940				6	1	2377	150.821	358501	30.84	73306	119.981	285195
		2377	117.561	279442	23.686	56301	93.875	223141	88.995	211540				2377	151.067	359086	32.517	77292	118.55	281794	119.266	283494
2	1	2377	110.406	262435	13.574	32266	96.832	230169				5	1	2377	76.619	182124	17.649	41952	58.97	140172
		2377	108.952	258978	12.893	30646	96.059	228332	96.4455	229250				2377	77.499	184215	15.815	37592	61.684	146623	60.327	143398
1	1	2377	126.754	301295	18.785	44652	107.969	256643					2	2377	81.801	194441	22.364	53159	59.437	141282
		2377	91.358	217158	24.022	57100	67.336	160058	87.6525	208350				2377	65.99	156859	26.563	63140	39.427	93719	49.432	117500
												4	1	2377	86.663	205997	25.508	60633	61.155	145364
														2377	103.456	245914	24.905	59199	78.551	186715	69.853	166040
												3	1	2377	60.488	143781	18.915	44960	41.573	98821
														2377	65.721	156218	19.088	45373	46.633	110845	44.103	104833
													2	2377	87.316	207550	26.134	62121	61.182	145429
														2377	84.757	201468	23.921	56861	60.836	144607	61.009	145018
												2	1	2377	96.496	229372	27.876	66262	68.62	163110
														2377	93.909	223221	20.666	49124	73.243	174097	70.9315	168604
												1	1	2377	97.602	232001	29.134	69251	68.468	162750
														2377	99.395	236263	21.951	52178	77.444	184085	72.956	173418
RΔ11-1			Mean pixel		Background	Background	Corrected Mean	Corrected	Average per cell	Average per cell		RΔ11-1			Mean pixel		Background	Background	Corrected Mean	Corrected	Average per cell	Average per cell
Image	Cell	Area	intensity	Intensity	mean pixel	intensity	Pixel intensity	Intensity	Mean Pixel	Intensity		Image	Cell	Area	intensity	Intensity	mean pixel	intensity	Pixel intensity	Intensity	Mean Pixel	Intensity
11	1	2377	136.767	325096	41.435	98491	95.332	226605				10	1	2377	116.939	277964	35.977	85517	80.962	192447
		2377	123.82	294319	44.787	106459	79.033	187860	87.1825	207232				2377	113.917	270781	39.148	93055	74.769	177726	77.8655	185086
10	1	2377	120.003	285246	29.592	70341	90.411	214905				9	1	2377	177.458	421818	45.759	108769	131.699	313049
		2377	123.98	294700	39.248	93292	84.732	201408	87.5715	208156				2377	168.652	400885	55.637	132248	113.015	268637	122.357	290843
9	1	2377	149.228	354716	37.375	88840	111.853	265876					2	2377	133.111	316404	34.42	81817	98.691	234587
		2377	134.635	320027	43.549	103515	91.086	216512	101.469	241194				2377	120.742	287004	34.109	81077	86.633	205927	92.662	220257
8	1	2377	134.204	319003	31.773	75525	102.431	243478				8	1	2377	117.165	278501	33.264	79069	83.901	199432
		2377	140.504	333979	32.975	78381	107.529	255598	104.98	249538				2377	104.446	248269	32.844	78071	71.602	170198	77.7515	184815
7	1	2377	85.438	203087	35.341	84005	50.097	119082				7	1	2377	147.554	350737	33.147	78791	114.407	271946
		2377	103.609	246279	24.206	57537	79.403	188742	64.75	153912				2377	151.865	360983	28.954	68823	122.911	292160	118.659	282053
6	1	2377	86.748	206199	29.028	68999	57.72	137200				6	1	2377	132.257	314376	26.613	63260	105.644	251116
		2377	79.599	189206	22.36	53150	57.239	136056	57.4795	136628				2377	127.599	303302	30.159	71689	97.44	231613	101.542	241364
	2	2377	123.99	294725	30.091	71526	93.899	223199					2	2377	161.229	383242	37.316	88699	123.913	294543
		2377	126.378	300401	27.506	65381	98.872	235020	96.3855	229110				2377	145.011	344690	38.209	90823	106.802	253867	115.358	274205
5	1	2377	122.324	290763	27.778	66028	94.546	224735				5	1	2377	112.937	268451	33.123	78733	79.814	189718
		2377	131.699	313049	32.346	76886	99.353	236163	96.9495	230449				2377	123.838	294363	50.119	119133	73.719	175230	76.7665	182474
4	1	2377	140.337	333581	50.416	119839	89.921	213742					2	2377	117.424	279117	32.507	77269	84.917	201848
		2377	125.27	297767	53.31	126718	71.96	171049	80.9405	192396				2377	121.924	289814	31.859	75728	90.065	214086	87.491	207967
3	1	2377	134.924	320715	24.691	58691	110.233	262024				4	1	2377	113.504	269800	29.53	70192	83.974	199608
		2377	124.368	295623	26.098	62036	98.27	233587	104.251	247806				2377	102.748	244231	25.154	59792	77.594	184439	80.784	192024
2	1	2377	122.215	290505	25.004	59434	97.211	231071				3	1	2377	104.407	248176	28.66	68124	75.747	180052
		2377	142.318	338290	22.499	53481	119.819	284809	108.515	257940				2377	94.15	223795	35.172	83603	58.978	140192	67.3625	160122
1	1	2377	123.662	293944	20.843	49544	102.819	244400					2	2377	87.851	208823	32.91	78228	54.941	130595
		2377	127.128	302184	19.613	46620	107.515	255564	105.167	249982				2377	87.645	208332	26.774	63641	60.871	144691	57.906	137643
												2	1	2377	98.776	234790	27.203	64661	71.573	170129
														2377	100.949	239955	32.171	76470	68.778	163485	70.1755	166807
													2	2377	146.716	348745	46.636	110854	100.08	237891
														2377	142.398	338480	37.295	88650	105.103	249830	102.591	243860
													3	2377	111.792	265729	33.409	79414	78.383	186315
														2377	117.578	279484	35.906	85348	81.672	194136	80.0275	190226
												1	1	2377	147.241	349991	39.227	93242	108.014	256749
														2377	136.454	324352	38.929	92534	97.525	231818	102.77	244284
Below is an indepedently completed biological replicate using different RCon and RΔ11 clones.
RCon-2			Mean pixel		Background	Background	Corrected Mean	Corrected	Average per cell	Average per cell		RCon-2			Mean pixel		Background	Background	Corrected Mean	Corrected	Average per cell	Average per cell
Image	Cell	Area	intensity	Intensity	mean pixel	intensity	Pixel intensity	Intensity	Mean Pixel	Intensity		Image	Cell	Area	intensity	Intensity	mean pixel	intensity	Pixel intensity	Intensity	Mean Pixel	Intensity
14	1	2377	88.465	210281	28.176	66975	60.289	143306				12	1	2377	62.409	148347	12.114	28795	50.295	119552
		2377	101.755	241872	24.663	58624	77.092	183248	68.6905	163277				2377	81.813	194470	9.527	22646	72.286	171824	61.2905	145688
	2	2377	87.007	206815	27.894	66305	59.113	140510					2	2377	114.532	272242	16.216	38546	98.316	233696
		2377	107.38	255242	25.741	61187	81.639	194055	70.376	167282				2377	106.951	254223	20.451	48612	86.5	205611	92.408	219654
13	1	2377	117.391	279038	28.175	66972	89.216	212066				11	1	2377	91.109	216567	17.098	40642	74.011	175925
		2377	98.015	232982	26.575	63169	71.44	169813	80.328	190940				2377	94.036	223523	16.149	38387	77.887	185136	75.949	180530
12	1	2377	141.279	335821	26.324	62572	114.955	273249					2	2377	73.207	174014	13.331	31687	59.876	142327
		2377	129.213	307139	23.422	55674	105.791	251465	110.373	262357				2377	64.291	152820	13.615	32362	50.676	120458	55.276	131392
11	1	2377	133.56	317472	25.458	60513	108.102	256959				10	1	2377	75.994	180638	13.321	31665	62.673	148973
		2377	137.977	327971	18.891	44903	119.086	283068	113.594	270014				2377	64.965	154421	13.946	33150	51.019	121271	56.846	135122
10	1	2377	98.164	233336	18.901	44927	79.263	188409				9	1	2377	64.645	153660	13.507	32105	51.138	121555
		2377	93.272	221708	18.452	43861	74.82	177847	77.0415	183128				2377	76.038	180743	10.751	25556	65.287	155187	58.2125	138371
9	1	2377	93.458	222150	25.623	60906	67.835	161244				8	1	2377	133.748	317918	18.793	44670	114.955	273248
		2377	110.092	261688	25.53	60684	84.562	201004	76.1985	181124				2377	131.536	312661	18.223	43316	113.313	269345	114.134	271296
8	1	2377	128.537	305532	29.558	70259	98.979	235273				7	1	2377	117.461	279204	19.483	46310	97.978	232894
		2377	113.467	269711	23.371	55554	90.096	214157	94.5375	224715				2377	118.403	281444	17.057	40545	101.346	240899	99.662	236896
7	1	2377	130.122	309300	28.48	67698	101.642	241602				6	1	2377	87.123	207091	18.623	44267	68.5	162824
		2377	129.268	307270	27.351	65013	101.917	242257	101.78	241930				2377	93.779	222913	14.299	33989	79.48	188924	73.99	175874
6	1	2377	141.296	335860	36.096	85800	105.2	250060					2	2377	97.417	231561	20.3	48252	77.117	183309
		2377	129.481	307776	25.762	61237	103.719	246539	104.459	248300				2377	125.219	297645	14.134	33596	111.085	264049	94.101	223679
5	1	2377	76.802	182559	22.349	53124	54.453	129435				5	1	2377	80.796	192053	13.8	32802	66.996	159251
		2377	91.109	216567	17.471	41529	73.638	175038	64.0455	152236				2377	114.301	271693	12.465	29629	101.836	242064	84.416	200658
4	1	2377	101.852	242103	23.912	56838	77.94	185265				4	1	2377	160.692	381965	22.199	52768	138.493	329197
		2377	105.903	251732	18.656	44346	87.247	207386	82.5935	196326				2377	137.264	326277	18.749	44566	118.515	281711	128.504	305454
3	1	2377	107.036	254425	15.094	35878	91.942	218547				3	1	2377	124.917	296928	21.756	51715	103.161	245213
		2377	104.457	248294	18.115	43059	86.342	205235	89.142	211891				2377	119.586	284255	13.002	30905	106.584	253350	104.873	249282
	2	2377	90.703	215601	18.824	44745	71.879	170856				2	1	2377	96.193	228650	18.134	43105	78.059	185545
		2377	94.712	225130	19.426	46175	75.286	178955	73.5825	174906				2377	97.621	232045	13.009	30922	84.612	201123	81.3355	193334
2	1	2377	148.118	352077	31.444	74742	116.674	277335				1	1	2377	100.977	240022	12.317	29277	88.66	210745
		2377	120.172	285649	31.68	75304	88.492	210345	102.583	243840				2377	111.328	264627	13.822	32855	97.506	231772	93.083	221258
1	1	2377	119.375	283755	31.704	75360	87.671	208395
		2377	116.685	277361	35.585	84585	81.1	192776	84.3855	200586
RΔ11-2			Mean pixel		Background	Background	Corrected Mean	Corrected	Average per cell	Average per cell		RΔ11-2			Mean pixel		Background	Background	Corrected Mean	Corrected	Average per cell	Average per cell
Image	Cell	Area	intensity	Intensity	mean pixel	intensity	Pixel intensity	Intensity	Mean Pixel	Intensity		Image	Cell	Area	intensity	Intensity	mean pixel	intensity	Pixel intensity	Intensity	Mean Pixel	Intensity
13	1	2377	102.466	243561	22.932	54509	79.534	189052				13	1	2377	87.213	207306	23.583	56056	63.63	151250
		2377	114.661	272550	28.475	67685	86.186	204865	82.86	196958				2377	95.728	227546	18.207	43277	77.521	184269	70.5755	167760
12	1	2377	84.182	200101	21.328	50696	62.854	149405				12	1	2377	118.074	280662	30.175	71725	87.899	208937
		2377	88.749	210956	19.671	46757	69.078	164199	65.966	156802				2377	110.118	261750	24.659	58614	85.459	203136	86.679	206036
	2	2377	104.432	248235	20.685	49168	83.747	199067				11	1	2377	96.568	229543	21.859	51958	74.709	177585
		2377	110.401	262422	25.724	61147	84.677	201275	84.212	200171				2377	88.944	211421	19.774	47002	69.17	164419	71.9395	171002
11	1	2377	174.919	415782	40.364	95945	134.555	319837				10	1	2377	121.147	287967	36.82	87522	84.327	200445
		2377	155.921	370625	39.444	93759	116.477	276866	125.516	298352				2377	120.427	286255	30.462	72409	89.965	213846	87.146	207146
10	1	2377	152.232	361855	34.366	81688	117.866	280167				9	1	2377	115.639	274873	20.411	48518	95.228	226355
		2377	114.61	272428	27.647	65718	86.963	206710	102.415	243438				2377	111.28	264512	15.859	37698	95.421	226814	95.3245	226584
9	1	2377	101.612	241532	23.882	56767	77.73	184765				8	1	2377	133.213	316647	30.412	72289	102.801	244358
		2377	112.622	267702	27.263	64803	85.359	202899	81.5445	193832				2377	122.23	290541	30.138	71639	92.092	218902	97.4465	231630
	2	2377	98.727	234673	32.973	78378	65.754	156295				7	1	2377	103.132	245144	22.454	53373	80.678	191771
		2377	100.072	237871	31.064	73840	69.008	164031	67.381	160163				2377	111.015	263882	19.185	45602	91.83	218280	86.254	205026
8	1	2377	114.823	272935	31.194	74149	83.629	198786				6	1	2377	81.472	193658	27.861	66225	53.611	127433
		2377	126.764	301319	26.785	63667	99.979	237652	91.804	218219				2377	92.276	219339	19.347	45988	72.929	173351	63.27	150392
7	1	2377	102.103	242698	20.02	47587	82.083	195111				5	1	2377	75.816	180214	18.543	44076	57.273	136138
		2377	96.772	230028	20.751	49326	76.021	180702	79.052	187906				2377	69.914	166186	17.989	42759	51.925	123427	54.599	129782
6	1	2377	149.547	355473	34.884	82920	114.663	272553				4	1	2377	107.225	254874	19.999	47537	87.226	207337
		2377	136.467	324381	29.201	69411	107.266	254970	110.965	263762				2377	98.48	234086	20.435	48573	78.045	185513	82.6355	196425
5	1	2377	142.989	339886	25.351	60260	117.638	279626				3	1	2377	103.207	245323	32.464	77168	70.743	168155
		2377	131.282	312058	25.533	60691	105.749	251367	111.694	265496				2377	109.302	259810	32.424	77072	76.878	182738	73.8105	175446
4	1	2377	100.223	238230	18.411	43763	81.812	194467				2	1	2377	102.068	242615	20.298	48249	81.77	194366
		2377	115.192	273811	13.401	31855	101.791	241956	91.8015	218212				2377	90.388	214853	19.437	46202	70.951	168651	76.3605	181508
3	1	2377	132.127	314066	30.401	72262	101.726	241804				1	1	2377	115.001	273358	22.74	54053	92.261	219305
		2377	138.333	328818	26.609	63249	111.724	265569	106.725	253686				2377	131.634	312895	24.549	58354	107.085	254541	99.673	236923
2	1	2377	115.379	274256	21.829	51887	93.55	222369
		2377	111.662	265420	21.328	50696	90.334	214724	91.942	218546
1	1	2377	107.75	256121	26.469	62918	81.281	193203
		2377	102.834	244436	35.575	84562	67.259	159874	74.27	176538
