# Supplementary material for: CEP192 localises mitotic Aurora-A activity by priming its interaction with TPX2
Source: EMBO J. 2024 Sep 26;43(22):5381–420. doi: 10.1038/s44318-024-00240-z (PMC11574021; doi:10.1038/s44318-024-00240-z)
Supplement: Supplementary file 7 — Source data Fig. 5 [file 44318_2024_240_MOESM7_ESM.zip › Figure 5/5G/Source data_5G_Numerical values.xlsx]

## Sheet: 5G AurACEP192 PLA int
Source data Figure 5G
5G Aurora-A:CEP192 PLA intensity
Repeat 1				Plotted value			Repeat 2				Plotted value
RCon-1			Mean pixel		Focused at		RCon-1			Mean pixel		Focused at
Image	Cell	Area	intensity	Intensity	spindle pole		Image	Cell	Area	intensity	Intensity	spindle pole
1	1	1565	104.54	163605	Yes		1	1	1085	162.006	175776	Yes
2	1	591	144.184	85213	Yes		2	1	1800	177.003	318606	Yes
3	1	889	119.163	105936	Yes		3	1	893	174.087	155460	Yes
4	1	759	124.584	94559	Yes		4	1	923	182.923	168838	Yes
	2	1067	87.864	93751	Yes		5	1	1660	195.199	324031	Yes
5	1	1381	123.805	170975	Yes		6	1	808	181.717	146827	Yes
6	1	2446	154.197	377165	Yes		7	1	390	172.197	67157	Yes
7	1	2033	160.129	325543	Yes		8	1	621	213.19	132391	Yes
8	1	880	133.481	117463	Yes		9	1	1378	195.668	269630	Yes
9	1	2737	96.066	262933	Yes		10	1	1604	164.914	264522	Yes
10	1	1326	104.044	137962	Yes		11	1	418	169.177	70716	Yes
11	1	664	159.381	105829	Yes		12	1	731	170.648	124744	Yes
12	1	1098	78.027	85674	Yes		13	1	1702	122.991	209330	Yes
13	1	1612	188.62	304055	Yes		14	1	1074	193.743	208080	Yes
14	1	3840	135.76	521318	Yes		15	1	506	151.66	76740	Yes
15	1	919	149.252	137163	Yes
RΔ11-1			Mean pixel		Focused at		RΔ11-1			Mean pixel		Focused at
Image	Cell	Area	intensity	Intensity	spindle pole		Image	Cell	Area	intensity	Intensity	spindle pole
1	1	2	39	78	No		1	1	88	233.205	20522	No
2	1	130	181.446	23588	Yes		2	1	0	0	0	No
	2	36	185.472	6677	No		3	1	0	0	0	No
3	1	0	0	0	No			2	0	0	0	No
4	1	0	0	0	No		4	1	104	176.875	18395	No
5	1	70	101.1	7077	No		5	1	306	206.242	63110	No
6	1	197	178.061	35078	Yes		6	1	164	229.116	37575	Yes
7	1	59	64.305	3794	No		7	1	81	229.222	18567	No
8	1	54	58.056	3135	No		8	1	179	201.358	36043	No
9	1	18	140.389	2527	No		9	1	125	217.456	27182	No
10	1	134	159.821	21416	Yes			2	175	217.394	38044	Yes
11	1	134	87.455	11719	Yes		10	1	27	201.852	5450	No
	2	0	0	0	No		11	1	235	210.034	49358	No
	3	0	0	0	No		12	1	0	0	0	No
12	1	105	54.067	5677	No		13	1	168	200.262	33644	No
Below is an indepedently completed biological replicate using different RCon and RΔ11 clones.
RCon-2			Mean pixel		Focused at		RCon-2			Mean pixel		Focused at
Image	Cell	Area	intensity	Intensity	spindle pole		Image	Cell	Area	intensity	Intensity	spindle pole
1	1	1204	116.021	139689	Y		1	1	310	48.781	15122	N
2	1	553	94.233	52111	N			2	812	95.289	77375	Y
	2	1158	172.155	199356	Y		2	1	493	46.523	22936	Y
3	1	1912	132.027	252435	Y		3	1	225	43.489	9785	N
4	1	2733	178.003	486481	Y			2	84	34.869	2929	N
	2	965	120.476	116259	Y		4	1	0	0	0	N
5	1	2058	88.724	182595	Y		5	1	48	76.979	3695	N
6	1	1530	139.441	213344	Y		6	1	0	0	0	N
7	1	1353	104.802	141797	Y		7	1	229	75.921	17386	Y
9	1	2551	150.515	383965	Y		8	1	128	47.125	6032	N
8	1	2129	157.725	335796	Y			2	84	79.143	6648	Y
9	1	2608	147.5	384680	Y			3	69	28.754	1984	N
10	1	2376	150.681	358018	Y		9	1	120	68.292	8195	Y
	2	1525	144.903	220977	Y		10	1	1036	113.423	117506	N
11	1	2731	176.334	481567	Y		11	1	279	36.358	10144	N
12	1	2070	122.569	253718	Y
RΔ11-2			Mean pixel		Focused at		RΔ11-2			Mean pixel		Focused at
Image	Cell	Area	intensity	Intensity	spindle pole		Image	Cell	Area	intensity	Intensity	spindle pole
1	1	2355	160.519	378023	Y		1	1	199	204.397	40675	Y
2	1	2236	141.586	316586	Y		2	1	216	80.315	17348	Y
3	1	1895	112.209	212636	Y		3	1	225	173.951	39139	Y
4	1	1580	144.023	227557	Y			2	1551	134.371	208410	N
5	1	1448	147.66	213812	Y		4	1	616	91.677	56473	Y
6	1	1673	230.182	385095	Y		5	1	28	41.357	1158	N
7	1	1874	120.264	225374	Y		6	1	614	103.158	63339	N
8	1	1887	122.069	230344	Y		7	1	431	158.316	68234	Y
9	1	2249	146.39	329230	Y		8	1	377	134.984	50889	Y
10	1	1959	100.72	197310	Y		9	1	180	159.844	28772	N
11	1	473	168.184	79551	Y		10	1	197	87.274	17193	N
12	1	649	138.881	90134	Y		11	1	216	171.755	37099	Y
13	1	636	123.208	78360	Y		12	1	138	82.261	11352	N
14	1	1176	202.926	238641	Y		13	1	96	82.323	7903	Y
15	1	802	141.126	113183	Y		14	1	169	80.556	13614	N
