# Supplementary material for: CEP192 localises mitotic Aurora-A activity by priming its interaction with TPX2
Source: EMBO J. 2024 Sep 26;43(22):5381–420. doi: 10.1038/s44318-024-00240-z (PMC11574021; doi:10.1038/s44318-024-00240-z)
Supplement: Supplementary file 7 — Source data Fig. 5 [file 44318_2024_240_MOESM7_ESM.zip › Figure 5/5I/Source data_5I_Numerical values.xlsx]

## Sheet: 5I AurACEP192 PLA int
Source data Figure 5I
5I Aurora-A:CEP192 PLA intensity
Repeat 1				Plotted value			Repeat 2				Plotted value
UCon-1			Mean pixel		Focused at		UCon-1			Mean pixel		Focused at
Image	Cell	Area	intensity	Intensity	spindle pole		Image	Cell	Area	intensity	Intensity	spindle pole
1	1	1357	157.165	213273	Y		1	1	510	103.296	52681	N
2	1	1208	138.555	167374	Y		2	1	181	150.304	27205	Y
	2	2757	105.265	290216	Y		3	1	820	153.295	125702	Y
3	1	1864	145.974	272095	Y		4	1	1055	122.758	129510	Y
4	1	1180	138.005	162846	Y		5	1	1563	119.177	186273	Y
5	1	1353	133.301	180356	Y		6	1	1082	160.328	173475	Y
	2	730	123.029	89811	Y		7	1	744	183.681	136659	N
	3	1364	139.756	190627	Y		8	1	1126	149.433	168262	Y
6	1	1047	132.419	138643	Y		9	1	1651	149.343	246566	Y
	2	2266	87.613	198530	Y			2	1440	162.807	234442	Y
7	1	1164	106.265	123692	Y		10	1	827	157.622	130353	N
	2	781	85.102	66465	N
UΔ11-1			Mean pixel		Focused at		UΔ11-1			Mean pixel		Focused at
Image	Cell	Area	intensity	Intensity	spindle pole		Image	Cell	Area	intensity	Intensity	spindle pole
1	1	477	118.927	56728	N		1	1	353	94.17	33242	N
2	1	259	100.471	26022	N		2	1	345	104.168	35938	N
3	1	284	128.602	36523	N		3	1	235	202.481	47583	N
4	1	429	110.776	47523	N			2	755	157.728	119085	Y
5	1	248	102.25	25358	N		4	1	215	131.079	28182	N
6	1	278	89.723	24943	N			2	587	154.454	90664.5	N
7	1	373	103.772	38707	N		5	1	317	128.64	40779	N
8	1	557	143.361	79852	Y		6	1	129	128.062	16520	N
	2	551	158.59	87383	N			2	160	150.194	24031	N
	3	324	91.207	29551	N		7	1	224	122.629	27469	N
9	1	584	95.926	56021	N		8	1	333	106.291	35395	N
UΔ11-2			Mean pixel		Focused at		UΔ11-2			Mean pixel		Focused at
Image	Cell	Area	intensity	Intensity	spindle pole		Image	Cell	Area	intensity	Intensity	spindle pole
1	1	210	67.033	14077	N		1	1	300	92.72	27816	N
2	1	259	95.907	24840	N		2	1	165	88.37	14581	N
	2	121	113.967	13790	N			2	210	98.729	20733	N
3	1	144	101.562	14625	N		3	1	203	101.995	20705	Y
	2	252	112.48	28345	Y		4	1	269	112.401	30236	N
4	1	93	106.753	9928	N		5	1	200	111.3	22260	N
5	1	264	72	19008	N		6	1	250	100.584	25146	N
	2	398	77.389	30801	N			2	235	86.281	20276	N
	3	349	97.355	33977	N		7	1	179	122.24	21881	N
6	1	243	101.601	24689	N		8	1	259	150.846	39069	N
	2	249	97.948	24389	N		9	1	258	169.667	43774	N
							10	1	232	155.358	36043	N
UΔ11-3			Mean pixel		Focused at		UΔ11-3			Mean pixel		Focused at
Image	Cell	Area	intensity	Intensity	spindle pole		Image	Cell	Area	intensity	Intensity	spindle pole
1	1	396	117.301	46451	N		1	1	289	105.91	30608	Y
2	1	393	97.316	38245	N		2	1	438	87.603	38370	Y
3	1	610	143.723	87671	N		3	1	434	72.332	31392.1	N
4	1	399	78.665	31387.3	N		4	1	552	100.283	55356	N
5	1	1961	106.98	209788	N		5	1	331	128.722	42607	N
	2	1022	107.492	109857	N			2	517	133.42	68978	N
6	1	526	123.542	64983	N			3	735	109.192	80256	N
	2	1167	120.689	140844	N			4	460	128.739	59220	N
7	1	417	130.554	54441	N		6	1	995	138.414	137722	N
	2	1687	99.93	168582	N		7	1	309	162.065	50078	Y
								2	340	119.176	40520	Y
							8	1	531	117.195	62230.5	Y
