# Supplementary material for: CEP192 localises mitotic Aurora-A activity by priming its interaction with TPX2
Source: EMBO J. 2024 Sep 26;43(22):5381–420. doi: 10.1038/s44318-024-00240-z (PMC11574021; doi:10.1038/s44318-024-00240-z)
Supplement: Supplementary file 7 — Source data Fig. 5 [file 44318_2024_240_MOESM7_ESM.zip › Figure 5/5J/Source data_Figure 5J_Numerical values.xlsx]

## Sheet: 5J Cell cycle staging
Source data Figure 5J
5J Cell cycle stage percentages by FACS
	RCon-1					RΔ11-1					RCon-2					RΔ11-2
Repeat	2n	4n	>4n		Repeat	2n	4n	>4n		Repeat	2n	4n	>4n		Repeat	2n	4n	>4n
1	69.3	20.9	1.22		1	62.9	26	1.01		1	61.3	20.6	0.34		1	52.3	27.6	2.04
2	68.2	21.7	1.33		2	51.2	30.6	3.03		2	59.8	19.4	0.35		2	52.5	26.2	1.82
3	67.8	22.8	0.77		3	60.2	28.3	0.63		3	60.5	18.8	0.42		3	52.8	27.2	1.66
Average	68.4333	21.8	1.10667		Average	58.1	28.3	1.55667		Average	60.5333	19.6	0.37		Average	52.5333	27	1.84
SD	0.776745	0.953939	0.296704		SD	6.12617	2.3	1.29001		SD	0.750555	0.916515	0.043589		SD	0.251661	0.72111	0.190788
	UCon					UΔ11-1					UΔ11-2					UΔ11-3
Repeat	2n	4n	>4n		Repeat	2n	4n	>4n		Repeat	2n	4n	>4n		Repeat	2n	4n	>4n
1	54	25.8	2.37		1	44	33	7.1		1	0.85	59.3	24.2		1	9.56	52.4	18.5
2	62.1	20.5	4.19		2	35.7	30.6	11		2	0.64	62.3	22.8		2	3.28	46.7	29.1
3	62.3	18.2	5.7		3	40.5	30.6	9.48		3	1.17	56.4	22.6		3	4.3	48.7	29.7
Average	59.4667	21.5	4.08667		Average	40.0667	31.4	9.19333		Average	0.9	59.3	23.2		Average	5.7	49.3	25.8
SD	4.67796	3.28126	1.37041		SD	3.44129	5.27281	1.79186		SD	0.266896	2.95014	0.87178		SD	4.4	2.9	6.3
