# Supplementary material for: CEP192 localises mitotic Aurora-A activity by priming its interaction with TPX2
Source: EMBO J. 2024 Sep 26;43(22):5381–420. doi: 10.1038/s44318-024-00240-z (PMC11574021; doi:10.1038/s44318-024-00240-z)
Supplement: Supplementary file 8 — Source data Fig. 6 [file 44318_2024_240_MOESM8_ESM.zip]

Archive with 10 entries (5 files):
- Figure 6/6C-D/
- Figure 6/6C-D/Source data_6CandD_Numerical values.xlsx
- Figure 6/6E/
- Figure 6/6E/Source data_Figure 6E_Western blots.pdf
- Figure 6/6F/
- Figure 6/6F/Source data_6F_Numerical values.xlsx
- Figure 6/6H/
- Figure 6/6H/Source data_6H_Numerical values.xlsx
- Figure 6/6I/
- Figure 6/6I/Source data_6I_Numerical values.xlsx
