# Supplementary material for: CEP192 localises mitotic Aurora-A activity by priming its interaction with TPX2
Source: EMBO J. 2024 Sep 26;43(22):5381–420. doi: 10.1038/s44318-024-00240-z (PMC11574021; doi:10.1038/s44318-024-00240-z)
Supplement: Supplementary file 8 — Source data Fig. 6 [file 44318_2024_240_MOESM8_ESM.zip › Figure 6/6C-D/Source data_6CandD_Numerical values.xlsx]

## Sheet: 6C AurA intensity
Source data Figure 6 and D
6C Aurora-A intensity
										Plotted value												Plotted value
Repeat 1												Repeat 2
UCon-1			Mean pixel		Background	Background	Corrected Mean	Corrected	Average per cell	Average per cell		UCon-1			Mean pixel		Background	Background	Corrected Mean	Corrected	Average per cell	Average per cell
Image	Cell	Area	intensity	Intensity	mean pixel	intensity	Pixel intensity	Intensity	Mean Pixel	Intensity		Image	Cell	Area	intensity	Intensity	mean pixel	intensity	Pixel intensity	Intensity	Mean Pixel	Intensity
10	1	1381	155.946	215362	16.333	22556	139.613	192806				7	1	183	101.038	18490	16.639	3045	84.399	15445
		1127	161.713	182250	14.264	16075	147.449	166175	143.531	179490				536	118.834	63695	6.34	3398	112.494	60297	98.4465	37871
9	1	601	146.469	88028	13.07	7855	133.399	80173					2	394	156.569	61688	16.096	6342	140.473	55346
		530	145.196	76954	13.209	7001	131.987	69953	132.693	75063				470	156.577	73591	8.591	4038	147.986	69553	144.229	62449.5
8	1	795	118.379	94111	14.86	11814	103.519	82297				6	1	543	167.878	91158	15.637	8491	152.241	82667
		962	132.562	127525	14.519	13967	118.043	113558	110.781	97927.5				725	158.69	115050	19.331	14015	139.359	101035	145.8	91851
7	1	1083	122.636	132815	11.353	12295	111.283	120520				5	1	464	199.019	92345	26.088	12105	172.931	80240
		1056	119.471	126161	12.287	12975	107.184	113186	109.233	116853				416	202.82	84373	24.853	10339	177.967	74034	175.449	77137
6	1	768	90.991	69881	10.829	8317	80.162	61564				4	1	687	143.444	98546	15.719	10799	127.725	87747
		1036	130.423	135118	8.338	8638	122.085	126480	101.124	94022				559	180.778	101055	16.88	9436	163.898	91619	145.811	89683
5	1	514	144.368	74205	11.654	5990	132.714	68215				3	1	405	171.257	69359	21.975	8900	149.282	60459
		451	146.703	66163	11.286	5090	135.417	61073	134.065	64644				353	189.754	66983	25.731	9083	164.023	57900	156.653	59179.5
4	1	1025	117.563	120502	14.251	14607	103.312	105895					2	500	202.738	101369	29.588	14794	173.15	86575
		830	117.087	97182	10.584	8785	106.503	88397	104.907	97146				121	171.421	20742	27.595	3339	143.826	17403	158.488	51989
3	1	556	150.349	83594	17.306	9622	133.043	73972				2	1	346	194.552	67315	35.656	12337	158.896	54978
		868	148.752	129117	14.09	12230	134.662	116887	133.852	95429.5				710	185.518	131718	32.999	23429	152.519	108289	155.707	81633.5
2	1	505	106.947	54008	8.222	4152	98.725	49856				1	1	438	211.82	92777	20.838	9127	190.982	83650
		757	137.845	104349	11.905	9012	125.94	95337	112.333	72596.5				434	211.138	91634	22.41	9726	188.728	81908	189.855	82779
1	1	978	111.451	109000	11.762	11503	99.689	97497					2	252	123.877	31217	25.254	6364	98.623	24853
		801	120.388	96431	12.857	10298	107.531	86133	103.61	91815				418	151.809	63456	22.481	9397	129.328	54059	113.975	39456
UΔ11-1			Mean pixel		Background	Background	Corrected Mean	Corrected	Average per cell	Average per cell		UΔ11-1			Mean pixel		Background	Background	Corrected Mean	Corrected	Average per cell	Average per cell
Image	Cell	Area	intensity	Intensity	mean pixel	intensity	Pixel intensity	Intensity	Mean Pixel	Intensity		Image	Cell	Area	intensity	Intensity	mean pixel	intensity	Pixel intensity	Intensity	Mean Pixel	Intensity
7	1	819	43.242	35415	18.098	14822	25.144	20593				9	1	1533	62.887	96406	29.451	45148	33.436	51258
		361	42.701	15415	6.864	2478	35.837	12937	30.4905	16765				1505	65.205	98133	29.258	44033	35.947	54100	34.6915	52679
6	1	865	66.636	57640	18.644	16127	47.992	41513				8	1	222	62.838	13950	29.131	6467	33.707	7483
		1451	70.235	101911	11.713	16995	58.522	84916	53.257	63214.5				995	67.118	66782	19.562	19464	47.556	47318
	2	945	58.526	55307	13.307	12575	45.219	42732						231	65.558	15144	17.472	4036	48.086	11108
		763	60.166	45907	10.029	7652	50.137	38255	47.678	40493.5				388	69.835	27096	22.18	8606	47.655	18490
5	1	657	62.461	41037	15.458	10156	47.003	30881						211	63.517	13402	23.374	4932	40.143	8470
		848	57.401	48676	11.241	9532	46.16	39144	46.5815	35012.5				649	68.904	44719	22.02	14291	46.884	30428	44.0052	20549.5
4	1	276	81.004	22357	13.667	3772	67.337	18585				7	1	848	67.682	57394	29.5	25016	38.182	32378
		397	80.116	31806	11.149	4426	68.967	27380	68.152	22982.5				585	78.157	45722	29.345	17167	48.812	28555	43.497	30466.5
	2	1092	85.961	93869	15.701	17145	70.26	76724				6	1	2840	78.698	223501	38.992	110736	39.706	112765
		1215	87.824	106706	13.563	16479	74.261	90227	72.2605	83475.5				2236	74.242	166005	32.87	73498	41.372	92507	40.539	102636
3	1	1230	52.715	64840	8.911	10961	43.804	53879				5	1	1759	68.372	120266	32.819	57728	35.553	62538
		1124	51.552	57945	11.02	12386	40.532	45559	42.168	49719				2167	68.03	147421	33.222	71992	34.808	75429	35.1805	68983.5
2	1	659	50.904	33546	8.566	5645	42.338	27901				4	1	457	59.578	27227	31.05	14190	28.528	13037
		402	57.811	23240	12.56	5049	45.251	18191	43.7945	23046				597	64.791	38680	31.804	18987	32.987	19693	30.7575	16365
1	1	432	32.921	14222	6.359	2747	26.562	11475				3	1	1874	88.289	165453	29.475	55236	58.814	110217
		1461	33.188	48488	6.371	9308	26.817	39180	26.6895	25327.5				716	80.994	57992	47.028	33672	33.966	24320
	2	826	42.875	35415	13.116	10834	29.759	24581						467	82.6	38574	40.788	19048	41.812	19526	44.864	51354.3
		1172	48.036	56298	8.776	10286	39.26	46012	34.5095	35296.5		2	1	1033	99.645	102933	23.5	24275	76.145	78658
	3	538	30.836	16590	4.178	2248	26.658	14342						933	101.177	94398	25.535	23824	75.642	70574	75.8935	74616
		593	27.535	16328	6.25	3706	21.285	12622	23.9715	13482			2	930	92.308	85846	20.38	18953	71.928	66893
														1176	77.52	91163	19.714	23184	57.806	67979	64.867	67436
												1	1	1808	129.093	233401	20.47	37009	108.623	196392
														1203	115.446	138881	19.578	23552	95.868	115329
														1972	125.914	248302	25.843	50962	100.071	197340	101.521	169687
UΔ11-2			Mean pixel		Background	Background	Corrected Mean	Corrected	Average per cell	Average per cell		UΔ11-2			Mean pixel		Background	Background	Corrected Mean	Corrected	Average per cell	Average per cell
Image	Cell	Area	intensity	Intensity	mean pixel	intensity	Pixel intensity	Intensity	Mean Pixel	Intensity		Image	Cell	Area	intensity	Intensity	mean pixel	intensity	Pixel intensity	Intensity	Mean Pixel	Intensity
9	1	490	56.169	27523	11.178	5477	44.991	22046				7	1	863	60.731	52411	23.437	20226	37.294	32185
		477	56.281	26846	9.954	4748	46.327	22098	45.659	22072				897	58.492	52467	24.554	22025	33.938	30442	35.616	31313.5
	2	1506	95.872	144383	12.352	18602.1	83.52	125781					2	1044	71.847	75008	28.173	29413	43.674	45595
		1369	92.399	126494	11.608	15892	80.791	110602	82.1555	118192				1000	68.79	68790	28.509	28509	40.281	40281	41.9775	42938
	3	332	88.611	29419	11.157	3704	77.454	25715				6	1	1061	83.444	88534	20.652	21912	62.792	66622
		865	90.785	78529	14.748	12757	76.037	65772	76.7455	45743.5				907	84.975	77072	18.613	16882	66.362	60190	64.577	63406
8	1	704	64.611	45486	13.088	9214	51.523	36272					2	1038	81.42	84514	33.336	34603	48.084	49911
		676	67.351	45529	9.506	6426	57.845	39103	54.684	37687.5				1062	95.055	100948	28.01	29747	67.045	71201	57.5645	60556
7	1	474	115.483	54739	20.148	9550	95.335	45189				5	1	1490	53.447	79636	24.492	36493	28.955	43143
		51	75.667	3859	18.078	922	57.589	2937	76.462	24063				1306	42.141	55036	18.358	23976	23.783	31060	26.369	37101.5
	2	1156	104.392	120677	10.939	12645	93.453	108032				4	1	1508	119.05	179528	28.319	42705	90.731	136823
		423	93.683	39628	7.426	3141	86.257	36487	89.855	72259.5				746	111.038	82834	27.135	20243	83.903	62591	87.317	99707
6	1	866	82.232	71213	17.584	15228	64.648	55985				3	1	1397	69.267	96766	16.593	23180	52.674	73586
		308	74.61	22980	16.938	5217	57.672	17763	61.16	36874				1534	68.396	104919	13.463	20652	54.933	84267	53.8035	78926.5
5	1	599	86.559	51849	10.083	6040	76.476	45809					2	1634	83.15	135867	19.323	31574	63.827	104293
		398	85.538	34044	14.281	5684	71.257	28360	73.8665	37084.5				1242	74.628	92688	11.143	13839	63.485	78849	63.656	91571
4	1	503	73.801	37122	16.461	8280	57.34	28842				2	1	1019	69.014	70325	20.761	21155	48.253	49170
		592	76.709	45412	16.113	9539	60.596	35873	58.968	32357.5				1067	64.324	68634	24.787	26448	39.537	42186	43.895	45678
3	1	562	91.94	51670	20.062	11275	71.878	40395				1	1	1487	81.46	121131	19.653	29224	61.807	91907
		476	82.481	39261	17.83	8487	64.651	30774	68.2645	35584.5				1342	81.146	108898	14.957	20072	66.189	88826	63.998	90366.5
2	1	534	96.215	51379	21.957	11725	74.258	39654
		157	73.898	11602	21.07	3308	52.828	8294	63.543	23974
1	1	387	90.649	35081	15.395	5958	75.254	29123
		703	96.339	67726	12.23	8598	84.109	59128	79.6815	44125.5
UΔ11-3			Mean pixel		Background	Background	Corrected Mean	Corrected	Average per cell	Average per cell		UΔ11-3			Mean pixel		Background	Background	Corrected Mean	Corrected	Average per cell	Average per cell
Image	Cell	Area	intensity	Intensity	mean pixel	intensity	Pixel intensity	Intensity	Mean Pixel	Intensity		Image	Cell	Area	intensity	Intensity	mean pixel	intensity	Pixel intensity	Intensity	Mean Pixel	Intensity
5	1	446	66.785	29786	17.37	7747	49.415	22039				9	1	385	76.774	29558	27.613	10631	49.161	18927
		497	70.183	34881	14.183	7049	56	27832	52.7075	24935.5				729	82.85	60398	27.554	20087	55.296	40311	52.2285	29619
	2	1118	57.394	64166	11.205	12527	46.189	51639				8	1	345	106.812	36850	45.075	15551	61.737	21299
		1571	53.945	84748	13.872	21793	40.073	62955	43.131	57297				2309	99.173	228990	42.31	97694	56.863	131296
4	1	1008	74.586	75183	21.138	21307	53.448	53876						1326	75.948	100707	43.44	57602	32.508	43105	50.3693	65233.3
		1032	53.532	55245	17.709	18276	35.823	36969				7	1	2519	76.392	192432	34.907	87930	41.485	104502
		362	51.992	18821	17.268	6251	34.724	12570	41.3317	34471.7				1701	90.125	153303	27.837	47350	62.288	105953	51.8865	105228
3	1	623	84.286	52510	23.918	14901	60.368	37609				6	1	2834	69.097	195820	19.234	54508	49.863	141312	49.863	70656
		1063	95.305	101309	17.44	18539	77.865	82770	69.1165	60189.5		5	1	888	57.609	51157	25.465	22613	32.144	28544
	2	1389	68.828	95602	13.143	18255	55.685	77347						720	55.5	39960	24.428	17588	31.072	22372	31.608	25458
		852	64.736	55155	14.572	12415	50.164	42740	52.9245	60043.5		4	1	894	71.952	64325	24.87	22234	47.082	42091
2	1	2589	51.279	132761	6.395	16556	44.884	116205						542	71.812	38922	27.983	15167	43.829	23755	45.4555	32923
		1218	46.778	56976	7.086	8631	39.692	48345	42.288	82275		3	1	691	89.664	61958	34.654	23946	55.01	38012
	2	882	51.007	44988.2	15.044	13269	35.963	31719.2						332	82.265	27312	31.045	10307	51.22	17005	53.115	27508.5
		1346	54.491	73345	13.186	17749	41.305	55596	38.634	43657.6			2	431	64.35	27735	29.016	12506	35.334	15229
1	1	696	51.807	36058	14.346	9985	37.461	26073						392	64.112	25132	29.857	11704	34.255	13428	34.7945	14328.5
		747	53.665	40088	24.217	18090	29.448	21998	33.4545	24035.5		2	1	633	102.169	64673	42.532	26923	59.637	37750
	2	488	66.629	32515	17.998	8783	48.631	23732						829	107.998	89530	42.986	35635	65.012	53895	62.3245	45822.5
		567	70.848	40171	21.85	12389	48.998	27782	48.8145	25757		1	1	638	105.147	67084	47.837	30520	57.31	36564
														630	114.078	71869	49.856	31409	64.222	40460	60.766	38512
Below is an indepedently completed biological replicate using RPE1 p53-/- clones
RCon-1			Mean pixel		Background	Background	Corrected Mean	Corrected	Average per cell	Average per cell		RCon-1			Mean pixel		Background	Background	Corrected Mean	Corrected	Average per cell	Average per cell
Image	Cell	Area	intensity	Intensity	mean pixel	intensity	Pixel intensity	Intensity	Mean Pixel	Intensity		Image	Cell	Area	intensity	Intensity	mean pixel	intensity	Pixel intensity	Intensity	Mean Pixel	Intensity
13	1	811	142.667	115703	22.112	17933	120.555	97770				10	1	1221	147.993	180699	20.502	25033	127.491	155666
		973	144.057	140167	23.09	22467	120.967	117700	120.761	107735				843	92.733	78174	24.473	20631	68.26	57543	97.8755	106604
12	1	624	185.181	115553	33.928	21171	151.253	94382				9	1	487	120.497	58682	15.244	7424	105.253	51258
		595	155.279	92391	34.666	20626	120.613	71765	135.933	83073.5				551	134.548	74136	11.225	6185	123.323	67951	114.288	59604.5
11	1	916	85.001	77861	23.615	21631	61.386	56230				8	1	709	171.381	121509	34.992	24809	136.389	96700
		790	94.914	74982	22.366	17669	72.548	57313	66.967	56771.5				368	131.247	48299	23.546	8665	107.701	39634	122.045	68167
10	1	883	185.845	164101	36.285	32040	149.56	132061				7	1	1101	219.679	241867	40.47	44557	179.209	197310
		819	172.449	141236	31.945	26163	140.504	115073	145.032	123567				721	197.143	142140	51.187	36906	145.956	105234	162.583	151272
9	1	712	186.969	133122	41.836	29787	145.133	103335				6	1	1786	154.629	276168	17.695	31604	136.934	244564
		709	179.137	127008	39.306	27868	139.831	99140	142.482	101238				1705	188.731	321786	14.842	25305	173.889	296481	155.411	270522
8	1	604	171.318	103476	44.851	27090	126.467	76386				5	1	1095	176.499	193266	30.118	32979	146.381	160287
		667	169.465	113033	45.555	30385	123.91	82648	125.189	79517				674	182.177	122787	26.604	17931	155.573	104856	150.977	132572
7	1	538	174.348	93799	22.998	12373	151.35	81426				4	1	230	130.13	29930	30.757	7074	99.373	22856
		1493	134.614	200978	23.32	34817	111.294	166161	131.322	123794				320	156.656	50130	27.603	8833	129.053	41297	114.213	32076.5
6	1	522	172.843	90224	28.527	14891	144.316	75333				3	1	739	133.943	98984	14.667	10839	119.276	88145
		624	161.643	100865	30.997	19342	130.646	81523	137.481	78428				580	124.359	72128	15.662	9084	108.697	63044	113.987	75594.5
5	1	734	230.906	169485	64.553	47382	166.353	122103	148.5	101813		2	1	231	175.745	40597	30.481	7041	145.264	33556
														323	189.926	61346	27.576	8907	162.35	52439	153.807	42997.5
4	1	680	179.363	121967	56.694	38552	122.669	83415				1	1	599	151.855	90961	38.357	22976	113.498	67985
		1275	169.409	215996	52.25	66619	117.159	149377	119.914	116396				861	180.22	155169	40.188	34602	140.032	120567	126.765	94276
3	1	456	192.149	87620	29.59	13493	162.559	74127
		554	180.458	99974	32.139	17805	148.319	82169	155.439	78148
2	1	523	135.815	71031	19.245	10065	116.57	60966
		350	100.343	35120	18.011	6304	82.332	28816	99.451	44891
1	1	379	123.918	46965	25.842	9794	98.076	37171
		290	117.569	34095	28.19	8175	89.379	25920	93.7275	31545.5
RΔ11-1			Mean pixel		Background	Background	Corrected Mean	Corrected	Average per cell	Average per cell		RΔ11-1			Mean pixel		Background	Background	Corrected Mean	Corrected	Average per cell	Average per cell
Image	Cell	Area	intensity	Intensity	mean pixel	intensity	Pixel intensity	Intensity	Mean Pixel	Intensity		Image	Cell	Area	intensity	Intensity	mean pixel	intensity	Pixel intensity	Intensity	Mean Pixel	Intensity
9	1	375	70.328	26373	44.029	16511	26.299	9862				11	1	1152	88.771	102264	25.578	29466	63.193	72798
		300	78.053	23416	44.73	13419	33.323	9997	29.811	9929.5				638	99.317	63364	33.834	21586	65.483	41778	64.338	57288
	2	224	54.384	12182	24.232	5428	30.152	6754				10	1	605	70.843	42860	33.653	20360	37.19	22500
		293	56.614	16588	24.956	7312	31.658	9276	30.905	8015				667	57.927	38637	31.015	20687	26.912	17950	32.051	20225
8	1	729	169.214	123357	39.176	28559	130.038	94798				9	1	1683	42.434	71417	14.657	24668	27.777	46749
		547	158.781	86853	32.013	17511	126.768	69342	128.403	82070				799	40.907	32685	13.39	10699	27.517	21986	27.647	34367.5
7	1	184	87.793	16154	33.902	6238	53.891	9916				8	1	405	64.279	26033	14.284	5785	49.995	20248
		175	85.291	14926	32.331	5658	52.96	9268	53.4255	9592				331	69.314	22943	19.906	6589	49.408	16354	49.7015	18301
6	1	3033	56.128	170236	24.138	73212	31.99	97024	31.99	48512		7	1	355	107.887	38300	62.946	22346	44.941	15954
									31.99	48512				413	93.54	38632	68.504	28292	25.036	10340	34.9885	13147
5	1	403	68.998	27806	31.859	12839	37.139	14967				6	1	277	64.199	17783	30.487	8445	33.712	9338
		536	70.082	37564	46.416	24879	23.666	12685	30.4025	13826				188	59.782	11239	29.665	5577	30.117	5662	31.9145	7500
	2	647	93.74	60650	32.411	20970	61.329	39680				5	1	1866	55.514	103590	22.795	42535	32.719	61055
		460	91.693	42179	30.661	14104	61.032	28075	61.1805	33877.5				2541	56.812	144360	20.769	52773	36.043	91587	34.381	76321
4	1	321	58.012	18622	25.202	8090	32.81	10532				4	1	285	52.568	14982	19.439	5540	33.129	9442
		428	35.346	15128.1	23.848	10207	11.498	4921.09	22.154	7726.54				347	68.242	23680	30.761	10674	37.481	13006	35.305	11224
3	1	352	69.594	24497	33.153	11670	36.441	12827				3	1	1409	88.455	124633	31.389	44227	57.066	80406
		582	71.605	41674	33.646	19582	37.959	22092	37.2	17459.5				886	82.359	72970	82.359	72970	0	0	28.533	40203
	2	617	76.379	47126	34.545	21314	41.834	25812				2	1	553	34.233	18931	19.586	10831	14.647	8100
		468	73.41	34356	34.346	16074	39.064	18282	40.449	22047				285	33.179	9456	15.456	4405	17.723	5051	16.185	6575.5
2	1	70	53.043	3713	24.314	1702	28.729	2011				1	1	421	60.629	25525	24.841	10458	35.788	15067
		94	45.436	4271	24.809	2332	20.627	1939	24.678	1975				518	57.983	30035	24.514	12698	33.469	17337	34.6285	16202
	2	208	70.462	14656	42.707	8883	27.755	5773
		239	71.51	17091	41.418	9899	30.092	7192	28.9235	6482.5
1	1	593	64.607	38312	37.862	22452	26.745	15860
		764	66	50424	37.923	28973	28.077	21451	27.411	18655.5
Below is an indepedently completed biological replicate using different RCon and RΔ11 clones.
RCon-2			Mean pixel		Background	Background	Corrected Mean	Corrected	Average per cell	Average per cell		RCon-2			Mean pixel		Background	Background	Corrected Mean	Corrected	Average per cell	Average per cell
Image	Cell	Area	intensity	Intensity	mean pixel	intensity	Pixel intensity	Intensity	Mean Pixel	Intensity		Image	Cell	Area	intensity	Intensity	mean pixel	intensity	Pixel intensity	Intensity	Mean Pixel	Intensity
5	1	1264	106.324	134393	12.701	16054	93.623	118339				12	1	666	141.508	94244	10.272	6841	131.236	87403
		652	94.176	61403	12.11	7896	82.066	53507	87.8445	85923				698	145.98	101894	11.911	8314	134.069	93580	132.653	90491.5
4	1	295	127.427	37591	19.247	5678	108.18	31913					2	340	132.253	44966	12.574	4275	119.679	40691
		302	155.437	46942	20.063	6059	135.374	40883	121.777	36398				481	133.279	64107	13.595	6539	119.684	57568	119.681	49129.5
	2	558	166.211	92746	12.321	6875	153.89	85871				11	1	373	169.072	63064	21.027	7843	148.045	55221
		414	159.394	65989	19.101	7908	140.293	58081	147.091	71976				543	173.022	93951	21.118	11467	151.904	82484	149.975	68852.5
3	1	724	141.028	102104	13.902	10065	127.126	92039				10	1	550	132.376	72807	10.818	5950	121.558	66857
		683	110.748	75641	14.233	9721	96.515	65920	111.82	78979.5				414	115.761	47925	9.017	3733	106.744	44192	114.151	55524.5
2	1	587	147.957	86851	16.591	9739	131.366	77112					2	432	158.34	68403	10.87	4696	147.47	63707
		508	127.224	64630	18.374	9334	108.85	55296	120.108	66204				409	135.9	55583	10.76	4401	125.14	51182	136.305	57444.5
1	1	806	155.66	125462	23.185	18687	132.475	106775				7	1	557	145.343	80956	11.108	6187	134.235	74769
		891	131.527	117191	17.235	15356	114.292	101835	123.383	104305				482	140.996	67960	10.583	5101	130.413	62859	132.324	68814
11	1	692	110.126	76207	13.88	9605	96.246	66602				6	1	907	143.101	129793	16.775	15215	126.326	114578
		661	112.882	74615	14.498	9583	98.384	65032	97.315	65817				1035	131.696	136305	16.746	17332	114.95	118973	120.638	116776
	2	410	86.917	35636	8.173	3351	78.744	32285				9	1	682	171.157	116729	16.026	10930	155.131	105799
		736	68.837	50664	8.207	6040	60.63	44624	69.687	38454.5				550	166.471	91559	14.015	7708	152.456	83851	153.793	94825
10	1	639	136.326	87112	10.404	6648	125.922	80464				8	1	831	138.006	114683	15.26	12681	122.746	102002
		614	142.151	87281	9.78	6005	132.371	81276	129.147	80870				788	159.924	126020	16.166	12739	143.758	113281	133.252	107642
9	1	1016	158.579	161116	31.848	32358	126.731	128758				5	1	534	162.938	87009	25.543	13640	137.395	73369
		895	157.126	140628	31.613	28294	125.513	112334	126.122	120546				566	169.304	95826	26.297	14884	143.007	80942	140.201	77155.5
8	1	390	168.19	65594	21.613	8429	146.577	57165				4	1	719	160.868	115664	19.816	14248	141.052	101416
		410	155.954	63941	20.9	8569	135.054	55372	140.815	56268.5				702	148.635	104342	20.561	14434	128.074	89908	134.563	95662
7	1	227	133.449	30293	22.824	5181	110.625	25112				3	1	690	188.812	130280	25.822	17817	162.99	112463
		186	143.355	26664	21.048	3915	122.307	22749	116.466	23930.5				524	143.645	75270	26.542	13908	117.103	61362	140.047	86912.5
6	1	431	152.566	65756	26.497	11420	126.069	54336				2	1	701	183.429	128584	36.419	25530	147.01	103054
		365	171.307	62527	25.647	9361	145.66	53166	135.864	53751				614	160.207	98367	36.064	22143	124.143	76224	135.577	89639
													2	513	166.076	85197	24.439	12537	141.637	72660
														400	147.382	58953	23.185	9274	124.197	49679	132.917	61169.5
												1	1	598	156.684	93697	12.921	7727	143.763	85970
														501	168.776	84557	13.044	6535	155.732	78022	149.748	81996
RΔ11-2			Mean pixel		Background	Background	Corrected Mean	Corrected	Average per cell	Average per cell		RΔ11-2			Mean pixel		Background	Background	Corrected Mean	Corrected	Average per cell	Average per cell
Image	Cell	Area	intensity	Intensity	mean pixel	intensity	Pixel intensity	Intensity	Mean Pixel	Intensity		Image	Cell	Area	intensity	Intensity	mean pixel	intensity	Pixel intensity	Intensity	Mean Pixel	Intensity
8	1	544	36.169	19676	13.64	7420	22.529	12256				10	1	449	128.595	57739	31.98	14359	96.615	43380
		464	37.769	17525	12.847	5961	24.922	11564	23.7255	11910				815	126.158	102819	36.405	29670	89.753	73149	93.184	58264.5
	2	608	72.757	44236	14.444	8782	58.313	35454					2	285	92.418	26339	14.807	4220	77.611	22119
		584	73.943	43183	13.36	7802	60.583	35381	59.448	35417.5				217	88.986	19310	15.018	3259	73.968	16051	75.7895	19085
7	1	283	33.12	9373	13.23	3744	19.89	5629					3	512	99.059	50718	16.191	8290	82.868	42428
		203	32.404	6578	12.818	2602	19.586	3976	19.738	4802.5				391	85.159	33297	16.169	6322	68.99	26975	75.929	34701.5
	2	393	25.318	9950	16.104	6329	9.214	3621				9	1	473	50.77	24014	18.068	8546	32.702	15468
		433	29.522	12783	16.723	7241	12.799	5542	11.0065	4581.5				480	49.658	23836	17.756	8523	31.902	15313	32.302	15390.5
6	1	1686	65.75	110854	21.026	35450	44.724	75404					2	513	45.973	23584	18.747	9617	27.226	13967
		855	72.993	62409	17.026	14557	55.967	47852	50.3455	61628				332	44.539	14787	18.367	6098	26.172	8689	26.699	11328
	2	317	39.845	12631	14.038	4450	25.807	8181				8	1	812	124.797	101335	22.362	18158	102.435	83177	102.435	41588.5
		456	42.43	19348	15.077	6875	27.353	12473	26.58	10327			2	190	60.6	11514	19.589	3722	41.011	7792
5	1	379	67.786	25691	34.09	12920	33.696	12771						160	61.056	9769	19.438	3110	41.618	6659	41.3145	7225.5
		354	66.531	23552	28.237	9996	38.294	13556	35.995	13163.5		7	1	374	111.679	41768	28.406	10624	83.273	31144
	2	481	55.274	26587	14.825	7131	40.449	19456						336	112.786	37896	27.027	9081	85.759	28815	84.516	29979.5
		429	61.587	26421	27.091	11622	34.496	14799	37.4725	17127.5		6	1	590	84.698	49972	17.476	10311	67.222	39661
	3	507	29.507	14960	15.254	7734	14.253	7226						395	84.476	33368	17.782	7024	66.694	26344	66.958	33002.5
		213	30.606	6519	16.042	3417	14.564	3102	14.4085	5164		5	1	317	78.274	24813	25.95	8226	52.324	16587
4	1	677	54.554	36933	38.533	26087	16.021	10846						519	91.642	47562	31.744	16475	59.898	31087	56.111	23837
		446	55.141	24593	35.848	15988	19.293	8605	17.657	9725.5		4	1	236	73.144	17262	24.119	5692	49.025	11570
3	1	447	53.83	24062	24.535	10967	29.295	13095						264	68.689	18134	24.057	6351	44.632	11783	46.8285	11676.5
		495	56.337	27887	23.707	11735	32.63	16152	30.9625	14623.5		3	1	445	75.299	33508	28.02	12469	47.279	21039
2	1	601	48.867	29369	13.709	8239	35.158	21130						455	69.543	31642	21.116	9608	48.427	22034	47.853	21536.5
		409	48.518	19844	12.279	5022	36.239	14822	35.6985	17976		2	1	553	67.993	37600	40.792	22558	27.201	15042
1	1	1285	104.326	134059	30.779	39551	73.547	94508						204	48.681	9931	19.039	3884	29.642	6047	28.4215	10544.5
		1310	112.327	147148	24.724	32388	87.603	114760	80.575	104634		1	1	680	84.904	57735	79.994	54396	4.91	3339
														850	87.865	74685	87.371	74265	0.494	420	2.702	1879.5

## Sheet: 6D AurApT288 intensity
Source data Figure 6 and D
6D Aurora-A-pT288 intensity
										Plotted value												Plotted value
Repeat 1												Repeat 2
UCon-1			Mean pixel		Background	Background	Corrected Mean	Corrected	Average per cell	Average per cell		UCon-1			Mean pixel		Background	Background	Corrected Mean	Corrected	Average per cell	Average per cell
Image	Cell	Area	intensity	Intensity	mean pixel	intensity	Pixel intensity	Intensity	Mean Pixel	Intensity		Image	Cell	Area	intensity	Intensity	mean pixel	intensity	Pixel intensity	Intensity	Mean Pixel	Intensity
10	1	423	199.494	84386	116.27	49182	83.224	35204				7	1	162	173.031	28031	102.049	16532	70.982	11499
		434	213.85	92811	86.189	37406	127.661	55405	105.442	45304.5				328	153.738	50426	108.982	35746	44.756	14680	57.869	13089.5
9	1	213	148.249	31577	70.46	15008	77.789	16569					2	225	232.333	52275	116.347	26178	115.986	26097
		272	173.665	47237	71.18	19361	102.485	27876	90.137	22222.5				191	231.492	44215	108.026	20633	123.466	23582	119.726	24839.5
8	1	218	197.083	42964	91.89	20032	105.193	22932				6	1	246	205.049	50442	137.561	33840	67.488	16602
		333	208.048	69280	85.33	28415	122.718	40865	113.956	31898.5				207	184.425	38176	129.671	26842	54.754	11334	61.121	13968
7	1	207	208.609	43182	88.734	18368	119.875	24814				5	1	343	261.837	89810.1	133.56	45811.1	128.277	43999
		109	180.303	19653	102.294	11150	78.009	8503	98.942	16658.5				249	262.225	65294	128.076	31890.9	134.149	33403.1	131.213	38701.1
6	1	227	185.916	42203	77.476	17587	108.44	24616				4	1	80	217.537	17403	87.237	6979	130.3	10424
		213	190.817	40644	69.023	14702	121.794	25942	115.117	25279				80	186.213	14897	83.275	6662	102.938	8235	116.619	9329.5
5	1	339	202.841	68763	92.233	31267	110.608	37496				3	1	156	223.353	34843	85.378	13319	137.975	21524
		338	222.121	75077	98.769	33384	123.352	41693	116.98	39594.5				101	214.208	21635	79.802	8060	134.406	13575	136.191	17549.5
4	1	351	145.439	51049	66.097	23200	79.342	27849					2	232	218.707	50740	73.026	16942	145.681	33798
		324	136.321	44168	68.691	22256	67.63	21912	73.486	24880.5				53	180.132	9547	72.057	3819	108.075	5728	126.878	19763
3	1	290	219.041	63522	121.941	35363	97.1	28159				2	1	163	219.245	35736.9	103.393	16853.1	115.852	18883.9
		341	219.61	74887	117.927	40213	101.683	34674	99.3915	31416.5				240	235.062	56414.9	115.704	27769	119.358	28645.9	117.605	23764.9
2	1	293	137.741	40358	65.689	19247	72.052	21111				1	1	387	231.036	89411	86.68	33545	144.356	55866
		425	176.553	75035	71.765	30500	104.788	44535	88.42	32823				394	232.5	91605	97.434	38389	135.066	53216	139.711	54541
1	1	306	152.321	46610	62.619	19161	89.702	27449					2	141	206.837	29164	111.355	15701	95.482	13463
		297	159.439	47353	70.143	20832	89.296	26521	89.499	26985				236	244.915	57800	125.14	29533	119.775	28267	107.628	20865
UΔ11-1			Mean pixel		Background	Background	Corrected Mean	Corrected	Average per cell	Average per cell		UΔ11-1			Mean pixel		Background	Background	Corrected Mean	Corrected	Average per cell	Average per cell
Image	Cell	Area	intensity	Intensity	mean pixel	intensity	Pixel intensity	Intensity	Mean Pixel	Intensity		Image	Cell	Area	intensity	Intensity	mean pixel	intensity	Pixel intensity	Intensity	Mean Pixel	Intensity
7	1	819	103.092	84432.3	102.363	83835	0.729	597.348				9	1	1533	102.812	157611	101.9	156212	0.912	1398.8
		361	101.767	36737.9	99.399	35883	2.368	854.887	1.5485	726.117				1505	103.433	155667	102.494	154254	0.939	1412.67	0.9255	1405.73
6	1	865	114.218	98799	107.113	92653	7.105	6146				8	1	222	124.207	27574	125.586	27880	-1.379	-306
		1451	107.869	156518	106.079	153921	1.79	2597	4.4475	4371.5				995	124.434	123812	117.005	116420	7.429	7392
	2	945	89.98	85031.1	85.483	80781.4	4.497	4249.67						231	119.268	27551	118.307	27328.9	0.961	222.083
		763	90.607	69133	83.625	63805.9	6.982	5327.12	5.7395	4788.4				388	120.101	46599	114.191	44306	5.91	2293
5	1	657	98.688	64838	100.202	65833	1.514	995						211	119.592	25234	117.692	24833	1.9	401
		848	92.494	78434.9	90.512	76754	1.982	1680.91	1.748	1337.96				649	125.243	81283	120.379	78126	4.864	3157	3.28083	2193.18
4	1	276	72.957	20136.1	70.725	19520	2.232	616.132				7	1	848	128.053	108589	128.474	108946	-0.421	-357
		397	77.35	30707.9	73.617	29226	3.733	1481.95	2.9825	1049.04				585	129.901	75992.1	129.056	75498	0.845	494.085	0.212	68.5425
	2	1092	89.953	98228.7	87.305	95337	2.648	2891.68				6	1	2840	123.839	351702	121.715	345671	2.124	6031
		1215	92.597	112505	89.608	108874	2.989	3631.28	2.8185	3261.48				2236	127.686	285507	128.881	288177	-1.195	-2670	0.4645	1680.5
3	1	1230	92.393	113644	92.112	113298	0.281	346				5	1	1759	126.238	222053	123.529	217288	2.709	4765.49
		1124	89.001	100037	83.335	93668	5.666	6369.12	2.9735	3357.56				2167	111.418	241443	109.545	237384	1.873	4058.98	2.291	4412.24
2	1	659	60.074	39589	61.621	40608	1.547	1019				4	1	457	121.683	55609.1	123.716	56538	-2.033	-928.869
		402	58.905	23680	66.007	26535	7.102	2855	4.3245	1937				597	133.503	79701.3	127.362	76035	6.141	3666.29	2.054	1368.71
1	1	432	63.641	27492.9	61.694	26652	1.947	840.912				3	1	1874	128.354	240535	124.62	233538	3.734	6997.52
		1461	65.018	94991.3	61.741	90204	3.277	4787.3	2.612	2814.1				716	132.098	94582.2	129.013	92373.3	3.085	2208.86
	2	826	137.32	113426	134.052	110727	3.268	2699						467	144.818	67630	140.987	65840.9	3.831	1789.08	3.458	1998.97
		1172	124.092	145436	120.849	141635	3.243	3800.82	3.2555	3249.91		2	1	1033	146.536	151372	150.645	155616	-4.109	-4244
	3	538	83.636	44996	78.329	42141	5.307	2855						933	162.956	152038	153.77	143467	9.186	8571	2.5385	2163.5
		593	85.671	50802.9	83.17	49319.8	2.501	1483.09	3.904	2169.05			2	930	148.822	138404	146.668	136401	2.154	2003.22
														1176	149.012	175238	145.195	170749	3.817	4488.79	2.9855	3246.01
												1	1	1808	147.534	266741	141.649	256102	5.885	10639
														1203	154.838	186270	154.544	185916	0.294	354.114
														1972	153.928	303547	152.73	301183	1.198	2364	2.459	4452.37
UΔ11-2			Mean pixel		Background	Background	Corrected Mean	Corrected	Average per cell	Average per cell		UΔ11-2			Mean pixel		Background	Background	Corrected Mean	Corrected	Average per cell	Average per cell
Image	Cell	Area	intensity	Intensity	mean pixel	intensity	Pixel intensity	Intensity	Mean Pixel	Intensity		Image	Cell	Area	intensity	Intensity	mean pixel	intensity	Pixel intensity	Intensity	Mean Pixel	Intensity
9	1	490	84.547	41428	81.547	39958	3	1470.03				7	1	863	144.003	124275	141.204	121859	2.799	2415.59
		477	87.922	41938.8	83.866	40004.1	4.056	1934.71	3.528	1702.37				897	143.132	128389	141.009	126485	2.123	1904.4	2.461	2160
	2	1506	156.731	236037	154.235	232278	2.496	3759					2	1044	176.91	184694	174.044	181702	2.866	2992.1
		1369	155.517	212903	149.911	205228	5.606	7674.77	4.051	5716.89				1000	189.348	189348	185	185000	4.348	4348	3.607	3670.05
	3	332	158.048	52472	152.217	50536	5.831	1936				6	1	1061	147.729	156740	137.305	145681	10.424	11059.5
		865	161.249	139480	155.134	134191	6.115	5289.39	5.973	3612.69				907	129.475	117434	128.465	116518	1.01	916	5.717	5987.73
8	1	704	100.821	70978	90.371	63621	10.45	7356.98					2	1038	200.699	208326	195.72	203157	4.979	5168.56
		676	106.12	71737	110.277	74547	-4.157	-2810	3.1465	2273.49				1062	217.083	230542	213.421	226653	3.662	3889	4.3205	4528.78
7	1	474	117.54	55714	110.139	52205.9	7.401	3508.07				5	1	1490	130.309	194160	129.593	193094	0.716	1066
		51	112.745	5749.99	106.686	5440.99	6.059	309.009	6.73	1908.54				1306	102.348	133666	101.121	132064	1.227	1602	0.9715	1334
	2	1156	122.42	141518	116.487	134659	5.933	6858.52				4	1	1508	129.844	195805	131.186	197829	-1.342	-2024.25
		423	143.135	60546.1	142.173	60139	0.962	407.105	3.4475	3632.81				746	133.178	99351	128.473	95841	4.705	3510	1.6815	742.876
6	1	866	120.983	104771	115.979	100438	5.004	4333.28				3	1	1397	178.614	249524	170.845	238670	7.769	10853.5
		308	129.682	39942.1	121.851	37530	7.831	2412.06	6.4175	3372.67				1534	145.992	223952	141.544	217128	4.448	6823.5	6.1085	8838.52
5	1	599	148.968	89232	144.628	86632	4.34	2600					2	1634	207.078	338365	202.627	331093	4.451	7272.48
		398	113.236	45068	109.133	43435	4.103	1633	4.2215	2116.5				1242	135.814	168681	130.67	162292	5.144	6388.86	4.7975	6830.67
4	1	503	93.07	46814.2	91.96	46256	1.11	558.21				2	1	1019	142.652	145362	137.019	139622	5.633	5739.64
		592	98.128	58092	92.997	55054.2	5.131	3037.78	3.1205	1797.99				1067	145.152	161279	139.461	148805	5.691	12474.1	5.662	9106.88
3	1	562	139.957	78655.8	133.043	74770	6.914	3885.83				1	1	1487	148.525	220857	140.97	209622	7.555	11234.6
		476	127.332	60610	123.061	58577	4.271	2033.03	5.5925	2959.43				1342	133.004	178491	137.31	184270	-4.306	-5779.02	1.6245	2727.8
2	1	534	130.257	69557.2	124.674	66575.9	5.583	2981.32
		157	124.076	19479.9	117.656	18472	6.42	1007.94	6.0015	1994.63
1	1	387	128.243	49630	120.176	46508	8.067	3122
		703	126.966	89257.1	123.73	86982	3.236	2275.1	5.6515	2698.55
UΔ11-3			Mean pixel		Background	Background	Corrected Mean	Corrected	Average per cell	Average per cell		UΔ11-3			Mean pixel		Background	Background	Corrected Mean	Corrected	Average per cell	Average per cell
Image	Cell	Area	intensity	Intensity	mean pixel	intensity	Pixel intensity	Intensity	Mean Pixel	Intensity		Image	Cell	Area	intensity	Intensity	mean pixel	intensity	Pixel intensity	Intensity	Mean Pixel	Intensity
5	1	446	69.59	31037	67.09	29922	2.5	1115				9	1	385	147.177	56663	135.67	52233	11.507	4430
		497	62.696	31159.9	57.402	28529	5.294	2630.91	3.897	1872.96				729	153.096	111607	139.782	101901	13.314	9705.92	12.4105	7067.96
	2	1118	74.132	82880	69.81	78048	4.322	4832				8	1	345	117.557	40557.2	113.907	39298	3.65	1259.17
		1571	70.038	110030	65.637	103116	4.401	6913.97	4.3615	5872.99				2309	115.387	266428	114.756	264972	0.631	1456.4
4	1	1008	117.436	118375	114.824	115743	2.612	2632.49						1326	119.93	159027	116.095	153942	3.835	5085.18	2.70533	2600.25
		1032	113.842	117485	107.62	111064	6.222	6420.94				7	1	2519	126.654	319041	123.445	310958	3.209	8083.43
		362	114.224	41349	115.796	41918	-1.572	-569	2.42067	2828.14				1701	128.597	218743	126.716	215544	1.881	3199.58	2.545	5641.5
3	1	623	112.051	69808	110.384	68769	1.667	1039				6	1	2834	96.493	273461	93.013	263599	3.48	9862.16	3.48	4931.08
		1063	120.437	128024	112.687	119786	7.75	8238	4.7085	4638.5		5	1	888	91.838	81552	90.921	80737.8	0.917	814.152
	2	1389	104.168	144689	104.056	144534	0.112	155						720	105.196	75741	103.724	74681	1.472	1060	1.1945	937.076
		852	115.181	98134	114.777	97790	0.404	344	0.258	249.5		4	1	894	91.587	81879	85.721	76634.6	5.866	5244.43
2	1	2589	68.776	178061	64.623	167308	4.153	10753						542	101.074	54782	94.987	51483	6.087	3299.05	5.9765	4271.74
		1218	63.656	77533	62.674	76337	0.982	1196	2.5675	5974.5		3	1	691	133.841	92484	126.983	87745.3	6.858	4738.75
	2	882	65.856	58085	59.959	52884	5.897	5201						332	129.34	42941	120.06	39860	9.28	3081	8.069	3909.87
		1346	68.174	91762.2	64.686	87067	3.488	4695.2	4.6925	4948.1			2	431	91.019	39229	89.893	38744	1.126	485
1	1	696	65.92	45880	58.861	40967	7.059	4913						392	89.033	34901	88.01	34500	1.023	401	1.0745	443
		747	69.625	52010	70.418	52602	-0.793	-592	3.133	2160.5		2	1	633	88.148	55798	86.308	54633	1.84	1165.04
	2	488	64.852	31647.8	60.311	29432	4.541	2215.78						829	83.561	69272	79.024	65510.9	4.537	3761.1	3.1885	2463.07
		567	75.254	42669	69.212	39243	6.042	3426.02	5.2915	2820.9		1	1	638	123.759	78958	121.837	77732	1.922	1225.99
														630	129.148	81363.2	127.219	80148	1.929	1215.24	1.9255	1220.62
Below is an indepedently completed biological replicate using RPE1 p53-/- clones
RCon-1			Mean pixel		Background	Background	Corrected Mean	Corrected	Average per cell	Average per cell		RCon-1			Mean pixel		Background	Background	Corrected Mean	Corrected	Average per cell	Average per cell
Image	Cell	Area	intensity	Intensity	mean pixel	intensity	Pixel intensity	Intensity	Mean Pixel	Intensity		Image	Cell	Area	intensity	Intensity	mean pixel	intensity	Pixel intensity	Intensity	Mean Pixel	Intensity
13	1	218	211.789	46170	122.385	26680	89.404	19490				10	1	227	134.476	30526	71.599	16253	62.877	14273
		245	218.384	53504	104.42	25583	113.964	27921	101.684	23705.5				201	96.478	19392	75.627	15201	20.851	4191	41.864	9232
12	1	363	165.234	59980	81.14	29454	84.094	30526				9	1	290	165.152	47894	61.966	17970	103.186	29924
		195	147.903	28841	82.462	16080	65.441	12761	74.7675	21643.5				156	159.494	24881	58.917	9191	100.577	15690	101.881	22807
11	1	142	178.725	25379	144.458	20513	34.267	4866				8	1	252	240.246	60542	90.81	22884	149.436	37658
		113	172.637	19508	146.442	16548	26.195	2960	30.231	3913				142	173.754	24673	94.43	13409	79.324	11264	114.38	24461
10	1	366	214.735	78593	137.984	50502	76.751	28091				7	1	271	218.542	59225	88.756	24053	129.786	35172
		357	208.56	74456	135.641	48424	72.919	26032	74.835	27061.5				172	220.163	37868	88.099	15153	132.064	22715	130.925	28943.5
9	1	318	233.588	74281	153.472	48804	80.116	25477				6	1	540	224.013	120967	100.32	54173	123.693	66794
		436	235.149	102525	151.06	65862	84.089	36663	82.1025	31070				369	215.759	79615	89.114	32883	126.645	46732	125.169	56763
8	1	103	210.233	21654	123.932	12765	86.301	8889				5	1	222	223.514	49620	97.518	21649	125.996	27971
		125	205.536	25692	127.2	15900	78.336	9792	82.3185	9340.5				112	228.214	25560	89.821	10060	138.393	15500	132.195	21735.5
7	1	145	178.241	25845	102.214	14821	76.027	11024				4	1	115	180.391	20745	97.974	11267	82.417	9478
		165	181.473	29943	106.867	17633	74.606	12310	75.3165	11667				236	187.28	44198	96.258	22717	91.022	21481	86.7195	15479.5
6	1	346	205.228	71009	102.942	35618	102.286	35391				3	1	291	149.869	43612	79.584	23159	70.285	20453
		150	191.533	28730	116.36	17454	75.173	11276	88.7295	23333.5				166	152.157	25258	82.289	13660	69.868	11598	70.0765	16025.5
5	1	158	193.386	30555	77.937	12314	115.449	18241	115.449	9120.5		2	1	140	181.607	25425	90.036	12605	91.571	12820
														171	177.45	30344	98.398	16826	79.052	13518	85.3115	13169
4	1	317	224.467	71156	153.215	48569	71.252	22587				1	1	138	199.58	27542	144.826	19986	54.754	7556
		177	231.831	41034	163.712	28977	68.119	12057	69.6855	17322				169	227.58	38461	151.858	25664	75.722	12797	65.238	10176.5
3	1	243	206.947	50288	99.514	24182	107.433	26106
		237	195.266	46278	106.612	25267	88.654	21011	98.0435	23558.5
2	1	157	164.803	25874	103.924	16316	60.879	9558	60.879	4779
									60.879	4779
1	1	206	207.461	42737	108.131	22275	99.33	20462
		161	198.18	31907	109.975	17706	88.205	14201	93.7675	17331.5
RΔ11-1			Mean pixel		Background	Background	Corrected Mean	Corrected	Average per cell	Average per cell		RΔ11-1			Mean pixel		Background	Background	Corrected Mean	Corrected	Average per cell	Average per cell
Image	Cell	Area	intensity	Intensity	mean pixel	intensity	Pixel intensity	Intensity	Mean Pixel	Intensity		Image	Cell	Area	intensity	Intensity	mean pixel	intensity	Pixel intensity	Intensity	Mean Pixel	Intensity
9	1	375	160.144	60054	159.189	59696	0.955	358				11	1	1152	118.358	136348	113.207	130415	5.151	5933
		300	160.693	48208	159.61	47883	1.083	325	1.019	341.5				638	116.788	74511	121.461	77492	-4.673	-2981	0.239	1476
	2	224	125.223	28050	124.875	27972	0.348	78				10	1	1068	99.205	105951	98.431	105124	0.774	827
		293	131.546	38543	127.263	37288.1	4.283	1254.94	2.3155	666.47				667	94.477	63016	89.255	59533	5.222	3483	2.998	2155
8	1	729	175.716	128097	173.883	126761	1.833	1335.96				9	1	1683	73.73	124087	72.83	122573	0.9	1514
		547	177.346	97008	177.225	96942.1	0.121	65.925	0.977	700.945				799	78.712	62891	75.178	60067	3.534	2824	2.217	2169
7	1	184	207.174	38120	202.25	37214	4.924	906				8	1	405	81.299	32926	82.556	33435	-1.257	-509
		175	190.331	33307.9	190.491	33336	-0.16	-28.075	2.382	438.962				331	103.015	34098	93.35	30899	9.665	3199	4.204	1345
6	1	3033	147.39	447034	146.453	444191	0.937	2842.87	0.937	1421.43		7	1	355	141.879	50367	137.831	48930	4.048	1437
									0.937	1421.43				413	137.845	56930	136.172	56239	1.673	691	2.8605	1064
5	1	403	159.159	64141.1	156.591	63106.2	2.568	1034.9				6	1	277	87.61	24268	88.404	24488	-0.794	-220
		536	155.896	83560	155.597	83400	0.299	160.008	1.4335	597.456				188	89.064	16744	87.638	16476	1.426	268	0.316	24
	2	647	155.114	100359	150.672	97485	4.442	2874				5	1	1866	105.41	196695	110.54	206268	-5.13	-9573
		460	134.563	61899	134.967	62085	-0.404	-186	2.019	1344				2541	112.311	285382	106.806	271393	5.505	13989	0.1875	2208
4	1	321	154.333	49540.9	152.349	48904	1.984	636.893				4	1	285	104.979	29919	98.193	27985	6.786	1934
		428	150.164	64270.2	149.082	63807	1.082	463.192	1.533	550.042				347	110.305	38276	112.862	39163	-2.557	-887	2.1145	523.5
3	1	352	153.452	54015.1	152.182	53568.1	1.27	447.04				3	1	1409	125.513	176847	125.243	176468	0.27	379
		582	150.381	87522	150.007	87304.1	0.374	217.926	0.822	332.483				886	125.019	110767	125.019	110767	0	0	0.135	189.5
	2	617	128.844	79497	126.446	78017	2.398	1480				2	1	553	89.189	49322	87.432	48350	1.757	972
		468	128.502	60139	125.239	58611.9	3.263	1527.15	2.8305	1503.57				285	90.561	25810	89.232	25431	1.329	379	1.543	675.5
2	1	70	143.929	10075	142.829	9998	1.1	77.03				1	1	421	104.109	43830	103.192	43444	0.917	386
		94	140.351	13193	139.521	13115	0.83	77.994	0.965	77.512				518	100.444	52030	97.593	50553	2.851	1477	1.884	931.5
	2	208	190.692	39663.9	189.894	39498	0.798	165.936
		239	183.218	43789.1	181.51	43381	1.708	408.102	1.253	287.019
1	1	593	162.314	96252.2	160.813	95362.1	1.501	890.093
		764	166.584	127270	166.77	127412	-0.186	-142.104	0.6575	373.994
Below is an indepedently completed biological replicate using different RCon and RΔ11 clones.
RCon-2			Mean pixel		Background	Background	Corrected Mean	Corrected	Average per cell	Average per cell		RCon-2			Mean pixel		Background	Background	Corrected Mean	Corrected	Average per cell	Average per cell
Image	Cell	Area	intensity	Intensity	mean pixel	intensity	Pixel intensity	Intensity	Mean Pixel	Intensity		Image	Cell	Area	intensity	Intensity	mean pixel	intensity	Pixel intensity	Intensity	Mean Pixel	Intensity
11	1	274	155.569	42626	81.157	22237	74.412	20389				12	1	179	142.039	25425	78.352	14025	63.687	11400
		152	144.059	21897	69.987	10638	74.072	11259	74.242	15824				271	155.934	42258	79.775	21619	76.159	20639	69.923	16019.5
10	1	184	195.663	36002	114.875	21137	80.788	14865					2	192	127.089	24401	82.464	15833	44.625	8568
		322	213.04	68599	94.547	30444	118.493	38155	99.6405	26510				285	139.144	39656	71.926	20499	67.218	19157	55.9215	13862.5
	2	286	223.654	63965	89.227	25519	134.427	38446				11	1	219	227.703	49867	124.087	27175	103.616	22692
		335	216.854	72646	129.421	43356	87.433	29290	110.93	33868				235	227.728	53516	119.166	28004	108.562	25512	106.089	24102
9	1	192	214.812	41244	127.297	24441	87.515	16803				10	1	231	199.662	46122	80.199	18526	119.463	27596
		121	185.405	22434	124.264	15036	61.141	7398	74.328	12100.5				230	155.27	35712	78.157	17976	77.113	17736	98.288	22666
8	1	199	228.94	45559	121.256	24130	107.684	21429					2	278	205.086	57014	92.957	25842	112.129	31172
		159	209.981	33387	113.107	17984	96.874	15403	102.279	18416				210	190.01	39902	90.857	19080	99.153	20822	105.641	25997
7	1	421	184.644	77735	72.219	30404	112.425	47331				9	1	150	186.38	27957	86.733	13010	99.647	14947
		305	163.436	49848	67	20435	96.436	29413	104.431	38372				230	161.343	37109	85.774	19728	75.569	17381	87.608	16164
6	1	173	219.694	38007	141.705	24515	77.989	13492				8	1	394	220.548	86896	117.647	46353	102.901	40543
		205	230.093	47169	145.527	29833	84.566	17336	81.2775	15414				319	200.574	63983	119.549	38136	81.025	25847	91.963	33195
	2	187	119.979	22436	61.471	11495	58.508	10941				7	1	324	207.488	67226	105.91	34315	101.578	32911
		372	74.556	27735	44.863	16689	29.693	11046	44.1005	10993.5				431	210.114	90559	110.181	47488	99.933	43071	100.756	37991
5	1	285	196.793	56086	99.874	28464	96.919	27622				6	1	237	191.068	45283	98.451	23333	92.617	21950
		216	195.287	42182	81.037	17504	114.25	24678	105.585	26150				256	183.027	46855	97.918	25067	85.109	21788	88.863	21869
4	1	366	175.306	64162	114.803	42018	60.503	22144				5	1	215	203.377	43726	150.753	32412	52.624	11314
		442	208.063	91964	119.133	52657	88.93	39307	74.7165	30725.5				169	213.84	36139	155.87	26342	57.97	9797	55.297	10555.5
3	1	186	238.134	44293	123.941	23053	114.193	21240				4	1	293	209.812	61475	114.778	33630	95.034	27845
		203	206.138	41846	115.345	23415	90.793	18431	102.493	19835.5				238	195.836	46609	114.282	27199	81.554	19410	88.294	23627.5
2	1	190	195.2	37088	76.437	14523	118.763	22565				3	1	316	197.089	62280	133.506	42188	63.583	20092
		105	194.39	20411	77.324	8119	117.066	12292	117.914	17428.5				88	203.943	17947	135.477	11922	68.466	6025	66.0245	13058.5
1	1	182	245.22	44630	143.06	26037	102.16	18593				2	1	227	157.749	35809	62.401	14165	95.348	21644
		104	223.279	23221	137.875	14339	85.404	8882	93.782	13737.5				276	121.449	33520	62.004	17113	59.445	16407	77.3965	19025.5
													2	232	136.065	31567	107.466	24932	28.599	6635
														137	137.526	18841	104.401	14303	33.125	4538	30.862	5586.5
												1	1	274	177.058	48514	39.697	10877	137.361	37637
														241	160.871	38770	41.975	10116	118.896	28654	128.129	33145.5
RΔ11-2			Mean pixel		Background	Background	Corrected Mean	Corrected	Average per cell	Average per cell		RΔ11-2			Mean pixel		Background	Background	Corrected Mean	Corrected	Average per cell	Average per cell
Image	Cell	Area	intensity	Intensity	mean pixel	intensity	Pixel intensity	Intensity	Mean Pixel	Intensity		Image	Cell	Area	intensity	Intensity	mean pixel	intensity	Pixel intensity	Intensity	Mean Pixel	Intensity
8	1	544	138.507	75348	134.963	73412	3.544	1936				10	1	449	118.51	53211	112.02	50297	6.49	2914
		464	144.332	66970	141.306	65566	3.026	1404	3.285	1670				815	128.804	104975	126.926	103445	1.878	1530	4.184	2222
	2	608	123.783	75260	122.38	74407	1.403	853					2	285	92.428	26342	92.196	26276	0.232	66
		584	138.051	80622	133.341	77871	4.71	2751	3.0565	1802				217	94.442	20494	92.267	20022	2.175	472	1.2035	269
7	1	283	119.59	33844	113.159	32024	6.431	1820					3	512	103.566	53026	98.633	50500	4.933	2526
		203	119.241	24206	109.97	22324	9.271	1882	7.851	1851				391	101.284	39602	99.21	38791	2.074	811	3.5035	1668.5
	2	393	128.595	50538	120.712	47440	7.883	3098				9	1	473	104.808	49574	100.476	47525	4.332	2049
		433	142.314	61622	136.393	59058	5.921	2564	6.902	2831				480	109.871	52738	107.644	51669	2.227	1069	3.2795	1559
6	1	1686	158.581	267368	157.18	265005	1.401	2363					2	513	125.942	64608	121.113	62131	4.829	2477
		855	169.345	144790	163.199	139535	6.146	5255	3.7735	3809				332	122.669	40726	121.28	40265	1.389	461	3.109	1469
	2	317	117.435	37227	109.435	34691	8	2536				8	1	812	151.17	122750	147.56	119819	3.61	2931	3.61	1465.5
		456	124.831	56923	121.096	55220	3.735	1703	5.8675	2119.5			2	190	108.084	20536	104.137	19786	3.947	750
5	1	379	140.111	53102	138.251	52397	1.86	705						160	114.506	18321	109.463	17514	5.043	807	4.495	778.5
		354	149.517	52929	144.548	51170	4.969	1759	3.4145	1232		7	1	374	125.936	47100	122.273	45730	3.663	1370
	2	481	131.694	63345	126.328	60764	5.366	2581						336	135.795	45627	130.363	43802	5.432	1825	4.5475	1597.5
		429	127.874	54858	127.858	54851	0.016	7	2.691	1294		6	1	590	116.117	68509	110.656	65287	5.461	3222
	3	507	134.89	68389	128.331	65064	6.559	3325						395	113.208	44717	108.311	42783	4.897	1934	5.179	2578
		213	133.714	28481	130.507	27798	3.207	683	4.883	2004		5	1	317	107.041	33932	95.899	30400	11.142	3532
4	1	677	202.975	137414	200.941	136037	2.034	1377						519	103.069	53493	99.961	51880	3.108	1613	7.125	2572.5
		446	197.626	88141	196.886	87811	0.74	330	1.387	853.5		4	1	236	89.331	21082	84.924	20042	4.407	1040
3	1	447	150.779	67398	146.685	65568	4.094	1830						264	86.496	22835	83.572	22063	2.924	772	3.6655	906
		495	163.64	81002	159.539	78972	4.101	2030	4.0975	1930		3	1	445	119.535	53193	118.252	52622	1.283	571
2	1	601	151.755	91205	149.316	89739	2.439	1466						455	126.547	57579	110.02	50059	16.527	7520	8.905	4045.5
		409	149.416	61111	147.973	60521	1.443	590	1.941	1028		2	1	553	98.658	54558	96.971	53625	1.687	933
1	1	1285	187.477	240908	186.493	239643	0.984	1265						204	99.088	20214	98.324	20058	0.764	156	1.2255	544.5
		1310	173.624	227447	169.855	222510	3.769	4937	2.3765	3101		1	1	680	59.656	40566	27.079	18414	32.577	22152
														850	60.48	51408	24.139	20518	36.341	30890	34.459	26521
