# Supplementary material for: CEP192 localises mitotic Aurora-A activity by priming its interaction with TPX2
Source: EMBO J. 2024 Sep 26;43(22):5381–420. doi: 10.1038/s44318-024-00240-z (PMC11574021; doi:10.1038/s44318-024-00240-z)
Supplement: Supplementary file 8 — Source data Fig. 6 [file 44318_2024_240_MOESM8_ESM.zip › Figure 6/6F/Source data_6F_Numerical values.xlsx]

## Sheet: 6F Aurora-A-pT288 intensity
Source data Figure 6F
6F Aurora-A-pT288 intensity															Plotted
															value
Repeat 1
a-Tubulin 70x35											Background	Background	Corrected	Normalized by
	Condition	Corrected Tubulin intensity				Aurora-A-pT288 65x25	Condition	Area	Mean Pixel value	Intensity	Mean pixel value	Intensity	intensity	a-tubulin	%
	Con-2	137493					Con-2	1625	100.062	162601	166.086	269889	107288	0.780316	100
	Δ11-1	143526					Δ11-1	1625	151.31	245879	168.628	274021	28142	0.196076	25.1278
	Δ11-2	153923					Δ11-2	1625	159.798	259672	167.777	272638	12966	0.0842369	10.7952
Repeat 2
a-Tubulin 70x35											Background	Background	Corrected	Normalized by
	Condition	Corrected Tubulin intensity				Aurora-A-pT288 65x25	Condition	Area	Mean Pixel value	Intensity	Mean pixel value	Intensity	intensity	a-tubulin	%
	Con-2	120391					Con-2	1625	104.489	169794	163.291	265348	95554	0.793697	100
	Δ11-1	159761					Δ11-1	1625	156.344	254059	167.316	271888	17829	0.111598	14.0605
	Δ11-2	98671					Δ11-2	1625	160.047	260076	166.169	270025	9949	0.10083	12.7038
Repeat 3
a-Tubulin 70x35											Background	Background	Corrected	Normalized by
	Condition	Corrected Tubulin intensity				Aurora-A-pT288 65x40	Condition	Area	Mean Pixel value	Intensity	Mean pixel value	Intensity	intensity	a-tubulin	%
	Con-2	219479					Con-2	2600	123.077	320000	182.437	474335	154335	0.703188	100
	Δ11-1	227105					Δ11-1	2600	179.129	465735	183.439	476941	11206	0.0493428	7.01702
	Δ11-2	247366					Δ11-2	2600	180.78	470028	183.574	477293	7265	0.0293694	4.17661
Repeat 4
a-Tubulin 70x35											Background	Background	Corrected	Normalized by
	Condition	Corrected Tubulin intensity				Aurora-A-pT288 65x40	Condition	Area	Mean Pixel value	Intensity	Mean pixel value	Intensity	intensity	a-tubulin	%
	Con-2	243296					Con-2	2600	77.41	201266	173.152	450194	248928	1.02315	100
	Δ11-1	157093					Δ11-1	2600	172.057	447348	177.551	461633	14285	0.0909334	8.8876
	Δ11-2	154967					Δ11-2	2600	173.789	451851	178.958	465291	13440	0.0867281	8.47659
