# Supplementary material for: CEP192 localises mitotic Aurora-A activity by priming its interaction with TPX2
Source: EMBO J. 2024 Sep 26;43(22):5381–420. doi: 10.1038/s44318-024-00240-z (PMC11574021; doi:10.1038/s44318-024-00240-z)
Supplement: Supplementary file 8 — Source data Fig. 6 [file 44318_2024_240_MOESM8_ESM.zip › Figure 6/6H/Source data_6H_Numerical values.xlsx]

## Sheet: 6H AurATPX2 PLA int
Source data Figure 6H
6H Aurora-A:TPX2 PLA intensity
Repeat 1				Plotted value			Repeat 2				Plotted value
RCon-1			Mean pixel				RCon-1			Mean pixel
Image	Cell	Area	intensity	Intensity			Image	Cell	Area	intensity	Intensity
1	1	13977	139.783	1953745			1	1	18466	85.69	1582359
2	1	9338	93.769	875611			2	1	8387	78.262	656384
3	1	8269	102.334	846203			3	1	8969	129.363	1160257
4	1	7845	119.029	933783			4	1	8961	147.003	1317294
5	1	9399	124.103	1166441			5	1	7023	133.711	939055
6	1	8722	108.395	945421			6	1	9940	91.212	906652
7	1	7352	129.658	953244			7	1	9228	139.22	1284724
	2	8724	91.657	799618			8	1	7781	138.506	1077717
8	1	2245	108.182	242868			9	1	9206	105.68	972888
9	1	9925	129.647	1286749			10	1	10637	117.609	1251009
10	1	10137	144.726	1467090			11	1	10432	135.791	1416570
11	1	4477	78.159	349917			12	1	7585	110.974	841738
12	1	5796	67.331	390251			13	1	8291	114.799	951800
	2	12168	65.832	801040			14	1	8955	105.382	943697
13	1	4899	81.798	400727			15	1	8820	71.414	629868
14	1	7463	105.572	787886
15	1	8365	112.871	944167
	2	4974	125.474	624108
RΔ11-1			Mean pixel				RΔ11-1			Mean pixel
Image	Cell	Area	intensity	Intensity			Image	Cell	Area	intensity	Intensity
1	1	2027	61.27	124195			1	1	5865	50.186	294341
	2	2633	65.165	171579			2	1	2022	50.883	102885
	3	1689	40.601	68575			3	1	5285	48.394	255762
2	1	2850	54.973	156674			4	1	77	47.156	3631
	2	2460	45.78	112618			5	1	2886	42.643	123068
3	1	1500	60.117	90175			6	1	2402	52.904	127075
	2	1771	55.426	98159			7	1	1556	39.675	61734
4	1	3775	62.48	235861			8	1	5923	66.329	392867
	2	1190	64.198	76396			9	1	5104	46.225	235932
	3	3363	56.554	190190			10	1	3816	76.148	290581
5	1	2054	54.651	112254			11	1	4003	58.585	234516
6	1	3766	58.067	218681			12	1	5717	62.82	359142
7	1	4472	53.487	239195			13	1	2843	53.892	153215
8	1	1505	50.838	76511			14	1	4994	75.515	377122
9	1	3355	51.425	172530			15	1	4312	75.836	327005
10	1	4379	67.187	294214
11	1	1453	47.688	69290
12	1	2152	56.307	121172
13	1	2482	53.002	131551
14	1	117	40.829	4777
	2	140	37.179	5205
Below is an indepedently completed biological replicate using different RCon and RΔ11 clones.
RCon-2			Mean pixel				RCon-2			Mean pixel
Image	Cell	Area	intensity	Intensity			Image	Cell	Area	intensity	Intensity
1	1	5458	66.697	364034			1	1	7210	124.067	894520
	2	7515	79.046	594029			2	1	3816	87.724	334753
2	1	6994	96.243	673123				2	6179	117.569	726461
	2	6732	108.754	732135			3	1	4839	71.51	346037
3	1	8099	108.932	882243			4	1	6985	108.185	755673
4	1	7729	135.06	1043880				2	5651	97.3	549842
5	1	8799	96.84	852092			5	1	9156	154.368	1413394
6	1	6712	104.416	700841			6	1	8665	134.881	1168747
7	1	11131	110.81	1233428			7	1	6027	126.037	759622
8	1	6128	144.436	885106			8	1	4977	91.015	452984
	2	6630	78.421	519934			9	1	6868	124.482	854943
9	1	4014	83.787	336320			10	1	5755	139.167	800905
10	1	5110	82.869	423463				2	6881	143.62	988247
11	1	4007	76.041	304695			11	1	5964	128.907	768803
12	1	6840	100.363	686486				1	7105	129.001	916551
13	1	5338	95.563	510114			12	1	7468	122.539	915118
14	1	7014	122.031	855927
RΔ11-2			Mean pixel				RΔ11-2			Mean pixel
Image	Cell	Area	intensity	Intensity			Image	Cell	Area	intensity	Intensity
1	1	3442	75.253	259022			1	1	5406	101.577	549125
2	1	1854	75.333	139668			2	1	6641	80.406	533976
3	1	2864	64.759	185470				2	3469	75.506	261931
	2	5458	89.344	487642			3	1	2473	70.476	174286
4	1	2621	64.478	168996			4	3	3140	38.146	119780
5	1	1513	48.414	73251				2	2424	33.686	81654
6	1	4432	72.965	323379				3	3595	23.885	85866
7	1	5207	77.217	402067				4	7356	96.054	706576
8	1	5165	98.864	510634			5	1	1468	38.696	56806
9	1	3785	82.096	310733			6	1	1358	58.197	79031
10	1	4124	69.062	284811			7	1	1665	55.881	93042
11	1	3393	146.655	497602			8	1	595	22.161	13186
12	1	7276	180.043	1309995			9	1	3886	93.768	364384
13	1	5989	85.823	513991			10	1	447	30.866	13797
14	1	698	29.209	20388			11	1	3144	42.705	134263
								2	3798	42.596	161778
