# Supplementary material for: CEP192 localises mitotic Aurora-A activity by priming its interaction with TPX2
Source: EMBO J. 2024 Sep 26;43(22):5381–420. doi: 10.1038/s44318-024-00240-z (PMC11574021; doi:10.1038/s44318-024-00240-z)
Supplement: Supplementary file 8 — Source data Fig. 6 [file 44318_2024_240_MOESM8_ESM.zip › Figure 6/6I/Source data_6I_Numerical values.xlsx]

## Sheet: 6I AurATPX2 PLA int
Source data Figure 6I
6I Aurora-A:TPX2 PLA intensity
Repeat 1				Plotted value			Repeat 2				Plotted value
UCon-1			Mean pixel				UCon-1			Mean pixel
Image	Cell	Area	intensity	Intensity			Image	Cell	Area	intensity	Intensity
1	1	10331	194.315	2007468			1	1	4278	165.366	707434
2	1	3912	221.837	867825			2	1	7170	111.389	798658
3	1	6601	161.529	1066250				2	7496	115.526	865983
	2	5549	145.891	809551			3	1	10335	99.06	1023790
4	1	5240	163.38	856112			4	1	5971	157.11	938106
5	1	5132	113.055	580200			5	1	7267	107.081	778155
6	1	4259	191.83	817005			6	1	4443	166.372	739190
	2	4410	58.262	256935				2	7055	70.519	497511
	3	9568	87.394	836184			7	1	8783	140.531	1234281
7	1	4829	106.591	514727			8	1	8070	140.93	1137306
8	1	5158	148.315	765009			9	1	6246	166.991	1043026
							10	1	7526	134.459	1011936
UΔ11-1			Mean pixel				UΔ11-1			Mean pixel
Image	Cell	Area	intensity	Intensity			Image	Cell	Area	intensity	Intensity
1	1	6554	53.038	347608			1	1	4640	165.299	766986
	2	5268	23.781	125277				2	3245	121.358	393808
	3	3189	98.264	313363			2	1	3118	36.484	113756
2	1	9112	41.322	376530				2	5142	54.926	282432
3	1	11040	49.922	551142			3	1	6889	69.476	478621
	2	7075	17.621	124669			4	1	3217	45.592	146670
4	1	12103	49.6	600311			5	1	10155	101.98	1035610
	2	2436	30.255	73701			6	1	5991	76.704	459535
	3	6504	29.711	193241			7	1	2840	31.914	90635
5	1	4545	132.921	604128				2	3417	53.644	183301
UΔ11-2			Mean pixel				UΔ11-2			Mean pixel
Image	Cell	Area	intensity	Intensity			Image	Cell	Area	intensity	Intensity
1	1	7332	108.451	795164			1	1	7420	122.875	911733
2	1	3817	39.866	152168				2	5780	103.961	600893
	2	4690	42.045	197189				3	4793	99.046	474729
3	1	4848	72.875	353299			2	1	4871	90.59	441262
	2	7292	74.713	544807			3	1	4520	98.989	447432
4	1	2623	22.962	60230			4	1	5175	111.511	577069
5	1	8096	66.961	542113				2	5952	177.368	1055696
6	1	6618	143.549	950004			5	1	7845	81.216	637140
	2	6948	145.711	1012397				2	6342	140.678	892180
7	1	5841	131.125	765900			6	1	5524	75.974	419682
							7	1	6643	90.686	602424
UΔ11-3			Mean pixel				UΔ11-3			Mean pixel
Image	Cell	Area	intensity	Intensity			Image	Cell	Area	intensity	Intensity
1	1	2175	28.04	60988			1	1	3410	72.344	246693
	2	2306	18.863	43499			2	1	5073	69.682	353498
2	1	3139	21.268	66759			3	1	3792	32.608	123648
3	1	3277	37.435	122673				2	2260	30.791	69587
4	1	6251	51.084	319328			4	1	4001	38.492	154005
5	1	6592	38.534	254019			5	1	3737	19.272	72021
6	1	4664	44.365	206918			6	1	1755	28.758	50471
7	1	6587	28.561	188133			7	1	1344	34.094	45822
8	1	3685	29.187	107553			8	1	114	16.667	1900
9	1	4968	35.175	174751			9	1	4701	53.313	250626
	2	1427	24.816	35413				2	6059	43.49	263506
