# Supplementary material for: CEP192 localises mitotic Aurora-A activity by priming its interaction with TPX2
Source: EMBO J. 2024 Sep 26;43(22):5381–420. doi: 10.1038/s44318-024-00240-z (PMC11574021; doi:10.1038/s44318-024-00240-z)
Supplement: Supplementary file 9 — Source data Fig. 7 [file 44318_2024_240_MOESM9_ESM.zip]

Archive with 12 entries (6 files):
- Figure 7/7A-B/
- Figure 7/7A-B/Source data_Figure 7A-B_Numerical values.xlsx
- Figure 7/7D/
- Figure 7/7D/Source data_Figure 7D_Numerical values.xlsx
- Figure 7/7F-G/
- Figure 7/7F-G/Source data_Figure 7F-G.xlsx
- Figure 7/7I/
- Figure 7/7I/Source data_Figure 7I_Numerical values.xlsx
- Figure 7/7J/
- Figure 7/7J/Source data_Figure 7J_Numerical values.xlsx
- Figure 7/7M/
- Figure 7/7M/Source data_7M_Numerical values.xlsx
