# Supplementary material for: CEP192 localises mitotic Aurora-A activity by priming its interaction with TPX2
Source: EMBO J. 2024 Sep 26;43(22):5381–420. doi: 10.1038/s44318-024-00240-z (PMC11574021; doi:10.1038/s44318-024-00240-z)
Supplement: Supplementary file 9 — Source data Fig. 7 [file 44318_2024_240_MOESM9_ESM.zip › Figure 7/7A-B/Source data_Figure 7A-B_Numerical values.xlsx]

## Sheet: 7A NEBD-Ana onset timings
Source data Figure 7A-B
7A Time from NEBD-Ana
NEBD = nuclear envelope breakdown
MA = metaphase to anaphase transition
	RCon-1							RCon-2								RΔ11-1								RΔ11-2
	Field of view	Cell	NEBD	MA	NEBD-MA	Rotated at M/A		Field of view	Cell	NEBD	MA	NEBD-MA	Rotated at M/A			Field of view	Cell	NEBD	MA	NEBD-MA	Rotated at M/A			Field of view	Cell	NEBD	MA	NEBD-MA	Rotated at M/A
	1	1	34	46	24			1	1	1	17	32				1	1	9	36	54				1	1	3	32	58
		2	40	59	38				2	21	35	28	rotated				2	4	21	34					2	56	86	60
		3	39	53	28				3	75	99	48					3	1	30	58					3	64	82	36
		4	28	47	38				4	28	45	34					4	11	45	68	rotated				4	12	37	50
		5	4	29	50	rotated			5	52	65	26					5	11	31	40					5	11	46	70
		6	7	25	36				6	36	53	34					6	9	46	74	rotated				6	47	71	48
		7	44	57	26	rotated			7	27	50	46					7	17	42	50	rotated				7	35	66	62
		8	76	96	40				8	21	32	22					8	12	36	48	rotated				8	61	87	52
		9	13	28	30				9	62	76	28					9	9	38	58					9	12	58	92	rotated
		10	6	24	36				10	69	88	38					10	13	33	40					10	70	96	52	rotated
		11	26	41	30				11	24	38	28					11	0	21	42					11	75	100	50	rotated
		12	76	96	40				12	49	64	30					12	0	21	42					12	35	70	70
		13	69	86	34				13	1	12	22					13	16	35	38	rotated				13	12	36	48	rotated
		14	43	55	24				14	1	14	26					14	46	63	34					14	63	81	36	rotated
		15	2	20	36	rotated			15	19	34	30					15	38	61	46	rotated				15	23	52	58
		16	25	41	32				16	20	36	32					16	33	58	50	rotated				16	65	91	52
		17	14	29	30				17	66	78	24					17	29	79	100				2	1	1	30	58
		18	43	66	46	rotated			18	46	62	32	rotated				18	33	61	56	rotated				2	31	48	34
		19	81	99	36				19	1	17	32					19	33	62	58	rotated				3	15	41	52
		20	25	48	46				20	75	98	46					20	41	60	38					4	1	32	62
		21	27	46	38				21	21	35	28	rotated				21	7	31	48					5	28	61	66
		22	33	53	40				22	1	16	30					22	23	47	48					6	11	41	60
		23	25	43	36				23	28	45	34					23	36	62	52					7	32	47	30
		24	47	66	38				24	51	65	28					24	36	62	52	rotated				8	5	31	52
	2	1	8	28	40	rotated			25	23	36	26					25	33	52	38					9	20	40	40
		2	5	24	38				26	21	32	22					26	15	34	38	rotated				10	54	75	42
		3	28	42	28				27	36	53	34					27	33	62	58	rotated				11	61	93	64
		4	40	53	26				28	27	50	46	rotated				28	29	79	100					12	30	61	62	rotated
		5	55	80	50				29	62	76	28					29	0	29	58					13	43	99	112	rotated
		6	44	65	42			2	1	19	34	30					30	3	24	42	rotated				14	32	49	34
		7	40	54	28				2	10	24	28					31	8	24	32				3	1	11	41	60
		8	7	26	38				3	11	23	24					32	22	46	48	rotated				2	11	32	42
		9	12	34	44				4	8	23	30					33	30	56	52					3	27	59	64	rotated
		10	45	69	48				5	16	30	28					34	10	38	56					4	8	42	68
		11	0	36	72				6	19	32	26					35	34	50	32					5	76	96	40
		12	40	67	54				7	13	28	30					36	25	48	46					6	11	53	84
	3	1	38	56	36				8	3	20	34					37	45	71	52	rotated				7	43	76	66	rotated
		2	31	66	70				9	4	18	28				2	1	1	24	46					8	51	100	98
		3	29	57	56				10	1	16	30					2	11	29	36					9	11	37	52
		4	62	77	30				11	10	26	32					3	9	37	56					10	25	41	32
		5	47	65	36				12	57	75	36					4	13	33	40	rotated				11	46	75	58	rotated
		6	72	87	30				13	79	95	32					5	18	49	62					12	33	52	38
		7	74	87	26				14	72	90	36					6	9	27	36	rotated				13	68	84	32
		8	21	39	36				15	78	93	30					7	14	33	38	rotated				14	27	53	52
		9	72	86	28				16	12	28	32					8	45	63	36	rotated				15	44	77	66	rotated
		10	54	71	34				17	9	23	28					9	45	66	42					16	1	18	34	rotated
		11	55	73	36				18	6	20	28					10	77	98	42					17	22	44	44
	4	1	34	54	40				19	48	63	30					11	17	40	46					18	15	37	44
		2	74	92	36				20	80	93	26					12	15	45	60					19	16	40	48
		3	80	96	32				21	86	100	28					13	59	90	62					20	16	65	98
		4	72	88	32				22	40	52	24					14	27	43	32					21	26	48	44
		5	73	89	32				23	37	48	22					15	18	49	62					22	51	66	30
									24	29	41	24	rotated				16	77	100	46					23	31	51	40
									25	44	58	28					17	9	28	38	rotated				24	79	99	40
									26	36	51	30					18	13	45	64	rotated				25	19	37	36
									27	21	39	36					19	34	57	46					26	4	23	38
									28	5	21	32					20	45	65	40	rotated				27	51	72	42
									29	11	24	26					21	15	40	50					28	52	79	54	rotated
									30	12	30	36					22	6	24	36	rotated			4	1	19	43	48
									31	2	18	32					23	0	25	50					2	43	66	46
									32	41	55	28					24	30	59	58	rotated				3	15	33	36
									33	1	17	32					25	66	86	40					4	40	63	46
									34	51	64	26					26	78	100	44					5	29	59	60	rotated
									35	65	82	34					27	28	48	40					6	31	58	54
									36	25	38	26					28	35	70	70	rotated				7	39	71	64
									37	19	38	38					29	33	61	56					8	2	27	50
									33	60	85	50					30	26	54	56
									34	62	75	26					31	46	72	52	rotated
									35	51	64	26					32	2	20	36	rotated
								3	1	46	61	30					33	9	24	30
									2	7	24	34				3	1	2	27	50
									3	48	61	26					2	5	20	30
									4	82	96	28					3	16	35	38
									5	81	96	30					4	29	48	38
									6	72	88	32					5	58	75	34
									7	43	58	30					6	55	82	54
									8	23	36	26					7	68	93	50	rotated
									9	22	39	34					8	66	88	44
									10	66	84	36					9	9	55	92	rotated
									11	4	19	30					10	48	66	36	rotated
									12	1	17	32					11	63	85	44
									13	34	52	36					12	25	48	46
									14	49	68	38					13	25	68	86	rotated
									15	64	80	32					14	44	70	52	rotated
									16	7	24	34					15	51	68	34
									17	68	83	30					16	14	36	44
									18	80	95	30					17	21	46	50	rotated
									19	75	92	34					18	17	42	50	rotated
									20	24	40	32					19	49	75	52
									21	43	58	30					20	0	35	70
									22	4	16	24					21	10	33	46
									23	7	37	60					22	5	25	40	rotated
									24	22	38	32					23	46	68	44
									25	2	18	32					24	42	63	42
									26	53	72	38					25	6	54	96
									27	52	76	48					26	48	63	30
									28	84	97	26					27	9	37	56
									29	49	62	26					28	21	48	54
									30	36	51	30					29	11	37	52	rotated
									31	76	90	28					30	1	26	50
									32	72	84	24					31	3	27	48
									33	1	17	32					32	28	52	48
								4	1	1	21	40				4	1	22	36	28
									2	10	23	26					2	30	51	42
									3	1	17	32					3	14	33	38	rotated
									4	15	29	28					4	19	44	50
									5	24	37	26					5	17	40	46
									6	75	88	26					6	20	42	44
									7	1	17	32					7	69	94	50
									8	20	33	26					8	50	92	84	rotated
									9	33	49	32					9	82	99	34	rotated
									10	18	37	38					10	64	83	38
									11	11	27	32					11	48	78	60
									12	1	17	32					12	42	69	54	rotated
									13	71	88	34					13	8	27	38
									14	22	34	24					14	11	39	56
									15	23	37	28					15	61	86	50	rotated
									16	4	18	28					16	60	84	48
									17	1	17	32					17	69	93	48
									18	61	77	32					18	15	45	60
									19	29	45	32					19	21	49	56	rotated
									20	18	33	30					20	38	60	44
									21	69	85	32					21	14	64	100	rotated
									22	57	71	28					22	14	49	70	rotated
									23	47	60	26					23	6	36	60
									24	7	28	42					24	4	34	60
									25	24	39	30					25	5	36	62	rotated
									26	4	23	38					26	60	79	38
									27	13	25	24					27	51	69	36
									28	41	55	28
									29	47	61	28
									30	60	77	34
									31	57	69	24
									32	25	40	30
									33	37	49	24

## Sheet: 7B Percentage of rotated cells
		Number of cells imaged	Number rotated at M/A transition	%
	RCon-1	52	5	9.61538
	RCon-2	135	4	2.96296
	RΔ11-1	128	45	35.1562
	RΔ11-2	66	14	21.2121
