# Supplementary material for: CEP192 localises mitotic Aurora-A activity by priming its interaction with TPX2
Source: EMBO J. 2024 Sep 26;43(22):5381–420. doi: 10.1038/s44318-024-00240-z (PMC11574021; doi:10.1038/s44318-024-00240-z)
Supplement: Supplementary file 9 — Source data Fig. 7 [file 44318_2024_240_MOESM9_ESM.zip › Figure 7/7D/Source data_Figure 7D_Numerical values.xlsx]

## Sheet: 7D Percentage lagging chromatid
Source Data Figure 7D
7D - Percentage of cells with lagging chromatids in anaphase
		Repeat 1					Repeat 2					Repeat 3					Repeat 4
		Number of cells with					Number of cells with					Number of cells with					Number of cells with
		Normal chromatids	Lagging chromatids	% Lagging			Normal chromatids	Lagging chromatids	% Lagging			Normal chromatids	Lagging chromatids	% Lagging			Normal chromatids	Lagging chromatids	% Lagging
	RCon-1	44	6	12		RCon-1	34	7	17.0732		RCon-1	51	9	15		RCon-1	45	10	18.1818
	RCon-1	41	8	16.3265		RCon-1	48	5	9.43396		RCon-1	44	10	18.5185		RCon-1	44	7	13.7255
	RΔ11-1	43	16	27.1186		RΔ11-1	33	18	35.2941		RΔ11-1	31	18	36.7347		RΔ11-1	32	20	38.4615
	RΔ11-2	45	16	26.2295		RΔ11-2	44	19	30.1587		RΔ11-2	39	13	25		RΔ11-2	45	14	23.7288
