# Supplementary material for: CEP192 localises mitotic Aurora-A activity by priming its interaction with TPX2
Source: EMBO J. 2024 Sep 26;43(22):5381–420. doi: 10.1038/s44318-024-00240-z (PMC11574021; doi:10.1038/s44318-024-00240-z)
Supplement: Supplementary file 9 — Source data Fig. 7 [file 44318_2024_240_MOESM9_ESM.zip › Figure 7/7F-G/Source data_Figure 7F-G.xlsx]

## Sheet: 7F-G Pole-pole & spindle angle
Source data_Figure 7F-G
7F Pole to pole distance
7G Spindle angle			NB/
Repeat 1			z steps 0.4 um		0.06498	Pixel size
RCon-1							7G	7F		RCon-2							7G	7F			RΔ11-1							7G	7F			RΔ11-2							7G	7F
Image	Cell	Y in stacks(Z distance)	Y in um	X in pixels	X in µm	Angle radians	Ange in Degrees	Pole to pole distance		Image	Cell	Y in stacks(Z distance)	Y in um	X in pixels	X in µm	Angle radians	Ange in Degrees	Pole to pole distance			Image	Cell	Y in stacks(Z distance)	Y in um	X in pixels	X in µm	Angle radians	Ange in Degrees	Pole to pole distance			Image	Cell	Y in stacks(Z distance)	Y in um	X in pixels	X in µm	Angle radians	Ange in Degrees	Pole to pole distance
1	1	3	1.2	136.96	8.89966	0.134028	7.67925	8.9802		1	1	8	3.2	129.03	8.38437	0.364599	20.89	8.97428			1	1	8	3.2	44.81	2.91175	0.832526	47.7002	4.32647			1	1	2	0.8	119.9	7.7911	0.102323	5.86266	7.83207
2	1	3	1.2	134.41	8.73396	0.13654	7.82315	8.81601		2	1	13	5.2	109.22	7.09712	0.632332	36.2299	8.79824			2	1	2	0.8	90.79	5.89953	0.134782	7.72243	5.95353			2	1	3	1.2	102.45	6.6572	0.178341	10.2182	6.76449
3	1	5	2	183.27	11.9089	0.166389	9.53339	12.0757		3	1	5	2	140.27	9.11474	0.216001	12.376	9.33159				2	4	1.6	20.21	1.31325	0.883513	50.6216	2.06993			3	1	12	4.8	18.42	1.19693	1.32642	75.9982	4.94698
4	1	6	2.4	151.42	9.83927	0.239249	13.7079	10.1277		4	1	8	3.2	123.13	8.00099	0.380464	21.799	8.61718			3	1	5	2	58.08	3.77404	0.487309	27.9207	4.27123			4	1	7	2.8	95.13	6.18155	0.425314	24.3687	6.78613
5	1	1	0.4	138.32	8.98803	0.0444743	2.54819	8.99693		5	1	1	0.4	138.06	8.97114	0.0445579	2.55298	8.98005				2	5	2	94.25	6.12437	0.315646	18.0852	6.44266			5	1	10	4	120.42	7.82489	0.472559	27.0756	8.788
6	1	13	5.2	104.55	6.79366	0.653297	37.4312	8.55534		6	1	3	1.2	98.72	6.41483	0.184929	10.5957	6.5261			4	1	6	2.4	100.28	6.51619	0.352895	20.2194	6.94412			6	1	8	3.2	90.82	5.90148	0.496863	28.4682	6.71323
7	1	6	2.4	128.88	8.37462	0.2791	15.9912	8.71173		7	1	0	0	134.08	8.71252	0	0	8.71252			5	1	2	0.8	89.11	5.79037	0.137291	7.86621	5.84537			7	1	7	2.8	102.49	6.6598	0.397996	22.8035	7.22447
8	1	12	4.8	115.84	7.52728	0.567666	32.5249	8.92749		8	1	1	0.4	151.35	9.83472	0.0406498	2.32906	9.84285			6	1	5	2	17.44	1.13325	1.05528	60.463	2.29875			8	1	5	2	111.79	7.26411	0.268669	15.3936	7.53441
9	1	15	6	165.3	10.7412	0.50942	29.1876	12.3034		9	1	1	0.4	109	7.08282	0.0564148	3.23233	7.09411				2	1	0.4	101.87	6.61951	0.060354	3.45803	6.63159			9	1	19	7.6	49.52	3.21781	1.17029	67.0524	8.25314
10	1	5	2	108.85	7.07307	0.275569	15.7889	7.3504		10	1	1	0.4	184.68	12.0005	0.0333196	1.90907	12.0072				3	4	1.6	115.73	7.52014	0.209636	12.0113	7.68846			10	1	5	2	131.42	8.53967	0.230055	13.1812	8.77075
11	1	4	1.6	125.94	8.18358	0.193078	11.0625	8.33853		11	1	1	0.4	114.34	7.42981	0.0537852	3.08167	7.44057			7	1	4	1.6	109.12	7.09062	0.221933	12.7158	7.2689			11	1	3	1.2	99.2	6.44602	0.184055	10.5456	6.55676
12	1	7	2.8	132.31	8.5975	0.314843	18.0392	9.04196			2	0	0	120.46	7.82749	0	0	7.82749			8	1	4	1.6	110.29	7.16664	0.219654	12.5853	7.34308			12	1	7	2.8	82.01	5.32901	0.483781	27.7186	6.01983
13	1	2	0.8	176.92	11.4963	0.0694758	3.98067	11.5241		12	1	1	0.4	135.06	8.7762	0.0455463	2.60961	8.78531			9	1	8	3.2	126.21	8.20113	0.372021	21.3152	8.80332				2	5	2	124.78	8.1082	0.241836	13.8562	8.35123
14	1	6	2.4	131.87	8.56891	0.273085	15.6466	8.89867		13	1	1	0.4	117.88	7.65984	0.052173	2.98929	7.67028			10	1	7	2.8	24.7	1.60501	1.0503	60.178	3.22739				3	9	3.6	65.68	4.26789	0.700714	40.1479	5.58344
15	1	1	0.4	139.74	9.08031	0.0440229	2.52233	9.08911			2	0	0	118.51	7.70078	0	0	7.70078			11	1	12	4.8	105.12	6.8307	0.612542	35.0961	8.34856			13	1	11	4.4	64.76	4.2081	0.807687	46.277	6.08836
16	1	3	1.2	139.22	9.04652	0.131878	7.55605	9.12576		14	1	1	0.4	109	7.08282	0.0564148	3.23233	7.09411			12	1	4	1.6	35.23	2.28925	0.610001	34.9505	2.79296			14	1	10	4	106.15	6.89763	0.525516	30.1099	7.97353
										15	1	2	0.8	148.93	9.67747	0.0824787	4.72568	9.71048			13	1	8	3.2	97.35	6.3258	0.468328	26.8332	7.08913			15	1	13	5.2	107.02	6.95416	0.642062	36.7874	8.68334
										16	1	2	0.8	151.11	9.81913	0.0812941	4.65781	9.85166			14	1	9	3.6	115.66	7.51559	0.446711	25.5946	8.33331			16	1	8	3.2	150.72	9.79379	0.315803	18.0942	10.3033
																						2	3	1.2	102.39	6.6533	0.178443	10.224	6.76065			17	1	9	3.6	37.2	2.41726	0.979483	56.1202	4.33626
																																	2	4	1.6	45.49	2.95594	0.496126	28.4259	3.36119
Repeat 2
RCon-1							7G	7F		RCon-2							7G	7F			RΔ11-1							7G	7F			RΔ11-2							7G	7F
Image	Cell	Y in stacks(Z distance)	Y in um	X in pixels	X in µm	Angle radians	Ange in Degrees	Pole to pole distance		Image	Cell	Y in stacks(Z distance)	Y in um	X in pixels	X in µm	Angle radians	Ange in Degrees	Pole to pole distance			Image	Cell	Y in stacks(Z distance)	Y in um	X in pixels	X in µm	Angle radians	Ange in Degrees	Pole to pole distance			Image	Cell	Y in stacks(Z distance)	Y in um	X in pixels	X in µm	Angle radians	Ange in Degrees	Pole to pole distance
1	1	4	1.6	129.45	8.41166	0.187967	10.7697	8.56248		1	1	9	3.6	113.22	7.35704	0.455073	26.0738	8.1906			1	1	0	0	119.1	7.73912	0	0	7.73912			1	1	9	3.6	73	4.74354	0.64919	37.1958	5.95493
2	1	0	0	151.46	9.84187	0	0	9.84187		2	1	8	3.2	131.97	8.57541	0.357157	20.4636	9.15301				2	8	3.2	37	2.40426	0.926444	53.0813	4.00256				2	2	0.8	24.76	1.6089	0.461431	26.4381	1.79682
3	1	10	4	142.76	9.27654	0.407106	23.3255	10.1022		3	1	5	2	149.56	9.71841	0.202961	11.6288	9.92207			2	1	2	0.8	87.32	5.67405	0.140069	8.02539	5.73017			2	1	3	1.2	115	7.4727	0.159225	9.12293	7.56844
4	1	12	4.8	112.16	7.28816	0.582399	33.369	8.72681		4	1	10	4	113.75	7.39147	0.496034	28.4207	8.4044			3	1	4	1.6	130.6	8.48639	0.18635	10.6771	8.6359			3	1	16	6.4	104.18	6.76962	0.75734	43.3924	9.31599
5	1	18	7.2	65.97	4.28673	1.03378	59.2313	8.3795		5	1	3	1.2	138.44	8.99583	0.132612	7.59812	9.07552			4	1	10	4	103.95	6.75467	0.534652	30.6333	7.8502			4	1	13	5.2	79.63	5.17436	0.78787	45.1416	7.3358
6	1	3	1.2	106.83	6.94181	0.171174	9.80754	7.04477		6	1	2	0.8	229.6	14.9194	0.0535701	3.06934	14.9408			5	1	5	2	147.92	9.61184	0.205149	11.7542	9.81771			5	1	6	2.4	139.17	9.04327	0.259411	14.8631	9.35632
7	1	3	1.2	135.77	8.82233	0.135189	7.74575	8.90357		7	1	11	4.4	134	8.70732	0.467896	26.8085	9.75589				2	5	2	132.28	8.59555	0.228611	13.0984	8.82517			6	1	7	2.8	101.22	6.57728	0.40247	23.0599	7.14847
	2	1	0.4	126.53	8.22192	0.0486121	2.78527	8.23164		8	1	17	6.8	92.89	6.03599	0.844849	48.4063	9.09248			6	1	11	4.4	60.4	3.92479	0.84242	48.2671	5.8961			7	1	2	0.8	143.28	9.31033	0.0857155	4.91114	9.34464
8	1	1	0.4	135.95	8.83403	0.0452485	2.59255	8.84308		9	1	8	3.2	142.27	9.2447	0.333236	19.093	9.78287			7	1	8	3.2	124.28	8.07571	0.377269	21.6159	8.68661			8	1	12	4.8	56.35	3.66162	0.919129	52.6622	6.03718
9	1	1	0.4	152.88	9.93414	0.0402434	2.30578	9.94219		10	1	4	1.6	224.09	14.5614	0.109441	6.27049	14.649				2	12	4.8	109.22	7.09712	0.594664	34.0717	8.56791			9	1	10	4	114	7.40772	0.495116	28.368	8.41869
10	1	12	4.8	119.25	7.74886	0.554595	31.776	9.11509		11	1	6	2.4	148.77	9.66707	0.243345	13.9427	9.96054			8	1	8	3.2	83.19	5.40569	0.534494	30.6242	6.28183				2	7	2.8	103.25	6.70918	0.395363	22.6526	7.27002
	2	8	3.2	140.36	9.12059	0.337436	19.3336	9.66567		12	1	9	3.6	106.78	6.93856	0.478605	27.4221	7.81688			9	1	5	2	108.9	7.07632	0.275448	15.782	7.35353			10	1	4	1.6	139.17	9.04327	0.175115	10.0334	9.18372
11	1	10	4	149.47	9.71256	0.39067	22.3837	10.504		13	1	3	1.2	175.69	11.4163	0.104728	6.00047	11.4792			10	1	9	3.6	53.61	3.48358	0.801832	45.9416	5.00952			11	1	4	1.6	137.1	8.90876	0.177704	10.1817	9.0513
12	1	2	0.8	123.37	8.01658	0.0994638	5.69886	8.0564		14	1	16	6.4	100.96	6.56038	0.773024	44.291	9.16507			12	1	0	0	117.63	7.6436	0	0	7.6436			12	1	22	8.8	71.59	4.65192	1.08451	62.1379	9.95391
13	1	7	2.8	132.03	8.57931	0.315467	18.075	9.02466		15	1	15	6	131.1	8.51888	0.613618	35.1577	10.4198			11	1	17	6.8	27.57	1.7915	1.31319	75.2405	7.03203			13	1	14	5.6	102.53	6.6624	0.698975	40.0483	8.70331
14	1	1	0.4	131.89	8.57021	0.0466394	2.67224	8.57954		16	1	1	0.4	152.8	9.92894	0.0402645	2.30699	9.937			13	1	14	5.6	84.01	5.45897	0.79815	45.7306	7.82051			14	1	1	0.4	70.49	4.58044	0.0871069	4.99086	4.59787
15	1	4	1.6	125.16	8.1329	0.194251	11.1298	8.28879		17	1	0	0	136.69	8.88212	0	0	8.88212				2	8	3.2	119.82	7.7859	0.389952	22.3426	8.41786			15	1	10	4	108.17	7.02889	0.517374	29.6433	8.08735
										18	1	7	2.8	136.24	8.85288	0.306326	17.5512	9.28512			14	1	6	2.4	130.55	8.48314	0.275709	15.797	8.8161				2	12	4.8	90.44	5.87679	0.684885	39.241	7.58793
										19	1	6	2.4	136.5	8.86977	0.264254	15.1407	9.18873														16	1	8	3.2	146.86	9.54296	0.323543	18.5376	10.0652
																																17	1	3	1.2	116.25	7.55392	0.157541	9.02646	7.64865
