# Supplementary material for: CEP192 localises mitotic Aurora-A activity by priming its interaction with TPX2
Source: EMBO J. 2024 Sep 26;43(22):5381–420. doi: 10.1038/s44318-024-00240-z (PMC11574021; doi:10.1038/s44318-024-00240-z)
Supplement: Supplementary file 9 — Source data Fig. 7 [file 44318_2024_240_MOESM9_ESM.zip › Figure 7/7I/Source data_Figure 7I_Numerical values.xlsx]

## Sheet: 7I Eg5 intensity
Source Data Figure 7I
7I Eg5 intensity
Eg5 spindle intensity measured using a 75 pixel diameter circle										Plotted value												Plotted value
Repeat 1												Repeat 2
RCon-1			Mean pixel		Background	Background	Corrected Mean	Corrected	Average per cell	Average per cell		RCon-1			Mean pixel		Background	Background	Corrected Mean	Corrected	Average per cell	Average per cell
Image	Cell	Area	intensity	Intensity	mean pixel	intensity	Pixel intensity	Intensity	Mean Pixel	Intensity		Image	Cell	Area	intensity	Intensity	mean pixel	intensity	Pixel intensity	Intensity	Mean Pixel	Intensity
13	1	4421	99.0125	437734	27.835	123057	71.1774	314677				10	1	4421	117.849	521008	29.746	131508	88.1025	389500
		4421	96.59	427024	25.678	113523	70.912	313501	71.0447	314089				4421	80.5172	355967	28.471	125872	52.0462	230095	70.0744	309798
12	1	4421	105.883	468108	26.35	116494	79.5329	351614					2	4421	91.5127	404578	33.627	148667	57.8857	255911
		4421	101.944	450696	30.447	134606	71.4973	316090	75.5151	333852				4421	89.2609	394623	28.915	127832	60.3459	266791	59.1158	261351
11	1	4421	101.576	449068	29.273	129415	72.3032	319653				9	1	4421	97.2594	429984	31.397	138804	65.8624	291180
		4421	106.512	470890	33.814	149491	72.6981	321399	72.5006	320526				4421	91.8713	406163	23.947	105871	67.9243	300292	66.8933	295736
10	1	4421	141.68	626366	39.223	173407	102.457	452959				8	1	4421	122.701	542461	36.851	162918	85.85	379543
		4421	156.433	691590	41.133	181851	115.3	509739	108.878	481349				4421	116.155	513522	31.104	137509	85.0511	376013	85.4505	377778
	2	4421	150.736	666405	41.977	185581	108.759	480824				7	1	4421	120.824	534163	40.532	179192	80.2919	354971
		4421	135.595	599464	43.119	190628	92.4757	408836	100.617	444830				4421	130.803	578281	48.825	215855	81.9781	362426	81.135	358698
9	1	4421	108.775	480895	24.34	107605	84.4351	373290					2	4421	101.221	447497	30.54	135016	70.6808	312481
		4421	112.483	497286	28.356	125362	84.1267	371924	84.2809	372607				4421	103.591	457978	41.086	181641	62.5054	276337	66.5931	294409
8	1	4421	103.042	455549	29.465	130266	73.5771	325283					3	4421	99.9508	441882	36.835	162849	63.1158	279033
		4421	115.543	510815	36.169	159902	79.3739	350913	76.4755	338098				4421	99.5857	440268	37.352	165131	62.2337	275137	62.6747	277085
	2	4421	89.3653	395084	25.238	111579	64.1273	283505				6	1	4421	117.534	519619	26.033	115090	91.5012	404529
		4421	81.3489	359643	27.328	120817	54.0209	238826	59.0741	261166				4421	112.644	497999	33.792	149396	78.852	348603	85.1766	376566
7	1	4421	105.535	466571	33.36	147485	72.1752	319086				5	1	4421	148.388	656022	60.585	267848	87.8027	388174
		4421	117.251	518365	31.279	138286	85.9716	380079	79.0734	349582				4421	156.343	691192	64.332	284413	92.011	406779	89.9068	397476
	2	4421	136.21	602184	37.659	166490	98.5509	435694					2	4421	137.993	610066	37.946	167759	100.047	442307
		4421	136.795	604772	44.497	196722	92.2982	408050	95.4246	421872				4421	113.39	501298	50.617	223776	62.7733	277522	81.41	359914
	3	4421	119.694	529169	40.405	178632	79.2895	350537				4	1	4421	119.251	527211	38.391	169726	80.8604	357485
		4421	114.683	507012	32.341	142981	82.3416	364031	80.8155	357284				4421	121.463	536989	39.671	175386	81.7923	361603	81.3264	359544
6	1	4421	93.8658	414980	28.09	124185	65.7758	290795				3	1	4421	144.391	638351	50.579	223611	93.8116	414740
		4421	93.0836	411523	28.518	126080	64.5656	285443	65.1707	288119				4421	126.011	557095	49.189	217464	76.8222	339631	85.3169	377186
	2	4421	136.557	603717	44.672	197493	91.8846	406224				2	1	4421	109.16	482596	39.767	175810	69.3929	306786
		4421	113.456	501591	34.382	152004	79.0744	349587	85.4795	377906				4421	113.756	502917	41.073	181584	72.6834	321333	71.0382	314060
5	1	4421	88.3809	390732	33.102	146342	55.2789	244390					2	4421	189.744	838859	58.001	256422	131.743	582437
		4421	85.8022	379332	27.16	120073	58.6422	259259	56.9606	251824				4421	175.556	776134	52.792	233393	122.764	542741	127.254	562589
	2	4421	74.5993	329804	24.679	109107	49.9203	220697				1	1	4421	114.534	506355	39.658	175326	74.876	331029
		4421	79.0302	349393	25.796	114042	53.2342	235351	51.5773	228024				4421	140.856	622723	39.083	172787	101.773	449936	88.3244	390482
4	1	4421	113.245	500654	27.556	121823	85.6885	378831
		4421	90.4471	399867	25.905	114527	64.5421	285340	75.1153	332086
3	1	4421	77.3428	341933	23.836	105377	53.5068	236556
		4421	83.6483	369809	27.658	122276	55.9903	247533	54.7486	242044
2	1	4421	108.073	477792	28.964	128050	79.1092	349742
		4421	100.867	445932	34.236	151357	66.6308	294575	72.87	322158
1	1	4421	134.918	596474	42.423	187554	92.4954	408920
		4421	120.991	534903	40.619	179577	80.3723	355326	86.4339	382123
RCon-1 AurA-i			Mean pixel		Background	Background	Corrected Mean	Corrected	Average per cell	Average per cell		RCon-1 AurA-i			Mean pixel		Background	Background	Corrected Mean	Corrected	Average per cell	Average per cell
Image	Cell	Area	intensity	Intensity	mean pixel	intensity	Pixel intensity	Intensity	Mean Pixel	Intensity		Image	Cell	Area	intensity	Intensity	mean pixel	intensity	Pixel intensity	Intensity	Mean Pixel	Intensity
14	1	4421	117.064	517540	44.532	196877	72.532	320663				10	1	4421	71.282	315138	29.645	131059	41.637	184079
		4421	123.004	543799	44.532	196875	78.472	346924	75.502	333794				4421	66.924	295872	31.818	140668	35.106	155204	38.3715	169642
	2	4421	125.062	552901	44.992	198908	80.07	353993					2	4421	79.927	353359	36.48	161276	43.447	192083
		4421	130.77	578135	40.47	178917	90.3	399218	85.185	376606				4421	85.671	378752	33.413	147720	52.258	231032	47.8525	211558
13	1	4421	150.796	666671	57.186	252821	93.61	413850					3	4421	117.295	518560	49.599	219279	67.696	299281
		4421	147.781	653342	54.259	239879	93.522	413463	93.566	413656				4421	121.817	538552	43.843	193828	77.974	344724	72.835	322002
	2	4421	43.505	192337	12.572	55583	30.933	136754				9	1	4421	81.326	359541	37.378	165247	43.948	194294
		4421	45.551	201381	11.474	50727	34.077	150654	32.505	143704				4421	103.965	459630	41.406	183057	62.559	276573	53.2535	235434
12	1	4421	82.652	365404	29.02	128299	53.632	237105					2	4421	126.769	560445	45.597	201585	81.172	358860
		4421	94.455	417585	29.564	130702	64.891	286883	59.2615	261994				4421	133.397	589747	39.159	173120	94.238	416627	87.705	387744
	2	4421	91.331	403776	35.877	158611	55.454	245165				8	1	4421	102.593	453565	34.016	150383	68.577	303182
		4421	83.511	369204	32.13	142046	51.381	227158	53.4175	236162				4421	99.822	441311	34.169	151059	65.653	290252	67.115	296717
11	1	4421	89.13	394045	41.303	182602	47.827	211443				7	1	4421	122.926	543454	56.671	250542	66.255	292912
		4421	93.732	414391	33.395	147639	60.337	266752	54.082	239098				4421	130.494	576916	45.548	201369	84.946	375547	75.6005	334230
	2	4421	99.594	440304	43.214	191049	56.38	249255				6	1	4421	119.767	529490	39.957	176648	79.81	352842
		4421	123.891	547724	61.171	270435	62.72	277289	59.55	263272				4421	95.554	422443	44.385	196228	51.169	226215	65.4895	289528
10	1	4421	105.532	466557	33.045	146094	72.487	320463					2	4421	139.726	617729	72.707	321439	67.019	296290
		4421	93.997	415560	32.188	142304	61.809	273256	67.148	296860				4421	140.866	622770	62.684	277126	78.182	345644	72.6005	320967
	2	4421	83.465	369000	34.801	153854	48.664	215146				5	1	4421	59.748	264147	26.743	118230	33.005	145917
		4421	89.584	396051	43.299	191424	46.285	204627	47.4745	209886				4421	76.58	338559	29.682	131223	46.898	207336	39.9515	176626
9	1	4421	91.478	404424	25.694	113591	65.784	290833					2	4421	133.898	591961	50.62	223789	83.278	368172
		4421	96.027	424537	21.285	94103	74.742	330434	70.263	310634				4421	149.262	659887	67.081	296563	82.181	363324	82.7295	365748
8	1	4421	91.685	405339	35.428	156629	56.257	248710				4	1	4421	72.501	320526	34.711	153456	37.79	167070
		4421	111.667	493680	43.451	192098	68.216	301582	62.2365	275146				4421	72.672	321282	38.078	168341	34.594	152941	36.192	160006
7	1	4421	140.703	622047	43.012	190157	97.691	431890				3	1	4421	121.411	536758	52.828	233553	68.583	303205
		4421	127.74	564739	51.378	227143	76.362	337596	87.0265	384743				4421	168.711	745871	65.413	222929	103.298	522942	85.9405	413074
6	1	4421	106.901	472609	49.28	217865	57.621	254744					2	4421	104.738	463047	33.88	149782	70.858	313265
		4421	116.001	512839	47.856	211573	68.145	301266	62.883	278005				4421	108.378	479141	37.824	167219	70.554	311922	70.706	312594
5	1	4421	81.001	358107	27.385	121068	53.616	237039				1	1	4421	111.05	490953	54.525	241053	56.525	249900
		4421	79.453	351263	33.086	146272	46.367	204991	49.9915	221015				4421	122.145	540004	46.128	203932	76.017	336072	66.271	292986
	2	4421	86.337	381695	30.892	136574	55.445	245121				2	1	4421	110.665	489250	38.8	171533	71.865	317717
		4421	90.439	399832	30.524	134948	59.915	264884	57.68	255002				4421	137.717	608847	46.011	203414	91.706	405433	81.7855	361575
4	1	4421	56.197	248445	22.834	100950	33.363	147495					2	4421	92.792	410235	32.882	145371	59.91	264864
		4421	62.166	274836	22.47	99338	39.696	175498	36.5295	161496				4421	96.323	425845	36.38	160836	59.943	265009	59.9265	264936
3	1	4421	64.179	283735	30.407	134430	33.772	149305
		4421	69.413	306876	26.027	115066	43.386	191810	38.579	170558
2	1	4421	65.323	288794	27.393	121106	37.93	167688
		4421	70.75	312785	26.995	119345	43.755	193440	40.8425	180564
1	1	4421	69.029	305176	26.695	118017	42.334	187159
		4421	72.276	319532	27.212	120306	45.064	199226	43.699	193192
RΔ11-1			Mean pixel		Background	Background	Corrected Mean	Corrected	Average per cell	Average per cell		RΔ11-1			Mean pixel		Background	Background	Corrected Mean	Corrected	Average per cell	Average per cell
Image	Cell	Area	intensity	Intensity	mean pixel	intensity	Pixel intensity	Intensity	Mean Pixel	Intensity		Image	Cell	Area	intensity	Intensity	mean pixel	intensity	Pixel intensity	Intensity	Mean Pixel	Intensity
7	1	4360	116.949	509898	41.776	184692	75.173	325206				9	1	4421	114.593	506615	49.818	220245	64.775	286370
		4421	134.685	595444	41.457	183281	93.228	412163	84.2005	368684				4421	132.836	587266	50.816	224658	82.02	362608	73.3975	324489
	2	4421	157.706	697219	43.604	192774	114.102	504445					2	4421	137.546	608092	68.112	301125	69.434	306967
		4421	156.993	694066	61.87	273526	95.123	420540	104.612	462492				4421	140.249	620039	66.95	295984	73.299	324055	71.3665	315511
	3	4421	112.593	497775	36.478	161271	76.115	336504					3	4421	111.646	493588	45.325	200383	66.321	293205
		4360	134.035	584391	39.382	174107	94.653	410284	85.384	373394				4421	105.647	467066	56.925	251667	48.722	215399	57.5215	254302
6	1	4421	170.457	753591	61.16	270387	109.297	483204				8	1	4421	113.077	499914	51.079	225822	61.998	274092
		4421	178.202	787832	60.793	268766	117.409	519066	113.353	501135				4421	115.49	510582	46.783	206827	68.707	303755	65.3525	288924
5	1	4421	151.198	668446	52.592	232509	98.606	435937					2	4421	164.661	727965	47.028	207910	117.633	520055
		4421	171.837	759690	57.328	253446	114.509	506244	106.558	471090				4421	150.982	667492	52.955	234116	98.027	433376	107.83	476716
	2	4421	139.614	617233	40.867	180673	98.747	436560				7	1	4421	119.627	528869	31.458	139077	88.169	389792
		4421	125.596	555259	42.594	188309	83.002	366950	90.8745	401755				4421	134.127	592974	29.684	131233	104.443	461741	96.306	425766
4	1	4421	99.123	438222	34.178	151103	64.945	287119				6	1	4421	176.589	780701	70.734	312717	105.855	467984
		4421	102.748	454250	46.082	203729	56.666	250521	60.8055	268820				4421	187.498	828927	88.314	390438	99.184	438489	102.519	453236
	2	4421	95.098	420430	33.01	145937	62.088	274493					2	4421	156.71	692815	74.488	329311	82.222	363504
		4421	122.106	539829	35.326	156178	86.78	383651	74.434	329072				4421	134.968	596694	61.118	270202	73.85	326492	78.036	344998
	3	4421	115.259	509559	35.25	155839	80.009	353720				5	1	4421	145.664	643979	50.09	221448	95.574	422531
		4421	115.407	510213	40.743	180125	74.664	330088	77.3365	341904				4421	138.55	612529	47.796	211307	90.754	401222	93.164	411876
3	1	4421	120.262	531679	33.691	148950	86.571	382729				4	1	4421	120.614	533233	31.667	140000	88.947	393233
		4421	130.212	575668	41.439	183202	88.773	392466	87.672	387598				4421	104.671	462752	29.662	131137	75.009	331615	81.978	362424
	2	4421	106.222	469609	32.469	143545	73.753	326064				3	1	4421	128.28	567126	61.904	273677	66.376	293449
		4421	99.376	439342	36.149	159814	63.227	279528	68.49	302796				4421	130.435	576654	60.125	265814	70.31	310840	68.343	302144
2	1	4421	117.359	518842	36.895	163115	80.464	355727					2	4421	103.335	456844	50.947	225237	52.388	231607
		4421	113.635	502380	42.275	186899	71.36	315481	75.912	335604				4421	107.509	475297	38.669	170956	68.84	304341	60.614	267974
	2	4421	147.789	653373	55.776	246585	92.013	406788				2	1	4421	158.512	700782	49.514	218901	108.998	481881
		4421	159.574	705475	49.901	220613	109.673	484862	100.843	445825				4421	138.499	612304	41.265	182433	97.234	429871	103.116	455876
1	1	4421	152.199	672873	72.454	320317	79.745	352556					2	4421	146.197	646338	42.242	186754	103.955	459584
		4421	176.054	778335	84.104	371824	91.95	406511	85.8475	379534				4421	136.71	604397	52.05	230111	84.66	374286	94.3075	416935
	2	4421	140.94	623094	57.509	254249	83.431	368845				1	1	4421	124.37	549840	44.202	195418	80.168	354422
		4421	136.182	602061	67.754	299541	68.428	302520	75.9295	335682				4421	116.54	515225	51.38	227153	65.16	288072	72.664	321247
													2	4421	105.279	465437	36.674	162137	68.605	303300
														4421	118.51	523933	38.385	169698	80.125	354235	74.365	328768
Below is an indepedently completed biological replicate using different RCon and RΔ11 clones.
RCon-2			Mean pixel		Background	Background	Corrected Mean	Corrected	Average per cell	Average per cell		RCon-2			Mean pixel		Background	Background	Corrected Mean	Corrected	Average per cell	Average per cell
Image	Cell	Area	intensity	Intensity	mean pixel	intensity	Pixel intensity	Intensity	Mean Pixel	Intensity		Image	Cell	Area	intensity	Intensity	mean pixel	intensity	Pixel intensity	Intensity	Mean Pixel	Intensity
13	1	4421	103.066	455656	14.96	66138	88.106	389518				16	1	4421	114.838	507700	30.939	136782	83.899	370918
		4421	109.22	482863	17.142	75785	92.078	407078	90.092	398298				4421	128.073	566212	33.461	147931	94.612	418281	89.2555	394600
12	1	4421	109.596	484524	17.471	77239	92.125	407285				15	1	4421	128.905	569890	33.504	148123	95.401	421767
		4421	129.948	574498	20.341	89928	109.607	484570	100.866	445928				4421	116.495	515025	31.16	137758	85.335	377267	90.368	399517
11	1	4421	130.151	575397	16.866	74565	113.285	500832				14	1	4421	102.205	451847	21.933	96968	80.272	354879
		4421	122.679	542363	10.026	44323	112.653	498040	112.969	499436				4421	85.369	377415	18.871	83429	66.498	293986	73.385	324432
	2	4421	137.916	609726	28.021	123883	109.895	485843				13	1	4421	91.612	405015	26.826	118596	64.786	286419
		4421	155.131	685833	12.529	55389	142.602	630444	126.249	558144				4421	107.71	476186	22.771	100671	84.939	375515	74.8625	330967
10	1	4421	128.888	569813	32.062	141747	96.826	428066				11	1	4421	147.061	650156	39.923	176498	107.138	473658
		4421	131.97	583438	33.803	149443	98.167	433995	97.4965	431030				4421	140.317	620341	42.651	188561	97.666	431780	102.402	452719
9	1	4421	151.739	670838	32.036	141631	119.703	529207				10	1	4421	129.614	573023	37.717	166746	91.897	406277
		4421	130.385	576431	26.376	116607	104.009	459824	111.856	494516				4421	136.186	602079	27.929	123473	108.257	478606	100.077	442442
8	1	4421	119.952	530308	30.472	134717	89.48	395591				9	1	4421	91.694	405377	20.17	89171	71.524	316206
		4421	117.158	517955	23.38	103363	93.778	414592	91.629	405092				4421	117.006	517284	20.304	89766	96.702	427518	84.113	371862
7	1	4421	153.244	677491	57.501	254213	95.743	423278				8	1	4421	75.553	334018	24.867	109938	50.686	224080
		4421	171.379	757667	52.263	231053	119.116	526614	107.429	474946				4421	101.165	447251	21.389	94562	79.776	352689	65.231	288384
6	1	4421	134.261	593566	32.766	144860	101.495	448706					2	4421	142.306	629135	34.202	151207	108.104	477928
		4421	140.063	619217	34.136	150914	105.927	468303	103.711	458504				4421	138.534	612458	41.163	181982	97.371	430476	102.738	454202
5	1	4421	117.328	518706	19.035	84154	98.293	434552				7	1	4421	103.345	456887	35.612	157441	67.733	299446
		4421	117.573	519792	24.946	110287	92.627	409505	95.46	422028				4421	105.738	467469	29.071	128522	76.667	338947	72.2	319196
4	1	4421	81.894	362053	18.567	82086	63.327	279967				6	1	4421	126.698	560134	32.819	145093	93.879	415041
		4421	87.981	388963	16.124	71285	71.857	317678	67.592	298822				4421	125.873	556486	26.762	118315	99.111	438171	96.495	426606
	2	4421	99.477	439789	19.885	87913	79.592	351876				5	1	4421	92.805	410291	24.988	110471	67.817	299820
		4421	96.829	428079	20.62	91161	76.209	336918	77.9005	344397				4421	92.543	409132	19.254	85122	73.289	324010	70.553	311915
3	1	4421	121.426	536823	34.495	152502	86.931	384321				4	1	4421	84.657	374269	25.977	114846	58.68	259423
		4421	111.684	493757	27.709	122500	83.975	371257	85.453	377789				4421	89.856	397252	25.397	112281	64.459	284971	61.5695	272197
2	1	4421	183.72	812225	57.069	252303	126.651	559922				3	1	4421	82.851	366283	21.61	95538	61.241	270745
		4421	173.365	766445	50.61	223749	122.755	542696	124.703	551309				4421	82.805	366082	20.815	92021	61.99	274061	61.6155	272403
1	1	4421	132.101	584017	35.257	155873	96.844	428144				2	1	4421	93.153	411830	24.22	107078	68.933	304752
		4421	109.463	483936	32.323	142900	77.14	341036	86.992	384590				4421	86.779	383651	21.451	94837	65.328	288814	67.1305	296783
												1	1	4421	91.82	405936	26.473	117035	65.347	288901
														4421	101.075	446854	28.723	126985	72.352	319869	68.8495	304385
RCon-2 AurA-i			Mean pixel		Background	Background	Corrected Mean	Corrected	Average per cell	Average per cell		RCon-2 AurA-i			Mean pixel		Background	Background	Corrected Mean	Corrected	Average per cell	Average per cell
Image	Cell	Area	intensity	Intensity	mean pixel	intensity	Pixel intensity	Intensity	Mean Pixel	Intensity		Image	Cell	Area	intensity	Intensity	mean pixel	intensity	Pixel intensity	Intensity	Mean Pixel	Intensity
9	1	4421	85.636	378597	26.179	115737	59.457	262860				13	1	4421	105.285	465467	29.426	130091	75.859	335376
		4421	82.404	364306	17.84	78869	64.564	285437	62.0105	274148				4421	111.185	491547	23.739	104951	87.446	386596	81.6525	360986
	2	4421	73.737	325992	17.285	76419	56.452	249573					2	4421	111.221	491709	28.076	124122	83.145	367587
		4421	67.777	299644	21.171	93598	46.606	206046	51.529	227810				4421	109.031	482028	32.783	144933	76.248	337095	79.6965	352341
8	1	4421	85.937	379928	20.386	90125	65.551	289803				12	1	4421	123.004	543802	33.043	146085	89.961	397717
		4421	91.195	403175	22.405	99052	68.79	304123	67.1705	296963				4421	122.237	540408	38.287	169268	83.95	371140	86.9555	384428
7	1	4421	56.62	250317	14.354	63459	42.266	186858				11	1	4421	117.542	519654	33.001	145899	84.541	373755
		4421	59.884	264749	17.297	76472	42.587	188277	42.4265	187568				4421	118.512	523943	36.243	160231	82.269	363712	83.405	368734
6	1	4421	100.559	444571	23.502	103903	77.057	340668				10	1	4421	151.825	671219	44.316	195919	107.509	475300
		4421	105.668	467159	19.169	84744	86.499	382415	81.778	361542				4421	142.663	630712	48.302	213542	94.361	417170	100.935	446235
	2	4421	80.867	357512	21.112	93338	59.755	264174					2	4421	130.078	575076	37.909	167596	92.169	407480
		4421	82.696	365601	18.675	82560	64.021	283041	61.888	273608				4421	119.165	526829	29.692	131268	89.473	395561	90.821	401520
	3	4421	79.556	351719	18.203	80477	61.353	271242				9	1	4421	96.392	426148	31.612	139756	64.78	286392
		4421	79.638	352078	16.63	73523	63.008	278555	62.1805	274898				4421	90.546	400304	27.135	119963	63.411	280341	64.0955	283366
5	1	4421	72.358	319893	21.787	96321	50.571	223572				8	1	4421	109.156	482577	20.398	90181	88.758	392396
		4421	68.732	303862	26.4	116713	42.332	187149	46.4515	205360				4421	101.468	448590	20.529	90758	80.939	357832	84.8485	375114
	2	4421	78.453	346841	16.396	72487	62.057	274354				7	1	4421	100.374	443755	36.477	161267	63.897	282488
		4421	78.099	345274	19.978	88321	58.121	256953	60.089	265654				4421	104.223	460772	29.786	131685	74.437	329087	69.167	305788
4	1	4421	66.57	294304	15.259	67459	51.311	226845				6	1	4421	98.167	433995	29.345	129736	68.822	304259
		4421	65.273	288571	14.087	62280	51.186	226291	51.2485	226568				4421	109.52	484186	29.053	128445	80.467	355741	74.6445	330000
	2	4421	66.797	295308	13.277	58699	53.52	236609				5	1	4421	120.44	532465	44.276	195745	76.164	336720
		4421	59.781	264294	14.122	62434	45.659	201860	49.5895	219234				4421	124.962	552455	42.211	186617	82.751	365838	79.4575	351279
	3	4421	70.452	311468	17.949	79352	52.503	232116					2	4421	124.15	548866	55.376	244816	68.774	304050
		4421	61.185	270499	11.442	50583	49.743	219916	51.123	226016				4421	148.858	658101	61.604	272351	87.254	385750	78.014	344900
3	1	4421	96.676	427406	26.243	116019	70.433	311387				4	1	4421	132.403	585354	39.767	175810	92.636	409544
		4421	100.015	442166	24.75	109420	75.265	332746	72.849	322066				4421	116.097	513266	39.957	176652	76.14	336614	84.388	373079
2	1	4421	95.055	420239	19.376	85662	75.679	334577				3	1	4421	83.468	369013	28.371	125428	55.097	243585
		4421	97.168	429579	21.155	93525	76.013	336054	75.846	335316				4421	103.458	457389	28.451	125782	75.007	331607	65.052	287596
1	1	4421	39.758	175771	14.191	62740	25.567	113031					2	4421	118.473	523769	36.002	159163	82.471	364606
		4421	54.721	241922	15.924	70401	38.797	171521	32.182	142276				4421	119.62	528842	44.937	198667	74.683	330175	78.577	347390
												2	1	4421	80.9	357660	25.177	111308	55.723	246352
														4421	80.362	355280	32.583	144049	47.779	211231	51.751	228792
												1	1	4421	83.856	370726	25.543	112924	58.313	257802
														4421	102.226	451942	25.696	113601	76.53	338341	67.4215	298072
RΔ11-2			Mean pixel		Background	Background	Corrected Mean	Corrected	Average per cell	Average per cell		RΔ11-2			Mean pixel		Background	Background	Corrected Mean	Corrected	Average per cell	Average per cell
Image	Cell	Area	intensity	Intensity	mean pixel	intensity	Pixel intensity	Intensity	Mean Pixel	Intensity		Image	Cell	Area	intensity	Intensity	mean pixel	intensity	Pixel intensity	Intensity	Mean Pixel	Intensity
9	1	4421	142.075	628115	37.17	164329	104.905	463786				10	1	4421	106.792	472128	32.066	141765	74.726	330363
		4421	137.953	609891	28.815	127392	109.138	482499	107.022	473142				4421	98.956	437484	26.59	117556	72.366	319928	73.546	325146
8	1	4421	171.911	760018	41.864	185082	130.047	574936				9	1	4421	76.493	338175	19.327	85446	57.166	252729
		4421	136.904	605253	47.211	208722	89.693	396531	109.87	485734				4421	64.283	284196	20.725	91624	43.558	192572	50.362	222650
	2	4421	190.248	841087	54.481	240862	135.767	600225					2	4421	97.753	432167	34.064	150597	63.689	281570
		4421	202.205	893949	71.363	315497	130.842	578452	133.305	589338				4421	93.038	411322	33.601	148548	59.437	262774	61.563	272172
7	1	4421	113.705	502690	23.33	103142	90.375	399548					3	4421	80.696	356756	24.089	106497	56.607	250259
		4421	78.978	349160	28.801	127330	50.177	221830	70.276	310689				4421	89.245	394554	22.631	100053	66.614	294501	61.6105	272380
	2	4421	101.527	448849	29.353	129768	72.174	319081					4	4421	91.085	402686	24.546	108517	66.539	294169
		4421	94.737	418833	24.529	108444	70.208	310389	71.191	314735				4421	136.322	602681	27.546	121783	108.776	480898	87.6575	387534
6	1	4421	162.534	718561	38.292	169288	124.242	549273				8	1	4421	121.197	535812	40.138	177448	81.059	358364
		4421	159.104	703398	41.908	185276	117.196	518122	120.719	533698				4421	114.28	505231	40.414	178670	73.866	326561	77.4625	342462
5	1	4421	100.046	442302	47.407	209588	52.639	232714				7	1	4421	81.033	358249	27.899	123340	53.134	234909
		4421	110.321	487731	29.256	129339	81.065	358392	66.852	295553				4421	82.8	366059	29.446	130182	53.354	235877	53.244	235393
4	1	4421	124.397	549957	31.344	138572	93.053	411385				6	1	4421	128.91	569913	31.484	139189	97.426	430724
		4421	133.856	591777	37.36	165168	96.496	426609	94.7745	418997				4421	107.086	473429	32.602	144134	74.484	329295	85.955	380010
	2	4421	142.442	629735	36.594	161780	105.848	467955				5	1	4421	95.379	421669	27.888	123294	67.491	298375
		4421	143.889	636135	28.146	124434	115.743	511701	110.796	489828				4421	97.759	432194	31.373	138698	66.386	293496	66.9385	295936
	3	4421	168.56	745202	44.943	198693	123.617	546509					2	4421	86.277	381431	23.464	103736	62.813	277695
		4421	214.879	949981	56.786	251052	158.093	698929	140.855	622719				4421	88.388	390764	36.76	162518	51.628	228246	57.2205	252970
3	1	4421	135.528	599171	33.188	146725	102.34	452446				4	1	4421	102.491	453112	32.956	145699	69.535	307413
		4421	114.243	505069	24.699	109193	89.544	395876	95.942	424161				4421	107.698	476133	37.503	165800	70.195	310333	69.865	308873
	2	4421	126.798	560572	40.537	179215	86.261	381357					2	4421	118.338	523174	32.942	145637	85.396	377537
		4421	120.779	533966	41.576	183808	79.203	350158	82.732	365758				4421	125.428	554519	45.32	200358	80.108	354161	82.752	365849
2	1	4421	76.598	338641	33.294	147191	43.304	191450				3	1	4421	97.692	431895	34.752	153639	62.94	278256
		4421	79.42	351116	27.803	122918	51.617	228198	47.4605	209824				4421	99.699	440771	32.078	141816	67.621	298955	65.2805	288606
1	1	4421	96.724	427617	21.699	95931	75.025	331686					2	4421	139.235	615556	30.437	134561	108.798	480995
		4421	96.524	426731	37.718	166750	58.806	259981	66.9155	295834				4421	121.627	537711	52.781	233344	68.846	304367	88.822	392681
	2	4421	97.747	432139	25.473	112618	72.274	319521				2	1	4421	95.073	420317	22.303	98602	72.77	321715
		4421	110.902	490297	22.736	100515	88.166	389782	80.22	354652				4421	106.205	469531	16.892	74680	89.313	394851	81.0415	358283
													2	4421	107.811	476632	36.659	162070	71.152	314562
														4421	98.457	435277	37.344	165098	61.113	270179	66.1325	292370
													3	4421	109.126	482444	38.651	170874	70.475	311570
														4421	129.186	571132	38.967	172271	90.219	398861	80.347	355216
												1	1	4421	122.803	542912	35.786	158209	87.017	384703
														4421	120.704	533631	37.632	166373	83.072	367258	85.0445	375980
