# Supplementary material for: CEP192 localises mitotic Aurora-A activity by priming its interaction with TPX2
Source: EMBO J. 2024 Sep 26;43(22):5381–420. doi: 10.1038/s44318-024-00240-z (PMC11574021; doi:10.1038/s44318-024-00240-z)
Supplement: Supplementary file 9 — Source data Fig. 7 [file 44318_2024_240_MOESM9_ESM.zip › Figure 7/7J/Source data_Figure 7J_Numerical values.xlsx]

## Sheet: 7J NuMA intensity
Source Data Figure 7J
7J NuMA intensity
NuMA spindle pole intensity measured using a 35 pixel diameter circle										Plotted value												Plotted value
Repeat 1												Repeat 2
RCon-1			Mean pixel		Background	Background	Corrected Mean	Corrected	Average per cell	Average per cell		RCon-1			Mean pixel		Background	Background	Corrected Mean	Corrected	Average per cell	Average per cell
Image	Cell	Area	intensity	Intensity	mean pixel	intensity	Pixel intensity	Intensity	Mean Pixel	Intensity		Image	Cell	Area	intensity	Intensity	mean pixel	intensity	Pixel intensity	Intensity	Mean Pixel	Intensity
9	1	973	52.633	51212	27.737	26988	26988	24.896				10	1	973	87.211	84856	46.04	44797	44797	41.171
		973	51.689	50293	26.026	25323	25323	25.663	25.2795	24597				973	80.378	78208	48.66	47346	47346	31.718	36.4445	35460.5
8	1	973	72.985	71014	39.691	38619	38619	33.294				9	1	973	56.746	55214	37.33	36322	36322	19.416
		973	87.468	85106	42.252	41111	41111	45.216	39.255	38195				973	66.934	65127	36.125	35150	35150	30.809	25.1125	24434.5
7	1	973	62.059	60383	42.536	41388	41388	19.523					2	973	95.042	92476	54.67	53194	53194	40.372
		973	71.592	69659	42.63	41479	41479	28.962	24.2425	23587.5				973	69.533	67656	57.182	55638	55638	12.351	26.3615	25650
6	1	973	74.227	72223	48.575	47263	47263	25.652				8	1	973	51.933	50531	31.007	30170	30170	20.926
		973	69.4	67526	48.409	47102	47102	20.991	23.3215	22692				973	59.088	57493	33.418	32516	32516	25.67	23.298	22669
	2	973	90.391	87950	71.082	69163	69163	19.309				7	1	973	74.21	72206	41.924	40792	40792	32.286
		973	74.801	72781	58.706	57121	57121	16.095	17.702	17223.5				973	66.321	64530	41.106	39996	39996	25.215	28.7505	27974
5	1	973	90.444	88002	47.367	46088	46088	43.077				6	1	973	74.41	72401	44.754	43546	43546	29.656
		973	101.473	98733	52.385	50971	50971	49.088	46.0825	44838				973	75.893	73844	43.421	42249	42249	32.472	31.064	30225
4	1	973	85.736	83421	47.307	46030	46030	38.429					2	973	96.296	93696	45.386	44161	44161	50.91
		973	86.676	84336	46.474	45219	45219	40.202	39.3155	38254				973	97.254	94628	45.36	44135	44135	51.894	51.402	50014
	2	973	38.109	37080	22.342	21739	21739	15.767				5	1	973	45.645	44413	41.237	40124	40124	4.408
		973	36.822	35828	20.439	19887	19887	16.383	16.075	15641				973	58.381	56805	38.862	37813	37813	19.519	11.9635	11640.5
3	1	973	55.706	54202	33.353	32452	32452	22.353				4	1	973	45.764	44528	25.971	25270	25270	19.793
		973	72.197	70248	34.433	33503	33503	37.764	30.0585	29247.5				973	42.453	41307	26.288	25578	25578	16.165	17.979	17493.5
	2	973	78.147	76037	49.549	48211	48211	28.598					2	973	50.127	48774	31.355	30508	30508	18.772
		973	78.579	76457	48.871	47551	47551	29.708	29.153	28366				973	50.911	49536	32.078	31212	31212	18.833	18.8025	18295
	3	973	70.704	68795	44.413	43214	43214	26.291				3	1	973	77.211	75126	36.654	35664	35664	40.557
		973	98.934	96263	56.996	55457	55457	41.938	34.1145	33193.5				973	78.714	76589	36.481	35496	35496	42.233	41.395	40277.5
2	1	973	68.747	66891	32.323	31450	31450	36.424					2	973	74.962	72938	52.356	50942	50942	22.606
		973	70.819	68907	30.835	30002	30002	39.984	38.204	37173				973	75.781	73735	48.233	46931	46931	27.548	25.077	24400
	2	973	64.886	63134	21.502	20921	20921	43.384				2	1	973	77.246	75160	53.7	52250	52250	23.546
		973	46.88	45614	21	20433	20433	25.88	34.632	33697				973	79.208	77069	53.914	52458	52458	25.294	24.42	23760.5
1	1	973	50.096	48743	19.618	19088	19088	30.478				1	1	973	56.839	55304	36.505	35519	35519	20.334
		973	48.607	47295	17.75	17271	17271	30.857	30.6675	29839.5				973	59.516	57909	34.31	33384	33384	25.206	22.77	22155
	2	973	46.015	44773	16.764	16311	16311	29.251					2	973	54.47	52999	30.345	29526	29526	24.125
		973	39.194	38136	17.189	16725	16725	22.005	25.628	24936.5				973	60.112	58489	30.383	29563	29563	29.729	26.927	26199.5
12	1	973	59.673	58062	39.021	37967	37967	20.652					3	973	77.243	75157	42.52	41372	41372	34.723
		973	47.732	46443	41.568	40446	40446	6.164	13.408	13046				973	68.491	66642	41.56	40438	40438	26.931	30.827	29994.5
13	1	973	63.358	61647	44.612	43407	43407	18.746
		973	72.961	70991	43.24	42073	42073	29.721	24.2335	23579
11	1	973	72.287	70335	38.171	37140	37140	34.116
		973	58.132	56562	41.565	40443	40443	16.567	25.3415	24657
10	1	973	75.277	73245	58.956	57364	57364	16.321
		973	79.841	77685	55.209	53718	53718	24.632	20.4765	19924
RCon-1 AurA-i			Mean pixel		Background	Background	Corrected Mean	Corrected	Average per cell	Average per cell		RCon-1 AurA-i			Mean pixel		Background	Background	Corrected Mean	Corrected	Average per cell	Average per cell
Image	Cell	Area	intensity	Intensity	mean pixel	intensity	Pixel intensity	Intensity	Mean Pixel	Intensity		Image	Cell	Area	intensity	Intensity	mean pixel	intensity	Pixel intensity	Intensity	Mean Pixel	Intensity
14	1	973	136.373	132691	47.153	45880	45880	89.22				10	1	973	52.189	50780	20.706	20147	20147	31.483
		973	114.745	111647	52.392	50977	50977	62.353	75.7865	73740.5				973	58.703	57118	19.397	18873	18873	39.306	35.3945	34439
	2	973	145.682	141749	53.906	52451	52451	91.776					2	973	150.871	146797	28.431	27663	27663	122.44
		973	160.936	156591	55.912	54402	54402	105.024	98.4	95743.5				973	154.34	150173	30.158	29344	29344	124.182	123.311	119982
13	1	973	136.637	132948	42.19	41051	41051	94.447				9	1	973	110.468	107485	42.27	41129	41129	68.198
		973	154.169	150006	40.756	39656	39656	113.413	103.93	101124				973	121.599	118316	40.657	39559	39559	80.942	74.57	72556.5
	2	973	85.865	83547	12.33	11997	11997	73.535				8	1	973	110.113	107140	46.471	45216	45216	63.642
		973	80.819	78637	12.633	12292	12292	68.186	70.8605	68947.5				973	126.413	123000	47.73	46441	46441	78.683	71.1625	69241.5
12	1	973	87.364	85005	30.76	29929	29929	56.604					2	973	92.945	90435	36.243	35264	35264	56.702
		973	102.42	99655	27.27	26534	26534	75.15	65.877	64098.5				973	91.106	88646	36.01	35038	35038	55.096	55.899	54389.5
	2	973	111.382	108375	32.778	31893	31893	78.604				7	1	973	87.466	85104	33.566	32660	32660	53.9
		973	104.723	101895	33.675	32766	32766	71.048	74.826	72805.5				973	139.989	136209	33.313	32414	32414	106.676	80.288	78119.5
11	1	973	122.739	119425	43.226	42059	42059	79.513					2	973	96.351	93750	22.583	21973	21973	73.768
		973	117.365	114196	44.864	43653	43653	72.501	76.007	73954.5				973	95.588	93007	23.578	22941	22941	72.01	72.889	70921.5
	2	973	114.236	111152	37.073	36072	36072	77.163				6	1	973	96.625	94016	27.183	26449	26449	69.442
		973	111.808	108789	41.959	40826	40826	69.849	73.506	71521.5				973	113.705	110635	26.185	25478	25478	87.52	78.481	76362
10	1	973	77.674	75577	28.061	27303	27303	49.613				5	1	973	87.217	84862	32.992	32101	32101	54.225
		973	79.268	77128	27.862	27110	27110	51.406	50.5095	49146				973	87.748	85379	32.848	31961	31961	54.9	54.5625	53089.5
	2	973	141.028	137220	44.841	43630	43630	96.187					2	973	148.323	144318	45.17	43950	43950	103.153
		973	138.003	134277	45.716	44482	44482	92.287	94.237	91692.5				973	131.909	128347	51.883	50482	50482	80.026	91.5895	89116.5
9	1	973	101.193	98461	33.498	32594	32594	67.695					3	973	129.734	126231	45.229	44008	44008	84.505
		973	98.362	95706	33.885	32970	32970	64.477	66.086	64301.5				973	124.177	120824	42.583	41433	41433	81.594	83.0495	80807
8	1	973	110.044	107073	50.024	48673	48673	60.02				4	1	973	82.821	80585	36.641	35652	35652	46.18
		973	141.396	137578	56.855	55320	55320	84.541	72.2805	70329				973	90.573	88128	39.6	38531	38531	50.973	48.5765	47265
7	1	973	117.767	114587	34.734	33796	33796	83.033					2	973	107.831	104920	37.423	36413	36413	70.408
		973	114.58	111486	36.052	35079	35079	78.528	80.7805	78599				973	99.948	97249	34.005	33087	33087	65.943	68.1755	66334.5
6	1	973	125.361	121976	35.902	34933	34933	89.459				3	1	973	112.27	109239	46.298	45048	45048	65.972
		973	118.924	115713	36.951	35953	35953	81.973	85.716	83401.5				973	104.307	101491	48.818	47500	47500	55.489	60.7305	59091
5	1	973	93.991	91453	28.946	28164	28164	65.045				2	1	973	118.217	115025	37.609	36594	36594	80.608
		973	84.127	81856	37.079	36078	36078	47.048	56.0465	54533.5				973	121.997	118703	39.267	38207	38207	82.73	81.669	79463.5
	2	973	100.568	97853	24.439	23779	23779	76.129				1	1	973	80.395	78224	38.589	37547	37547	41.806
		973	100.298	97590	25.723	25028	25028	74.575	75.352	73318				973	89.217	86808	30.778	29947	29947	58.439	50.1225	48769
4	1	973	93.416	90894	41.505	40384	40384	51.911					2	973	142.848	138991	40.176	39091	39091	102.672
		973	112.814	109768	39.879	38802	38802	72.935	62.423	60738				973	96.77	94157	40.975	39869	39869	55.795	79.2335	77094
3	1	973	117.802	114621	48.444	47136	47136	69.358
		973	122.839	119522	46.834	45569	45569	76.005	72.6815	70719
2	1	973	142.276	138435	63.955	62228	62228	78.321
		973	140.162	136378	69.644	67764	67764	70.518	74.4195	72410.5
1	1	973	115.592	112471	35.47	34512	34512	80.122
		973	122.126	118829	41.997	40863	40863	80.129	80.1255	77962.5
RΔ11-1			Mean pixel		Background	Background	Corrected Mean	Corrected	Average per cell	Average per cell		RΔ11-1			Mean pixel		Background	Background	Corrected Mean	Corrected	Average per cell	Average per cell
Image	Cell	Area	intensity	Intensity	mean pixel	intensity	Pixel intensity	Intensity	Mean Pixel	Intensity		Image	Cell	Area	intensity	Intensity	mean pixel	intensity	Pixel intensity	Intensity	Mean Pixel	Intensity
7	1	973	157.173	152929	48.047	46750	46750	109.126				9	1	973	156.988	152749	62.293	60611	60611	94.695
		973	148.173	144172	45.479	44251	44251	102.694	105.91	103050				973	182.308	177386	69.259	67389	67389	113.049	103.872	101068
6	1	973	119.826	116591	39.516	38449	38449	80.31					2	973	170.734	166124	74.124	72123	72123	96.61
		973	122.252	118951	44.76	43551	43551	77.492	78.901	76771				973	191.317	186151	76.899	74823	74823	114.418	105.514	102664
	2	973	118.662	115458	41.38	40263	40263	77.282					3	973	143.798	139915	66.988	65179	65179	76.81
		973	105.64	102788	42.109	40972	40972	63.531	70.4065	68505.5				973	112.459	109423	52.225	50815	50815	60.234	68.522	66672
5	1	973	119.429	116204	35.896	34927	34927	83.533				8	1	973	116.368	113226	57.308	55761	55761	59.06
		973	116.382	113240	36.546	35559	35559	79.836	81.6845	79479				973	114.117	111036	52.166	50758	50758	61.951	60.5055	58871.5
	2	973	115.965	112834	36.279	35299	35299	79.686					2	973	105.494	102646	37.172	36168	36168	68.322
		973	110.284	107306	34.533	33601	33601	75.751	77.7185	75620				973	96.286	93686	35.721	34757	34757	60.565	64.4435	62703.5
	3	973	156.144	151928	56.526	55000	55000	99.618				7	1	973	146.121	142176	40.668	39570	39570	105.453
		973	181.92	177008	54.095	52634	52634	127.825	113.721	110651				973	146.996	143027	35.45	34493	34493	111.546	108.5	105570
4	1	973	109.304	106353	36.933	35936	35936	72.371				6	1	973	108.237	105315	32.834	31947	31947	75.403
		973	105.282	102439	34.378	33450	33450	70.904	71.6375	69703				973	99.021	96347	34.219	33295	33295	64.802	70.1025	68210
	2	973	85.427	83120	27.696	26948	26948	57.731					2	973	180.584	175708	72.798	70832	70832	107.786
		973	102.217	99457	27.984	27228	27228	74.233	65.982	64200.5				973	178.672	173848	75.991	73939	73939	102.681	105.233	102392
3	1	973	109.121	106175	34.752	33814	33814	74.369				5	1	973	124.553	121190	53.642	52194	52194	70.911
		973	117.186	114022	33.824	32911	32911	83.362	78.8655	76736				973	121.676	118391	56.43	54906	54906	65.246	68.0785	66240.5
	2	973	138.535	134795	53.634	52186	52186	84.901				4	1	973	151.606	147513	29.497	28701	28701	122.109
		973	157.571	153317	52.064	50658	50658	105.507	95.204	92634				973	126.492	123077	30.951	30115	30115	95.541	108.825	105887
2	1	973	139.752	135979	52.365	50951	50951	87.387				3	1	973	133.311	129712	43.965	42778	42778	89.346
		973	146.747	142785	53.965	52508	52508	92.782	90.0845	87652.5				973	131.695	128139	44.658	43452	43452	87.037	88.1915	85810.5
	2	973	153.915	149759	51.641	50247	50247	102.274					2	973	133.161	129566	50.514	49150	49150	82.647
		973	148.69	144675	51.247	49863	49863	97.443	99.8585	97162				973	128.474	125005	50.654	49286	49286	77.82	80.2335	78067.5
1	1	973	96.927	94310	30.988	30151	30151	65.939				2	1	716	191.795	137325	65.003	63248	63248	126.792
		973	118.304	115110	33.009	32118	32118	85.295	75.617	73575.5				716	154.601	110694	62.077	60401	60401	92.524	109.658	62185
	2	973	146.254	142305	49.234	47905	47905	97.02					2	973	188.451	183363	68.139	66299	66299	120.312
		973	143.273	139405	49.667	48326	48326	93.606	95.313	92739.5				973	182.86	177923	74.269	72264	72264	108.591	114.452	111362
	3	973	102.149	99391	32.43	31554	31554	69.719				1	1	973	141.858	138028	34.171	33248	33248	107.687
		973	109.56	106602	35.277	34325	34325	74.283	72.001	70057				973	128.321	124856	34.068	33148	33148	94.253	100.97	98244
													2	973	105.054	102218	43.297	42128	42128	61.757
														973	123.183	119857	44.585	43381	43381	78.598	70.1775	68283
Below is an indepedently completed biological replicate using different RCon and RΔ11 clones.
RCon-2			Mean pixel		Background	Background	Corrected Mean	Corrected	Average per cell	Average per cell		RCon-2			Mean pixel		Background	Background	Corrected Mean	Corrected	Average per cell	Average per cell
Image	Cell	Area	intensity	Intensity	mean pixel	intensity	Pixel intensity	Intensity	Mean Pixel	Intensity		Image	Cell	Area	intensity	Intensity	mean pixel	intensity	Pixel intensity	Intensity	Mean Pixel	Intensity
13	1	973	60.153	58529	24.816	24146	35.337	34383				15	1	973	61.403	59745	26.16	25454	35.243	34291
		973	52.53	51112	22.612	22001	29.918	29111	32.6275	31747				973	71.529	69598	26.292	25582	45.237	44016	40.24	39153.5
12	1	973	61.451	59792	28.236	27474	33.215	32318				14	1	973	62.09	60414	26.628	25909	35.462	34505
		973	73.284	71305	31.616	30762	41.668	40543	37.4415	36430.5				973	51.742	50345	26.543	25826	25.199	24519	30.3305	29512
1	1	973	42.979	41819	12.367	12033	30.612	29786				13	1	973	57.324	55776	18.954	18442	38.37	37334
		973	38.314	37280	15.872	15443	22.442	21837	26.527	25811.5				973	47.464	46182	17.8	17319	29.664	28863	34.017	33098.5
	2	973	31.078	30239	24.101	23450	6.977	6789				12	1	973	54.909	53426	18.956	18444	35.953	34982
		973	31.546	30694	21.556	20974	9.99	9720	8.4835	8254.5				973	56.633	55104	19.016	18503	37.617	36601	36.785	35791.5
10	1	973	66.959	65151	26.575	25857	40.384	39294				11	1	973	44.114	42923	27.12	26388	16.994	16535
		973	61.084	59435	26.76	26037	34.324	33398	37.354	36346				973	39.429	38364	24.085	23435	15.344	14929	16.169	15732
9	1	973	57.696	56138	33.679	32770	24.017	23368				10	1	973	59.428	57823	30.203	29388	29.225	28435
		973	59.509	57902	38.865	37816	20.644	20086	22.3305	21727				973	60.213	58587	30.493	29670	29.72	28917	29.4725	28676
8	1	973	51.708	50312	21.895	21304	29.813	29008				9	1	973	55.007	53522	23.217	22590	31.79	30932
		973	52.65	51228	21.187	20615	31.463	30613	30.638	29810.5				973	59.948	58329	24.012	23364	35.936	34965	33.863	32948.5
7	1	973	84.54	82257	55.646	54144	28.894	28113				8	1	973	47.283	46006	25.033	24357	22.25	21649
		973	87.706	85338	56.391	54868	31.315	30470	30.1045	29291.5				973	54.001	52543	25.046	24370	28.955	28173	25.6025	24911
6	1	973	56.482	54957	27.839	27087	28.643	27870					2	973	59.995	58375	26.573	25856	33.422	32519
		973	67.284	65467	28.018	27262	39.266	38205	33.9545	33037.5				973	73.214	71237	28.136	27376	45.078	43861	39.25	38190
5	1	973	61.613	59949	29.432	28637	32.181	31312				7	1	973	60.905	59261	27.418	26678	33.487	32583
		973	64.573	62830	30.275	29458	34.298	33372	33.2395	32342				973	61.077	59428	28.3	27536	32.777	31892	33.132	32237.5
4	1	973	44.368	43170	24.493	23832	19.875	19338				6	1	973	55.507	54008	28.756	27980	26.751	26028
		973	40.353	39263	21.895	21304	18.458	17959	19.1665	18648.5				973	70.605	68699	27.28	26543	43.325	42156	35.038	34092
	2	973	94.673	92117	71.305	69380	23.368	22737				5	1	973	45.798	44561	20.377	19827	25.421	24734
		973	77.236	75151	57.841	56279	19.395	18872	21.3815	20804.5				973	51.308	49923	19.551	19023	31.757	30900	28.589	27817
3	1	973	67.94	66106	37.675	36658	30.265	29448				4	1	973	53.425	51983	21.108	20538	32.317	31445
		973	58.147	56577	37.354	36345	20.793	20232	25.529	24840				973	48.918	47597	18.53	18030	30.388	29567	31.3525	30506
2	1	973	81.212	79019	48.823	47505	32.389	31514				3	1	973	30.341	29522	18.999	18486	11.342	11036
		973	69.38	67507	52.744	51320	16.636	16187	24.5125	23850.5				973	43.335	42165	20.496	19943	22.839	22222	17.0905	16629
1	1	973	109.074	106129	52.361	50947	56.713	55182				2	1	973	57.347	55799	25.483	24795	31.864	31004
		973	90.866	88413	50.595	49229	40.271	39184	48.492	47183				973	57.755	56196	26.732	26010	31.023	30186	31.4435	30595
												1	1	973	63.607	61890	29.2	28412	34.407	33478
														973	66.391	64598	35.087	34140	31.304	30458	32.8555	31968
RCon-2 AurA-i			Mean pixel		Background	Background	Corrected Mean	Corrected	Average per cell	Average per cell		RCon-2 AurA-i			Mean pixel		Background	Background	Corrected Mean	Corrected	Average per cell	Average per cell
Image	Cell	Area	intensity	Intensity	mean pixel	intensity	Pixel intensity	Intensity	Mean Pixel	Intensity		Image	Cell	Area	intensity	Intensity	mean pixel	intensity	Pixel intensity	Intensity	Mean Pixel	Intensity
9	1	973	81.573	79371	14.93	14527	66.643	64844				13	1	973	105.037	102201	30.728	29898	74.309	72303
		973	74.158	72156	22.252	21651	51.906	50505	59.2745	57674.5				973	127.107	123675	27.444	26703	99.663	96972	86.986	84637.5
	2	973	84.608	82324	23.64	23002	60.968	59322					2	973	113.226	110169	26.503	25787	86.723	84382
		973	86.776	84433	22.949	22329	63.827	62104	62.3975	60713				973	98.711	96046	25.98	25279	72.731	70767	79.727	77574.5
8	1	973	105.054	102218	28.117	27358	76.937	74860				12	1	973	148.927	144906	38.176	37145	110.751	107761
		973	105.18	102340	28.767	27990	76.413	74350	76.675	74605				973	134.201	130578	38.721	37676	95.48	92902	103.115	100332
7	1	973	95.522	92943	19.307	18786	76.215	74157				11	1	973	143.403	139531	43.807	42624	99.596	96907
		973	82.468	80241	19.976	19437	62.492	60804	69.3535	67480.5				973	155.112	150924	43.534	42359	111.578	108565	105.587	102736
6	1	973	108.421	105494	39.529	38462	68.892	67032				10	1	973	123.742	120401	27.585	26840	96.157	93561
		973	106.898	104012	40.739	39639	66.159	64373	67.5255	65702.5				973	128.105	124646	29.754	28951	98.351	95695	97.254	94628
	2	973	78.651	76527	12.599	12259	66.052	64268					2	973	118.201	115010	21.122	20552	97.079	94458
		973	78.673	76549	12.921	12572	65.752	63977	65.902	64122.5				973	117.731	114552	21.8	21211	95.931	93341	96.505	93899.5
	3	973	74.452	72442	15.882	15453	58.57	56989				9	1	973	117.083	113922	29.653	28852	87.43	85070
		973	82.875	80637	14.247	13862	68.628	66775	63.599	61882				973	115.516	112397	32.304	31432	83.212	80965	85.321	83017.5
5	1	973	80.528	78354	15.462	15045	65.066	63309				8	1	973	118.281	115087	26.568	25851	91.713	89236
		973	66.62	64821	14.739	14341	51.881	50480	58.4735	56894.5				973	111.96	108937	28.343	27578	83.617	81359	87.665	85297.5
	2	973	65.178	63418	15.359	14944	49.819	48474				7	1	973	109.433	106478	22.651	22039	86.782	84439
		973	67.298	65481	17.656	17179	49.642	48302	49.7305	48388				973	116.768	113615	22.91	22291	93.858	91324	90.32	87881.5
4	1	973	68.257	66414	16.95	16492	51.307	49922				6	1	973	117.853	114671	27.799	27048	90.054	87623
		973	72.152	70204	16.304	15864	55.848	54340	53.5775	52131				973	101.496	98756	27.686	26938	73.81	71818	81.932	79720.5
	2	973	56.549	55022	14.733	14335	41.816	40687				5	1	973	116.705	113554	22.39	21785	5.409	5263
		973	63.734	62013	13.909	13533	49.825	48480	45.8205	44583.5				973	103.84	101036	22.497	21890	5.189	5048	5.299	5155.5
	3	973	72.695	70732	21.178	20606	51.517	50126					2	973	74.3	72294	32.036	31171	42.264	41123
		973	72.251	70300	20.149	19605	52.102	50695	51.8095	50410.5				973	108.131	105211	35.194	34244	72.937	70967	57.6005	56045
3	1	973	97.081	94460	27.753	27004	69.328	67456				4	1	973	123.869	120525	33.197	32301	90.672	88224
		973	101.323	98587	29.442	28647	71.881	69940	70.6045	68698				973	118.781	115574	33.966	33049	84.815	82525	87.7435	85374.5
2	1	973	77.26	75174	19.787	19253	57.473	55921				3	1	973	83.587	81330	22.684	22072	60.903	59258
		973	84.207	81933	22.778	22163	61.429	59770	59.451	57845.5				973	66.622	64823	20.353	19803	46.269	45020	53.586	52139
1	1	973	78.077	75969	30.542	29717	47.535	46252					2	973	113.498	110434	38.991	37938	74.507	72496
		973	83.729	81468	32.089	31223	51.64	50245	49.5875	48248.5				973	117.254	114088	40.794	39693	76.46	74395	75.4835	73445.5
												2	1	973	85.129	82831	33.563	32657	51.566	50174
														973	81.561	79359	28.594	27822	52.967	51537	52.2665	50855.5
												1	1	973	114.125	111044	17.726	17247	96.399	93797
														973	82.25	80029	17.512	17039	64.738	62990	80.5685	78393.5
RΔ11-2			Mean pixel		Background	Background	Corrected Mean	Corrected	Average per cell	Average per cell		RΔ11-2			Mean pixel		Background	Background	Corrected Mean	Corrected	Average per cell	Average per cell
Image	Cell	Area	intensity	Intensity	mean pixel	intensity	Pixel intensity	Intensity	Mean Pixel	Intensity		Image	Cell	Area	intensity	Intensity	mean pixel	intensity	Pixel intensity	Intensity	Mean Pixel	Intensity
9	1	973	112.367	109333	33.725	32814	78.642	76519				10	1	973	118.819	115611	35.652	34689	83.167	80922
		973	117.955	114770	34.218	33294	83.737	81476	81.1895	78997.5				973	106.99	104101	35.636	34674	71.354	69427	77.2605	75174.5
8	1	973	95.555	92975	34.23	33306	61.325	59669				9	1	973	69.129	67263	19.351	18829	49.778	48434
		973	83.085	80842	32.24	31370	50.845	49472	56.085	54570.5				973	62.206	60526	20.244	19697	41.962	40829	45.87	44631.5
	2	973	208.489	202860	63.744	62023	144.745	140837					2	973	93.041	90529	24.382	23724	68.659	66805
		973	203.403	197911	57.101	55559	146.302	142352	145.524	141594				973	102.384	99620	24.007	23359	78.377	76261	73.518	71533
7	1	973	104.229	101415	24.514	23852	79.715	77563					3	973	93.316	90796	25.971	25270	67.345	65526
		973	80.267	78100	25.866	25168	54.401	52932	67.058	65247.5				973	89.42	87006	25.884	25185	63.536	61821	65.4405	63673.5
	2	973	91.339	88873	37.313	36306	54.026	52567					4	973	72.514	70556	32.626	31745	39.888	38811
		973	92.766	90261	31.032	30194	61.734	60067	57.88	56317				973	103.144	100359	34.534	33602	68.61	66757	54.249	52784
6	1	973	133.708	130098	46.351	45100	87.357	84998				8	1	973	116.606	113458	51.327	49941	65.279	63517
		973	121.714	118428	49.534	48197	72.18	70231	79.7685	77614.5				973	120.991	117724	54.456	52986	66.535	64738	65.907	64127.5
5	1	973	112.141	109113	49.81	48465	62.331	60648				7	1	973	111.308	108303	44.416	43217	66.892	65086
		973	127.879	124426	55.148	53659	72.731	70767	67.531	65707.5				973	122.797	119481	44.651	43445	78.146	76036	72.519	70561
4	1	973	93.592	91065	34.128	33207	59.464	57858				6	1	973	129.656	126155	38.291	37257	91.365	88898
		973	99.304	96623	39.932	38854	59.372	57769	59.418	57813.5				973	128.562	125091	35.996	35024	92.566	90067	91.9655	89482.5
	2	973	122.176	118877	39.515	38448	82.661	80429				5	1	973	110.038	107067	33.682	32773	76.356	74294
		973	110.814	107822	32.928	32039	77.886	75783	80.2735	78106				973	113.496	110432	35.54	34580	77.956	75852	77.156	75073
	3	973	109.757	106794	47.724	46435	62.033	60359					2	973	135.258	131606	31.956	31093	103.302	100513
		973	134.234	130610	43.464	42290	90.77	88320	76.4015	74339.5				973	143.97	140083	31.752	30895	112.218	109188	107.76	104850
3	1	973	104.283	101467	36.113	35138	68.17	66329				4	1	973	132.189	128620	38.163	37133	94.026	91487
		973	90.601	88155	36.422	35439	54.179	52716	61.1745	59522.5				973	139.79	136016	40.432	39340	99.358	96676	96.692	94081.5
	2	973	102.766	99991	43.89	42705	58.876	57286					2	973	147.829	143838	51.159	49778	96.67	94060
		973	109.233	106284	41.06	39951	68.173	66333	63.5245	61809.5				973	129.273	125783	61.814	60145	67.459	65638	82.0645	79849
2	1	973	108.757	105821	31.924	31062	76.833	74759				3	1	973	118.567	115366	33.869	32955	84.698	82411
		973	119.282	116061	33.855	32941	85.427	83120	81.13	78939.5				973	112.593	109553	38.021	36994	74.572	72559	79.635	77485
1	1	973	134.257	130632	48.356	47050	85.901	83582					2	973	116.993	113834	44.467	43266	72.526	70568
		973	122.707	119394	47.748	46459	74.959	72935	80.43	78258.5				973	140.892	137088	50.328	48969	90.564	88119	81.545	79343.5
	2	973	125.286	121903	46.253	45004	79.033	76899				2	1	973	99.693	97001	33.868	32954	65.825	64047
		973	133.626	130018	46.744	45482	86.882	84536	82.9575	80717.5				973	110.049	107078	34.172	33249	75.877	73829	70.851	68938
													2	973	129.591	126092	38.787	37740	90.804	88352
														973	132.601	129021	40.896	39792	91.705	89229	91.2545	88790.5
													3	973	122.506	119198	31.432	30583	91.074	88615
														973	147.374	143395	30.636	29809	116.738	113586	103.906	101100
												1	1	973	116.908	113751	41.929	40797	74.979	72954
														973	117.067	113906	39.749	38676	77.318	75230	76.1485	74092
