# Supplementary material for: CEP192 localises mitotic Aurora-A activity by priming its interaction with TPX2
Source: EMBO J. 2024 Sep 26;43(22):5381–420. doi: 10.1038/s44318-024-00240-z (PMC11574021; doi:10.1038/s44318-024-00240-z)
Supplement: Supplementary file 9 — Source data Fig. 7 [file 44318_2024_240_MOESM9_ESM.zip › Figure 7/7M/Source data_7M_Numerical values.xlsx]

## Sheet: 7M AurATACC3 PLA int
Source data Figure 7M
7M Aurora-A:TACC3 PLA intensity
Repeat 1				Plotted value			Repeat 2				Plotted value
RCon-1			Mean pixel				RCon-1			Mean pixel
Image	Cell	Area	intensity	Intensity			Image	Cell	Area	intensity	Intensity
1	1	8404	237.074	1992370			1	1	6925	105.882	733235
	2	9253	207.243	1917624			2	1	6201	155.021	961285
2	1	6626	161.144	1067737			3	1	6253	220.159	1376656
	2	5144	224.514	1154900			4	1	4733	82.205	389077
3	1	4127	207.783	857521			5	1	10261	93.003	954306
4	1	7910	123.076	973530			6	1	3508	151.748	532332
5	1	5584	81.86	457109			7	1	5183	99.381	515091
6	1	8504	129.303	1099591			8	1	4311	129.148	556756
7	1	6462	80.454	519893			9	1	4903	247.02	1211140
8	1	5082	138.624	704487			10	1	6582	225.947	1487182
							11	1	6921	155.861	1078717
RCon-1 + siTPX2			Mean pixel				RCon-1 + siTPX2			Mean pixel
Image	Cell	Area	intensity	Intensity			Image	Cell	Area	intensity	Intensity
1	1	1172	32.082	37600			1	1	56	17.625	987
	2	2417	41.992	101494				2	9	14.111	127
2	1	2555	40.066	102368			2	1	468	50.071	23433
3	1	2975	58.485	173993			3	1	711	53.252	37862
	2	3083	43.735	134835				2	357	93.443	33359
4	1	4540	61.489	279160			4	1	1286	48.138	61906
	2	3986	47.431	189058			5	1	2683	37.621	100938
5	1	2846	39.545	112546				2	4027	36.513	147038
6	1	919	53.518	49183			6	1	4075	52.2596	212958
	2	2147	45.225	97099				2	1893	152.943	289521
7	1	887	42.894	38047			7	1	1867	45.16	84314
								2	1421	50.561	71847
RΔ11-1			Mean pixel				RΔ11-1			Mean pixel
Image	Cell	Area	intensity	Intensity			Image	Cell	Area	intensity	Intensity
1	1	2670	52.497	140168			1	1	3377	79.087	267077
	2	3441	63.532	218612			2	1	3309	146.929	486187
2	1	1	1302	36.303			3	1	2413	82.368	198753
	2	2299	45.888	105496			4	1	3619	132.956	481168
3	1	2441	81.33	198526			5	1	2968	62.08	184252
4	1	5371	92.774	498291			6	1	1312	75.062	98481
5	1	2244	68.357	153392			7	1	3246	101.423	329218
	2	2854	62.882	179465				2	4142	70.26	291016
6	1	2027	80.954	164093			8	1	2472	111.323	275190
7	1	3095	105.597	326822				2	2041	137.42	280474
							9	1	1874	59.891	112236
							10	1	2910	65.799	191476
RCon-2			Mean pixel				RCon-2			Mean pixel
Image	Cell	Area	intensity	Intensity			Image	Cell	Area	intensity	Intensity
1	1	5809	115.269	669599			1	1	7569	105.215	796376
	2	7853	121.819	956644			2	1	3580	63.141	226043
	3	7700	79.154	609482				2	10051	194.816	1958093
2	1	6483	127.03	823536			3	1	8491	121.118	1028417
	2	5324	129.742	690746			4	1	4569	121.914	557026
3	1	12010	139.418	1674409			5	1	6815	215.861	1471091
4	1	3860	104.336	402738			6	1	5966	110.453	658964
	2	9085	117.492	1067417				2	4076	141.17	575409
5	1	6018	96.332	579727			7	1	3716	94.143	349834
6	1	4537	90.674	411390			8	1	8198	128.865	1056432
	2	3873	86.854	336387			9	1	5263	91.228	480133
							10	1	5880	86.936	511186
RCon-2 + siTPX2			Mean pixel				RCon-2 + siTPX2			Mean pixel
Image	Cell	Area	intensity	Intensity			Image	Cell	Area	intensity	Intensity
1	1	559	82.533	46136			1	1	1263	43.968	55531
	2	134	70.269	9416				2	484	52.81	25560
	3	603	44.778	27001			2	1	503	43.34	21800
	4	1586	37.745	59863			3	1	536	41.315	22145
2	1	1234	46.45	57319			4	1	3611	66.961	241797
	2	454	41.722	18942				1	554	27.103	15015
3	1	1719	47.366	81423			5	1	242	42.446	10272
	2	903	40.835	36874			6	1	478	45.314	21660
4	1	1046	26.203	27408				2	1163	57.882	67317
	2	342	43.199	14774			7	1	774	17.482	13531
5	1	159	71.673	11396				2	160	11.856	1897
RΔ11-2			Mean pixel				RΔ11-2			Mean pixel
Image	Cell	Area	intensity	Intensity			Image	Cell	Area	intensity	Intensity
1	1	2538	112.163	284669			1	1	2292	196.531	450449
	2	3868	199.484	771603				2	1659	93.306	154794
	3	589	98.255	57872			2	1	2630	141.905	373210
2	1	4032	120.744	486840			3	1	2565	164.273	421360
3	1	5739	109.068	625941				2	1724	92.341	159196
4	1	1642	68.241	112051				3	2309	123.868	286012
5	1	3101	112.602	349178			4	1	4220	104.218	439798
6	1	2066	132.501	273748			5	1	1051	56.937	59841
7	1	778	35.639	27727				2	2367	131.577	311442
	2	2543	47.682	121255				3	3051	99.974	305022
8	1	4274	151.576	647836			6	1	4071	62.283	253556
9	1	2842	103.333	293673			7	1	1960	55.018	107835
10	1	2539	139.588	354414				2	3719	101.722	378304
