# Supplementary material for: CEP192 localises mitotic Aurora-A activity by priming its interaction with TPX2
Source: EMBO J. 2024 Sep 26;43(22):5381–420. doi: 10.1038/s44318-024-00240-z (PMC11574021; doi:10.1038/s44318-024-00240-z)
Supplement: Supplementary file 10 — EV and Appendix Figure Source Data [file 44318_2024_240_MOESM10_ESM.zip]

Archive with 300 entries (238 files):
- Appendix/
- Appendix/.DS_Store
- Appendix/S1/
- Appendix/S1/.DS_Store
- Appendix/S1/S1B/
- Appendix/S1/S1B/Source_Data_Fig_S1B_Analytical SEC of complex.xlsx
- Appendix/S3/
- Appendix/S3/.DS_Store
- Appendix/S3/S3A/
- Appendix/S3/S3A/.DS_Store
- Appendix/S3/S3A/Source_Data_FigS3A_Aurora_A_M7KD_SEC.xlsx
- Appendix/S3/S3A/Source_Data_Fig_S3A_CEP192_468_533_SEC.xlsx
- Appendix/S3/S3A/Source_Data_Fig_S3A_Inhibitory Monobody SEC.xlsx
- Appendix/S3/S3A/Source_Data_Fig_S3A_Mix of CEP192 468_533 AuroraA M7KD Inhibitory Monobody.xlsx
- Appendix/S3/S3B/
- Appendix/S3/S3B/.DS_Store
- Appendix/S3/S3B/Source_Data_Fig_S3B_UncroppedSDSPAGE.tiff
- Appendix/S3/S3C/
- Appendix/S3/S3C/Source_Data_Fig_S3C_Direct Bind FA FAM_CEP192_501_533 va AuroraACAKD.xlsx
- Appendix/S3/S3C/Source_Data_Fig_S3C_Direct Bind FA FAM_CEP192_501_533 va AuroraAM7KD.xlsx
- Appendix/S3/S3C/Source_Data_Fig_S3C_Peptide.docx
- Appendix/S3/__MACOSX/
- Appendix/S3/__MACOSX/._S3
- Appendix/S3/__MACOSX/S3/
- Appendix/S3/__MACOSX/S3/._.DS_Store
- Appendix/S3/__MACOSX/S3/._S3A
- Appendix/S3/__MACOSX/S3/._S3B
- Appendix/S3/__MACOSX/S3/._S3C
- Appendix/S3/__MACOSX/S3/S3A/
- Appendix/S3/__MACOSX/S3/S3A/._.DS_Store
- Appendix/S3/__MACOSX/S3/S3A/._Source_Data_FigS3A_Aurora_A_M7KD_SEC.xlsx
- Appendix/S3/__MACOSX/S3/S3A/._Source_Data_Fig_S3A_CEP192_468_533_SEC.xlsx
- Appendix/S3/__MACOSX/S3/S3A/._Source_Data_Fig_S3A_Inhibitory Monobody SEC.xlsx
- Appendix/S3/__MACOSX/S3/S3A/._Source_Data_Fig_S3A_Mix of CEP192 468_533 AuroraA M7KD Inhibitory Monobody.xlsx
- Appendix/S3/__MACOSX/S3/S3B/
- Appendix/S3/__MACOSX/S3/S3B/._.DS_Store
- Appendix/S3/__MACOSX/S3/S3B/._Source_Data_Fig_S3B_UncroppedSDSPAGE.tiff
- Appendix/S3/__MACOSX/S3/S3C/
- Appendix/S3/__MACOSX/S3/S3C/._Source_Data_Fig_S3C_Direct Bind FA FAM_CEP192_501_533 va AuroraACAKD.xlsx
- Appendix/S3/__MACOSX/S3/S3C/._Source_Data_Fig_S3C_Direct Bind FA FAM_CEP192_501_533 va AuroraAM7KD.xlsx
- Appendix/S3/__MACOSX/S3/S3C/._Source_Data_Fig_S3C_Peptide.docx
- Appendix/S4/
- Appendix/S4/.DS_Store
- Appendix/S4/S4A/
- Appendix/S4/S4A/Source_Data_Fig_S4A_DirectBindingCEP192501_533toAurora122_403.xlsx
- Appendix/S4/S4A/Source_Data_Fig_S4A_DirectBindingofCEP192501_533toAurora122_403_phos.xlsx
- Appendix/S4/S4A/Source_Data_Fig_S4A_DirectBindingofCEP192501_533toAuroraAF165D.xlsx
- Appendix/S4/S4A/Source_Data_Fig_S4A_DirectBindingofCEP192501_533toAuroraAKDR151A.xlsx
- Appendix/S4/S4A/Source_Data_Fig_S4A_DirectBindingofCEP192501_533toAuroraR205A.xlsx
- Appendix/S4/S4B/
- Appendix/S4/S4B/Source_Data_Fig_S4B_CompFAAssayCEP192 468_533YFvsCEP192FAMAuroraCAKD.xlsx
- Appendix/S4/S4B/Source_Data_Fig_S4B_CompFAAssayCEP192 468_533YFvsCEP192FAMAuroraCAKDPhos.xlsx
- Appendix/S4/S4B/Source_Data_Fig_S4B_CompFAAssayCEP192468_533vFAMCEP192toAuroraACAKDPhos.xlsx
- Appendix/S4/S4B/Source_Data_Fig_S4B_CompFAAssayCEP192468_533vaFAMCEP192toAuroraACAKD.xlsx
- Appendix/S4/S4C/
- Appendix/S4/S4C/.DS_Store
- Appendix/S4/S4C/Source_Data_Fig_S4C_CompFACEP192468_DDD_AuroraACAKD.xlsx
- Appendix/S4/S4C/Source_Data_Fig_S4C_CompFACEP192468_DDD_PhosAuroraACAKD.xlsx
- Appendix/S4/S4C/Source_Data_Fig_S4C_CompFACEP192468_F490DDD_AuroraACAKD.xlsx
- Appendix/S4/S4C/Source_Data_Fig_S4C_CompFACEP192468_F490DDD_PhosAuroraACAKDPHos.xlsx
- Appendix/S4/S4D/
- Appendix/S4/S4D/Source_Data_Fig_S4D_Alisertib_in_ADP_Glo.xlsx
- Appendix/S4/S4D/Source_Data_Fig_S4D_TPX2_in_ADP_Glo.xlsx
- Appendix/S4/S4E/
- Appendix/S4/S4E/.DS_Store
- Appendix/S4/S4E/Source_Data_Fig_S4E_CompFAassayCEP192442_533FAMTPX2toAuroraCAKD.xlsx
- Appendix/S4/S4E/Source_Data_Fig_S4E_CompFAassayCEP192468_533FAMTPX2toAuroraCAKD.xlsx
- Appendix/S4/S4E/Source_Data_Fig_S4E_CompFAassayCEP192468_533L484DFAMTPX2toAuroraCAKD.xlsx
- Appendix/S4/S4E/Source_Data_Fig_S4E_CompFAassayCEP192468_533Y487AF490AFAMTPX2toAuroraCAKD.xlsx
- Appendix/S4/S4F/
- Appendix/S4/S4F/.DS_Store
- Appendix/S4/S4F/Source_Data_Fig_S4F_CEP192_ITC_Aurora_Phos_RawData.xlsx
- Appendix/S4/S4F/Source_Data_Fig_S4F_CEP192_ITC_Fit_Phos_AuroraA.xlsx
- Appendix/S4/S4G/
- Appendix/S4/S4G/Source_Data_Fig_S4G_SDS_PAGE_Aurora_A.tiff
- Appendix/S4/S4G/Source_Data_Fig_S4G_Western_Anti_Aurora_pT288.tif
- Appendix/S6/
- Appendix/S6/S6A/
- Appendix/S6/S6A/Appendix Figure S6A_RPE1_RCon-1_Sequencing.ab1
- Appendix/S6/S6A/Appendix Figure S6A_RPE1_RCon-2_Sequencing.ab1
- Appendix/S6/S6A/Appendix Figure S6A_RPE1_RDelta11-1_Sequencing.ab1.ab1
- Appendix/S6/S6A/Appendix Figure S6A_RPE1_RDelta11-2_Sequencing.ab1.ab1
- Appendix/S6/S6A/Appendix Figure S6A_U251_UCon_Sequencing.ab1
- Appendix/S6/S6A/Appendix Figure S6A_U251_UDelta11-1_Sequencing.ab1
- Appendix/S6/S6A/Appendix Figure S6A_U251_UDelta11-2_Sequencing.ab1
- Appendix/S6/S6A/Appendix Figure S6A_U251_UDelta11-3_Sequencing.ab1
- Appendix/S6/S6B/
- Appendix/S6/S6B/Sourcedata_Appendix Figure S6B_Western blots.pdf
- Appendix/S6/S6D/
- Appendix/S6/S6D/Source data_Appendix Figure S6D_Numerical values.xlsx
- Appendix/S6/S6F/
- Appendix/S6/S6F/EV4F_RPE1_RCon-1_FCS file.fcs
- Appendix/S6/S6F/EV4F_RPE1_RDelta11-1_FCS file.fcs
- Appendix/S6/S6G/
- Appendix/S6/S6G/EV4G_RPE1_RCon-2_FCS_file.fcs
- Appendix/S6/S6G/EV4G_RPE1_RDelta11-2_FCS_file.fcs
- Appendix/S6/S6H/
- Appendix/S6/S6H/EV4H_U251_Con_FCS file.fcs
- Appendix/S6/S6H/EV4H_U251_Delta11-1_FCS file.fcs
- Appendix/S6/S6H/EV4H_U251_Delta11-2_FCS file.fcs
- Appendix/S6/S6H/EV4H_U251_Delta11-3_FCS file.fcs
- Appendix/S6/S6I/
- Appendix/S6/S6I/Source data_Appendix Figure S6I_Numerical values.xlsx
- Appendix/S7/
- Appendix/S7/S7A/
- Appendix/S7/S7A/Source data_Appendix Figure S7A_Numerical values.xlsx
- Appendix/S7/S7B/
- Appendix/S7/S7B/Source data_Appendix Figure S7B_Numerical values.xlsx
- Appendix/S7/S7C/
- Appendix/S7/S7C/Source data_Appendix Figure S7C_Western blots.pdf
- Appendix/S7/S7D/
- Appendix/S7/S7D/Source data_Appendix Figure S7D.xlsx
- Appendix/S8/
- Appendix/S8/S8B/
- Appendix/S8/S8B/Source data_Appendix Figure S8B_Centrosomal PLK1 intensity.xlsx
- Appendix/S8/S8C/
- Appendix/S8/S8C/Source data_Appendix Figure S8C_western blots.pdf
- Appendix/S8/S8D_E/
- Appendix/S8/S8D_E/Source data_Appendix Figure S8DandE_Numerical values.xlsx
- Appendix/S8/S8F_G/
- Appendix/S8/S8F_G/Source data_Appendix Figure S8FandG_Numerical values.xlsx
- Expanded View/.DS_Store
- Expanded View/EV1/
- Expanded View/EV1/.DS_Store
- Expanded View/EV1/EV1A/
- Expanded View/EV1/EV1A/Source data_EV1A_western blots.pdf
- Expanded View/EV1/EV1B/
- Expanded View/EV1/EV1B/Source data_EV1B_western blots.pdf
- Expanded View/EV1/EV1C/
- Expanded View/EV1/EV1C/Source data_EV1C_western blots.pdf
- Expanded View/EV1/EV1D/
- Expanded View/EV1/EV1D/Source data_EV1D_Numerical quantification.xlsx
- Expanded View/EV2/
- Expanded View/EV2/.DS_Store
- Expanded View/EV2/EV2B/
- Expanded View/EV2/EV2B/.DS_Store
- Expanded View/EV2/EV2B/Source_Data_EV2B_CEP192_442_533_ITC_DataForFit.xlsx
- Expanded View/EV2/EV2B/Source_Data_EV2B_CEP192_442_533_RawData.xlsx
- Expanded View/EV2/EV2B/~$CEP192_442_533_ITC_DataForFit.xlsx
- Expanded View/EV2/EV2B/~$CEP192_442_ITC_2.xlsx
- Expanded View/EV2/EV2C/
- Expanded View/EV2/EV2C/.DS_Store
- Expanded View/EV2/EV2C/Source_Data_Fig_EV2C_HX_MS_CEP_cluster.csv
- Expanded View/EV2/EV2C/Source_Data_Fig_EV2_HDX_MS_CEP192_uptake_plots/
- Expanded View/EV2/EV2C/Source_Data_Fig_EV2_HDX_MS_CEP192_uptake_plots/.DS_Store
- Expanded View/EV2/EV2C/Source_Data_Fig_EV2_HDX_MS_CEP192_uptake_plots/CEP/
- Expanded View/EV2/EV2C/Source_Data_Fig_EV2_HDX_MS_CEP192_uptake_plots/CEP/CEP_state.csv
- Expanded View/EV2/EV2C/Source_Data_Fig_EV2_HDX_MS_CEP192_uptake_plots/CEP/chart_output004-010.png
- Expanded View/EV2/EV2C/Source_Data_Fig_EV2_HDX_MS_CEP192_uptake_plots/CEP/chart_output033-042.png
- Expanded View/EV2/EV2C/Source_Data_Fig_EV2_HDX_MS_CEP192_uptake_plots/CEP/chart_output034-042.png
- Expanded View/EV2/EV2C/Source_Data_Fig_EV2_HDX_MS_CEP192_uptake_plots/CEP/chart_output035-042.png
- Expanded View/EV2/EV2C/Source_Data_Fig_EV2_HDX_MS_CEP192_uptake_plots/CEP/chart_output043-046.png
- Expanded View/EV2/EV2C/Source_Data_Fig_EV2_HDX_MS_CEP192_uptake_plots/CEP/chart_output043-047.png
- Expanded View/EV2/EV2C/Source_Data_Fig_EV2_HDX_MS_CEP192_uptake_plots/CEP/chart_output043-048.png
- Expanded View/EV2/EV2C/Source_Data_Fig_EV2_HDX_MS_CEP192_uptake_plots/CEP/chart_output046-052.png
- Expanded View/EV2/EV2C/Source_Data_Fig_EV2_HDX_MS_CEP192_uptake_plots/CEP/chart_output047-052.png
- Expanded View/EV2/EV2C/Source_Data_Fig_EV2_HDX_MS_CEP192_uptake_plots/CEP/chart_output047-058.png
- Expanded View/EV2/EV2C/Source_Data_Fig_EV2_HDX_MS_CEP192_uptake_plots/CEP/chart_output048-052.png
- Expanded View/EV2/EV2C/Source_Data_Fig_EV2_HDX_MS_CEP192_uptake_plots/CEP/chart_output049-052.png
- Expanded View/EV2/EV2C/Source_Data_Fig_EV2_HDX_MS_CEP192_uptake_plots/CEP/chart_output049-058.png
- Expanded View/EV2/EV2C/Source_Data_Fig_EV2_HDX_MS_CEP192_uptake_plots/CEP/chart_output053-060.png
- Expanded View/EV2/EV2C/Source_Data_Fig_EV2_HDX_MS_CEP192_uptake_plots/CEP/chart_output059-065.png
- Expanded View/EV2/EV2C/Source_Data_Fig_EV2_HDX_MS_CEP192_uptake_plots/CEP/chart_output059-066.png
- Expanded View/EV2/EV2C/Source_Data_Fig_EV2_HDX_MS_CEP192_uptake_plots/CEP/chart_output059-068.png
- Expanded View/EV2/EV2C/Source_Data_Fig_EV2_HDX_MS_CEP192_uptake_plots/CEP/chart_output059-069.png
- Expanded View/EV2/EV2C/Source_Data_Fig_EV2_HDX_MS_CEP192_uptake_plots/CEP/chart_output069-076.png
- Expanded View/EV2/EV2C/Source_Data_Fig_EV2_HDX_MS_CEP192_uptake_plots/CEP/chart_output069-077.png
- Expanded View/EV2/EV2C/Source_Data_Fig_EV2_HDX_MS_CEP192_uptake_plots/CEP/chart_output069-079.png
- Expanded View/EV2/EV2C/Source_Data_Fig_EV2_HDX_MS_CEP192_uptake_plots/CEP/chart_output070-077.png
- Expanded View/EV2/EV2C/Source_Data_Fig_EV2_HDX_MS_CEP192_uptake_plots/CEP/chart_output077-082.png
- Expanded View/EV2/EV2C/Source_Data_Fig_EV2_HDX_MS_CEP192_uptake_plots/CEP/chart_output077-086.png
- Expanded View/EV2/EV2C/Source_Data_Fig_EV2_HDX_MS_CEP192_uptake_plots/CEP/chart_output078-083.png
- Expanded View/EV2/EV2C/Source_Data_Fig_EV2_HDX_MS_CEP192_uptake_plots/CEP/chart_output078-086.png
- Expanded View/EV2/EV2C/Source_Data_Fig_EV2_HDX_MS_CEP192_uptake_plots/CEP/chart_output078-087.png
- Expanded View/EV2/EV2C/Source_Data_Fig_EV2_HDX_MS_CEP192_uptake_plots/CEP/chart_output078-095.png
- Expanded View/EV2/EV2C/Source_Data_Fig_EV2_HDX_MS_CEP192_uptake_plots/CEP/chart_output079-095.png
- Expanded View/EV2/EV2C/Source_Data_Fig_EV2_HDX_MS_CEP192_uptake_plots/CEP/chart_output080-086.png
- Expanded View/EV2/EV2C/Source_Data_Fig_EV2_HDX_MS_CEP192_uptake_plots/CEP/chart_output080-095.png
- Expanded View/EV2/EV2C/Source_Data_Fig_EV2_HDX_MS_CEP192_uptake_plots/CEP/chart_output083-095.png
- Expanded View/EV2/EV2C/Source_Data_Fig_EV2_HDX_MS_CEP192_uptake_plots/CEP/chart_output087-095.png
- Expanded View/EV2/EV2C/Source_Data_Fig_EV2_HDX_MS_CEP192_uptake_plots/CEP/chart_output088-095.png
- Expanded View/EV2/EV2C/Source_Data_Fig_EV2_HDX_MS_CEP192_uptake_plots/CEP/uptake_1.png
- Expanded View/EV2/EV2C/Source_Data_Fig_EV2_HDX_MS_CEP192_uptake_plots/CEP/uptake_2.png
- Expanded View/EV2/EV2C/Source_Data_Fig_EV2_HDX_MS_CEP192_uptake_plots/CEP/uptake_3.png
- Expanded View/EV2/EV2D/
- Expanded View/EV2/EV2D/.DS_Store
- Expanded View/EV2/EV2D/Source_Data_Fig_EV2D_HDX_MS_AurA_cluster.csv
- Expanded View/EV2/EV2D/Source_Data_Fig_EV2D_HDX_MS_Uptake_Plots_AurA/
- Expanded View/EV2/EV2D/Source_Data_Fig_EV2D_HDX_MS_Uptake_Plots_AurA/AurA_state.csv
- Expanded View/EV2/EV2D/Source_Data_Fig_EV2D_HDX_MS_Uptake_Plots_AurA/chart_output001-013.png
- Expanded View/EV2/EV2D/Source_Data_Fig_EV2D_HDX_MS_Uptake_Plots_AurA/chart_output001-014.png
- Expanded View/EV2/EV2D/Source_Data_Fig_EV2D_HDX_MS_Uptake_Plots_AurA/chart_output015-030.png
- Expanded View/EV2/EV2D/Source_Data_Fig_EV2D_HDX_MS_Uptake_Plots_AurA/chart_output015-031.png
- Expanded View/EV2/EV2D/Source_Data_Fig_EV2D_HDX_MS_Uptake_Plots_AurA/chart_output016-030.png
- Expanded View/EV2/EV2D/Source_Data_Fig_EV2D_HDX_MS_Uptake_Plots_AurA/chart_output016-031.png
- Expanded View/EV2/EV2D/Source_Data_Fig_EV2D_HDX_MS_Uptake_Plots_AurA/chart_output017-031.png
- Expanded View/EV2/EV2D/Source_Data_Fig_EV2D_HDX_MS_Uptake_Plots_AurA/chart_output031-039.png
- Expanded View/EV2/EV2D/Source_Data_Fig_EV2D_HDX_MS_Uptake_Plots_AurA/chart_output031-041.png
- Expanded View/EV2/EV2D/Source_Data_Fig_EV2D_HDX_MS_Uptake_Plots_AurA/chart_output031-043.png
- Expanded View/EV2/EV2D/Source_Data_Fig_EV2D_HDX_MS_Uptake_Plots_AurA/chart_output032-039.png
- Expanded View/EV2/EV2D/Source_Data_Fig_EV2D_HDX_MS_Uptake_Plots_AurA/chart_output032-041.png
- Expanded View/EV2/EV2D/Source_Data_Fig_EV2D_HDX_MS_Uptake_Plots_AurA/chart_output032-042.png
- Expanded View/EV2/EV2D/Source_Data_Fig_EV2D_HDX_MS_Uptake_Plots_AurA/chart_output032-043.png
- Expanded View/EV2/EV2D/Source_Data_Fig_EV2D_HDX_MS_Uptake_Plots_AurA/chart_output040-043.png
- Expanded View/EV2/EV2D/Source_Data_Fig_EV2D_HDX_MS_Uptake_Plots_AurA/chart_output040-047.png
- Expanded View/EV2/EV2D/Source_Data_Fig_EV2D_HDX_MS_Uptake_Plots_AurA/chart_output042-047.png
- Expanded View/EV2/EV2D/Source_Data_Fig_EV2D_HDX_MS_Uptake_Plots_AurA/chart_output043-047.png
- Expanded View/EV2/EV2D/Source_Data_Fig_EV2D_HDX_MS_Uptake_Plots_AurA/chart_output044-051.png
- Expanded View/EV2/EV2D/Source_Data_Fig_EV2D_HDX_MS_Uptake_Plots_AurA/chart_output048-065.png
- Expanded View/EV2/EV2D/Source_Data_Fig_EV2D_HDX_MS_Uptake_Plots_AurA/chart_output052-065.png
- Expanded View/EV2/EV2D/Source_Data_Fig_EV2D_HDX_MS_Uptake_Plots_AurA/chart_output066-077.png
- Expanded View/EV2/EV2D/Source_Data_Fig_EV2D_HDX_MS_Uptake_Plots_AurA/chart_output066-078.png
- Expanded View/EV2/EV2D/Source_Data_Fig_EV2D_HDX_MS_Uptake_Plots_AurA/chart_output068-078.png
- Expanded View/EV2/EV2D/Source_Data_Fig_EV2D_HDX_MS_Uptake_Plots_AurA/chart_output079-088.png
- Expanded View/EV2/EV2D/Source_Data_Fig_EV2D_HDX_MS_Uptake_Plots_AurA/chart_output079-089.png
- Expanded View/EV2/EV2D/Source_Data_Fig_EV2D_HDX_MS_Uptake_Plots_AurA/chart_output079-090.png
- Expanded View/EV2/EV2D/Source_Data_Fig_EV2D_HDX_MS_Uptake_Plots_AurA/chart_output079-092.png
- Expanded View/EV2/EV2D/Source_Data_Fig_EV2D_HDX_MS_Uptake_Plots_AurA/chart_output080-088.png
- Expanded View/EV2/EV2D/Source_Data_Fig_EV2D_HDX_MS_Uptake_Plots_AurA/chart_output080-089.png
- Expanded View/EV2/EV2D/Source_Data_Fig_EV2D_HDX_MS_Uptake_Plots_AurA/chart_output093-099.png
- Expanded View/EV2/EV2D/Source_Data_Fig_EV2D_HDX_MS_Uptake_Plots_AurA/chart_output093-100.png
- Expanded View/EV2/EV2D/Source_Data_Fig_EV2D_HDX_MS_Uptake_Plots_AurA/chart_output093-101.png
- Expanded View/EV2/EV2D/Source_Data_Fig_EV2D_HDX_MS_Uptake_Plots_AurA/chart_output093-103.png
- Expanded View/EV2/EV2D/Source_Data_Fig_EV2D_HDX_MS_Uptake_Plots_AurA/chart_output093-110.png
- Expanded View/EV2/EV2D/Source_Data_Fig_EV2D_HDX_MS_Uptake_Plots_AurA/chart_output094-103.png
- Expanded View/EV2/EV2D/Source_Data_Fig_EV2D_HDX_MS_Uptake_Plots_AurA/chart_output096-110.png
- Expanded View/EV2/EV2D/Source_Data_Fig_EV2D_HDX_MS_Uptake_Plots_AurA/chart_output100-117.png
- Expanded View/EV2/EV2D/Source_Data_Fig_EV2D_HDX_MS_Uptake_Plots_AurA/chart_output101-110.png
- Expanded View/EV2/EV2D/Source_Data_Fig_EV2D_HDX_MS_Uptake_Plots_AurA/chart_output101-118.png
- Expanded View/EV2/EV2D/Source_Data_Fig_EV2D_HDX_MS_Uptake_Plots_AurA/chart_output102-110.png
- Expanded View/EV2/EV2D/Source_Data_Fig_EV2D_HDX_MS_Uptake_Plots_AurA/chart_output102-117.png
- Expanded View/EV2/EV2D/Source_Data_Fig_EV2D_HDX_MS_Uptake_Plots_AurA/chart_output111-118.png
- Expanded View/EV2/EV2D/Source_Data_Fig_EV2D_HDX_MS_Uptake_Plots_AurA/chart_output118-121.png
- Expanded View/EV2/EV2D/Source_Data_Fig_EV2D_HDX_MS_Uptake_Plots_AurA/chart_output122-126.png
- Expanded View/EV2/EV2D/Source_Data_Fig_EV2D_HDX_MS_Uptake_Plots_AurA/chart_output122-127.png
- Expanded View/EV2/EV2D/Source_Data_Fig_EV2D_HDX_MS_Uptake_Plots_AurA/chart_output122-129.png
- Expanded View/EV2/EV2D/Source_Data_Fig_EV2D_HDX_MS_Uptake_Plots_AurA/chart_output144-152.png
- Expanded View/EV2/EV2D/Source_Data_Fig_EV2D_HDX_MS_Uptake_Plots_AurA/chart_output144-156.png
- Expanded View/EV2/EV2D/Source_Data_Fig_EV2D_HDX_MS_Uptake_Plots_AurA/chart_output145-151.png
- Expanded View/EV2/EV2D/Source_Data_Fig_EV2D_HDX_MS_Uptake_Plots_AurA/chart_output145-152.png
- Expanded View/EV2/EV2D/Source_Data_Fig_EV2D_HDX_MS_Uptake_Plots_AurA/chart_output146-152.png
- Expanded View/EV2/EV2D/Source_Data_Fig_EV2D_HDX_MS_Uptake_Plots_AurA/chart_output146-156.png
- Expanded View/EV2/EV2D/Source_Data_Fig_EV2D_HDX_MS_Uptake_Plots_AurA/chart_output147-152.png
- Expanded View/EV2/EV2D/Source_Data_Fig_EV2D_HDX_MS_Uptake_Plots_AurA/chart_output147-156.png
- Expanded View/EV2/EV2D/Source_Data_Fig_EV2D_HDX_MS_Uptake_Plots_AurA/chart_output147-157.png
- Expanded View/EV2/EV2D/Source_Data_Fig_EV2D_HDX_MS_Uptake_Plots_AurA/chart_output150-156.png
- Expanded View/EV2/EV2D/Source_Data_Fig_EV2D_HDX_MS_Uptake_Plots_AurA/chart_output176-182.png
- Expanded View/EV2/EV2D/Source_Data_Fig_EV2D_HDX_MS_Uptake_Plots_AurA/chart_output183-194.png
- Expanded View/EV2/EV2D/Source_Data_Fig_EV2D_HDX_MS_Uptake_Plots_AurA/chart_output184-194.png
- Expanded View/EV2/EV2D/Source_Data_Fig_EV2D_HDX_MS_Uptake_Plots_AurA/chart_output185-194.png
- Expanded View/EV2/EV2D/Source_Data_Fig_EV2D_HDX_MS_Uptake_Plots_AurA/chart_output195-200.png
- Expanded View/EV2/EV2D/Source_Data_Fig_EV2D_HDX_MS_Uptake_Plots_AurA/chart_output195-201.png
- Expanded View/EV2/EV2D/Source_Data_Fig_EV2D_HDX_MS_Uptake_Plots_AurA/chart_output201-205.png
- Expanded View/EV2/EV2D/Source_Data_Fig_EV2D_HDX_MS_Uptake_Plots_AurA/chart_output203-215.png
- Expanded View/EV2/EV2D/Source_Data_Fig_EV2D_HDX_MS_Uptake_Plots_AurA/chart_output204-215.png
- Expanded View/EV2/EV2D/Source_Data_Fig_EV2D_HDX_MS_Uptake_Plots_AurA/chart_output204-219.png
- Expanded View/EV2/EV2D/Source_Data_Fig_EV2D_HDX_MS_Uptake_Plots_AurA/chart_output205-215.png
- Expanded View/EV2/EV2D/Source_Data_Fig_EV2D_HDX_MS_Uptake_Plots_AurA/chart_output205-219.png
- Expanded View/EV2/EV2D/Source_Data_Fig_EV2D_HDX_MS_Uptake_Plots_AurA/chart_output216-233.png
- Expanded View/EV2/EV2D/Source_Data_Fig_EV2D_HDX_MS_Uptake_Plots_AurA/chart_output220-233.png
- Expanded View/EV2/EV2D/Source_Data_Fig_EV2D_HDX_MS_Uptake_Plots_AurA/chart_output234-245.png
- Expanded View/EV2/EV2D/Source_Data_Fig_EV2D_HDX_MS_Uptake_Plots_AurA/chart_output235-245.png
- Expanded View/EV2/EV2D/Source_Data_Fig_EV2D_HDX_MS_Uptake_Plots_AurA/chart_output236-245.png
- Expanded View/EV2/EV2D/Source_Data_Fig_EV2D_HDX_MS_Uptake_Plots_AurA/chart_output237-245.png
- Expanded View/EV2/EV2D/Source_Data_Fig_EV2D_HDX_MS_Uptake_Plots_AurA/chart_output242-245.png
- Expanded View/EV2/EV2D/Source_Data_Fig_EV2D_HDX_MS_Uptake_Plots_AurA/chart_output243-246.png
- Expanded View/EV2/EV2D/Source_Data_Fig_EV2D_HDX_MS_Uptake_Plots_AurA/chart_output246-256.png
- Expanded View/EV2/EV2D/Source_Data_Fig_EV2D_HDX_MS_Uptake_Plots_AurA/chart_output246-258.png
- Expanded View/EV2/EV2D/Source_Data_Fig_EV2D_HDX_MS_Uptake_Plots_AurA/chart_output257-267.png
- Expanded View/EV2/EV2D/Source_Data_Fig_EV2D_HDX_MS_Uptake_Plots_AurA/chart_output259-267.png
- Expanded View/EV2/EV2D/Source_Data_Fig_EV2D_HDX_MS_Uptake_Plots_AurA/uptake_1.png
- Expanded View/EV2/EV2D/Source_Data_Fig_EV2D_HDX_MS_Uptake_Plots_AurA/uptake_2.png
- Expanded View/EV2/EV2D/Source_Data_Fig_EV2D_HDX_MS_Uptake_Plots_AurA/uptake_3.png
- Expanded View/EV2/EV2D/Source_Data_Fig_EV2D_HDX_MS_Uptake_Plots_AurA/uptake_4.png
- Expanded View/EV2/EV2D/Source_Data_Fig_EV2D_HDX_MS_Uptake_Plots_AurA/uptake_5.png
- Expanded View/EV2/EV2D/Source_Data_Fig_EV2D_HDX_MS_Uptake_Plots_AurA/uptake_6.png
- Expanded View/EV2/EV2D/Source_Data_Fig_EV2D_HDX_MS_Uptake_Plots_AurA/uptake_7.png
- Expanded View/EV4/
- Expanded View/EV4/EV4A/
- Expanded View/EV4/EV4A/Source data_EV Figure 4A_Numerical data.xlsx
- Expanded View/EV4/EV4B/
- Expanded View/EV4/EV4B/Source data_EV Figure 4B_Numerical data.xlsx
- Expanded View/EV4/EV4D/
- Expanded View/EV4/EV4D/Source data_EV Figure 4D_Numerical data.xlsx
- Expanded View/EV4/EV4I/
- Expanded View/EV4/EV4I/Source data_EV Figure 4I_Numerical values.xlsx
- Expanded View/EV5/
- Expanded View/EV5/EV5B/
- Expanded View/EV5/EV5B/Source data_Figure EV5B_Numerical values.xlsx
- Expanded View/EV5/EV5D/
- Expanded View/EV5/EV5D/Source data_EV5D_Numerical values.xlsx
- Expanded View/EV5/EV5F/
- Expanded View/EV5/EV5F/Source data_Figure EV5F_Numerical values.xlsx
- Expanded View/EV5/EV5G/
- Expanded View/EV5/EV5G/Source data_Figure EV5G_Numerical values.xlsx
- Expanded View/EV5/EV5H/
- Expanded View/EV5/EV5H/Source data_Figure EV5H_Numerical values.xlsx
- Expanded View/EV5/EV5I/
- Expanded View/EV5/EV5I/Source data_Figure EV5I_Numerical values.xlsx
- Movies_EV4F.zip
