# Supplementary material for: CEP192 localises mitotic Aurora-A activity by priming its interaction with TPX2
Source: EMBO J. 2024 Sep 26;43(22):5381–420. doi: 10.1038/s44318-024-00240-z (PMC11574021; doi:10.1038/s44318-024-00240-z)
Supplement: Supplementary file 10 — EV and Appendix Figure Source Data [file 44318_2024_240_MOESM10_ESM.zip › Appendix/S1/S1B/Source_Data_Fig_S1B_Analytical SEC of complex.xlsx]

## Sheet: Raw data
ml	CEP192442_533 mixed with Aurora-A	Aurora A CAKD	CEP192 442-533
0	-0.00910242	0.0279779	0.03061
0.001	-0.00848257	0.0307436	0.0358101
0.002	-0.00788468	0.0347122	0.0397741
0.003	-0.00820485	0.0390629	0.0404748
0.004	-0.00792111	0.0440861	0.0410511
0.004	-0.00877785	0.0471485	0.0403551
0.005	-0.00785487	0.0487274	0.0405997
0.006	-0.00701366	0.0498308	0.0395631
0.007	-0.00684662	0.051593	0.0405717
0.008	-0.00567345	0.0541729	0.0411079
0.008	-0.00419746	0.0555149	0.0415493
0.009	-0.00300104	0.0564327	0.0424097
0.01	-0.00184168	0.0573574	0.0439696
0.011	-0.000809212	0.0587413	0.0459534
0.012	-2.89349e-06	0.0611986	0.0477848
0.013	0.000261246	0.0642208	0.0493691
0.013	0.000243144	0.0658461	0.0510407
0.014	0.000619788	0.0678839	0.0530006
0.015	0.000796054	0.0704967	0.0534121
0.016	0.00181283	0.0729437	0.0540833
0.017	0.00214598	0.0747883	0.0555401
0.017	0.00192973	0.0771015	0.0574966
0.018	0.00195288	0.0785905	0.059338
0.019	0.00265415	0.0801966	0.0601344
0.02	0.00301672	0.0819696	0.0619353
0.021	0.00372685	0.0830672	0.0634607
0.021	0.00412526	0.0853866	0.0644409
0.022	0.00388184	0.0872411	0.0650927
0.023	0.00398997	0.0885968	0.0659573
0.024	0.00283122	0.089557	0.0664015
0.025	0.0023271	0.0904571	0.067686
0.025	0.00202371	0.092082	0.0696026
0.026	0.00168476	0.093282	0.0708287
0.027	0.00149231	0.0939296	0.0723221
0.028	0.00166584	0.094404	0.0746172
0.029	0.00153141	0.0954734	0.0758871
0.029	0.00144804	0.0959908	0.076552
0.03	0.00175922	0.0963338	0.0774917
0.031	0.00232143	0.0973837	0.0774616
0.032	0.00367842	0.0987108	0.0781139
0.033	0.00511064	0.0998414	0.0794143
0.034	0.00601111	0.100858	0.080922
0.034	0.00606469	0.102388	0.0822426
0.035	0.00623513	0.103167	0.083296
0.036	0.0068115	0.103861	0.0839136
0.037	0.00742023	0.104874	0.0838211
0.038	0.0076566	0.106108	0.0834424
0.038	0.00739937	0.105904	0.0830176
0.039	0.00728318	0.106388	0.0824697
0.04	0.00708897	0.10683	0.0816585
0.041	0.007033	0.10729	0.0815022
0.042	0.00687806	0.107471	0.0813061
0.042	0.00650485	0.106698	0.0812487
0.043	0.00603329	0.108161	0.0819381
0.044	0.00646165	0.109931	0.0819156
0.045	0.00740958	0.110698	0.0820005
0.046	0.00809158	0.111065	0.0820583
0.046	0.00841577	0.112014	0.0819948
0.047	0.0088907	0.11341	0.0818752
0.048	0.00949263	0.11347	0.0824253
0.049	0.00985302	0.113725	0.0827668
0.05	0.00998887	0.113536	0.0830219
0.05	0.0102657	0.112844	0.0830587
0.051	0.0111008	0.112115	0.0828501
0.052	0.0119717	0.110595	0.0826726
0.053	0.0128659	0.109354	0.0826944
0.054	0.014103	0.108341	0.082853
0.055	0.0152385	0.107859	0.0826761
0.055	0.0159272	0.107882	0.0824935
0.056	0.0169837	0.107571	0.0835112
0.057	0.0188249	0.106967	0.0832864
0.058	0.0192736	0.107435	0.083442
0.059	0.0190915	0.10868	0.0834518
0.059	0.0190643	0.110401	0.0830582
0.06	0.0191172	0.112261	0.0822339
0.061	0.0191783	0.113681	0.0814629
0.062	0.018979	0.114343	0.080638
0.063	0.0195125	0.115616	0.0805344
0.063	0.020803	0.116819	0.0806772
0.064	0.0214999	0.117975	0.0805892
0.065	0.0227121	0.120314	0.0814399
0.066	0.0233429	0.122345	0.0823726
0.067	0.0242292	0.124456	0.082612
0.067	0.0254569	0.127547	0.0828906
0.068	0.0265395	0.131263	0.0835431
0.069	0.0273225	0.135213	0.0836891
0.07	0.0282852	0.14055	0.0832689
0.071	0.0287994	0.146281	0.0834394
0.071	0.0290953	0.152621	0.0836458
0.072	0.0298157	0.160297	0.0837626
0.073	0.0319224	0.169962	0.0841801
0.074	0.0345258	0.182057	0.0845214
0.075	0.0366375	0.197331	0.0843683
0.076	0.0383899	0.214986	0.0843703
0.076	0.0401009	0.233782	0.0846466
0.077	0.0418183	0.252521	0.0845146
0.078	0.0430227	0.270675	0.084097
0.079	0.0444983	0.289267	0.0836738
0.08	0.0459759	0.307889	0.0829384
0.08	0.0473749	0.326616	0.0821078
0.081	0.0491091	0.345275	0.0816904
0.082	0.0493125	0.363741	0.081042
0.083	0.0506968	0.382064	0.0793165
0.084	0.0525416	0.40168	0.0778606
0.084	0.0541922	0.422749	0.0768234
0.085	0.0560589	0.443461	0.0760313
0.086	0.0584817	0.463895	0.0759846
0.087	0.0614371	0.484735	0.0746405
0.088	0.0649449	0.506012	0.0743361
0.088	0.0690931	0.527559	0.0746707
0.089	0.0740542	0.550229	0.0750361
0.09	0.0792915	0.572937	0.0757317
0.091	0.0836604	0.595525	0.0765429
0.092	0.08825	0.618479	0.0771308
0.092	0.0930125	0.640248	0.0777992
0.093	0.0971031	0.661117	0.0789144
0.094	0.101038	0.682203	0.0808502
0.095	0.104672	0.703286	0.0832989
0.096	0.107913	0.723993	0.0861564
0.096	0.111039	0.744193	0.089067
0.097	0.114159	0.765245	0.0919921
0.098	0.115113	0.785129	0.0950245
0.099	0.117118	0.80376	0.0972137
0.1	0.119095	0.821701	0.0992592
0.101	0.120837	0.839378	0.101446
0.101	0.122388	0.85593	0.104463
0.102	0.123951	0.871173	0.108558
0.103	0.1256	0.887202	0.111297
0.104	0.127324	0.903657	0.115199
0.105	0.129399	0.920331	0.118401
0.105	0.131835	0.937099	0.121245
0.106	0.134135	0.952128	0.12402
0.107	0.134847	0.965881	0.126036
0.108	0.136138	0.979896	0.128452
0.109	0.137915	0.993259	0.1306
0.109	0.13999	1.00569	0.132728
0.11	0.142135	1.01833	0.134931
0.111	0.143528	1.03095	0.137064
0.112	0.145904	1.04413	0.139258
0.113	0.147144	1.05707	0.141592
0.113	0.147471	1.06889	0.143818
0.114	0.148415	1.07933	0.145773
0.115	0.148999	1.08959	0.147442
0.116	0.149993	1.09806	0.149642
0.117	0.150735	1.10451	0.15216
0.117	0.151332	1.10981	0.15446
0.118	0.152188	1.11448	0.156878
0.119	0.154065	1.11867	0.159786
0.12	0.156033	1.12201	0.162673
0.121	0.157583	1.12385	0.164431
0.122	0.15937	1.12295	0.166727
0.122	0.161232	1.11642	0.16968
0.123	0.161862	1.10564	0.173081
0.124	0.162094	1.0915	0.176532
0.125	0.162794	1.07624	0.179262
0.126	0.162714	1.05984	0.181524
0.126	0.163246	1.04329	0.18378
0.127	0.164245	1.02723	0.186268
0.128	0.165415	1.01149	0.188914
0.129	0.166852	0.99499	0.191927
0.13	0.167489	0.977651	0.194252
0.13	0.168775	0.960215	0.196457
0.131	0.168692	0.942647	0.198956
0.132	0.169441	0.923741	0.201804
0.133	0.169324	0.904922	0.20462
0.134	0.167955	0.886921	0.206941
0.134	0.165669	0.868152	0.209431
0.135	0.16253	0.850162	0.211991
0.136	0.158502	0.832525	0.214522
0.137	0.155476	0.81371	0.21781
0.138	0.151102	0.794331	0.219639
0.138	0.148134	0.775486	0.221376
0.139	0.145513	0.757126	0.223518
0.14	0.144554	0.739203	0.224408
0.141	0.142903	0.721938	0.224638
0.142	0.141861	0.705161	0.225295
0.143	0.141932	0.689399	0.225692
0.143	0.141847	0.67502	0.22536
0.144	0.142409	0.661245	0.224341
0.145	0.142876	0.649437	0.22274
0.146	0.142746	0.638134	0.220123
0.147	0.142496	0.626311	0.217456
0.147	0.142799	0.61298	0.214613
0.148	0.142687	0.599654	0.212959
0.149	0.142405	0.58793	0.20948
0.15	0.143514	0.576533	0.208427
0.151	0.144699	0.564824	0.205516
0.151	0.145706	0.553946	0.205079
0.152	0.14677	0.54345	0.204724
0.153	0.14784	0.532848	0.205164
0.154	0.148653	0.523186	0.205527
0.155	0.150147	0.513705	0.206322
0.155	0.151692	0.504267	0.206226
0.156	0.153158	0.495726	0.20526
0.157	0.154134	0.487527	0.20329
0.158	0.15544	0.47986	0.201382
0.159	0.15615	0.473177	0.200212
0.159	0.155078	0.46732	0.19894
0.16	0.152966	0.461303	0.197143
0.161	0.152576	0.455658	0.194741
0.162	0.152295	0.449764	0.192191
0.163	0.151632	0.444164	0.190338
0.164	0.151846	0.439442	0.188575
0.164	0.153437	0.435378	0.187642
0.165	0.15483	0.431707	0.186367
0.166	0.155287	0.428218	0.183252
0.167	0.154862	0.424854	0.179973
0.168	0.154021	0.421293	0.177168
0.168	0.154682	0.41694	0.174809
0.169	0.155796	0.412363	0.173037
0.17	0.157008	0.409008	0.170448
0.171	0.15781	0.406039	0.167967
0.172	0.158516	0.403125	0.166865
0.172	0.159822	0.400402	0.166097
0.173	0.162038	0.397178	0.16497
0.174	0.163699	0.393092	0.163988
0.175	0.164835	0.387606	0.16302
0.176	0.166489	0.38157	0.162274
0.176	0.16779	0.375772	0.1608
0.177	0.16979	0.369794	0.159578
0.178	0.171562	0.36478	0.158738
0.179	0.173002	0.361221	0.157543
0.18	0.174399	0.358391	0.156181
0.18	0.174996	0.355676	0.155459
0.181	0.176043	0.354307	0.154909
0.182	0.177025	0.353028	0.155674
0.183	0.177585	0.351172	0.154261
0.184	0.178409	0.34904	0.15412
0.185	0.179405	0.346821	0.153146
0.185	0.179921	0.344842	0.152292
0.186	0.180251	0.342181	0.151768
0.187	0.180584	0.339592	0.151392
0.188	0.180842	0.337429	0.151645
0.189	0.181172	0.335923	0.151447
0.189	0.181283	0.334484	0.150469
0.19	0.180881	0.331964	0.149643
0.191	0.180118	0.329636	0.148009
0.192	0.179044	0.327383	0.146961
0.193	0.178021	0.324313	0.144993
0.193	0.17691	0.32143	0.143559
0.194	0.176601	0.317718	0.142276
0.195	0.176653	0.312295	0.140856
0.196	0.176939	0.307469	0.138737
0.197	0.17737	0.303812	0.136534
0.197	0.177423	0.300575	0.134899
0.198	0.177316	0.297975	0.1336
0.199	0.1777	0.296687	0.133166
0.2	0.178929	0.295606	0.133567
0.201	0.180068	0.293394	0.133931
0.201	0.18023	0.291234	0.133822
0.202	0.18089	0.289451	0.133075
0.203	0.182202	0.287379	0.132969
0.204	0.182659	0.285253	0.133203
0.205	0.182501	0.283438	0.133709
0.206	0.182523	0.282141	0.134243
0.206	0.182586	0.281186	0.135049
0.207	0.182614	0.279369	0.135585
0.208	0.182733	0.27749	0.136247
0.209	0.1816	0.276477	0.137461
0.21	0.180508	0.275128	0.138487
0.21	0.178934	0.27475	0.139012
0.211	0.177809	0.273404	0.139285
0.212	0.176476	0.2719	0.140135
0.213	0.174076	0.271369	0.13981
0.214	0.17201	0.271471	0.139539
0.214	0.170615	0.272566	0.140064
0.215	0.169644	0.272988	0.13961
0.216	0.167872	0.273496	0.140526
0.217	0.165601	0.27356	0.140072
0.218	0.163189	0.271373	0.139328
0.218	0.161182	0.269628	0.139419
0.219	0.160003	0.268218	0.138691
0.22	0.157981	0.266701	0.137959
0.221	0.156535	0.26486	0.137918
0.222	0.154906	0.263554	0.136672
0.222	0.153458	0.261397	0.136082
0.223	0.152016	0.258672	0.13414
0.224	0.149783	0.255792	0.133062
0.225	0.147346	0.253727	0.130463
0.226	0.145817	0.252449	0.128657
0.227	0.144625	0.251177	0.12595
0.227	0.142829	0.249331	0.123851
0.228	0.140239	0.24688	0.12242
0.229	0.137834	0.244409	0.120548
0.23	0.136247	0.241611	0.118988
0.231	0.135048	0.238565	0.117601
0.231	0.1345	0.236442	0.116157
0.232	0.132863	0.235273	0.114319
0.233	0.132473	0.233989	0.11304
0.234	0.130811	0.232739	0.112055
0.235	0.128397	0.230878	0.110218
0.235	0.126525	0.22969	0.107386
0.236	0.124464	0.229395	0.104966
0.237	0.123625	0.228331	0.103143
0.238	0.122188	0.226842	0.101471
0.239	0.120953	0.225259	0.0993407
0.239	0.11896	0.223425	0.0971882
0.24	0.117665	0.220377	0.0949392
0.241	0.116279	0.216402	0.0917562
0.242	0.116006	0.21482	0.0882771
0.243	0.115754	0.213415	0.0857601
0.243	0.115678	0.210711	0.0842201
0.244	0.114607	0.209485	0.0825271
0.245	0.113668	0.208133	0.0811005
0.246	0.113133	0.207375	0.0781503
0.247	0.1138	0.205947	0.0760378
0.248	0.113303	0.203199	0.0734503
0.248	0.11316	0.200107	0.071472
0.249	0.113489	0.197863	0.0692446
0.25	0.113449	0.196335	0.0668764
0.251	0.115016	0.194613	0.0645566
0.252	0.114228	0.191863	0.0612607
0.252	0.116024	0.188569	0.0578312
0.253	0.116584	0.185515	0.0548098
0.254	0.116473	0.182439	0.051673
0.255	0.115661	0.179009	0.0487396
0.256	0.116043	0.175078	0.0450092
0.256	0.116712	0.171014	0.0417146
0.257	0.117673	0.167669	0.037847
0.258	0.118002	0.165074	0.0346824
0.259	0.118247	0.163895	0.0322308
0.26	0.117994	0.163594	0.0293082
0.26	0.118496	0.162738	0.0265294
0.261	0.118415	0.161918	0.0231679
0.262	0.118764	0.161512	0.0199246
0.263	0.119341	0.160669	0.0168843
0.264	0.120244	0.158778	0.014349
0.264	0.120944	0.157057	0.0120863
0.265	0.121123	0.155324	0.0100906
0.266	0.121349	0.154004	0.00823939
0.267	0.121788	0.15093	0.00639096
0.268	0.122486	0.148072	0.00498098
0.269	0.123341	0.145647	0.00374427
0.269	0.124394	0.14435	0.00225682
0.27	0.124288	0.143494	0.00106215
0.271	0.124462	0.142484	0.000172749
0.272	0.124072	0.142211	-0.00101108
0.273	0.123277	0.141616	-0.00241169
0.273	0.123147	0.140041	-0.00417609
0.274	0.123883	0.138397	-0.00651784
0.275	0.124033	0.136656	-0.0087015
0.276	0.123637	0.134878	-0.0105093
0.277	0.123047	0.134345	-0.0123267
0.277	0.122387	0.131921	-0.0145386
0.278	0.122105	0.129919	-0.017148
0.279	0.122057	0.128474	-0.0192816
0.28	0.122548	0.126638	-0.0209581
0.281	0.122657	0.12499	-0.0222366
0.281	0.122143	0.124771	-0.0239821
0.282	0.12072	0.123925	-0.026247
0.283	0.118517	0.121763	-0.0293122
0.284	0.116514	0.120224	-0.0331292
0.285	0.115486	0.118846	-0.0368308
0.285	0.114202	0.117017	-0.0392707
0.286	0.112547	0.115437	-0.0419183
0.287	0.111414	0.113713	-0.0438716
0.288	0.110274	0.112793	-0.0469124
0.289	0.109134	0.11196	-0.0497072
0.29	0.108275	0.111557	-0.053387
0.29	0.105875	0.111446	-0.0569082
0.291	0.104659	0.110814	-0.0594852
0.292	0.102896	0.109738	-0.0622812
0.293	0.101068	0.109503	-0.0642355
0.294	0.099116	0.109595	-0.0657913
0.294	0.0976943	0.108822	-0.0679693
0.295	0.0950121	0.107945	-0.0699165
0.296	0.0925894	0.106379	-0.0717347
0.297	0.0906865	0.104652	-0.0736348
0.298	0.0889143	0.103556	-0.0745589
0.298	0.0866107	0.102233	-0.0759586
0.299	0.0844993	0.100873	-0.07828
0.3	0.0820607	0.0996843	-0.0805112
0.301	0.0798974	0.0981073	-0.0825572
0.302	0.0779858	0.0956661	-0.085148
0.302	0.0757113	0.0934966	-0.0876851
0.303	0.0738486	0.0915414	-0.0886254
0.304	0.071917	0.0895637	-0.0902253
0.305	0.0701948	0.0882203	-0.0917679
0.306	0.069103	0.0867756	-0.0945432
0.306	0.0686083	0.0855219	-0.0960154
0.307	0.0672617	0.0844786	-0.0968901
0.308	0.0660477	0.0845062	-0.0973928
0.309	0.0649634	0.0846085	-0.0994897
0.31	0.0642215	0.0846561	-0.101677
0.311	0.0635832	0.0842288	-0.103661
0.311	0.0626622	0.0827226	-0.105969
0.312	0.0631131	0.0821582	-0.108993
0.313	0.0636383	0.0810055	-0.112029
0.314	0.0631188	0.0792587	-0.113569
0.315	0.0621408	0.0787828	-0.116067
0.315	0.0617672	0.0778455	-0.118106
0.316	0.0615925	0.078179	-0.11971
0.317	0.0613744	0.0782816	-0.122558
0.318	0.0604156	0.0774639	-0.123965
0.319	0.0596201	0.0766203	-0.126314
0.319	0.0592751	0.0767792	-0.127767
0.32	0.057925	0.0760792	-0.129242
0.321	0.0567044	0.0756222	-0.130471
0.322	0.0554762	0.0750804	-0.132693
0.323	0.0542641	0.0741468	-0.134192
0.323	0.0545962	0.0736018	-0.135204
0.324	0.0537227	0.0735317	-0.135898
0.325	0.0525743	0.0729053	-0.136216
0.326	0.0507949	0.0724726	-0.136472
0.327	0.0494285	0.0707492	-0.137872
0.327	0.0478494	0.0699951	-0.139595
0.328	0.0467372	0.0696975	-0.141097
0.329	0.045484	0.0683206	-0.142929
0.33	0.0445762	0.0673183	-0.145137
0.331	0.044364	0.0663979	-0.146634
0.331	0.0447262	0.064823	-0.147515
0.332	0.0446697	0.0636158	-0.148429
0.333	0.0448153	0.0627903	-0.149223
0.334	0.0450748	0.0611822	-0.150417
0.335	0.0458689	0.0596549	-0.152254
0.336	0.0476824	0.0585255	-0.153821
0.336	0.0488031	0.0572029	-0.155414
0.337	0.0492496	0.0563632	-0.157247
0.338	0.0493506	0.0556106	-0.158801
0.339	0.048979	0.0546513	-0.160802
0.34	0.0488676	0.053631	-0.162329
0.34	0.049746	0.052382	-0.163632
0.341	0.0496094	0.0510357	-0.164744
0.342	0.0493894	0.0499136	-0.164616
0.343	0.0487558	0.0499632	-0.165109
0.344	0.047466	0.0495363	-0.165255
0.344	0.0466788	0.0493113	-0.166555
0.345	0.0466361	0.0475462	-0.168095
0.346	0.0461578	0.0454921	-0.170166
0.347	0.0464038	0.0445384	-0.170681
0.348	0.0471701	0.0445363	-0.172202
0.348	0.0474293	0.0436039	-0.176001
0.349	0.0473355	0.0431671	-0.178657
0.35	0.0468522	0.042563	-0.180022
0.351	0.0459728	0.0409281	-0.181423
0.352	0.0449803	0.0393464	-0.183162
0.352	0.044247	0.0388255	-0.184294
0.353	0.0430297	0.0381079	-0.185069
0.354	0.0418725	0.0372984	-0.185875
0.355	0.0404916	0.036753	-0.186829
0.356	0.0390814	0.0358147	-0.187882
0.357	0.0382933	0.0348155	-0.188781
0.357	0.0380151	0.0333804	-0.189653
0.358	0.0379067	0.031099	-0.190541
0.359	0.0370907	0.0295248	-0.192178
0.36	0.0365725	0.0292623	-0.193138
0.361	0.0365442	0.0289792	-0.193017
0.361	0.0368478	0.0279847	-0.192568
0.362	0.0373262	0.0272468	-0.192798
0.363	0.0371719	0.0271032	-0.193391
0.364	0.0372278	0.0272203	-0.19396
0.365	0.0366786	0.0275851	-0.194845
0.365	0.0378453	0.0277495	-0.195632
0.366	0.0386561	0.0280272	-0.196679
0.367	0.0392309	0.02894	-0.198067
0.368	0.0394987	0.0300276	-0.198847
0.369	0.039119	0.0321832	-0.199505
0.369	0.0383314	0.0335183	-0.200301
0.37	0.0380039	0.0350492	-0.201288
0.371	0.0365688	0.0363627	-0.202229
0.372	0.0350426	0.037767	-0.202844
0.373	0.0336851	0.0396668	-0.20402
0.373	0.0332545	0.0413189	-0.205675
0.374	0.0332565	0.0419382	-0.208038
0.375	0.032923	0.0417295	-0.210012
0.376	0.0319337	0.0418893	-0.21098
0.377	0.030825	0.0423441	-0.211978
0.378	0.0303111	0.04279	-0.213335
0.378	0.0305783	0.0436032	-0.21411
0.379	0.0302907	0.0439488	-0.215169
0.38	0.0291818	0.0431407	-0.215914
0.381	0.0286557	0.0424568	-0.217492
0.382	0.0282089	0.0422371	-0.217254
0.382	0.0289353	0.0414049	-0.219125
0.383	0.0298945	0.0406211	-0.222681
0.384	0.0317761	0.0406968	-0.223763
0.385	0.0315894	0.0411297	-0.225186
0.386	0.0324212	0.041042	-0.227253
0.386	0.032826	0.0431863	-0.227517
0.387	0.0323615	0.0442894	-0.227598
0.388	0.0323172	0.0453494	-0.228848
0.389	0.0319906	0.046148	-0.230424
0.39	0.0323229	0.0461226	-0.230124
0.39	0.0327922	0.0467596	-0.231896
0.391	0.0324845	0.0460812	-0.233054
0.392	0.0325427	0.0466044	-0.234336
0.393	0.0330561	0.0473572	-0.235528
0.394	0.0328669	0.0477562	-0.236848
0.394	0.0332564	0.0477503	-0.238943
0.395	0.0328976	0.0474924	-0.241145
0.396	0.0323318	0.0470574	-0.242665
0.397	0.0322144	0.0472137	-0.24406
0.398	0.0322488	0.0470889	-0.244748
0.399	0.0321421	0.0475068	-0.245237
0.399	0.0319529	0.0484598	-0.246031
0.4	0.0317778	0.0484759	-0.245804
0.401	0.0304267	0.0471415	-0.245685
0.402	0.0284701	0.046105	-0.246165
0.403	0.0265881	0.0455572	-0.248589
0.403	0.0252431	0.0445188	-0.249949
0.404	0.0255138	0.0434278	-0.250933
0.405	0.0251453	0.0426752	-0.251049
0.406	0.0232873	0.0424029	-0.251609
0.407	0.0227642	0.0421394	-0.25207
0.407	0.022875	0.0412966	-0.25319
0.408	0.0228398	0.0401239	-0.254711
0.409	0.0232527	0.0385646	-0.257137
0.41	0.024296	0.0370106	-0.258595
0.411	0.0247884	0.0355845	-0.259761
0.411	0.0249203	0.0340304	-0.2609
0.412	0.0248167	0.0322969	-0.261462
0.413	0.0236922	0.0301098	-0.262736
0.414	0.022722	0.0277456	-0.264163
0.415	0.0219214	0.0257863	-0.265175
0.415	0.0219014	0.0249303	-0.26609
0.416	0.0221493	0.0254037	-0.266495
0.417	0.0226706	0.0251027	-0.267471
0.418	0.0227747	0.0243614	-0.268401
0.419	0.0235285	0.0250814	-0.26896
0.42	0.0240866	0.0254788	-0.269788
0.42	0.0248219	0.0252393	-0.27053
0.421	0.02552	0.0257092	-0.271532
0.422	0.0253157	0.0268361	-0.272933
0.423	0.0242334	0.0278737	-0.274583
0.424	0.0232874	0.0297349	-0.275338
0.424	0.0222707	0.0307737	-0.27514
0.425	0.0206299	0.0307144	-0.275744
0.426	0.0189134	0.0301407	-0.276865
0.427	0.0177834	0.0298223	-0.277452
0.428	0.0170622	0.0297392	-0.278748
0.428	0.0158915	0.0306891	-0.280947
0.429	0.0146339	0.0304547	-0.28254
0.43	0.0137273	0.0302708	-0.283146
0.431	0.0144987	0.0307612	-0.283458
0.432	0.0147018	0.0297167	-0.284362
0.432	0.0141481	0.0307104	-0.284879
0.433	0.0153496	0.0313185	-0.286023
0.434	0.0158027	0.0315428	-0.287093
0.435	0.0165451	0.031278	-0.2879
0.436	0.0179277	0.0319411	-0.289272
0.436	0.0186539	0.0324428	-0.289478
0.437	0.0194702	0.0341164	-0.290676
0.438	0.0197924	0.0358229	-0.29214
0.439	0.0207483	0.0383391	-0.293251
0.44	0.0208632	0.0394769	-0.295025
0.441	0.0213837	0.0410251	-0.296069
0.441	0.0233413	0.0420533	-0.298669
0.442	0.0257781	0.0444625	-0.299593
0.443	0.0280517	0.0458076	-0.302364
0.444	0.0282447	0.0474752	-0.302712
0.445	0.0296276	0.0491617	-0.305493
0.445	0.0313209	0.0506045	-0.307894
0.446	0.0327022	0.0518539	-0.310671
0.447	0.0333117	0.052546	-0.313026
0.448	0.0346129	0.0532405	-0.314741
0.449	0.0356123	0.0540062	-0.315421
0.449	0.0366043	0.0547208	-0.315631
0.45	0.0368964	0.0560198	-0.314937
0.451	0.0373491	0.0577362	-0.314555
0.452	0.0383106	0.0586934	-0.31541
0.453	0.0397346	0.05909	-0.316487
0.453	0.040099	0.0602811	-0.31691
0.454	0.039635	0.0614212	-0.316514
0.455	0.0392748	0.0624787	-0.316649
0.456	0.0394642	0.0631944	-0.317436
0.457	0.0390375	0.0626886	-0.317519
0.457	0.0402856	0.0622646	-0.317914
0.458	0.0412989	0.0623302	-0.318869
0.459	0.0427701	0.0637552	-0.319384
0.46	0.0434308	0.0631247	-0.319907
0.461	0.0436569	0.0625055	-0.320317
0.462	0.0434737	0.0625003	-0.320906
0.462	0.0439485	0.0630812	-0.321978
0.463	0.0440337	0.0630139	-0.322526
0.464	0.0439184	0.0639379	-0.322486
0.465	0.0450413	0.0634558	-0.322886
0.466	0.0449909	0.0637471	-0.322752
0.466	0.0449182	0.0639858	-0.32253
0.467	0.0447145	0.0637985	-0.321845
0.468	0.0450775	0.0630547	-0.32185
0.469	0.0464429	0.062372	-0.321089
0.47	0.0464483	0.0617753	-0.32019
0.47	0.0455419	0.0619444	-0.319823
0.471	0.0447839	0.06139	-0.320122
0.472	0.0443987	0.0612586	-0.321819
0.473	0.0435371	0.0617891	-0.321967
0.474	0.042702	0.0614274	-0.322153
0.474	0.0427534	0.0610053	-0.322577
0.475	0.0425112	0.0606927	-0.322851
0.476	0.0417455	0.0610775	-0.323972
0.477	0.0405351	0.0610067	-0.323517
0.478	0.0391511	0.0613542	-0.322783
0.478	0.0378336	0.0611087	-0.32213
0.479	0.0364246	0.0585672	-0.322069
0.48	0.0360182	0.0559536	-0.322727
0.481	0.0351801	0.054316	-0.323217
0.482	0.0340114	0.0530173	-0.324136
0.483	0.0321989	0.0521141	-0.324227
0.483	0.032032	0.0511674	-0.32467
0.484	0.031162	0.050033	-0.324145
0.485	0.029702	0.0490391	-0.324562
0.486	0.028688	0.0478718	-0.324415
0.487	0.0275314	0.0464178	-0.324074
0.487	0.0268159	0.044999	-0.323921
0.488	0.0265541	0.0442457	-0.324161
0.489	0.0245652	0.0441924	-0.324554
0.49	0.0241809	0.0442898	-0.326138
0.491	0.0237145	0.0441861	-0.326916
0.491	0.0225268	0.0433631	-0.327241
0.492	0.0233909	0.0417985	-0.328271
0.493	0.0232706	0.0407248	-0.328708
0.494	0.0244691	0.0405414	-0.32878
0.495	0.0246775	0.0406104	-0.329348
0.495	0.0243844	0.0402209	-0.330234
0.496	0.024009	0.0391739	-0.329964
0.497	0.0226938	0.0385165	-0.329072
0.498	0.0208327	0.0381613	-0.329669
0.499	0.0193789	0.0376752	-0.330522
0.499	0.0174728	0.0372503	-0.330273
0.5	0.0159155	0.0367952	-0.33022
0.501	0.0156766	0.0369189	-0.330272
0.502	0.0153043	0.0367085	-0.330896
0.503	0.0145274	0.0360287	-0.330152
0.504	0.0144708	0.0359613	-0.329998
0.504	0.0139375	0.0355391	-0.329706
0.505	0.0144998	0.0353758	-0.329659
0.506	0.0144992	0.0357753	-0.329273
0.507	0.0143408	0.0344344	-0.329494
0.508	0.013491	0.0339457	-0.329209
0.508	0.0121719	0.0341918	-0.32912
0.509	0.0114929	0.0340735	-0.328898
0.51	0.0113764	0.0340615	-0.329268
0.511	0.0113448	0.0344148	-0.32957
0.512	0.0107525	0.0336887	-0.329556
0.512	0.0106689	0.0343817	-0.329065
0.513	0.0104087	0.0337313	-0.328071
0.514	0.0101889	0.0333103	-0.327679
0.515	0.00964861	0.0339178	-0.32818
0.516	0.00856806	0.0337017	-0.328643
0.516	0.00760022	0.0331893	-0.328519
0.517	0.00743955	0.0332326	-0.328217
0.518	0.00815511	0.0330314	-0.327655
0.519	0.00842414	0.0320109	-0.327661
0.52	0.00914043	0.0326092	-0.328094
0.52	0.00989408	0.0337948	-0.328703
0.521	0.0105282	0.0347547	-0.328825
0.522	0.0111667	0.0357791	-0.32899
0.523	0.0123793	0.0365621	-0.329518
0.524	0.013126	0.0371504	-0.330339
0.525	0.0140346	0.0380014	-0.3314
0.525	0.0153405	0.0391842	-0.331752
0.526	0.0165694	0.0404408	-0.332199
0.527	0.017276	0.0407717	-0.333167
0.528	0.0170679	0.0405744	-0.333262
0.529	0.0170155	0.041201	-0.332884
0.529	0.0169816	0.0406975	-0.332986
0.53	0.0167791	0.0400093	-0.3331
0.531	0.0169872	0.0392874	-0.333343
0.532	0.0173043	0.0392249	-0.332307
0.533	0.0175584	0.039647	-0.333356
0.533	0.0174322	0.0393678	-0.333782
0.534	0.0168899	0.0391774	-0.333611
0.535	0.0163035	0.0384555	-0.334615
0.536	0.0162194	0.0376023	-0.334534
0.537	0.0149059	0.0377434	-0.335082
0.537	0.0142072	0.0381306	-0.335388
0.538	0.0132651	0.0382178	-0.337042
0.539	0.0127401	0.038364	-0.33948
0.54	0.0133445	0.0388295	-0.339952
0.541	0.0128906	0.0393867	-0.34128
0.541	0.0129528	0.0393454	-0.341946
0.542	0.0132864	0.0389231	-0.343294
0.543	0.0147119	0.0388697	-0.344067
0.544	0.0153584	0.0382723	-0.34581
0.545	0.0149298	0.0374464	-0.347199
0.546	0.0162444	0.0368452	-0.347997
0.546	0.0159138	0.0363466	-0.348872
0.547	0.016449	0.0363486	-0.34984
0.548	0.0170562	0.0368584	-0.35122
0.549	0.0168798	0.0366925	-0.353516
0.55	0.016842	0.0365214	-0.355278
0.55	0.0168236	0.0364519	-0.35628
0.551	0.0160486	0.03507	-0.357205
0.552	0.0159762	0.0333506	-0.358361
0.553	0.0156182	0.0325044	-0.359634
0.554	0.0162168	0.0317283	-0.360942
0.554	0.0153506	0.0311398	-0.362856
0.555	0.0161237	0.0313223	-0.364971
0.556	0.0165069	0.0311308	-0.365672
0.557	0.0164899	0.0314385	-0.366123
0.558	0.0162541	0.0320651	-0.367331
0.558	0.0167154	0.0318225	-0.367711
0.559	0.016031	0.0316847	-0.368874
0.56	0.0147771	0.0315977	-0.370383
0.561	0.0136045	0.0300354	-0.370943
0.562	0.0128035	0.0293172	-0.370452
0.562	0.0119661	0.0281804	-0.370025
0.563	0.0102194	0.0270854	-0.369055
0.564	0.00981772	0.0259599	-0.367715
0.565	0.00897056	0.0253656	-0.365894
0.566	0.00704724	0.0249127	-0.363896
0.566	0.00616058	0.02458	-0.363657
0.567	0.00620271	0.0237917	-0.364483
0.568	0.00604909	0.0235212	-0.36322
0.569	0.00630559	0.0240142	-0.364309
0.57	0.00722059	0.0239753	-0.363848
0.571	0.00849763	0.024346	-0.363542
0.571	0.00834054	0.0248676	-0.363587
0.572	0.00772124	0.0248464	-0.36427
0.573	0.0072814	0.0247517	-0.364625
0.574	0.00651798	0.0245442	-0.364407
0.575	0.00588201	0.0248953	-0.364232
0.575	0.00526344	0.025139	-0.364869
0.576	0.00551677	0.0254561	-0.364771
0.577	0.00540504	0.0250837	-0.365453
0.578	0.00507184	0.024517	-0.365527
0.579	0.00432689	0.0245527	-0.365427
0.579	0.00304299	0.0252681	-0.365687
0.58	0.00255945	0.0260581	-0.365845
0.581	0.00156598	0.0258919	-0.366198
0.582	0.000697406	0.0248354	-0.366274
0.583	-0.00107081	0.0243487	-0.366427
0.583	-0.00262828	0.0251158	-0.366537
0.584	-0.00336018	0.0262674	-0.366094
0.585	-0.00465195	0.0271024	-0.366084
0.586	-0.00515311	0.0277505	-0.366485
0.587	-0.00577156	0.0275356	-0.366918
0.587	-0.00669999	0.0266395	-0.367607
0.588	-0.00657412	0.0262761	-0.368598
0.589	-0.00704224	0.0255206	-0.369332
0.59	-0.00783962	0.0249252	-0.369368
0.591	-0.0078428	0.0249822	-0.370035
0.592	-0.00706343	0.0243137	-0.3719
0.592	-0.00559019	0.0245103	-0.373319
0.593	-0.00593342	0.0245165	-0.374163
0.594	-0.00460445	0.0250225	-0.37492
0.595	-0.00460859	0.0256528	-0.374686
0.596	-0.00275599	0.0262734	-0.375084
0.596	-0.00207627	0.0262611	-0.374793
0.597	-0.00122458	0.0252498	-0.374537
0.598	-0.000797301	0.0250244	-0.374475
0.599	0.000422739	0.0248576	-0.374444
0.6	0.00103319	0.0255899	-0.374285
0.6	0.00230125	0.0267915	-0.374599
0.601	0.00369656	0.0287405	-0.374887
0.602	0.00404517	0.0304774	-0.375509
0.603	0.00416619	0.0307478	-0.377785
0.604	0.0035544	0.0320787	-0.379164
0.604	0.00415829	0.0333514	-0.380729
0.605	0.00490801	0.0344132	-0.382588
0.606	0.00537437	0.0345821	-0.383999
0.607	0.00562593	0.0347393	-0.386077
0.608	0.00596171	0.0350878	-0.388344
0.608	0.00623098	0.0360782	-0.389727
0.609	0.00578251	0.0361452	-0.391314
0.61	0.00534306	0.0369798	-0.39224
0.611	0.00607854	0.0382558	-0.393258
0.612	0.0068217	0.0393175	-0.39426
0.613	0.00778456	0.0401246	-0.395173
0.613	0.00827593	0.0413929	-0.396087
0.614	0.00938994	0.0423835	-0.397061
0.615	0.00931325	0.0424135	-0.398426
0.616	0.00966797	0.0422629	-0.399675
0.617	0.0106272	0.0430859	-0.401431
0.617	0.0117296	0.0432502	-0.40218
0.618	0.0129564	0.0443908	-0.402423
0.619	0.0143432	0.0444356	-0.403136
0.62	0.0158806	0.0446755	-0.405014
0.621	0.0173214	0.0449619	-0.405278
0.621	0.0180451	0.0454879	-0.405775
0.622	0.0185311	0.0465905	-0.405165
0.623	0.0192898	0.0488034	-0.405016
0.624	0.0192251	0.0505422	-0.405314
0.625	0.0185446	0.0508566	-0.406072
0.625	0.0182844	0.0505587	-0.406826
0.626	0.0188385	0.0501784	-0.408148
0.627	0.0192882	0.0493745	-0.408283
0.628	0.0192872	0.049452	-0.408077
0.629	0.019157	0.0498194	-0.408007
0.629	0.020241	0.0496261	-0.40737
0.63	0.0222209	0.0501129	-0.406627
0.631	0.0229663	0.0505122	-0.405491
0.632	0.022635	0.0506803	-0.404518
0.633	0.0231113	0.0516195	-0.40339
0.634	0.02308	0.0527374	-0.402285
0.634	0.0235562	0.0533175	-0.400624
0.635	0.0233332	0.0532984	-0.399253
0.636	0.02391	0.0535579	-0.399614
0.637	0.0237171	0.0538111	-0.399604
0.638	0.0235978	0.0546522	-0.39945
0.638	0.0234667	0.0554112	-0.400117
0.639	0.0229267	0.0557947	-0.400496
0.64	0.0219957	0.0556612	-0.399802
0.641	0.0203261	0.0545609	-0.399553
0.642	0.0204538	0.053078	-0.398523
0.642	0.0208153	0.052016	-0.397614
0.643	0.0212898	0.0517859	-0.397166
0.644	0.0199992	0.0513106	-0.396437
0.645	0.0205976	0.0504128	-0.39632
0.646	0.0205213	0.0495468	-0.39649
0.646	0.0196681	0.0494053	-0.396771
0.647	0.0196055	0.0493586	-0.396552
0.648	0.0206502	0.0484745	-0.396157
0.649	0.0210054	0.0477065	-0.395645
0.65	0.0210966	0.047596	-0.39483
0.65	0.0204578	0.0475918	-0.394314
0.651	0.0191483	0.0472325	-0.394266
0.652	0.0185042	0.0463234	-0.394611
0.653	0.0182766	0.0451201	-0.395177
0.654	0.0180055	0.0439446	-0.395383
0.655	0.0178874	0.0427211	-0.394942
0.655	0.0181472	0.0421078	-0.394628
0.656	0.0169815	0.0422233	-0.394638
0.657	0.0155393	0.0424996	-0.394555
0.658	0.014392	0.0426906	-0.393717
0.659	0.0132035	0.043557	-0.393435
0.659	0.0120406	0.0444215	-0.393983
0.66	0.0111111	0.0444057	-0.393859
0.661	0.0100875	0.0442378	-0.392108
0.662	0.00962673	0.0427976	-0.391635
0.663	0.00904813	0.0425907	-0.390797
0.663	0.00913093	0.0425373	-0.389985
0.664	0.00903822	0.0416986	-0.389866
0.665	0.00832482	0.0416458	-0.390088
0.666	0.00743082	0.0415642	-0.388475
0.667	0.00712529	0.0424493	-0.386805
0.667	0.0071281	0.0434456	-0.386602
0.668	0.00792221	0.0452023	-0.38604
0.669	0.00733349	0.0465632	-0.386008
0.67	0.00624889	0.0472712	-0.386452
0.671	0.00517712	0.0480976	-0.386753
0.671	0.00376829	0.0491105	-0.388163
0.672	0.00177596	0.0496642	-0.389675
0.673	0.000212553	0.0498203	-0.389856
0.674	-0.00129241	0.0493625	-0.389807
0.675	-0.00269403	0.0486457	-0.390285
0.676	-0.00330251	0.0487271	-0.391848
0.676	-0.00225444	0.0493963	-0.393102
0.677	-0.0028342	0.0492297	-0.394067
0.678	-0.00301654	0.048736	-0.394977
0.679	-0.00238527	0.0482771	-0.395756
0.68	-0.00121609	0.0476531	-0.396632
0.68	0.000955177	0.0470779	-0.39767
0.681	0.000614041	0.0468513	-0.399584
0.682	0.00160214	0.0472665	-0.401769
0.683	0.00266489	0.0477875	-0.403631
0.684	0.00386193	0.0478259	-0.404847
0.684	0.00400061	0.0482115	-0.406045
0.685	0.00452489	0.0492818	-0.407147
0.686	0.00563688	0.0500745	-0.407235
0.687	0.00616786	0.0497609	-0.407632
0.688	0.00530071	0.0493451	-0.408342
0.688	0.00504786	0.0492833	-0.409575
0.689	0.00527495	0.0494563	-0.411028
0.69	0.00620972	0.0492089	-0.411207
0.691	0.00794385	0.0494109	-0.411947
0.692	0.0091207	0.0500666	-0.412891
0.692	0.0102129	0.0498691	-0.413328
0.693	0.0118325	0.0498158	-0.412863
0.694	0.0128993	0.0501581	-0.413029
0.695	0.0141051	0.0499416	-0.413511
0.696	0.0154575	0.0499807	-0.414164
0.697	0.017187	0.0499856	-0.415655
0.697	0.0194853	0.0498555	-0.416019
0.698	0.0219463	0.0497237	-0.416004
0.699	0.0240858	0.0483472	-0.416693
0.7	0.0257378	0.0469896	-0.417664
0.701	0.0282768	0.0461353	-0.418272
0.701	0.0309561	0.0453283	-0.419224
0.702	0.0324854	0.0451345	-0.421112
0.703	0.0332993	0.0459481	-0.423156
0.704	0.0338938	0.0460014	-0.424714
0.705	0.0354541	0.0458974	-0.425252
0.705	0.0368842	0.0452483	-0.425487
0.706	0.0375482	0.0442731	-0.42669
0.707	0.0381622	0.0433839	-0.428804
0.708	0.0379892	0.0422381	-0.429921
0.709	0.0379686	0.0419179	-0.429396
0.709	0.0374964	0.0415161	-0.430307
0.71	0.0375441	0.0415626	-0.431396
0.711	0.0387894	0.0414348	-0.430928
0.712	0.0394053	0.0423338	-0.431642
0.713	0.0399693	0.0413973	-0.431103
0.713	0.0395032	0.0410507	-0.431327
0.714	0.0399146	0.0414889	-0.433082
0.715	0.0391758	0.0421953	-0.434987
0.716	0.0381874	0.043109	-0.436395
0.717	0.0375662	0.0423745	-0.437172
0.718	0.0362228	0.0416994	-0.437847
0.718	0.0346007	0.0417628	-0.439158
0.719	0.0334022	0.0417989	-0.440184
0.72	0.0315394	0.0420779	-0.44047
0.721	0.0302001	0.0424431	-0.440449
0.722	0.0286272	0.0432869	-0.440182
0.722	0.027732	0.0430847	-0.439702
0.723	0.0275984	0.0430352	-0.438107
0.724	0.0270752	0.0432617	-0.438353
0.725	0.0263148	0.0418864	-0.438106
0.726	0.0251465	0.0413177	-0.438613
0.726	0.0234062	0.0403695	-0.438586
0.727	0.0218729	0.0402506	-0.440234
0.728	0.0209899	0.040544	-0.441198
0.729	0.0199127	0.0399851	-0.442016
0.73	0.0199375	0.0401985	-0.440972
0.73	0.0180852	0.0403509	-0.439189
0.731	0.0163464	0.0408067	-0.438135
0.732	0.0157473	0.0400927	-0.437306
0.733	0.0143163	0.0396112	-0.437213
0.734	0.0138148	0.04034	-0.436408
0.734	0.0134653	0.0404505	-0.436715
0.735	0.0147035	0.0405147	-0.436331
0.736	0.0147113	0.0422958	-0.436074
0.737	0.0138012	0.0425452	-0.436219
0.738	0.0136178	0.0430485	-0.435241
0.739	0.0135028	0.0433091	-0.435678
0.739	0.0127609	0.0442947	-0.436428
0.74	0.0127537	0.0450271	-0.436988
0.741	0.0101443	0.0453974	-0.436809
0.742	0.00804756	0.0459791	-0.437179
0.743	0.00696119	0.046586	-0.437559
0.743	0.00599683	0.046233	-0.438075
0.744	0.00545333	0.0456816	-0.438726
0.745	0.00391428	0.0453526	-0.439277
0.746	0.00266668	0.0456667	-0.439936
0.747	0.00152084	0.0457208	-0.441023
0.747	0.00110158	0.045899	-0.441567
0.748	0.000606878	0.0464085	-0.442511
0.749	0.000751459	0.0472288	-0.444382
0.75	0.00163609	0.0473997	-0.44588
0.751	0.00125332	0.0470541	-0.446923
0.751	0.00072894	0.0473519	-0.447378
0.752	0.000767498	0.0463654	-0.448168
0.753	0.000561943	0.046443	-0.449286
0.754	-0.000523139	0.0474929	-0.44998
0.755	-0.000324934	0.0485342	-0.450506
0.755	-0.000666296	0.0496045	-0.45049
0.756	-0.00108687	0.0501079	-0.451105
0.757	-0.000330442	0.0509851	-0.451924
0.758	0.000844457	0.052351	-0.452787
0.759	0.00112209	0.053484	-0.453649
0.76	0.00197024	0.0543411	-0.453904
0.76	0.00299826	0.055022	-0.453808
0.761	0.00291202	0.0556958	-0.455064
0.762	0.00193228	0.0560852	-0.455605
0.763	0.00096163	0.0565589	-0.456484
0.764	-0.000650057	0.0589539	-0.457544
0.764	-0.00204337	0.0602708	-0.458326
0.765	-0.0032315	0.0614922	-0.458433
0.766	-0.00342039	0.0635054	-0.458742
0.767	-0.00368793	0.0643985	-0.458923
0.768	-0.00342339	0.0648597	-0.459007
0.768	-0.00361191	0.066119	-0.458987
0.769	-0.0043606	0.0667787	-0.458738
0.77	-0.00480213	0.0671657	-0.457865
0.771	-0.00524614	0.0677166	-0.458581
0.772	-0.00653554	0.0673989	-0.461042
0.772	-0.00732405	0.0672993	-0.463728
0.773	-0.00890564	0.0669193	-0.464505
0.774	-0.011439	0.0666136	-0.465212
0.775	-0.0133104	0.0665512	-0.466705
0.776	-0.0143514	0.0676548	-0.467542
0.776	-0.015143	0.0692158	-0.469262
0.777	-0.0170101	0.0691374	-0.470307
0.778	-0.0199405	0.0703376	-0.471066
0.779	-0.0214463	0.0721263	-0.472403
0.78	-0.0229015	0.0736283	-0.472869
0.781	-0.0230388	0.0746505	-0.473423
0.781	-0.0231498	0.076161	-0.473383
0.782	-0.0234247	0.0768076	-0.473621
0.783	-0.023588	0.0769832	-0.473845
0.784	-0.023568	0.0775306	-0.47379
0.785	-0.0242001	0.0779109	-0.473773
0.785	-0.0245982	0.0779815	-0.473583
0.786	-0.0248125	0.0779528	-0.47332
0.787	-0.0251428	0.0775483	-0.473892
0.788	-0.025149	0.0780705	-0.474308
0.789	-0.0251088	0.0788237	-0.474495
0.789	-0.025592	0.0792434	-0.474154
0.79	-0.0252587	0.0797954	-0.473033
0.791	-0.0248044	0.0803897	-0.472903
0.792	-0.0249452	0.0813714	-0.473177
0.793	-0.0236465	0.0816201	-0.473098
0.793	-0.0219695	0.083001	-0.47306
0.794	-0.022033	0.0840949	-0.473023
0.795	-0.0218862	0.0847606	-0.472974
0.796	-0.0201851	0.0854119	-0.473164
0.797	-0.0201544	0.085899	-0.473382
0.797	-0.0207645	0.0867275	-0.473089
0.798	-0.0213592	0.0875321	-0.472443
0.799	-0.0226139	0.0877731	-0.472033
0.8	-0.0239559	0.0881754	-0.471312
0.801	-0.0241243	0.0885344	-0.470123
0.801	-0.023554	0.089508	-0.470044
0.802	-0.02346	0.0909524	-0.469369
0.803	-0.0231957	0.0922026	-0.469261
0.804	-0.0229638	0.0923434	-0.468913
0.805	-0.0213108	0.0921278	-0.468637
0.806	-0.0199922	0.0925002	-0.468953
0.806	-0.0193237	0.0929819	-0.46989
0.807	-0.0202189	0.0935755	-0.471492
0.808	-0.0197156	0.0943211	-0.472774
0.809	-0.0199396	0.0949079	-0.473491
0.81	-0.0190248	0.0956777	-0.472246
0.81	-0.0176986	0.0967341	-0.471689
0.811	-0.0162139	0.0979023	-0.471278
0.812	-0.0162201	0.0995835	-0.470513
0.813	-0.015961	0.101444	-0.468539
0.814	-0.0152186	0.103164	-0.467573
0.814	-0.0157609	0.105036	-0.467387
0.815	-0.015776	0.105826	-0.467087
0.816	-0.0159961	0.106103	-0.46621
0.817	-0.015592	0.106057	-0.465495
0.818	-0.0145382	0.105882	-0.465166
0.818	-0.0142706	0.105926	-0.464383
0.819	-0.0144058	0.105131	-0.463555
0.82	-0.0151555	0.10483	-0.462659
0.821	-0.0157621	0.104761	-0.4619
0.822	-0.0148049	0.105022	-0.461279
0.822	-0.0150134	0.105692	-0.461392
0.823	-0.0160155	0.10715	-0.461576
0.824	-0.0160347	0.10854	-0.461277
0.825	-0.0154249	0.109201	-0.461429
0.826	-0.0154929	0.111107	-0.460942
0.827	-0.0161864	0.112857	-0.460352
0.827	-0.0167714	0.114107	-0.460448
0.828	-0.0178849	0.114591	-0.46068
0.829	-0.0186585	0.115583	-0.460266
0.83	-0.0198164	0.115955	-0.460752
0.831	-0.0208449	0.117152	-0.460675
0.831	-0.0214568	0.117639	-0.46108
0.832	-0.022561	0.117946	-0.461173
0.833	-0.0233092	0.118161	-0.460317
0.834	-0.0239418	0.118813	-0.459895
0.835	-0.0245318	0.119084	-0.458863
0.835	-0.0260957	0.118608	-0.457527
0.836	-0.0267018	0.118571	-0.456479
0.837	-0.027014	0.118037	-0.455927
0.838	-0.0274574	0.117577	-0.455311
0.839	-0.0278243	0.117496	-0.454745
0.839	-0.0278222	0.116807	-0.455273
0.84	-0.0277026	0.117102	-0.454884
0.841	-0.027765	0.117139	-0.454936
0.842	-0.028422	0.117312	-0.455383
0.843	-0.0283522	0.116913	-0.45573
0.843	-0.0283609	0.116014	-0.456491
0.844	-0.0292713	0.115476	-0.456423
0.845	-0.0299282	0.115988	-0.456314
0.846	-0.0306549	0.117369	-0.45733
0.847	-0.0309473	0.117637	-0.45757
0.848	-0.030921	0.117813	-0.457161
0.848	-0.0314635	0.118162	-0.456332
0.849	-0.0326636	0.119326	-0.455682
0.85	-0.0337719	0.119272	-0.455655
0.851	-0.0348708	0.119444	-0.456996
0.852	-0.0356584	0.119693	-0.458172
0.852	-0.0356656	0.120616	-0.459501
0.853	-0.034861	0.121118	-0.460699
0.854	-0.0336898	0.121508	-0.461817
0.855	-0.0329659	0.122054	-0.462465
0.856	-0.0339699	0.1232	-0.463262
0.856	-0.0348552	0.123821	-0.4639
0.857	-0.0363395	0.123447	-0.464376
0.858	-0.0363971	0.123225	-0.465574
0.859	-0.036461	0.123324	-0.466731
0.86	-0.0365166	0.123768	-0.467731
0.86	-0.036019	0.124139	-0.46886
0.861	-0.0364444	0.123927	-0.469101
0.862	-0.0368202	0.124075	-0.469059
0.863	-0.035721	0.124214	-0.468942
0.864	-0.0354843	0.124093	-0.46835
0.864	-0.0362195	0.123741	-0.46851
0.865	-0.0371018	0.124017	-0.469564
0.866	-0.0365122	0.123682	-0.46989
0.867	-0.0360492	0.122811	-0.469817
0.868	-0.0357884	0.122502	-0.470246
0.869	-0.0359552	0.122421	-0.470776
0.869	-0.0366296	0.122351	-0.471463
0.87	-0.0371885	0.122014	-0.472036
0.871	-0.0375271	0.122531	-0.472153
0.872	-0.0378592	0.12258	-0.470709
0.873	-0.0385468	0.121837	-0.470565
0.873	-0.0393319	0.121561	-0.470993
0.874	-0.0402043	0.120914	-0.470906
0.875	-0.0408847	0.120015	-0.470902
0.876	-0.0421316	0.119759	-0.472528
0.877	-0.0428524	0.119533	-0.474111
0.877	-0.0431858	0.119524	-0.475408
0.878	-0.0436284	0.118495	-0.475224
0.879	-0.0437316	0.117496	-0.475707
0.88	-0.0441059	0.117364	-0.47566
0.881	-0.0449841	0.11658	-0.475571
0.881	-0.0445916	0.116098	-0.475965
0.882	-0.0456256	0.116489	-0.476691
0.883	-0.0460765	0.115969	-0.476799
0.884	-0.0463311	0.114657	-0.476296
0.885	-0.0470127	0.114531	-0.475791
0.885	-0.0472882	0.115334	-0.475816
0.886	-0.0476854	0.115444	-0.475881
0.887	-0.0486531	0.114017	-0.47549
0.888	-0.0494313	0.113015	-0.475298
0.889	-0.0494	0.112409	-0.47536
0.89	-0.0497951	0.110876	-0.475466
0.89	-0.0500735	0.109596	-0.475415
0.891	-0.0492018	0.108322	-0.474488
0.892	-0.0488201	0.107851	-0.473512
0.893	-0.0484406	0.107788	-0.473217
0.894	-0.0488026	0.10601	-0.472274
0.894	-0.0498036	0.104284	-0.470923
0.895	-0.0491806	0.103585	-0.47084
0.896	-0.0482909	0.103417	-0.471478
0.897	-0.0480046	0.102018	-0.471985
0.898	-0.0484863	0.101524	-0.472562
0.898	-0.0491687	0.101247	-0.472374
0.899	-0.049066	0.101159	-0.471861
0.9	-0.0485928	0.10124	-0.470855
0.901	-0.0486813	0.100669	-0.470417
0.902	-0.0495219	0.0996516	-0.470443
0.902	-0.0507576	0.0992124	-0.471023
0.903	-0.0504636	0.0983968	-0.471809
0.904	-0.0496229	0.0975815	-0.472737
0.905	-0.048506	0.0971244	-0.474297
0.906	-0.0487346	0.097004	-0.474896
0.906	-0.0484691	0.096742	-0.473669
0.907	-0.0487108	0.0970885	-0.473127
0.908	-0.0474114	0.097314	-0.474511
0.909	-0.0454766	0.0967862	-0.475305
0.91	-0.0437007	0.0970127	-0.47459
0.911	-0.0424673	0.0977399	-0.474361
0.911	-0.0403511	0.0975517	-0.473597
0.912	-0.0392102	0.0968056	-0.473544
0.913	-0.0377865	0.0965085	-0.475109
0.914	-0.0361682	0.0964762	-0.475414
0.915	-0.0341379	0.0964252	-0.474607
0.915	-0.0326577	0.0962672	-0.475796
0.916	-0.0308487	0.0962344	-0.475964
0.917	-0.0292028	0.0963856	-0.476123
0.918	-0.027648	0.0962955	-0.475279
0.919	-0.0272949	0.0969354	-0.475676
0.919	-0.0277102	0.0985622	-0.477896
0.92	-0.0272685	0.0997947	-0.479179
0.921	-0.0267499	0.0994588	-0.480515
0.922	-0.0253046	0.0998337	-0.480957
0.923	-0.0231958	0.100728	-0.480647
0.923	-0.0214764	0.100811	-0.480037
0.924	-0.0202864	0.101811	-0.480055
0.925	-0.0191486	0.102964	-0.481222
0.926	-0.0178017	0.102281	-0.48196
0.927	-0.0165222	0.101707	-0.48225
0.927	-0.0157393	0.101028	-0.4829
0.928	-0.0146611	0.101139	-0.483304
0.929	-0.013126	0.100716	-0.483546
0.93	-0.0130467	0.100438	-0.483833
0.931	-0.0126105	0.101228	-0.484044
0.932	-0.0127068	0.10068	-0.484362
0.932	-0.0135641	0.100534	-0.485474
0.933	-0.0125334	0.100245	-0.486478
0.934	-0.0117344	0.100292	-0.486376
0.935	-0.011209	0.100812	-0.485481
0.936	-0.0112978	0.100321	-0.486428
0.936	-0.0104834	0.0992868	-0.486683
0.937	-0.00982024	0.0982422	-0.485787
0.938	-0.00841683	0.0981289	-0.485138
0.939	-0.00726648	0.0972886	-0.48377
0.94	-0.00758931	0.0970464	-0.482594
0.94	-0.00751698	0.096794	-0.48296
0.941	-0.0067532	0.0963209	-0.483007
0.942	-0.00623264	0.0963015	-0.482583
0.943	-0.00544807	0.0977117	-0.481742
0.944	-0.00578811	0.0979752	-0.481347
0.944	-0.00615076	0.0978877	-0.48041
0.945	-0.00626261	0.0988354	-0.478589
0.946	-0.00632538	0.0998787	-0.476993
0.947	-0.00568004	0.101199	-0.475259
0.948	-0.00616174	0.102445	-0.474361
0.948	-0.00700934	0.103283	-0.473604
0.949	-0.00754752	0.10408	-0.472694
0.95	-0.0079187	0.106025	-0.471189
0.951	-0.0099438	0.106744	-0.470261
0.952	-0.0106213	0.107118	-0.468769
0.953	-0.0116357	0.107973	-0.467359
0.953	-0.0122626	0.108568	-0.466233
0.954	-0.0130204	0.109946	-0.465043
0.955	-0.0135781	0.110612	-0.464117
0.956	-0.013308	0.111363	-0.464308
0.957	-0.0134185	0.112699	-0.464294
0.957	-0.0146416	0.113509	-0.46421
0.958	-0.0156532	0.114316	-0.464294
0.959	-0.0153886	0.114092	-0.46477
0.96	-0.0150636	0.114267	-0.465407
0.961	-0.015288	0.113734	-0.464798
0.961	-0.0157109	0.113933	-0.463881
0.962	-0.0168318	0.115485	-0.463089
0.963	-0.0184172	0.116208	-0.461904
0.964	-0.0192036	0.116974	-0.461608
0.965	-0.0196668	0.118252	-0.46207
0.965	-0.0205967	0.119155	-0.462382
0.966	-0.021695	0.120402	-0.4625
0.967	-0.0221879	0.12178	-0.462313
0.968	-0.0227866	0.123283	-0.462441
0.969	-0.0239533	0.124452	-0.461818
0.969	-0.0246479	0.126189	-0.461093
0.97	-0.0251996	0.127452	-0.46003
0.971	-0.0259426	0.128027	-0.459586
0.972	-0.0258348	0.128948	-0.459527
0.973	-0.0263443	0.130911	-0.459922
0.974	-0.0280098	0.132895	-0.459232
0.974	-0.0293926	0.13409	-0.458703
0.975	-0.0301804	0.13515	-0.458655
0.976	-0.0308203	0.13714	-0.460135
0.977	-0.031372	0.139117	-0.461149
0.978	-0.0320297	0.140822	-0.462217
0.978	-0.0330229	0.142442	-0.462217
0.979	-0.0332289	0.144842	-0.462368
0.98	-0.0338018	0.14654	-0.463909
0.981	-0.0346551	0.148706	-0.465447
0.982	-0.0348232	0.150185	-0.465367
0.982	-0.0350288	0.150847	-0.465946
0.983	-0.0356982	0.152131	-0.467422
0.984	-0.0364801	0.151396	-0.468481
0.985	-0.0371805	0.15286	-0.469095
0.986	-0.0382955	0.15443	-0.470182
0.986	-0.0400281	0.154199	-0.471448
0.987	-0.0415379	0.153895	-0.472942
0.988	-0.0428531	0.154189	-0.474407
0.989	-0.044305	0.153763	-0.476055
0.99	-0.0447789	0.152761	-0.477656
0.99	-0.044514	0.152526	-0.479063
0.991	-0.045275	0.151548	-0.480442
0.992	-0.0456789	0.150483	-0.482034
0.993	-0.0458064	0.15006	-0.483703
0.994	-0.0462349	0.150429	-0.485423
0.995	-0.0466944	0.150839	-0.48756
0.995	-0.0479955	0.150129	-0.489455
0.996	-0.0487493	0.149895	-0.490853
0.997	-0.0484272	0.149889	-0.491873
0.998	-0.047885	0.151038	-0.492309
0.999	-0.0469182	0.151765	-0.492772
0.999	-0.0473384	0.152333	-0.493025
1	-0.0472502	0.153522	-0.492785
1.001	-0.0473607	0.153463	-0.492116
1.002	-0.0476682	0.15418	-0.491056
1.003	-0.047628	0.154009	-0.490382
1.003	-0.0475048	0.153734	-0.49006
1.004	-0.0480628	0.153131	-0.491677
1.005	-0.0480332	0.152867	-0.492863
1.006	-0.0487136	0.152126	-0.493914
1.007	-0.0496146	0.151928	-0.493782
1.007	-0.0489108	0.151949	-0.49418
1.008	-0.0498837	0.151916	-0.494009
1.009	-0.049646	0.152017	-0.494422
1.01	-0.0494909	0.152166	-0.494996
1.011	-0.0496779	0.151308	-0.495307
1.011	-0.0500624	0.150705	-0.496888
1.012	-0.0501839	0.151456	-0.499067
1.013	-0.049467	0.151568	-0.499807
1.014	-0.0479183	0.15066	-0.500131
1.015	-0.0476919	0.1502	-0.500713
1.016	-0.0479762	0.150334	-0.502036
1.016	-0.0480709	0.149574	-0.501806
1.017	-0.0488093	0.14874	-0.503178
1.018	-0.0477402	0.148439	-0.503509
1.019	-0.047696	0.147791	-0.504061
1.02	-0.0464439	0.146502	-0.504197
1.02	-0.0451284	0.145311	-0.505159
1.021	-0.0441208	0.144893	-0.505079
1.022	-0.0435567	0.144211	-0.505603
1.023	-0.0421791	0.143978	-0.507581
1.024	-0.0401228	0.144374	-0.508845
1.024	-0.0381032	0.144361	-0.508494
1.025	-0.0360584	0.144673	-0.508595
1.026	-0.0337996	0.143339	-0.507962
1.027	-0.031543	0.142847	-0.507877
1.028	-0.0299429	0.142725	-0.508324
1.028	-0.0282779	0.142079	-0.507441
1.029	-0.0269859	0.141205	-0.506496
1.03	-0.0263328	0.141458	-0.50588
1.031	-0.0259033	0.142244	-0.505593
1.032	-0.0259096	0.142011	-0.505757
1.032	-0.0259417	0.142591	-0.50604
1.033	-0.0263287	0.143402	-0.506043
1.034	-0.026538	0.143663	-0.505679
1.035	-0.0262591	0.143816	-0.50529
1.036	-0.0256659	0.143819	-0.505959
1.036	-0.0252521	0.144353	-0.504661
1.037	-0.025139	0.144956	-0.50421
1.038	-0.0254481	0.144181	-0.503637
1.039	-0.0254889	0.142866	-0.503053
1.04	-0.0256472	0.141686	-0.502883
1.041	-0.0257569	0.141465	-0.50214
1.041	-0.024887	0.141299	-0.502271
1.042	-0.024472	0.141385	-0.501938
1.043	-0.0238614	0.142328	-0.503287
1.044	-0.0228187	0.142768	-0.504418
1.045	-0.0217606	0.142552	-0.505441
1.045	-0.0206194	0.142618	-0.504851
1.046	-0.0200851	0.141713	-0.50413
1.047	-0.0197192	0.142195	-0.503414
1.048	-0.0178601	0.142162	-0.503657
1.049	-0.0160033	0.142232	-0.504019
1.049	-0.0146074	0.14144	-0.503877
1.05	-0.0134892	0.140559	-0.503299
1.051	-0.0127916	0.139534	-0.503202
1.052	-0.0126827	0.139675	-0.503557
1.053	-0.0123952	0.140628	-0.503049
1.053	-0.0121019	0.140355	-0.501922
1.054	-0.0118793	0.14073	-0.500723
1.055	-0.0106607	0.141574	-0.499628
1.056	-0.00967664	0.141995	-0.499185
1.057	-0.00862867	0.141382	-0.499055
1.057	-0.00807001	0.141679	-0.499622
1.058	-0.00825572	0.141763	-0.499531
1.059	-0.00873736	0.141744	-0.498463
1.06	-0.00950486	0.141787	-0.497186
1.061	-0.0106106	0.142735	-0.496435
1.062	-0.0113927	0.142548	-0.496132
1.062	-0.012902	0.142211	-0.495228
1.063	-0.0133773	0.142363	-0.494158
1.064	-0.0132582	0.141972	-0.492869
1.065	-0.0129445	0.141882	-0.491555
1.066	-0.012836	0.142382	-0.491192
1.066	-0.0127505	0.143104	-0.491272
1.067	-0.0119323	0.143507	-0.491025
1.068	-0.0118005	0.143186	-0.491933
1.069	-0.0129667	0.14384	-0.492698
1.07	-0.0141195	0.144108	-0.493487
1.07	-0.0134932	0.144334	-0.495563
1.071	-0.013268	0.144571	-0.497766
1.072	-0.0127277	0.145246	-0.499134
1.073	-0.0134596	0.145932	-0.499639
1.074	-0.0138156	0.146401	-0.499809
1.074	-0.0136446	0.14646	-0.500246
1.075	-0.0145895	0.146221	-0.500652
1.076	-0.0155662	0.146187	-0.501859
1.077	-0.016379	0.146684	-0.501527
1.078	-0.0163108	0.147955	-0.502301
1.078	-0.0163573	0.150073	-0.503035
1.079	-0.0161599	0.152529	-0.503399
1.08	-0.0158327	0.154403	-0.504496
1.081	-0.0152369	0.155713	-0.50623
1.082	-0.0164306	0.156351	-0.508015
1.083	-0.0168817	0.156888	-0.508792
1.083	-0.0175152	0.157226	-0.509817
1.084	-0.0184675	0.157307	-0.510343
1.085	-0.0187785	0.158137	-0.510741
1.086	-0.0187494	0.159937	-0.511391
1.087	-0.0192725	0.160585	-0.513127
1.087	-0.0205525	0.1613	-0.51407
1.088	-0.0222367	0.161487	-0.514452
1.089	-0.0242086	0.161384	-0.51504
1.09	-0.0256988	0.161569	-0.515468
1.091	-0.0264743	0.162175	-0.516377
1.091	-0.0266894	0.163602	-0.516611
1.092	-0.0268779	0.16634	-0.51678
1.093	-0.027589	0.168796	-0.518328
1.094	-0.0279349	0.17023	-0.520481
1.095	-0.0291971	0.171205	-0.52174
1.095	-0.0299112	0.172462	-0.523381
1.096	-0.0304186	0.173691	-0.525817
1.097	-0.0317085	0.174716	-0.527544
1.098	-0.0323929	0.175574	-0.528357
1.099	-0.0321903	0.176883	-0.528714
1.099	-0.0320965	0.177373	-0.529494
1.1	-0.0318856	0.178083	-0.530967
1.101	-0.0311306	0.179368	-0.532662
1.102	-0.0301395	0.180182	-0.534135
1.103	-0.0301586	0.181304	-0.535129
1.104	-0.0312242	0.182035	-0.536348
1.104	-0.0327587	0.18354	-0.537789
1.105	-0.0342603	0.184605	-0.53954
1.106	-0.035894	0.185071	-0.540589
1.107	-0.0376416	0.185202	-0.54101
1.108	-0.0387457	0.185428	-0.541521
1.108	-0.0386502	0.186204	-0.542824
1.109	-0.038914	0.187601	-0.543723
1.11	-0.0387942	0.188234	-0.543667
1.111	-0.039224	0.18932	-0.543476
1.112	-0.0399111	0.190567	-0.543419
1.112	-0.0403669	0.191582	-0.542987
1.113	-0.0386849	0.19219	-0.541531
1.114	-0.0380486	0.192891	-0.541894
1.115	-0.0363698	0.193887	-0.542257
1.116	-0.0356188	0.194556	-0.542948
1.116	-0.0339267	0.194519	-0.543404
1.117	-0.0337619	0.194062	-0.544044
1.118	-0.0335128	0.193347	-0.544098
1.119	-0.0322856	0.192306	-0.544542
1.12	-0.031431	0.190861	-0.54497
1.12	-0.0322417	0.18911	-0.54547
1.121	-0.0306102	0.187773	-0.545299
1.122	-0.0295237	0.187423	-0.545239
1.123	-0.0299352	0.187714	-0.54458
1.124	-0.029186	0.188337	-0.544071
1.125	-0.0289573	0.188525	-0.544615
1.125	-0.0289909	0.188406	-0.545534
1.126	-0.0288767	0.188688	-0.545827
1.127	-0.0281068	0.188569	-0.545309
1.128	-0.0275429	0.18914	-0.544542
1.129	-0.0273478	0.189325	-0.545043
1.129	-0.02707	0.189471	-0.545419
1.13	-0.0269915	0.190457	-0.545958
1.131	-0.0272843	0.190869	-0.546574
1.132	-0.0276801	0.192337	-0.54653
1.133	-0.0279566	0.191522	-0.547173
1.133	-0.0274419	0.189907	-0.547427
1.134	-0.0275031	0.188333	-0.546802
1.135	-0.0269162	0.187552	-0.546262
1.136	-0.0273968	0.187467	-0.546347
1.137	-0.0264942	0.1867	-0.545358
1.137	-0.0256648	0.185546	-0.543829
1.138	-0.0249747	0.184461	-0.542755
1.139	-0.0245448	0.184375	-0.541783
1.14	-0.0240782	0.182678	-0.540387
1.141	-0.0246442	0.182371	-0.539388
1.141	-0.0253755	0.180882	-0.537903
1.142	-0.0258552	0.180229	-0.536899
1.143	-0.0261944	0.179372	-0.535697
1.144	-0.0264455	0.178505	-0.535107
1.145	-0.0264325	0.1784	-0.534469
1.146	-0.0266361	0.177063	-0.534551
1.146	-0.0268171	0.176459	-0.53546
1.147	-0.0273131	0.176867	-0.535483
1.148	-0.027824	0.177115	-0.535873
1.149	-0.0276175	0.178982	-0.535695
1.15	-0.0282786	0.177932	-0.536025
1.15	-0.0291207	0.176182	-0.535729
1.151	-0.0287728	0.175585	-0.53557
1.152	-0.0283227	0.174556	-0.535846
1.153	-0.028102	0.173457	-0.535746
1.154	-0.0277072	0.173395	-0.535252
1.154	-0.0280689	0.173464	-0.535921
1.155	-0.0291819	0.173094	-0.536667
1.156	-0.0302992	0.172628	-0.536152
1.157	-0.0309254	0.173442	-0.53604
1.158	-0.0311884	0.17464	-0.536276
1.158	-0.0319427	0.17624	-0.536137
1.159	-0.0326428	0.17754	-0.536151
1.16	-0.0333599	0.178776	-0.536082
1.161	-0.0342766	0.180491	-0.535382
1.162	-0.0347412	0.181912	-0.534419
1.162	-0.034361	0.183382	-0.533662
1.163	-0.0341547	0.184588	-0.532912
1.164	-0.0348652	0.185091	-0.532647
1.165	-0.0349645	0.185065	-0.532909
1.166	-0.0349854	0.185077	-0.532307
1.167	-0.0353942	0.185268	-0.530143
1.167	-0.0360093	0.185829	-0.528553
1.168	-0.0366222	0.186165	-0.528255
1.169	-0.0369566	0.187068	-0.527625
1.17	-0.03706	0.188093	-0.526464
1.171	-0.0373637	0.188395	-0.52506
1.171	-0.0374415	0.189029	-0.524159
1.172	-0.0373249	0.188573	-0.523654
1.173	-0.0377516	0.188292	-0.523725
1.174	-0.0370941	0.189358	-0.524146
1.175	-0.0374431	0.190781	-0.523817
1.175	-0.0369751	0.191793	-0.522925
1.176	-0.0367327	0.191846	-0.522023
1.177	-0.037388	0.192297	-0.521598
1.178	-0.0377782	0.19279	-0.520975
1.179	-0.0375337	0.193077	-0.520798
1.179	-0.0377597	0.193761	-0.519295
1.18	-0.0376646	0.194966	-0.519141
1.181	-0.0363581	0.196262	-0.520089
1.182	-0.0368516	0.197603	-0.520202
1.183	-0.036958	0.19917	-0.520229
1.183	-0.0368004	0.199548	-0.51978
1.184	-0.037537	0.200869	-0.52021
1.185	-0.0364094	0.20296	-0.520592
1.186	-0.0353688	0.204241	-0.520612
1.187	-0.0344894	0.205328	-0.519535
1.188	-0.0337807	0.207186	-0.516918
1.188	-0.0339887	0.207411	-0.51542
1.189	-0.0343082	0.207511	-0.514624
1.19	-0.0338116	0.206207	-0.514567
1.191	-0.0336442	0.207714	-0.513895
1.192	-0.033963	0.210127	-0.513063
1.192	-0.0332561	0.210055	-0.511738
1.193	-0.0346251	0.211518	-0.51036
1.194	-0.0351825	0.212217	-0.50924
1.195	-0.0351596	0.212705	-0.508452
1.196	-0.0353827	0.212838	-0.507463
1.196	-0.0356707	0.212151	-0.506462
1.197	-0.0354974	0.211495	-0.50609
1.198	-0.0353285	0.210612	-0.505764
1.199	-0.0353594	0.209595	-0.505594
1.2	-0.034683	0.208898	-0.50595
1.2	-0.0339802	0.208089	-0.506134
1.201	-0.0340246	0.20727	-0.50595
1.202	-0.034508	0.205939	-0.506413
1.203	-0.0352245	0.205322	-0.507446
1.204	-0.0346222	0.204873	-0.508212
1.204	-0.0345437	0.204102	-0.508792
1.205	-0.0345385	0.203869	-0.509579
1.206	-0.0343518	0.203917	-0.510934
1.207	-0.0337153	0.203828	-0.512255
1.208	-0.0339166	0.203485	-0.514166
1.209	-0.0332421	0.20301	-0.51588
1.209	-0.0328446	0.202173	-0.51744
1.21	-0.0325661	0.200596	-0.519025
1.211	-0.0324662	0.19917	-0.520824
1.212	-0.0327521	0.197672	-0.522237
1.213	-0.0330839	0.196518	-0.522394
1.213	-0.0333031	0.196134	-0.522097
1.214	-0.0329947	0.195681	-0.521239
1.215	-0.0328007	0.193523	-0.521928
1.216	-0.0330725	0.191693	-0.523326
1.217	-0.0330795	0.190682	-0.524662
1.217	-0.0333674	0.190501	-0.525892
1.218	-0.0341043	0.190241	-0.526743
1.219	-0.0343367	0.190579	-0.528229
1.22	-0.0344826	0.192152	-0.530241
1.221	-0.0347797	0.193816	-0.532591
1.221	-0.034665	0.194447	-0.534083
1.222	-0.0344666	0.194396	-0.534872
1.223	-0.0347549	0.194746	-0.536891
1.224	-0.0339014	0.195559	-0.538609
1.225	-0.0340232	0.196911	-0.540507
1.225	-0.0342745	0.19785	-0.541563
1.226	-0.0350737	0.198242	-0.542405
1.227	-0.0354845	0.198948	-0.54304
1.228	-0.0343496	0.199479	-0.543865
1.229	-0.0334733	0.200176	-0.545762
1.23	-0.0327326	0.200992	-0.547739
1.23	-0.0329147	0.200629	-0.549741
1.231	-0.0318143	0.199669	-0.551261
1.232	-0.0321369	0.198766	-0.552656
1.233	-0.0313577	0.19881	-0.554686
1.234	-0.0308205	0.199509	-0.557098
1.234	-0.030231	0.199155	-0.559621
1.235	-0.0303738	0.19969	-0.561959
1.236	-0.0304658	0.198858	-0.563503
1.237	-0.0310194	0.199578	-0.565365
1.238	-0.0312831	0.20065	-0.56689
1.238	-0.0317327	0.20185	-0.568706
1.239	-0.032715	0.202392	-0.569821
1.24	-0.0340657	0.203106	-0.570126
1.241	-0.0334131	0.203199	-0.570005
1.242	-0.0341242	0.204028	-0.570045
1.242	-0.0340244	0.204619	-0.570766
1.243	-0.032809	0.205064	-0.571039
1.244	-0.0325244	0.205317	-0.571261
1.245	-0.0317916	0.206172	-0.572017
1.246	-0.0300043	0.206399	-0.572864
1.246	-0.0297053	0.206165	-0.573715
1.247	-0.0288	0.206205	-0.572193
1.248	-0.0277685	0.20738	-0.572604
1.249	-0.0262314	0.207614	-0.57244
1.25	-0.0248299	0.207746	-0.573016
1.251	-0.022835	0.20817	-0.572701
1.251	-0.02047	0.209198	-0.572435
1.252	-0.0183222	0.21022	-0.57228
1.253	-0.0167765	0.211974	-0.572997
1.254	-0.0157536	0.212382	-0.574892
1.255	-0.0151643	0.212444	-0.576704
1.255	-0.0139969	0.212679	-0.578476
1.256	-0.0122948	0.2143	-0.578677
1.257	-0.0109213	0.214792	-0.578267
1.258	-0.00969744	0.215082	-0.577677
1.259	-0.00934423	0.214921	-0.576379
1.259	-0.00809802	0.215119	-0.575322
1.26	-0.00797847	0.215506	-0.574559
1.261	-0.00740344	0.214665	-0.57353
1.262	-0.0064093	0.21386	-0.573049
1.263	-0.00573032	0.214695	-0.572567
1.263	-0.00456341	0.215538	-0.572132
1.264	-0.00339161	0.216327	-0.572645
1.265	-0.00264496	0.216369	-0.572328
1.266	-0.0023543	0.21595	-0.572372
1.267	-0.000635257	0.215275	-0.571872
1.267	0.00105643	0.213836	-0.572175
1.268	0.00232494	0.212336	-0.573081
1.269	0.00258053	0.210713	-0.573838
1.27	0.0036474	0.209294	-0.574051
1.271	0.00496465	0.208928	-0.574507
1.271	0.00576718	0.209613	-0.573857
1.272	0.00621751	0.210656	-0.573682
1.273	0.00612569	0.211282	-0.573333
1.274	0.00589678	0.211481	-0.573656
1.275	0.00639908	0.211707	-0.573135
1.276	0.0074582	0.212267	-0.573493
1.276	0.00835273	0.213316	-0.572834
1.277	0.0085338	0.213875	-0.572232
1.278	0.00881023	0.214589	-0.572314
1.279	0.0088098	0.215568	-0.572411
1.28	0.00871871	0.216611	-0.571836
1.28	0.00888719	0.21789	-0.570684
1.281	0.00892138	0.219104	-0.570594
1.282	0.0094813	0.220214	-0.57107
1.283	0.00863568	0.220993	-0.571229
1.284	0.00679454	0.222254	-0.571195
1.284	0.00582175	0.223804	-0.571425
1.285	0.00496394	0.224667	-0.571787
1.286	0.003836	0.225422	-0.571882
1.287	0.0031157	0.22646	-0.572229
1.288	0.00248992	0.227236	-0.57224
1.288	0.0010418	0.228414	-0.571802
1.289	7.20012e-05	0.228788	-0.570137
1.29	-0.000984685	0.229542	-0.568895
1.291	-0.0026641	0.230284	-0.568656
1.292	-0.00455784	0.230569	-0.568225
1.292	-0.00617102	0.231081	-0.567152
1.293	-0.00759578	0.231804	-0.565824
1.294	-0.00796825	0.231903	-0.565425
1.295	-0.00836901	0.233091	-0.5643
1.296	-0.00994341	0.234896	-0.563249
1.297	-0.0117725	0.235848	-0.562298
1.297	-0.0136897	0.236565	-0.562277
1.298	-0.0146992	0.238328	-0.562618
1.299	-0.0156625	0.239902	-0.563033
1.3	-0.016088	0.241714	-0.564437
1.301	-0.0176682	0.243381	-0.56601
1.301	-0.0195707	0.244249	-0.566947
1.302	-0.0194345	0.245573	-0.567748
1.303	-0.0213231	0.247196	-0.567737
1.304	-0.023113	0.247944	-0.568572
1.305	-0.0241245	0.24808	-0.569315
1.305	-0.02451	0.247382	-0.568778
1.306	-0.0257434	0.246969	-0.568754
1.307	-0.0281149	0.247451	-0.568459
1.308	-0.030173	0.247289	-0.568427
1.309	-0.0299382	0.248155	-0.567857
1.309	-0.0308556	0.250159	-0.567029
1.31	-0.0325086	0.251923	-0.567061
1.311	-0.0336063	0.253437	-0.568384
1.312	-0.0345005	0.25456	-0.567945
1.313	-0.0352902	0.255256	-0.567663
1.313	-0.0358393	0.256155	-0.567619
1.314	-0.0368496	0.257161	-0.568068
1.315	-0.036738	0.258185	-0.567771
1.316	-0.0376232	0.259675	-0.568132
1.317	-0.0383378	0.26065	-0.567293
1.318	-0.0381879	0.260974	-0.567944
1.318	-0.0376348	0.261717	-0.568746
1.319	-0.0362098	0.262279	-0.569063
1.32	-0.0356399	0.261971	-0.568942
1.321	-0.0356707	0.262003	-0.56976
1.322	-0.0352728	0.263277	-0.570087
1.322	-0.0356942	0.26466	-0.569754
1.323	-0.0344579	0.265232	-0.569586
1.324	-0.0339462	0.265412	-0.57025
1.325	-0.0344663	0.265829	-0.570426
1.326	-0.0348877	0.265824	-0.570785
1.326	-0.0342389	0.265168	-0.571329
1.327	-0.033642	0.265277	-0.571267
1.328	-0.0327818	0.266191	-0.570647
1.329	-0.0314664	0.26767	-0.570529
1.33	-0.030316	0.267887	-0.571513
1.33	-0.0296506	0.2683	-0.572861
1.331	-0.0291178	0.269577	-0.574117
1.332	-0.0279706	0.270747	-0.574572
1.333	-0.0266868	0.271938	-0.57443
1.334	-0.0260248	0.274137	-0.57599
1.334	-0.0258414	0.27639	-0.578119
1.335	-0.0252692	0.278592	-0.578597
1.336	-0.0240697	0.278784	-0.578441
1.337	-0.02248	0.280028	-0.578614
1.338	-0.0210217	0.282054	-0.579347
1.339	-0.0204769	0.282719	-0.579708
1.339	-0.0196697	0.282275	-0.579374
1.34	-0.0187042	0.282617	-0.579681
1.341	-0.0176321	0.282432	-0.580347
1.342	-0.0169968	0.282234	-0.580433
1.343	-0.0157662	0.281785	-0.580078
1.343	-0.0142553	0.281518	-0.580562
1.344	-0.0133236	0.280821	-0.58179
1.345	-0.0121664	0.280024	-0.582802
1.346	-0.0112241	0.280575	-0.583807
1.347	-0.0105366	0.281863	-0.584353
1.347	-0.0105244	0.282502	-0.584216
1.348	-0.0109596	0.283802	-0.584437
1.349	-0.0109214	0.285137	-0.584471
1.35	-0.0101568	0.285318	-0.585675
1.351	-0.0110628	0.285924	-0.585401
1.351	-0.0109956	0.286662	-0.585025
1.352	-0.0106161	0.287196	-0.583751
1.353	-0.0100454	0.28834	-0.583584
1.354	-0.00914769	0.290056	-0.584442
1.355	-0.00990213	0.291518	-0.583481
1.355	-0.0098529	0.292332	-0.583305
1.356	-0.00916672	0.292482	-0.583981
1.357	-0.00863985	0.292874	-0.584565
1.358	-0.00944508	0.294201	-0.584827
1.359	-0.00975915	0.295578	-0.584939
1.36	-0.00956351	0.296055	-0.585218
1.36	-0.00956598	0.29626	-0.585589
1.361	-0.0100146	0.29704	-0.585751
1.362	-0.00918184	0.297393	-0.585565
1.363	-0.00861695	0.296588	-0.585449
1.364	-0.0088826	0.29605	-0.586258
1.364	-0.0082467	0.296837	-0.587258
1.365	-0.00737912	0.298147	-0.586806
1.366	-0.00776734	0.298837	-0.586796
1.367	-0.00796683	0.30004	-0.587852
1.368	-0.0079833	0.302107	-0.588402
1.368	-0.00887756	0.302993	-0.588951
1.369	-0.0097164	0.303615	-0.59013
1.37	-0.010251	0.304143	-0.59178
1.371	-0.00999141	0.305426	-0.591518
1.372	-0.0101448	0.306862	-0.591667
1.372	-0.0110972	0.307745	-0.593134
1.373	-0.0122655	0.30811	-0.593077
1.374	-0.013686	0.309071	-0.592961
1.375	-0.0144153	0.308525	-0.594062
1.376	-0.0161173	0.307758	-0.592969
1.376	-0.0166873	0.306991	-0.593049
1.377	-0.0178497	0.30754	-0.593319
1.378	-0.0184263	0.307741	-0.594853
1.379	-0.0191864	0.307782	-0.595174
1.38	-0.0198608	0.308459	-0.595454
1.381	-0.0198585	0.308781	-0.596745
1.381	-0.0202147	0.308843	-0.596893
1.382	-0.0208309	0.308089	-0.596785
1.383	-0.0219128	0.309412	-0.597033
1.384	-0.0222694	0.31043	-0.597287
1.385	-0.0229578	0.311042	-0.597228
1.385	-0.0238062	0.311535	-0.597585
1.386	-0.0245422	0.312657	-0.597447
1.387	-0.0241235	0.312349	-0.596898
1.388	-0.0232872	0.311933	-0.596602
1.389	-0.0231809	0.312062	-0.597063
1.389	-0.0230408	0.311725	-0.597757
1.39	-0.021223	0.312942	-0.599591
1.391	-0.0182638	0.313759	-0.600215
1.392	-0.0159752	0.314006	-0.601179
1.393	-0.0148778	0.314308	-0.603142
1.393	-0.0147665	0.3148	-0.604953
1.394	-0.0138397	0.314524	-0.606141
1.395	-0.0116992	0.314358	-0.606713
1.396	-0.00969663	0.314427	-0.608332
1.397	-0.00829954	0.314848	-0.609162
1.397	-0.00725052	0.315739	-0.608662
1.398	-0.00586841	0.315828	-0.608599
1.399	-0.00484563	0.315305	-0.609022
1.4	-0.00406842	0.315013	-0.609451
1.401	-0.00381542	0.314834	-0.610043
1.402	-0.00373565	0.315844	-0.610689
1.402	-0.00401839	0.317769	-0.611102
1.403	-0.00375885	0.319343	-0.611983
1.404	-0.00333743	0.320018	-0.612992
1.405	-0.00339548	0.319958	-0.61318
1.406	-0.0034162	0.31941	-0.613489
1.406	-0.00406347	0.318366	-0.614018
1.407	-0.00557845	0.317696	-0.614191
1.408	-0.00665685	0.317402	-0.613222
1.409	-0.00694928	0.316711	-0.611832
1.41	-0.00708561	0.316872	-0.611353
1.41	-0.00735954	0.31708	-0.611047
1.411	-0.00814273	0.317573	-0.609979
1.412	-0.00879852	0.31724	-0.610151
1.413	-0.00860329	0.317315	-0.610296
1.414	-0.00831812	0.316173	-0.608965
1.414	-0.00701049	0.316637	-0.609307
1.415	-0.00549711	0.317485	-0.60987
1.416	-0.00462174	0.317668	-0.609726
1.417	-0.00406971	0.317021	-0.610078
1.418	-0.00321576	0.317426	-0.610927
1.418	-0.0019544	0.316933	-0.610577
1.419	-0.00188263	0.316677	-0.610267
1.42	-0.00185036	0.316634	-0.610011
1.421	-0.00147845	0.317055	-0.608948
1.422	-0.00202592	0.31796	-0.608259
1.423	-0.00266057	0.317163	-0.608898
1.423	-0.00352775	0.317607	-0.609552
1.424	-0.00374406	0.316789	-0.609465
1.425	-0.00330717	0.316618	-0.610378
1.426	-0.00323853	0.316495	-0.611556
1.427	-0.00308666	0.318065	-0.612152
1.427	-0.00275201	0.317522	-0.612435
1.428	-0.00365885	0.318303	-0.612781
1.429	-0.0042164	0.319465	-0.612514
1.43	-0.00580859	0.319609	-0.611827
1.431	-0.00787523	0.318985	-0.611198
1.431	-0.00980068	0.318186	-0.610703
1.432	-0.0108759	0.317227	-0.61021
1.433	-0.0109656	0.316291	-0.610458
1.434	-0.0116766	0.31589	-0.610463
1.435	-0.0127811	0.315401	-0.609729
1.435	-0.0142992	0.315893	-0.608866
1.436	-0.0157922	0.315533	-0.608277
1.437	-0.0162388	0.314918	-0.608139
1.438	-0.0173239	0.313708	-0.608152
1.439	-0.0191694	0.312826	-0.609328
1.439	-0.0199312	0.312673	-0.609822
1.44	-0.0183974	0.311716	-0.609993
1.441	-0.0181403	0.311109	-0.610342
1.442	-0.0173952	0.310654	-0.609903
1.443	-0.016682	0.308747	-0.609343
1.444	-0.0159857	0.306345	-0.610245
1.444	-0.0151702	0.304526	-0.611137
1.445	-0.0141044	0.303551	-0.612193
1.446	-0.0127627	0.30334	-0.612671
1.447	-0.0100218	0.303063	-0.613252
1.448	-0.00784561	0.302738	-0.614176
1.448	-0.00614102	0.302488	-0.614879
1.449	-0.00565259	0.302186	-0.616046
1.45	-0.00593632	0.301588	-0.617778
1.451	-0.00541846	0.30093	-0.61865
1.452	-0.00395982	0.299591	-0.619817
1.452	-0.00250561	0.299283	-0.620496
1.453	-0.002153	0.299535	-0.620943
1.454	-0.00173936	0.299712	-0.621518
1.455	-0.00196279	0.299005	-0.621792
1.456	-0.00180142	0.297656	-0.621607
1.456	-0.00115371	0.296137	-0.622003
1.457	-0.00114467	0.2952	-0.622203
1.458	-0.00220147	0.29426	-0.622514
1.459	-0.0018014	0.294988	-0.62223
1.46	-0.000983744	0.294818	-0.621883
1.46	-0.00113876	0.294294	-0.622067
1.461	-0.00090399	0.293582	-0.622746
1.462	0.000735229	0.293581	-0.623468
1.463	0.0020683	0.292732	-0.624001
1.464	0.00269427	0.293368	-0.624068
1.465	0.00241562	0.292772	-0.624123
1.465	0.00301675	0.292253	-0.624916
1.466	0.00270765	0.292449	-0.625566
1.467	0.00206603	0.291109	-0.625209
1.468	0.00279132	0.288436	-0.624676
1.469	0.00348338	0.288511	-0.623757
1.469	0.0039703	0.288035	-0.623293
1.47	0.0050183	0.286174	-0.623896
1.471	0.00551669	0.28527	-0.6254
1.472	0.00538893	0.285328	-0.626404
1.473	0.00554249	0.285264	-0.626327
1.473	0.00559339	0.285485	-0.626238
1.474	0.0052394	0.285529	-0.626646
1.475	0.00476078	0.285971	-0.62521
1.476	0.00479467	0.285421	-0.626241
1.477	0.00454119	0.28383	-0.626842
1.477	0.00417156	0.282979	-0.62846
1.478	0.00441056	0.282964	-0.628175
1.479	0.0047593	0.283803	-0.62948
1.48	0.00412634	0.284332	-0.628757
1.481	0.00358653	0.284315	-0.628552
1.481	0.00299096	0.284451	-0.62834
1.482	0.00202396	0.284614	-0.628489
1.483	0.00195889	0.285198	-0.629061
1.484	0.00189321	0.286572	-0.629591
1.485	0.00134455	0.287521	-0.629385
1.486	0.00105309	0.288719	-0.630439
1.486	0.000478273	0.289017	-0.629446
1.487	-0.000122017	0.289128	-0.629807
1.488	-0.000770174	0.289598	-0.630092
1.489	-0.00260776	0.28995	-0.63044
1.49	-0.00329899	0.290261	-0.63127
1.49	-0.00309882	0.290671	-0.631394
1.491	-0.0032435	0.290537	-0.631724
1.492	-0.00407858	0.29096	-0.631916
1.493	-0.00485063	0.291601	-0.631737
1.494	-0.00505318	0.291997	-0.631769
1.494	-0.00430736	0.291722	-0.632022
1.495	-0.00436682	0.292068	-0.632262
1.496	-0.00485591	0.293012	-0.632567
1.497	-0.0051674	0.293848	-0.633103
1.498	-0.00429151	0.294749	-0.633761
1.498	-0.00352047	0.295729	-0.633909
1.499	-0.00380156	0.296888	-0.633347
1.5	-0.00299068	0.296506	-0.632999
1.501	-0.00301369	0.296971	-0.633532
1.502	-0.00247769	0.296019	-0.634374
1.502	-0.0035654	0.29589	-0.634687
1.503	-0.00399494	0.295422	-0.635094
1.504	-0.0037941	0.296391	-0.635803
1.505	-0.00379051	0.296365	-0.635727
1.506	-0.00401365	0.297972	-0.635301
1.506	-0.00371736	0.297918	-0.634552
1.507	-0.00300194	0.297795	-0.634421
1.508	-0.00301096	0.298559	-0.634367
1.509	-0.00180493	0.299479	-0.634933
1.51	-0.00186202	0.300141	-0.635352
1.511	-0.00301997	0.300279	-0.636897
1.511	-0.00278796	0.300522	-0.636692
1.512	-0.00320442	0.301229	-0.637183
1.513	-0.00332099	0.301556	-0.637634
1.514	-0.00295339	0.301558	-0.638493
1.515	-0.00156719	0.301606	-0.639133
1.515	-0.000860885	0.301665	-0.639669
1.516	0.000101299	0.301846	-0.641097
1.517	0.00151519	0.302426	-0.640083
1.518	0.00245149	0.303612	-0.639914
1.519	0.00287421	0.304497	-0.638946
1.519	0.00283912	0.304338	-0.638945
1.52	0.00253897	0.303814	-0.637538
1.521	0.00244653	0.303508	-0.636517
1.522	0.00249725	0.303552	-0.635853
1.523	0.00125817	0.303618	-0.636732
1.523	9.91358e-05	0.303508	-0.637612
1.524	-0.000357846	0.302614	-0.636802
1.525	-0.000981532	0.301767	-0.636398
1.526	-0.00144958	0.301312	-0.635311
1.527	-0.00193056	0.30107	-0.633598
1.527	-0.00236202	0.301053	-0.633065
1.528	-0.00227791	0.30096	-0.632148
1.529	-0.00224489	0.3006	-0.631166
1.53	-0.00282971	0.300712	-0.630283
1.531	-0.00324981	0.300969	-0.6295
1.532	-0.00347347	0.301107	-0.629495
1.532	-0.00363985	0.301948	-0.629019
1.533	-0.0041507	0.303165	-0.628597
1.534	-0.00540098	0.304023	-0.628234
1.535	-0.00642142	0.303953	-0.62763
1.536	-0.00729306	0.303385	-0.626856
1.536	-0.0079567	0.303116	-0.627123
1.537	-0.00812812	0.302804	-0.628487
1.538	-0.00841953	0.302809	-0.629191
1.539	-0.00856895	0.302217	-0.629399
1.54	-0.00854322	0.302276	-0.629789
1.54	-0.00887686	0.30227	-0.630809
1.541	-0.00997387	0.301941	-0.631629
1.542	-0.0109009	0.301403	-0.632117
1.543	-0.0106992	0.301474	-0.632096
1.544	-0.0111951	0.301496	-0.63232
1.544	-0.0112484	0.301032	-0.632807
1.545	-0.0113318	0.300501	-0.632845
1.546	-0.0102749	0.300493	-0.633354
1.547	-0.0106927	0.299822	-0.634451
1.548	-0.0107676	0.299766	-0.63546
1.548	-0.0114965	0.299909	-0.635551
1.549	-0.011575	0.300461	-0.63758
1.55	-0.0117224	0.301731	-0.638011
1.551	-0.0113524	0.302615	-0.639282
1.552	-0.0110501	0.303803	-0.638982
1.553	-0.0111331	0.306326	-0.639918
1.553	-0.0106321	0.306139	-0.639871
1.554	-0.0110177	0.306299	-0.640038
1.555	-0.0109308	0.307158	-0.640521
1.556	-0.0108677	0.307621	-0.641367
1.557	-0.0115876	0.307495	-0.64126
1.557	-0.0117526	0.307338	-0.641508
1.558	-0.0127799	0.306233	-0.642708
1.559	-0.0142536	0.305476	-0.642323
1.56	-0.0153345	0.305304	-0.641995
1.561	-0.0148014	0.306567	-0.642276
1.561	-0.0142213	0.30767	-0.642273
1.562	-0.0128628	0.309517	-0.642472
1.563	-0.0121395	0.309807	-0.642589
1.564	-0.0118855	0.311074	-0.641136
1.565	-0.0107438	0.312609	-0.640113
1.565	-0.0107166	0.314272	-0.640003
1.566	-0.0109029	0.316162	-0.640683
1.567	-0.0118489	0.317439	-0.641845
1.568	-0.0116293	0.31803	-0.642751
1.569	-0.0104059	0.319287	-0.643319
1.569	-0.00930144	0.320547	-0.644333
1.57	-0.00856312	0.321375	-0.64538
1.571	-0.00809491	0.322101	-0.645798
1.572	-0.00742396	0.322529	-0.646081
1.573	-0.0063015	0.322968	-0.646309
1.574	-0.00502133	0.323739	-0.646099
1.574	-0.00402103	0.324261	-0.646412
1.575	-0.00285266	0.32429	-0.647073
1.576	-0.00181813	0.325515	-0.647904
1.577	-0.00198738	0.327443	-0.649145
1.578	-0.00142481	0.328769	-0.650814
1.578	-0.00088542	0.329898	-0.649278
1.579	-0.000508356	0.331063	-0.648209
1.58	-4.26341e-05	0.332734	-0.6485
1.581	0.00101765	0.334647	-0.648458
1.582	0.00237094	0.336119	-0.648241
1.582	0.00344864	0.336765	-0.648531
1.583	0.0037446	0.337542	-0.649286
1.584	0.00497384	0.33845	-0.650566
1.585	0.00540373	0.339032	-0.650576
1.586	0.00595133	0.340313	-0.650239
1.586	0.00617038	0.341771	-0.649526
1.587	0.00629544	0.343596	-0.649548
1.588	0.00736189	0.346219	-0.650136
1.589	0.00858027	0.347664	-0.650016
1.59	0.00920069	0.347772	-0.650175
1.59	0.00970262	0.347541	-0.648963
1.591	0.00950606	0.34699	-0.648097
1.592	0.00909306	0.347194	-0.647633
1.593	0.00824215	0.346767	-0.646802
1.594	0.00800287	0.346215	-0.646063
1.595	0.00719139	0.346527	-0.645311
1.595	0.00652018	0.347612	-0.645377
1.596	0.00605203	0.348092	-0.645795
1.597	0.00577262	0.349213	-0.645294
1.598	0.00519468	0.350575	-0.644484
1.599	0.0068369	0.351423	-0.643829
1.599	0.0084541	0.353167	-0.643683
1.6	0.00908727	0.354862	-0.644698
1.601	0.00829315	0.355632	-0.646262
1.602	0.00785882	0.35545	-0.64798
1.603	0.00789659	0.35626	-0.650003
1.603	0.00786132	0.355474	-0.651621
1.604	0.00735002	0.35539	-0.653119
1.605	0.00714953	0.355475	-0.655455
1.606	0.00743026	0.35554	-0.657785
1.607	0.00808562	0.356296	-0.65938
1.607	0.00887967	0.356359	-0.660431
1.608	0.00910041	0.356791	-0.660862
1.609	0.00933248	0.357311	-0.661379
1.61	0.0089783	0.357206	-0.66239
1.611	0.00915636	0.356727	-0.662496
1.611	0.00960577	0.356409	-0.662364
1.612	0.0100966	0.356348	-0.662475
1.613	0.0110614	0.356707	-0.662219
1.614	0.0116874	0.357235	-0.661421
[truncated: 39,195 more rows]

## Sheet: Contents
Figure S1B
Analytical SEC of Aurora-A CAKD and CEP442-533 on Superose 6 column
Human Aurora-A CAKD and CEP192442-533 run separately and as a complex on Superose 6 column
Column A: Millilitres
Column B: Absorbance at 280nm of the mix of Aurora-A and CEP192 442-533
Column C: Absorbance at 280nm of Aurora-A CAKD alone
Column D: Absorbance at 280nm of CEP192 442-533
