# Supplementary material for: CEP192 localises mitotic Aurora-A activity by priming its interaction with TPX2
Source: EMBO J. 2024 Sep 26;43(22):5381–420. doi: 10.1038/s44318-024-00240-z (PMC11574021; doi:10.1038/s44318-024-00240-z)
Supplement: Supplementary file 10 — EV and Appendix Figure Source Data [file 44318_2024_240_MOESM10_ESM.zip › Appendix/S3/S3A/Source_Data_FigS3A_Aurora_A_M7KD_SEC.xlsx]

## Sheet: Aurora-A M7KD
ml	mAU
0	0.0346268
0.001	0.0462612
0.001	0.0546064
0.002	0.062644
0.002	0.0709406
0.003	0.0788272
0.003	0.0858523
0.004	0.0919449
0.004	0.0972744
0.005	0.102613
0.005	0.108
0.006	0.113432
0.006	0.118891
0.006	0.12384
0.007	0.128695
0.007	0.133766
0.008	0.138647
0.008	0.143031
0.009	0.147528
0.009	0.152162
0.01	0.157185
0.01	0.162394
0.011	0.167354
0.011	0.172369
0.012	0.178009
0.012	0.183581
0.013	0.189018
0.013	0.194794
0.013	0.200835
0.014	0.206221
0.014	0.21141
0.015	0.217159
0.015	0.222929
0.016	0.228753
0.016	0.234394
0.017	0.23979
0.017	0.245398
0.018	0.25112
0.018	0.256843
0.019	0.262567
0.019	0.268307
0.02	0.273917
0.02	0.279231
0.02	0.284793
0.021	0.290575
0.021	0.296828
0.022	0.30324
0.022	0.308824
0.023	0.314304
0.023	0.31948
0.024	0.324849
0.024	0.330499
0.025	0.335792
0.025	0.34087
0.026	0.346866
0.026	0.353064
0.027	0.359704
0.027	0.36621
0.027	0.372376
0.028	0.378494
0.028	0.384563
0.029	0.391123
0.029	0.397878
0.03	0.403637
0.03	0.409205
0.031	0.414073
0.031	0.418916
0.032	0.423715
0.032	0.428659
0.033	0.433834
0.033	0.438633
0.034	0.442803
0.034	0.447234
0.034	0.451891
0.035	0.456127
0.035	0.460224
0.036	0.464338
0.036	0.468342
0.037	0.47188
0.037	0.475257
0.038	0.478404
0.038	0.481362
0.039	0.484207
0.039	0.487696
0.04	0.49127
0.04	0.49442
0.04	0.497695
0.041	0.501294
0.041	0.504952
0.042	0.508671
0.042	0.51227
0.043	0.515819
0.043	0.518949
0.044	0.522021
0.044	0.524925
0.045	0.528069
0.045	0.531669
0.046	0.535377
0.046	0.539169
0.047	0.542396
0.047	0.545458
0.047	0.548347
0.048	0.551292
0.048	0.554478
0.049	0.55766
0.049	0.560837
0.05	0.564275
0.05	0.567872
0.051	0.570757
0.051	0.57351
0.052	0.576158
0.052	0.578831
0.053	0.581534
0.053	0.584033
0.054	0.602619
0.054	0.619764
0.054	0.624822
0.055	0.628962
0.055	0.630323
0.056	0.632448
0.056	0.634546
0.057	0.635785
0.057	0.637109
0.058	0.638275
0.058	0.639119
0.059	0.639417
0.059	0.640288
0.06	0.641612
0.06	0.642284
0.061	0.642739
0.061	0.643097
0.061	0.644308
0.062	0.646218
0.062	0.648534
0.063	0.650691
0.063	0.651859
0.064	0.652743
0.064	0.653475
0.065	0.653807
0.065	0.653319
0.066	0.62729
0.066	0.593661
0.067	0.573462
0.067	0.55693
0.068	0.541417
0.068	0.52709
0.068	0.514706
0.069	0.503229
0.069	0.49243
0.07	0.481382
0.07	0.47012
0.071	0.458752
0.071	0.448497
0.072	0.438719
0.072	0.429323
0.073	0.419563
0.073	0.40983
0.074	0.400318
0.074	0.390201
0.074	0.379724
0.075	0.368812
0.075	0.356401
0.076	0.344305
0.076	0.331766
0.077	0.318619
0.077	0.298382
0.078	0.201723
0.078	0.176277
0.079	0.158795
0.079	0.144662
0.08	0.132117
0.08	0.120102
0.081	0.10859
0.081	0.0975764
0.081	0.0872203
0.082	0.0764625
0.082	0.0657578
0.083	0.0553428
0.083	0.0452719
0.084	0.0355817
0.084	0.0263367
0.085	0.0168647
0.085	0.00784123
0.086	-0.000541508
0.086	-0.00971216
0.087	-0.0189676
0.087	-0.0280739
0.088	-0.0361011
0.088	-0.0438103
0.088	-0.0512274
0.089	-0.059638
0.089	-0.101645
0.09	-0.110279
0.09	-0.116418
0.091	-0.119916
0.091	-0.123473
0.092	-0.127084
0.092	-0.131051
0.093	-0.134856
0.093	-0.13848
0.094	-0.142321
0.094	-0.146016
0.095	-0.14963
0.095	-0.153161
0.095	-0.156417
0.096	-0.159903
0.096	-0.163773
0.097	-0.167223
0.097	-0.17102
0.098	-0.175265
0.098	-0.179296
0.099	-0.183099
0.099	-0.186995
0.1	-0.191432
0.1	-0.195969
0.101	-0.200346
0.101	-0.226189
0.102	-0.247564
0.102	-0.256772
0.102	-0.263524
0.103	-0.269967
0.103	-0.275617
0.104	-0.280722
0.104	-0.285511
0.105	-0.290146
0.105	-0.294819
0.106	-0.299758
0.106	-0.30337
0.107	-0.30658
0.107	-0.309497
0.108	-0.313202
0.108	-0.316888
0.109	-0.320416
0.109	-0.323543
0.109	-0.327022
0.11	-0.331033
0.11	-0.334937
0.111	-0.338606
0.111	-0.342353
0.112	-0.3468
0.112	-0.35093
0.113	-0.355559
0.113	-0.392393
0.114	-0.40219
0.114	-0.409061
0.115	-0.415019
0.115	-0.420233
0.115	-0.424684
0.116	-0.42924
0.116	-0.433379
0.117	-0.437455
0.117	-0.441687
0.118	-0.444968
0.118	-0.448612
0.119	-0.452537
0.119	-0.456114
0.12	-0.459742
0.12	-0.463404
0.121	-0.46695
0.121	-0.470485
0.122	-0.473989
0.122	-0.477323
0.122	-0.48104
0.123	-0.48492
0.123	-0.48883
0.124	-0.492986
0.124	-0.497059
0.125	-0.535331
0.125	-0.547481
0.126	-0.554955
0.126	-0.561298
0.127	-0.565269
0.127	-0.568403
0.128	-0.571626
0.128	-0.574569
0.129	-0.577448
0.129	-0.580321
0.129	-0.583221
0.13	-0.585581
0.13	-0.587709
0.131	-0.589791
0.131	-0.592195
0.132	-0.594731
0.132	-0.597298
0.133	-0.600073
0.133	-0.603134
0.134	-0.606797
0.134	-0.609012
0.135	-0.611075
0.135	-0.613338
0.136	-0.615943
0.136	-0.619393
0.136	-0.642979
0.137	-0.653985
0.137	-0.660616
0.138	-0.664863
0.138	-0.668432
0.139	-0.672281
0.139	-0.674634
0.14	-0.677163
0.14	-0.680183
0.141	-0.683557
0.141	-0.686604
0.142	-0.689544
0.142	-0.692546
0.143	-0.695061
0.143	-0.697581
0.143	-0.700287
0.144	-0.702726
0.144	-0.705468
0.145	-0.708745
0.145	-0.711686
0.146	-0.715059
0.146	-0.718583
0.147	-0.720623
0.147	-0.723973
0.148	-0.727216
0.148	-0.729994
0.149	-0.732804
0.149	-0.736647
0.149	-0.740462
0.15	-0.745135
0.15	-0.749737
0.151	-0.753717
0.151	-0.758612
0.152	-0.766499
0.152	-0.772894
0.153	-0.779789
0.153	-0.786454
0.154	-0.793027
0.154	-0.798636
0.155	-0.803378
0.155	-0.808948
0.156	-0.814519
0.156	-0.822198
0.156	-0.828946
0.157	-0.834416
0.157	-0.839575
0.158	-0.844641
0.158	-0.849795
0.159	-0.854894
0.159	-0.859722
0.16	-0.864418
0.16	-0.869194
0.161	-0.873502
0.161	-0.875992
0.162	-0.879856
0.162	-0.883292
0.163	-0.887431
0.163	-0.891369
0.163	-0.894652
0.164	-0.899345
0.164	-0.904101
0.165	-0.908122
0.165	-0.91205
0.166	-0.916092
0.166	-0.920009
0.167	-0.922832
0.167	-0.927247
0.168	-0.929982
0.168	-0.934287
0.169	-0.936819
0.169	-0.939195
0.17	-0.941457
0.17	-0.944822
0.17	-0.946836
0.171	-0.949925
0.171	-0.952082
0.172	-0.954733
0.172	-0.959083
0.173	-0.962931
0.173	-0.966288
0.174	-0.96979
0.174	-0.97347
0.175	-0.977554
0.175	-0.981529
0.176	-0.985416
0.176	-0.990024
0.177	-0.99475
0.177	-0.999291
0.177	-1.00404
0.178	-1.00738
0.178	-1.01154
0.179	-1.01459
0.179	-1.01699
0.18	-1.01989
0.18	-1.02252
0.181	-1.02552
0.181	-1.02865
0.182	-1.03209
0.182	-1.03581
0.183	-1.0387
0.183	-1.04163
0.183	-1.04503
0.184	-1.0492
0.184	-1.0528
0.185	-1.0572
0.185	-1.06135
0.186	-1.06393
0.186	-1.06631
0.187	-1.06941
0.187	-1.07212
0.188	-1.0751
0.188	-1.07859
0.189	-1.08294
0.189	-1.08768
0.19	-1.09198
0.19	-1.09648
0.19	-1.10077
0.191	-1.10534
0.191	-1.11015
0.192	-1.1144
0.192	-1.11811
0.193	-1.12231
0.193	-1.12742
0.194	-1.13169
0.194	-1.13625
0.195	-1.14009
0.195	-1.14367
0.196	-1.14748
0.196	-1.15143
0.197	-1.15538
0.197	-1.15911
0.197	-1.16253
0.198	-1.16526
0.198	-1.16871
0.199	-1.17105
0.199	-1.17398
0.2	-1.17741
0.2	-1.18034
0.201	-1.18255
0.201	-1.18539
0.202	-1.18797
0.202	-1.19035
0.203	-1.19298
0.203	-1.19574
0.204	-1.19871
0.204	-1.20125
0.204	-1.20373
0.205	-1.20678
0.205	-1.21044
0.206	-1.21475
0.206	-1.21758
0.207	-1.22065
0.207	-1.22331
0.208	-1.22516
0.208	-1.22916
0.209	-1.23258
0.209	-1.23514
0.21	-1.2389
0.21	-1.24254
0.211	-1.24543
0.211	-1.24863
0.211	-1.25072
0.212	-1.25247
0.212	-1.25494
0.213	-1.25657
0.213	-1.25807
0.214	-1.26
0.214	-1.26267
0.215	-1.26456
0.215	-1.26611
0.216	-1.26769
0.216	-1.27032
0.217	-1.2737
0.217	-1.27698
0.218	-1.27933
0.218	-1.28235
0.218	-1.28552
0.219	-1.28834
0.219	-1.29153
0.22	-1.29407
0.22	-1.29586
0.221	-1.29754
0.221	-1.29982
0.222	-1.30179
0.222	-1.30288
0.223	-1.30603
0.223	-1.30964
0.224	-1.3128
0.224	-1.31533
0.224	-1.31785
0.225	-1.3209
0.225	-1.3236
0.226	-1.32622
0.226	-1.3282
0.227	-1.33036
0.227	-1.33214
0.228	-1.33456
0.228	-1.33584
0.229	-1.33803
0.229	-1.34085
0.23	-1.34392
0.23	-1.34789
0.231	-1.3517
0.231	-1.35475
0.231	-1.35823
0.232	-1.36093
0.232	-1.36342
0.233	-1.36535
0.233	-1.36679
0.234	-1.36908
0.234	-1.3716
0.235	-1.37342
0.235	-1.37562
0.236	-1.37883
0.236	-1.38125
0.237	-1.38282
0.237	-1.3854
0.238	-1.38809
0.238	-1.39026
0.238	-1.39224
0.239	-1.39346
0.239	-1.39486
0.24	-1.397
0.24	-1.39861
0.241	-1.39988
0.241	-1.40175
0.242	-1.40372
0.242	-1.4047
0.243	-1.40645
0.243	-1.40954
0.244	-1.41273
0.244	-1.41659
0.245	-1.42086
0.245	-1.42343
0.245	-1.42441
0.246	-1.42565
0.246	-1.42683
0.247	-1.42904
0.247	-1.43098
0.248	-1.43375
0.248	-1.4368
0.249	-1.43798
0.249	-1.43913
0.25	-1.4406
0.25	-1.44233
0.251	-1.44332
0.251	-1.44438
0.252	-1.44511
0.252	-1.44564
0.252	-1.44587
0.253	-1.44626
0.253	-1.44689
0.254	-1.44813
0.254	-1.4486
0.255	-1.4496
0.255	-1.45064
0.256	-1.45277
0.256	-1.45526
0.257	-1.45722
0.257	-1.45936
0.258	-1.46198
0.258	-1.46425
0.258	-1.46592
0.259	-1.46794
0.259	-1.46971
0.26	-1.47145
0.26	-1.4732
0.261	-1.47519
0.261	-1.47672
0.262	-1.47852
0.262	-1.48024
0.263	-1.48153
0.263	-1.48437
0.264	-1.48672
0.264	-1.48832
0.265	-1.48974
0.265	-1.49202
0.265	-1.495
0.266	-1.49765
0.266	-1.49937
0.267	-1.50008
0.267	-1.50123
0.268	-1.5032
0.268	-1.50507
0.269	-1.50777
0.269	-1.51092
0.27	-1.51384
0.27	-1.5171
0.271	-1.5193
0.271	-1.52162
0.272	-1.52482
0.272	-1.52816
0.272	-1.53149
0.273	-1.5352
0.273	-1.53936
0.274	-1.54402
0.274	-1.54889
0.275	-1.55355
0.275	-1.55728
0.276	-1.55971
0.276	-1.56132
0.277	-1.56236
0.277	-1.56467
0.278	-1.56631
0.278	-1.56824
0.279	-1.57036
0.279	-1.5721
0.279	-1.57402
0.28	-1.57582
0.28	-1.57683
0.281	-1.57914
0.281	-1.58177
0.282	-1.58482
0.282	-1.58766
0.283	-1.59058
0.283	-1.59306
0.284	-1.59654
0.284	-1.60011
0.285	-1.60269
0.285	-1.60564
0.286	-1.6086
0.286	-1.61091
0.286	-1.61295
0.287	-1.61565
0.287	-1.61852
0.288	-1.62087
0.288	-1.62287
0.289	-1.62419
0.289	-1.62596
0.29	-1.62811
0.29	-1.62973
0.291	-1.63225
0.291	-1.63374
0.292	-1.63416
0.292	-1.63499
0.292	-1.63653
0.293	-1.63811
0.293	-1.6403
0.294	-1.64312
0.294	-1.64509
0.295	-1.64604
0.295	-1.64791
0.296	-1.64858
0.296	-1.65046
0.297	-1.65049
0.297	-1.65112
0.298	-1.65196
0.298	-1.65445
0.299	-1.6576
0.299	-1.66024
0.299	-1.66239
0.3	-1.66542
0.3	-1.66824
0.301	-1.67136
0.301	-1.67384
0.302	-1.67706
0.302	-1.68091
0.303	-1.68438
0.303	-1.68771
0.304	-1.6909
0.304	-1.69318
0.305	-1.69497
0.305	-1.69658
0.306	-1.6993
0.306	-1.70121
0.306	-1.70307
0.307	-1.70509
0.307	-1.70696
0.308	-1.70981
0.308	-1.71117
0.309	-1.71276
0.309	-1.71454
0.31	-1.71578
0.31	-1.71705
0.311	-1.71822
0.311	-1.72028
0.312	-1.72291
0.312	-1.72511
0.313	-1.72634
0.313	-1.72852
0.313	-1.73014
0.314	-1.73308
0.314	-1.73556
0.315	-1.73838
0.315	-1.74066
0.316	-1.74276
0.316	-1.74447
0.317	-1.74643
0.317	-1.74903
0.318	-1.75191
0.318	-1.75521
0.319	-1.75798
0.319	-1.76057
0.32	-1.7638
0.32	-1.76661
0.32	-1.76882
0.321	-1.77009
0.321	-1.772
0.322	-1.77502
0.322	-1.77704
0.323	-1.77892
0.323	-1.78083
0.324	-1.78232
0.324	-1.78508
0.325	-1.78606
0.325	-1.78773
0.326	-1.78958
0.326	-1.79079
0.327	-1.79237
0.327	-1.7948
0.327	-1.79822
0.328	-1.79912
0.328	-1.80137
0.329	-1.80278
0.329	-1.80482
0.33	-1.80709
0.33	-1.80855
0.331	-1.8093
0.331	-1.81155
0.332	-1.81332
0.332	-1.81554
0.333	-1.81737
0.333	-1.82085
0.333	-1.82305
0.334	-1.82475
0.334	-1.82568
0.335	-1.82688
0.335	-1.82878
0.336	-1.82952
0.336	-1.83003
0.337	-1.83061
0.337	-1.83127
0.338	-1.83078
0.338	-1.8307
0.339	-1.83114
0.339	-1.83094
0.34	-1.83151
0.34	-1.83158
0.34	-1.83094
0.341	-1.82973
0.341	-1.82948
0.342	-1.82797
0.342	-1.82789
0.343	-1.8272
0.343	-1.82736
0.344	-1.82665
0.344	-1.82669
0.345	-1.82674
0.345	-1.82714
0.346	-1.82743
0.346	-1.82831
0.347	-1.82891
0.347	-1.82806
0.347	-1.82892
0.348	-1.82928
0.348	-1.83008
0.349	-1.83049
0.349	-1.83096
0.35	-1.83103
0.35	-1.83163
0.351	-1.83308
0.351	-1.83301
0.352	-1.83319
0.352	-1.83283
0.353	-1.83285
0.353	-1.83369
0.354	-1.83422
0.354	-1.83409
0.354	-1.83411
0.355	-1.83361
0.355	-1.83478
0.356	-1.83542
0.356	-1.8374
0.357	-1.83897
0.357	-1.84064
0.358	-1.84217
0.358	-1.84344
0.359	-1.84482
0.359	-1.84663
0.36	-1.84913
0.36	-1.8511
0.361	-1.853
0.361	-1.85516
0.361	-1.85699
0.362	-1.8595
0.362	-1.86153
0.363	-1.8628
0.363	-1.86446
0.364	-1.86642
0.364	-1.86772
0.365	-1.86921
0.365	-1.8709
0.366	-1.87206
0.366	-1.87353
0.367	-1.87515
0.367	-1.87811
0.367	-1.88011
0.368	-1.88152
0.368	-1.88367
0.369	-1.88583
0.369	-1.88754
0.37	-1.88933
0.37	-1.891
0.371	-1.89255
0.371	-1.89478
0.372	-1.89762
0.372	-1.89967
0.373	-1.90171
0.373	-1.9037
0.374	-1.9049
0.374	-1.90647
0.374	-1.90874
0.375	-1.91161
0.375	-1.91506
0.376	-1.91888
0.376	-1.92125
0.377	-1.92323
0.377	-1.92599
0.378	-1.92903
0.378	-1.93051
0.379	-1.9316
0.379	-1.93244
0.38	-1.93289
0.38	-1.93503
0.381	-1.93617
0.381	-1.93803
0.381	-1.94034
0.382	-1.94168
0.382	-1.94316
0.383	-1.94456
0.383	-1.94529
0.384	-1.94559
0.384	-1.94572
0.385	-1.94636
0.385	-1.947
0.386	-1.94811
0.386	-1.94911
0.387	-1.94977
0.387	-1.9515
0.388	-1.95293
0.388	-1.95389
0.388	-1.95499
0.389	-1.9567
0.389	-1.95732
0.39	-1.95649
0.39	-1.95665
0.391	-1.95794
0.391	-1.95837
0.392	-1.95875
0.392	-1.95917
0.393	-1.96012
0.393	-1.96111
0.394	-1.96256
0.394	-1.96184
0.395	-1.96244
0.395	-1.96389
0.395	-1.96457
0.396	-1.96423
0.396	-1.96608
0.397	-1.96796
0.397	-1.97021
0.398	-1.97101
0.398	-1.9712
0.399	-1.97155
0.399	-1.97181
0.4	-1.97367
0.4	-1.97535
0.401	-1.97647
0.401	-1.97843
0.401	-1.98018
0.402	-1.98228
0.402	-1.98455
0.403	-1.98548
0.403	-1.98672
0.404	-1.98723
0.404	-1.98844
0.405	-1.99056
0.405	-1.99143
0.406	-1.99205
0.406	-1.99315
0.407	-1.9944
0.407	-1.9954
0.408	-1.99674
0.408	-1.99763
0.408	-1.99984
0.409	-2.00192
0.409	-2.00363
0.41	-2.00521
0.41	-2.00716
0.411	-2.00907
0.411	-2.01068
0.412	-2.01239
0.412	-2.01508
0.413	-2.01789
0.413	-2.01935
0.414	-2.02041
0.414	-2.02205
0.415	-2.02395
0.415	-2.0257
0.415	-2.02692
0.416	-2.02642
0.416	-2.02554
0.417	-2.02547
0.417	-2.02554
0.418	-2.02577
0.418	-2.02714
0.419	-2.02917
0.419	-2.02993
0.42	-2.03033
0.42	-2.03085
0.421	-2.03153
0.421	-2.03216
0.422	-2.03279
0.422	-2.03504
0.422	-2.03563
0.423	-2.03612
0.423	-2.03679
0.424	-2.03681
0.424	-2.03637
0.425	-2.03661
0.425	-2.03805
0.426	-2.03982
0.426	-2.04151
0.427	-2.04292
0.427	-2.04346
0.428	-2.04449
0.428	-2.04575
0.429	-2.04732
0.429	-2.04921
0.429	-2.0512
0.43	-2.0517
0.43	-2.05308
0.431	-2.05277
0.431	-2.05395
0.432	-2.0548
0.432	-2.0563
0.433	-2.05641
0.433	-2.05664
0.434	-2.05748
0.434	-2.05779
0.435	-2.0585
0.435	-2.05931
0.436	-2.05988
0.436	-2.06061
0.436	-2.0613
0.437	-2.06201
0.437	-2.06172
0.438	-2.06206
0.438	-2.06347
0.439	-2.06649
0.439	-2.06936
0.44	-2.07331
0.44	-2.07533
0.441	-2.07705
0.441	-2.07866
0.442	-2.08017
0.442	-2.08169
0.442	-2.0831
0.443	-2.08435
0.443	-2.08623
0.444	-2.08729
0.444	-2.08754
0.445	-2.08786
0.445	-2.08954
0.446	-2.0916
0.446	-2.09333
0.447	-2.09525
0.447	-2.09725
0.448	-2.09838
0.448	-2.09821
0.449	-2.09853
0.449	-2.09949
0.449	-2.10008
0.45	-2.10118
0.45	-2.10197
0.451	-2.10217
0.451	-2.10278
0.452	-2.10356
0.452	-2.10478
0.453	-2.10659
0.453	-2.10819
0.454	-2.11042
0.454	-2.11102
0.455	-2.11234
0.455	-2.11271
0.456	-2.11415
0.456	-2.1165
0.456	-2.11847
0.457	-2.12021
0.457	-2.12186
0.458	-2.12319
0.458	-2.12448
0.459	-2.12594
0.459	-2.12706
0.46	-2.12839
0.46	-2.12975
0.461	-2.13059
0.461	-2.13111
0.462	-2.13219
0.462	-2.13306
0.463	-2.1339
0.463	-2.1348
0.463	-2.13538
0.464	-2.1357
0.464	-2.13487
0.465	-2.13481
0.465	-2.13506
0.466	-2.13612
0.466	-2.13565
0.467	-2.13618
0.467	-2.13711
0.468	-2.13844
0.468	-2.13867
0.469	-2.13876
0.469	-2.13772
0.47	-2.13807
0.47	-2.13834
0.47	-2.139
0.471	-2.13996
0.471	-2.14215
0.472	-2.14244
0.472	-2.14147
0.473	-2.14332
0.473	-2.14409
0.474	-2.14477
0.474	-2.14683
0.475	-2.1481
0.475	-2.14953
0.476	-2.14986
0.476	-2.15088
0.476	-2.1517
0.477	-2.15194
0.477	-2.15377
0.478	-2.15451
0.478	-2.15592
0.479	-2.1569
0.479	-2.15728
0.48	-2.15815
0.48	-2.15752
0.481	-2.15767
0.481	-2.15891
0.482	-2.15979
0.482	-2.16058
0.483	-2.16139
0.483	-2.16206
0.483	-2.16316
0.484	-2.16463
0.484	-2.16494
0.485	-2.1658
0.485	-2.16735
0.486	-2.16845
0.486	-2.16977
0.487	-2.17096
0.487	-2.17231
0.488	-2.17338
0.488	-2.17433
0.489	-2.1753
0.489	-2.17605
0.49	-2.17764
0.49	-2.17912
0.49	-2.17918
0.491	-2.17995
0.491	-2.18144
0.492	-2.18264
0.492	-2.18395
0.493	-2.18491
0.493	-2.18519
0.494	-2.1856
0.494	-2.18522
0.495	-2.18607
0.495	-2.18869
0.496	-2.1885
0.496	-2.18955
0.497	-2.19082
0.497	-2.19164
0.497	-2.19277
0.498	-2.19318
0.498	-2.19422
0.499	-2.19394
0.499	-2.19331
0.5	-2.1938
0.5	-2.19462
0.501	-2.1959
0.501	-2.19666
0.502	-2.19714
0.502	-2.19778
0.503	-2.19886
0.503	-2.20131
0.504	-2.2026
0.504	-2.20267
0.504	-2.20367
0.505	-2.20522
0.505	-2.206
0.506	-2.20688
0.506	-2.20825
0.507	-2.20901
0.507	-2.21032
0.508	-2.21143
0.508	-2.21232
0.509	-2.2123
0.509	-2.21288
0.51	-2.21311
0.51	-2.21314
0.51	-2.21349
0.511	-2.21344
0.511	-2.21351
0.512	-2.21421
0.512	-2.2141
0.513	-2.21468
0.513	-2.21616
0.514	-2.21635
0.514	-2.21673
0.515	-2.21839
0.515	-2.22011
0.516	-2.22072
0.516	-2.22193
0.517	-2.22289
0.517	-2.22487
0.517	-2.22592
0.518	-2.22628
0.518	-2.22754
0.519	-2.22882
0.519	-2.22943
0.52	-2.22967
0.52	-2.22944
0.521	-2.22898
0.521	-2.22957
0.522	-2.23154
0.522	-2.23241
0.523	-2.23276
0.523	-2.23249
0.524	-2.2322
0.524	-2.23285
0.524	-2.2334
0.525	-2.23332
0.525	-2.23329
0.526	-2.2331
0.526	-2.23366
0.527	-2.23523
0.527	-2.23612
0.528	-2.23603
0.528	-2.23633
0.529	-2.23676
0.529	-2.2379
0.53	-2.23918
0.53	-2.23967
0.531	-2.23997
0.531	-2.23979
0.531	-2.24073
0.532	-2.2411
0.532	-2.24312
0.533	-2.24479
0.533	-2.24649
0.534	-2.24802
0.534	-2.24974
0.535	-2.25131
0.535	-2.25206
0.536	-2.25342
0.536	-2.25516
0.537	-2.25655
0.537	-2.25784
0.538	-2.25786
0.538	-2.25775
0.538	-2.25872
0.539	-2.25922
0.539	-2.25945
0.54	-2.2598
0.54	-2.26106
0.541	-2.2619
0.541	-2.26233
0.542	-2.26262
0.542	-2.26331
0.543	-2.26396
0.543	-2.26524
0.544	-2.26751
0.544	-2.2695
0.545	-2.27019
0.545	-2.27096
0.545	-2.27219
0.546	-2.27358
0.546	-2.2744
0.547	-2.27441
0.547	-2.27521
0.548	-2.27664
0.548	-2.27812
0.549	-2.27918
0.549	-2.27929
0.55	-2.27952
0.55	-2.28017
0.551	-2.28155
0.551	-2.28193
0.551	-2.28268
0.552	-2.28247
0.552	-2.28277
0.553	-2.28332
0.553	-2.28376
0.554	-2.28478
0.554	-2.28462
0.555	-2.28475
0.555	-2.28483
0.556	-2.28522
0.556	-2.2855
0.557	-2.28551
0.557	-2.28652
0.558	-2.28654
0.558	-2.28573
0.558	-2.2853
0.559	-2.2845
0.559	-2.285
0.56	-2.28421
0.56	-2.28415
0.561	-2.28521
0.561	-2.28618
0.562	-2.28707
0.562	-2.28731
0.563	-2.28747
0.563	-2.28784
0.564	-2.28794
0.564	-2.28815
0.565	-2.28825
0.565	-2.2886
0.565	-2.28961
0.566	-2.29039
0.566	-2.29078
0.567	-2.29084
0.567	-2.29194
0.568	-2.29364
0.568	-2.29539
0.569	-2.29532
0.569	-2.29635
0.57	-2.29816
0.57	-2.29968
0.571	-2.29974
0.571	-2.29965
0.572	-2.3001
0.572	-2.30179
0.572	-2.30293
0.573	-2.30331
0.573	-2.30347
0.574	-2.30452
0.574	-2.30576
0.575	-2.30622
0.575	-2.30678
0.576	-2.30716
0.576	-2.30818
0.577	-2.30912
0.577	-2.30939
0.578	-2.31009
0.578	-2.31093
0.579	-2.31143
0.579	-2.31227
0.579	-2.31264
0.58	-2.31284
0.58	-2.31225
0.581	-2.31363
0.581	-2.31589
0.582	-2.31721
0.582	-2.31782
0.583	-2.3181
0.583	-2.3185
0.584	-2.3188
0.584	-2.3181
0.585	-2.31732
0.585	-2.31672
0.585	-2.31726
0.586	-2.31682
0.586	-2.31681
0.587	-2.31615
0.587	-2.31566
0.588	-2.31552
0.588	-2.3153
0.589	-2.31523
0.589	-2.31492
0.59	-2.31504
0.59	-2.31452
0.591	-2.31383
0.591	-2.31401
0.592	-2.31455
0.592	-2.31472
0.592	-2.31521
0.593	-2.31472
0.593	-2.31582
0.594	-2.3167
0.594	-2.31649
0.595	-2.31475
0.595	-2.31403
0.596	-2.31346
0.596	-2.31439
0.597	-2.31482
0.597	-2.31502
0.598	-2.31584
0.598	-2.31581
0.599	-2.31697
0.599	-2.31688
0.599	-2.31632
0.6	-2.3169
0.6	-2.31795
0.601	-2.31807
0.601	-2.31874
0.602	-2.31959
0.602	-2.32047
0.603	-2.32143
0.603	-2.32244
0.604	-2.32252
0.604	-2.32255
0.605	-2.32252
0.605	-2.32251
0.606	-2.32306
0.606	-2.323
0.606	-2.3228
0.607	-2.32315
0.607	-2.32372
0.608	-2.32493
0.608	-2.32556
0.609	-2.3259
0.609	-2.32659
0.61	-2.32884
0.61	-2.33051
0.611	-2.33175
0.611	-2.33269
0.612	-2.33325
0.612	-2.33401
0.613	-2.33433
0.613	-2.33492
0.613	-2.33484
0.614	-2.33472
0.614	-2.33551
0.615	-2.3359
0.615	-2.33586
0.616	-2.33689
0.616	-2.33672
0.617	-2.33779
0.617	-2.33949
0.618	-2.34084
0.618	-2.34221
0.619	-2.34343
0.619	-2.34385
0.619	-2.34444
0.62	-2.34433
0.62	-2.34432
0.621	-2.34446
0.621	-2.34466
0.622	-2.34565
0.622	-2.34512
0.623	-2.34505
0.623	-2.34548
0.624	-2.34622
0.624	-2.34634
0.625	-2.34629
0.625	-2.34621
0.626	-2.34576
0.626	-2.34591
0.626	-2.34654
0.627	-2.34683
0.627	-2.34792
0.628	-2.34898
0.628	-2.34913
0.629	-2.35004
0.629	-2.35145
0.63	-2.35266
0.63	-2.35367
0.631	-2.35427
0.631	-2.35563
0.632	-2.35767
0.632	-2.35826
0.633	-2.35772
0.633	-2.35889
0.633	-2.35991
0.634	-2.36033
0.634	-2.35963
0.635	-2.35939
0.635	-2.35921
0.636	-2.35963
0.636	-2.35966
0.637	-2.35907
0.637	-2.35785
0.638	-2.35853
0.638	-2.35975
0.639	-2.35965
0.639	-2.36048
0.64	-2.36151
0.64	-2.36202
0.64	-2.3636
0.641	-2.36446
0.641	-2.36467
0.642	-2.36453
0.642	-2.36533
0.643	-2.36665
0.643	-2.36817
0.644	-2.3691
0.644	-2.3694
0.645	-2.37013
0.645	-2.37201
0.646	-2.37291
0.646	-2.37329
0.647	-2.3739
0.647	-2.37398
0.647	-2.37418
0.648	-2.37536
0.648	-2.37699
0.649	-2.37806
0.649	-2.37844
0.65	-2.37862
0.65	-2.37927
0.651	-2.37999
0.651	-2.38111
0.652	-2.3826
0.652	-2.38395
0.653	-2.38511
0.653	-2.38568
0.654	-2.38614
0.654	-2.38651
0.654	-2.38658
0.655	-2.38658
0.655	-2.38636
0.656	-2.38554
0.656	-2.38422
0.657	-2.38355
0.657	-2.38445
0.658	-2.38555
0.658	-2.38614
0.659	-2.38531
0.659	-2.38683
0.66	-2.38897
0.66	-2.39072
0.66	-2.3902
0.661	-2.38997
0.661	-2.38968
0.662	-2.38958
0.662	-2.38854
0.663	-2.38819
0.663	-2.38708
0.664	-2.38603
0.664	-2.38578
0.665	-2.38685
0.665	-2.38632
0.666	-2.38566
0.666	-2.38486
0.667	-2.3846
0.667	-2.38391
0.667	-2.38376
0.668	-2.38214
0.668	-2.38148
0.669	-2.38137
0.669	-2.3813
0.67	-2.38155
0.67	-2.38194
0.671	-2.38175
0.671	-2.38087
0.672	-2.38068
0.672	-2.38012
0.673	-2.37965
0.673	-2.37914
0.674	-2.37781
0.674	-2.37696
0.674	-2.37647
0.675	-2.3748
0.675	-2.37289
0.676	-2.37154
0.676	-2.37201
0.677	-2.37161
0.677	-2.37092
0.678	-2.36961
0.678	-2.37016
0.679	-2.37177
0.679	-2.37267
0.68	-2.37269
0.68	-2.37298
0.681	-2.37305
0.681	-2.3729
0.681	-2.37432
0.682	-2.37571
0.682	-2.37548
0.683	-2.37464
0.683	-2.3748
0.684	-2.37582
0.684	-2.37712
0.685	-2.37894
0.685	-2.37965
0.686	-2.38044
0.686	-2.38151
0.687	-2.38341
0.687	-2.38495
0.688	-2.38655
0.688	-2.38656
0.688	-2.38753
0.689	-2.38883
0.689	-2.38951
0.69	-2.39053
0.69	-2.39186
0.691	-2.39292
0.691	-2.39412
0.692	-2.39585
0.692	-2.39747
0.693	-2.39897
0.693	-2.4006
0.694	-2.40095
0.694	-2.40109
0.694	-2.40199
0.695	-2.40324
0.695	-2.40494
0.696	-2.40676
0.696	-2.40923
0.697	-2.41098
0.697	-2.41303
0.698	-2.41492
0.698	-2.41717
0.699	-2.41887
0.699	-2.42064
0.7	-2.42187
0.7	-2.42285
0.701	-2.4257
0.701	-2.42855
0.701	-2.42925
0.702	-2.42969
0.702	-2.43215
0.703	-2.43431
0.703	-2.43594
0.704	-2.43791
0.704	-2.43866
0.705	-2.43936
0.705	-2.44028
0.706	-2.44129
0.706	-2.44328
0.707	-2.44488
0.707	-2.4458
0.708	-2.44567
0.708	-2.44686
0.708	-2.44752
0.709	-2.44899
0.709	-2.44947
0.71	-2.44974
0.71	-2.44954
0.711	-2.45008
0.711	-2.45051
0.712	-2.45096
0.712	-2.45214
0.713	-2.45283
0.713	-2.4531
0.714	-2.4537
0.714	-2.45413
0.715	-2.45324
0.715	-2.45118
0.715	-2.44953
0.716	-2.44805
0.716	-2.4468
0.717	-2.44633
0.717	-2.44535
0.718	-2.44326
0.718	-2.44203
0.719	-2.44135
0.719	-2.44033
0.72	-2.43974
0.72	-2.43847
0.721	-2.43714
0.721	-2.43648
0.722	-2.43534
0.722	-2.43396
0.722	-2.4323
0.723	-2.43113
0.723	-2.42977
0.724	-2.42846
0.724	-2.42776
0.725	-2.42676
0.725	-2.42537
0.726	-2.42409
0.726	-2.42336
0.727	-2.42195
0.727	-2.42171
0.728	-2.42087
0.728	-2.41975
0.728	-2.41954
0.729	-2.41913
0.729	-2.41698
0.73	-2.41481
0.73	-2.41323
0.731	-2.41162
0.731	-2.41105
0.732	-2.4088
0.732	-2.40781
0.733	-2.40818
0.733	-2.40851
0.734	-2.40918
0.734	-2.40953
0.735	-2.40934
0.735	-2.40851
0.735	-2.40753
0.736	-2.40651
0.736	-2.40546
0.737	-2.4056
0.737	-2.40629
0.738	-2.40715
0.738	-2.4077
0.739	-2.40841
0.739	-2.40957
0.74	-2.41047
0.74	-2.41182
0.741	-2.4137
0.741	-2.41447
0.742	-2.41432
0.742	-2.41447
0.742	-2.41461
0.743	-2.41541
0.743	-2.41614
0.744	-2.41644
0.744	-2.41818
0.745	-2.41942
0.745	-2.42131
0.746	-2.4233
0.746	-2.42386
0.747	-2.42455
0.747	-2.42542
0.748	-2.42711
0.748	-2.429
0.749	-2.43093
0.749	-2.43197
0.749	-2.43393
0.75	-2.43467
0.75	-2.43628
0.751	-2.43644
0.751	-2.43765
0.752	-2.43902
0.752	-2.44132
0.753	-2.44242
0.753	-2.44319
0.754	-2.44472
0.754	-2.4462
0.755	-2.44718
0.755	-2.44849
0.756	-2.44861
0.756	-2.44807
0.756	-2.44847
0.757	-2.4473
0.757	-2.44766
0.758	-2.44647
0.758	-2.4485
0.759	-2.44835
0.759	-2.449
0.76	-2.44952
0.76	-2.44937
0.761	-2.45059
0.761	-2.45129
0.762	-2.45131
0.762	-2.45142
0.763	-2.45166
0.763	-2.45176
0.763	-2.45195
0.764	-2.45286
0.764	-2.45392
0.765	-2.45469
0.765	-2.4555
0.766	-2.45541
0.766	-2.45541
0.767	-2.45562
0.767	-2.45517
0.768	-2.45497
0.768	-2.45478
0.769	-2.4551
0.769	-2.45531
0.769	-2.45447
0.77	-2.45431
0.77	-2.45445
0.771	-2.45382
0.771	-2.45308
0.772	-2.45287
0.772	-2.45294
0.773	-2.45311
0.773	-2.45343
0.774	-2.4546
0.774	-2.4551
0.775	-2.45532
0.775	-2.45502
0.776	-2.4554
0.776	-2.45602
0.776	-2.4563
0.777	-2.45628
0.777	-2.45757
0.778	-2.45843
0.778	-2.45925
0.779	-2.46044
0.779	-2.46065
0.78	-2.46227
0.78	-2.46273
0.781	-2.4635
0.781	-2.46398
0.782	-2.4651
0.782	-2.46772
0.783	-2.46954
0.783	-2.47061
0.783	-2.4716
0.784	-2.47276
0.784	-2.47499
0.785	-2.47631
0.785	-2.47675
0.786	-2.47817
0.786	-2.47909
0.787	-2.48009
0.787	-2.48032
0.788	-2.48131
0.788	-2.48239
0.789	-2.48332
0.789	-2.48451
0.79	-2.48565
0.79	-2.48644
0.79	-2.48616
0.791	-2.48674
0.791	-2.48698
0.792	-2.48686
0.792	-2.48736
0.793	-2.48772
0.793	-2.48748
0.794	-2.48674
0.794	-2.48646
0.795	-2.48651
0.795	-2.48592
0.796	-2.48495
0.796	-2.48528
0.797	-2.48532
0.797	-2.48424
0.797	-2.48299
0.798	-2.48186
0.798	-2.48155
0.799	-2.48214
0.799	-2.48244
0.8	-2.48278
0.8	-2.48331
0.801	-2.4832
0.801	-2.48343
0.802	-2.48337
0.802	-2.48348
0.803	-2.48362
0.803	-2.48362
0.803	-2.48433
0.804	-2.4852
0.804	-2.48511
0.805	-2.48445
0.805	-2.4838
0.806	-2.48458
0.806	-2.48408
0.807	-2.48354
0.807	-2.4825
0.808	-2.48202
0.808	-2.48101
0.809	-2.48088
0.809	-2.48054
0.81	-2.48137
0.81	-2.48117
0.81	-2.48109
0.811	-2.48082
0.811	-2.48004
0.812	-2.48109
0.812	-2.48166
0.813	-2.48219
0.813	-2.48229
0.814	-2.48294
0.814	-2.48293
0.815	-2.48446
0.815	-2.48517
0.816	-2.48608
0.816	-2.48696
0.817	-2.48824
0.817	-2.49009
0.817	-2.49153
0.818	-2.49232
0.818	-2.49373
0.819	-2.49474
0.819	-2.49565
0.82	-2.49717
0.82	-2.49887
0.821	-2.50059
0.821	-2.50179
0.822	-2.50205
0.822	-2.50258
0.823	-2.50251
0.823	-2.50225
0.824	-2.50241
0.824	-2.50189
0.824	-2.50197
0.825	-2.5032
0.825	-2.50422
0.826	-2.50505
0.826	-2.50563
0.827	-2.50674
0.827	-2.50725
0.828	-2.50936
0.828	-2.51057
0.829	-2.51202
0.829	-2.51322
0.83	-2.51527
0.83	-2.51657
0.831	-2.51773
0.831	-2.51988
0.831	-2.52251
0.832	-2.52363
0.832	-2.52389
0.833	-2.5254
0.833	-2.52693
0.834	-2.52747
0.834	-2.52919
0.835	-2.52897
0.835	-2.529
0.836	-2.52834
0.836	-2.52997
0.837	-2.53068
0.837	-2.53293
0.837	-2.53188
0.838	-2.53168
0.838	-2.53251
0.839	-2.53322
0.839	-2.53392
0.84	-2.5338
0.84	-2.53281
0.841	-2.53338
0.841	-2.53295
0.842	-2.5323
0.842	-2.53251
0.843	-2.5328
0.843	-2.53355
0.844	-2.53391
0.844	-2.53487
0.844	-2.53534
0.845	-2.53519
0.845	-2.53544
0.846	-2.5354
0.846	-2.53483
0.847	-2.5353
0.847	-2.53483
0.848	-2.53346
0.848	-2.53296
0.849	-2.5323
0.849	-2.53237
0.85	-2.53198
0.85	-2.53162
0.851	-2.53003
0.851	-2.52865
0.851	-2.5276
0.852	-2.52695
0.852	-2.52621
0.853	-2.52586
0.853	-2.52587
0.854	-2.52587
0.854	-2.52436
0.855	-2.52398
0.855	-2.52298
0.856	-2.52156
0.856	-2.5198
0.857	-2.51991
0.857	-2.51871
0.858	-2.51776
0.858	-2.5172
0.858	-2.51762
0.859	-2.51675
0.859	-2.51673
0.86	-2.51554
0.86	-2.51621
0.861	-2.51576
0.861	-2.51499
0.862	-2.51465
0.862	-2.5145
0.863	-2.51346
0.863	-2.5139
0.864	-2.51501
0.864	-2.51416
0.865	-2.51335
0.865	-2.51326
0.865	-2.51284
0.866	-2.51312
0.866	-2.51162
0.867	-2.51045
0.867	-2.5103
0.868	-2.51076
0.868	-2.51136
0.869	-2.51184
0.869	-2.51217
0.87	-2.51247
0.87	-2.51313
0.871	-2.5147
0.871	-2.51482
0.872	-2.51429
0.872	-2.51408
0.872	-2.51407
0.873	-2.51411
0.873	-2.51448
0.874	-2.5149
0.874	-2.51432
0.875	-2.51401
0.875	-2.51312
0.876	-2.51206
0.876	-2.51125
0.877	-2.51055
0.877	-2.51056
0.878	-2.51019
0.878	-2.51016
0.878	-2.51001
0.879	-2.50946
0.879	-2.50864
0.88	-2.50807
0.88	-2.50837
0.881	-2.50862
0.881	-2.50841
0.882	-2.50786
0.882	-2.50762
0.883	-2.50834
0.883	-2.508
0.884	-2.50771
0.884	-2.50744
0.885	-2.5069
0.885	-2.50642
0.885	-2.50705
0.886	-2.50645
0.886	-2.50538
0.887	-2.50658
0.887	-2.5072
0.888	-2.5067
0.888	-2.50605
0.889	-2.50531
0.889	-2.50535
0.89	-2.50618
0.89	-2.50714
0.891	-2.50842
0.891	-2.50945
0.892	-2.51002
0.892	-2.51071
0.892	-2.51144
0.893	-2.51201
0.893	-2.51214
0.894	-2.51207
0.894	-2.51301
0.895	-2.51411
0.895	-2.51519
0.896	-2.51535
0.896	-2.51591
0.897	-2.51578
0.897	-2.51547
0.898	-2.51637
0.898	-2.51658
0.899	-2.51759
0.899	-2.51894
0.899	-2.51877
0.9	-2.51844
0.9	-2.51784
0.901	-2.51796
0.901	-2.51803
0.902	-2.51853
0.902	-2.51997
0.903	-2.52164
0.903	-2.52264
0.904	-2.52329
0.904	-2.52306
0.905	-2.52295
0.905	-2.52367
0.906	-2.52393
0.906	-2.52379
0.906	-2.52389
0.907	-2.52582
0.907	-2.52727
0.908	-2.5269
0.908	-2.52714
0.909	-2.52835
0.909	-2.52987
0.91	-2.53126
0.91	-2.5319
0.911	-2.53467
0.911	-2.53688
0.912	-2.53815
0.912	-2.53876
0.912	-2.53899
0.913	-2.53994
0.913	-2.53934
0.914	-2.53909
0.914	-2.53771
0.915	-2.53701
0.915	-2.53742
0.916	-2.53708
0.916	-2.53715
0.917	-2.53724
0.917	-2.53789
0.918	-2.5387
0.918	-2.53911
0.919	-2.53839
0.919	-2.53899
0.919	-2.53979
0.92	-2.54086
0.92	-2.54188
0.921	-2.54322
0.921	-2.54427
0.922	-2.54494
0.922	-2.54656
0.923	-2.54846
0.923	-2.55047
0.924	-2.55187
0.924	-2.5524
0.925	-2.5529
0.925	-2.5533
0.926	-2.55381
0.926	-2.55441
0.926	-2.55496
0.927	-2.55654
0.927	-2.55825
0.928	-2.55955
0.928	-2.56057
0.929	-2.56107
0.929	-2.56195
0.93	-2.56345
0.93	-2.56419
0.931	-2.56619
0.931	-2.56792
[truncated: 48,306 more rows]

## Sheet: Contents
Figure S3A
Analytical SEC of Aurora-A M7KD on Superose 6 column
Human Aurora-A M7KD SEC run on Superose 6 column
Column A: Millilitres
Column B: Absorbance at 280nm
Shown in light green on plot.
