# Supplementary material for: CEP192 localises mitotic Aurora-A activity by priming its interaction with TPX2
Source: EMBO J. 2024 Sep 26;43(22):5381–420. doi: 10.1038/s44318-024-00240-z (PMC11574021; doi:10.1038/s44318-024-00240-z)
Supplement: Supplementary file 10 — EV and Appendix Figure Source Data [file 44318_2024_240_MOESM10_ESM.zip › Appendix/S3/S3A/Source_Data_Fig_S3A_CEP192_468_533_SEC.xlsx]

## Sheet: CEP192 468-533
ml	mAU
0	0.0633674
0.001	0.0719118
0.001	0.078637
0.002	0.0839983
0.002	0.0878811
0.003	0.0915095
0.003	0.0956443
0.003	0.0980776
0.004	0.101161
0.004	0.104752
0.005	0.107246
0.005	0.109627
0.006	0.11237
0.006	0.115124
0.007	0.11791
0.007	0.120509
0.008	0.1228
0.008	0.124927
0.008	0.126914
0.009	0.129312
0.009	0.13189
0.01	0.134227
0.01	0.136526
0.011	0.139045
0.011	0.141465
0.012	0.143356
0.012	0.145276
0.012	0.147265
0.013	0.149395
0.013	0.151678
0.014	0.154106
0.014	0.156621
0.015	0.158735
0.015	0.160731
0.016	0.163074
0.016	0.165434
0.017	0.167763
0.017	0.169809
0.017	0.170992
0.018	0.172289
0.018	0.173756
0.019	0.175585
0.019	0.177705
0.02	0.179539
0.02	0.181266
0.021	0.182667
0.021	0.184035
0.021	0.186335
0.022	0.188516
0.022	0.190145
0.023	0.191783
0.023	0.193434
0.024	0.195445
0.024	0.197827
0.025	0.199755
0.025	0.201442
0.026	0.202456
0.026	0.203314
0.026	0.204868
0.027	0.206394
0.027	0.207424
0.028	0.208425
0.028	0.209345
0.029	0.210595
0.029	0.212296
0.03	0.213809
0.03	0.215183
0.03	0.216567
0.031	0.217954
0.031	0.218558
0.032	0.219086
0.032	0.219914
0.033	0.220721
0.033	0.221452
0.034	0.222134
0.034	0.222729
0.035	0.223342
0.035	0.223974
0.035	0.224499
0.036	0.224912
0.036	0.225219
0.037	0.225363
0.037	0.225708
0.038	0.226278
0.038	0.226776
0.039	0.227238
0.039	0.227388
0.039	0.227475
0.04	0.227451
0.04	0.224728
0.041	0.219497
0.041	0.216368
0.042	0.214676
0.042	0.214055
0.043	0.212462
0.043	0.21137
0.044	0.210742
0.044	0.210515
0.044	0.210824
0.045	0.211091
0.045	0.21111
0.046	0.210688
0.046	0.210341
0.047	0.20998
0.047	0.20955
0.048	0.208162
0.048	0.206516
0.048	0.20521
0.049	0.204712
0.049	0.204776
0.05	0.205532
0.05	0.20566
0.051	0.205562
0.051	0.205241
0.052	0.204474
0.052	0.204793
0.053	0.197437
0.053	0.194266
0.053	0.193279
0.054	0.192914
0.054	0.191664
0.055	0.190304
0.055	0.188991
0.056	0.187838
0.056	0.187105
0.057	0.186775
0.057	0.186389
0.057	0.185772
0.058	0.18549
0.058	0.185182
0.059	0.184659
0.059	0.184256
0.06	0.183955
0.06	0.183905
0.061	0.184031
0.061	0.184208
0.062	0.184189
0.062	0.183801
0.062	0.183091
0.063	0.182182
0.063	0.182545
0.064	0.183162
0.064	0.186357
0.065	0.187267
0.065	0.187108
0.066	0.18597
0.066	0.185378
0.066	0.185083
0.067	0.184759
0.067	0.184512
0.068	0.184905
0.068	0.185369
0.069	0.185881
0.069	0.186434
0.07	0.187377
0.07	0.188459
0.071	0.188961
0.071	0.188867
0.071	0.188234
0.072	0.187899
0.072	0.188291
0.073	0.189533
0.073	0.189591
0.074	0.190275
0.074	0.191427
0.075	0.192165
0.075	0.193439
0.075	0.195909
0.076	0.204339
0.076	0.205267
0.077	0.207188
0.077	0.207576
0.078	0.207253
0.078	0.206981
0.079	0.206724
0.079	0.207054
0.08	0.207457
0.08	0.207455
0.08	0.206441
0.081	0.206041
0.081	0.205633
0.082	0.204725
0.082	0.204264
0.083	0.20408
0.083	0.204431
0.084	0.204704
0.084	0.204906
0.084	0.204893
0.085	0.204825
0.085	0.204849
0.086	0.205524
0.086	0.205147
0.087	0.204709
0.087	0.203894
0.088	0.20052
0.088	0.199641
0.089	0.199176
0.089	0.1992
0.089	0.199322
0.09	0.199839
0.09	0.199864
0.091	0.199609
0.091	0.19921
0.092	0.198519
0.092	0.198366
0.093	0.198752
0.093	0.198735
0.093	0.198419
0.094	0.197594
0.094	0.196274
0.095	0.1948
0.095	0.193441
0.096	0.192137
0.096	0.190867
0.097	0.188413
0.097	0.186046
0.098	0.183812
0.098	0.182152
0.098	0.180359
0.099	0.178922
0.099	0.172011
0.1	0.168966
0.1	0.167
0.101	0.165762
0.101	0.163566
0.102	0.162187
0.102	0.161821
0.102	0.161203
0.103	0.160601
0.103	0.16002
0.104	0.158742
0.104	0.15777
0.105	0.157054
0.105	0.156509
0.106	0.155714
0.106	0.154573
0.106	0.153044
0.107	0.151617
0.107	0.150651
0.108	0.149861
0.108	0.149076
0.109	0.14809
0.109	0.147541
0.11	0.147422
0.11	0.147607
0.111	0.147072
0.111	0.140794
0.111	0.138496
0.112	0.137042
0.112	0.135508
0.113	0.134108
0.113	0.13275
0.114	0.130985
0.114	0.129041
0.115	0.128399
0.115	0.127855
0.115	0.127516
0.116	0.127657
0.116	0.127301
0.117	0.126722
0.117	0.125995
0.118	0.125855
0.118	0.1262
0.119	0.126657
0.119	0.126699
0.12	0.126109
0.12	0.125037
0.12	0.123671
0.121	0.121992
0.121	0.12105
0.122	0.119962
0.122	0.116927
0.123	0.115372
0.123	0.115245
0.124	0.114313
0.124	0.113538
0.124	0.113347
0.125	0.113444
0.125	0.113756
0.126	0.113542
0.126	0.11317
0.127	0.112883
0.127	0.113162
0.128	0.113452
0.128	0.113428
0.129	0.112865
0.129	0.112129
0.129	0.11171
0.13	0.111629
0.13	0.111815
0.131	0.111167
0.131	0.110489
0.132	0.109796
0.132	0.109495
0.133	0.10941
0.133	0.109522
0.133	0.109676
0.134	0.105482
0.134	0.103426
0.135	0.104164
0.135	0.104572
0.136	0.105661
0.136	0.105602
0.137	0.105488
0.137	0.105336
0.138	0.105051
0.138	0.105554
0.138	0.106182
0.139	0.106916
0.139	0.106661
0.14	0.106203
0.14	0.105493
0.141	0.105279
0.141	0.105202
0.142	0.105243
0.142	0.105852
0.142	0.106774
0.143	0.106924
0.143	0.107236
0.144	0.108048
0.144	0.108222
0.145	0.108816
0.145	0.114745
0.146	0.116249
0.146	0.117601
0.147	0.118719
0.147	0.119446
0.147	0.119747
0.148	0.120239
0.148	0.120958
0.149	0.12156
0.149	0.122116
0.15	0.122752
0.15	0.123078
0.151	0.123301
0.151	0.12383
0.151	0.124478
0.152	0.125218
0.152	0.126872
0.153	0.12777
0.153	0.127676
0.154	0.127657
0.154	0.127581
0.155	0.127416
0.155	0.126947
0.156	0.127062
0.156	0.127515
0.156	0.127355
0.157	0.128229
0.157	0.129704
0.158	0.131377
0.158	0.132807
0.159	0.134159
0.159	0.135545
0.16	0.136148
0.16	0.136434
0.16	0.13663
0.161	0.13703
0.161	0.137623
0.162	0.138465
0.162	0.139277
0.163	0.139992
0.163	0.140457
0.164	0.140805
0.164	0.141095
0.165	0.141379
0.165	0.141583
0.165	0.141687
0.166	0.141052
0.166	0.140617
0.167	0.140571
0.167	0.141419
0.168	0.141312
0.168	0.135881
0.169	0.134673
0.169	0.134547
0.169	0.134404
0.17	0.134884
0.17	0.135734
0.171	0.136331
0.171	0.136502
0.172	0.137307
0.172	0.137795
0.173	0.137851
0.173	0.137581
0.174	0.13708
0.174	0.136257
0.174	0.136663
0.175	0.137309
0.175	0.137755
0.176	0.137994
0.176	0.138159
0.177	0.138853
0.177	0.138905
0.178	0.138532
0.178	0.138627
0.178	0.139597
0.179	0.140144
0.179	0.138348
0.18	0.134819
0.18	0.132608
0.181	0.131423
0.181	0.131329
0.182	0.131578
0.182	0.131448
0.183	0.131292
0.183	0.131092
0.183	0.130797
0.184	0.130382
0.184	0.13016
0.185	0.130264
0.185	0.12978
0.186	0.129408
0.186	0.129725
0.187	0.129929
0.187	0.130112
0.187	0.130695
0.188	0.131616
0.188	0.132808
0.189	0.133301
0.189	0.133581
0.19	0.133894
0.19	0.134963
0.191	0.136505
0.191	0.14605
0.192	0.145977
0.192	0.146562
0.192	0.145426
0.193	0.144871
0.193	0.145134
0.194	0.145732
0.194	0.145618
0.195	0.145507
0.195	0.145492
0.196	0.145653
0.196	0.14582
0.196	0.145991
0.197	0.146618
0.197	0.147172
0.198	0.147303
0.198	0.147069
0.199	0.146647
0.199	0.147192
0.2	0.147172
0.2	0.146537
0.201	0.146881
0.201	0.14795
0.201	0.149505
0.202	0.149872
0.202	0.15123
0.203	0.152947
0.203	0.162015
0.204	0.163715
0.204	0.16436
0.205	0.165521
0.205	0.16633
0.205	0.166154
0.206	0.166279
0.206	0.166726
0.207	0.167313
0.207	0.167952
0.208	0.168464
0.208	0.169024
0.209	0.169732
0.209	0.170389
0.209	0.17098
0.21	0.171282
0.21	0.171079
0.211	0.170436
0.211	0.170882
0.212	0.170987
0.212	0.170561
0.213	0.170385
0.213	0.169873
0.214	0.169157
0.214	0.169585
0.214	0.173043
0.215	0.175519
0.215	0.177576
0.216	0.17853
0.216	0.180179
0.217	0.182568
0.217	0.184506
0.218	0.186033
0.218	0.187326
0.218	0.188479
0.219	0.189706
0.219	0.191747
0.22	0.193719
0.22	0.195639
0.221	0.197049
0.221	0.198564
0.222	0.200227
0.222	0.2011
0.223	0.20187
0.223	0.202921
0.223	0.203878
0.224	0.204692
0.224	0.205099
0.225	0.205832
0.225	0.206322
0.226	0.20646
0.226	0.211856
0.227	0.21355
0.227	0.213496
0.227	0.215573
0.228	0.217693
0.228	0.218976
0.229	0.220122
0.229	0.221208
0.23	0.222129
0.23	0.223009
0.231	0.223801
0.231	0.224456
0.232	0.224581
0.232	0.224901
0.232	0.226185
0.233	0.227513
0.233	0.228845
0.234	0.229835
0.234	0.230711
0.235	0.231471
0.235	0.233027
0.236	0.233968
0.236	0.234406
0.236	0.23613
0.237	0.23696
0.237	0.241639
0.238	0.245982
0.238	0.248223
0.239	0.246854
0.239	0.246034
0.24	0.24627
0.24	0.247668
0.241	0.24843
0.241	0.24861
0.241	0.248485
0.242	0.248353
0.242	0.248977
0.243	0.249889
0.243	0.250888
0.244	0.251848
0.244	0.252781
0.245	0.253549
0.245	0.254542
0.245	0.255824
0.246	0.257263
0.246	0.25854
0.247	0.25952
0.247	0.26086
0.248	0.261954
0.248	0.263011
0.249	0.264871
0.249	0.265045
0.25	0.268093
0.25	0.268642
0.25	0.268479
0.251	0.267242
0.251	0.266907
0.252	0.267151
0.252	0.2677
0.253	0.267996
0.253	0.268286
0.254	0.268773
0.254	0.269592
0.254	0.270183
0.255	0.270327
0.255	0.270667
0.256	0.271051
0.256	0.271457
0.257	0.271671
0.257	0.272164
0.258	0.273446
0.258	0.273359
0.259	0.273627
0.259	0.274648
0.259	0.273852
0.26	0.27344
0.26	0.273291
0.261	0.272975
0.261	0.271958
0.262	0.270191
0.262	0.268758
0.263	0.268856
0.263	0.267528
0.263	0.2673
0.264	0.267092
0.264	0.265607
0.265	0.26281
0.265	0.261209
0.266	0.259517
0.266	0.257899
0.267	0.255702
0.267	0.253506
0.268	0.251369
0.268	0.249402
0.268	0.24761
0.269	0.246103
0.269	0.245271
0.27	0.24476
0.27	0.243956
0.271	0.244566
0.271	0.244747
0.272	0.245778
0.272	0.246753
0.272	0.247565
0.273	0.248226
0.273	0.24853
0.274	0.248546
0.274	0.248273
0.275	0.248507
0.275	0.24855
0.276	0.249496
0.276	0.250676
0.277	0.251964
0.277	0.252758
0.277	0.252268
0.278	0.25186
0.278	0.250807
0.279	0.249079
0.279	0.248127
0.28	0.247006
0.28	0.246096
0.281	0.244927
0.281	0.2433
0.281	0.243086
0.282	0.243092
0.282	0.242248
0.283	0.241379
0.283	0.241607
0.284	0.242421
0.284	0.243451
0.285	0.242907
0.285	0.242923
0.286	0.243223
0.286	0.243528
0.286	0.244081
0.287	0.244019
0.287	0.24358
0.288	0.243126
0.288	0.242353
0.289	0.241729
0.289	0.241488
0.29	0.240585
0.29	0.239803
0.29	0.23995
0.291	0.239108
0.291	0.239149
0.292	0.238955
0.292	0.239098
0.293	0.23907
0.293	0.23796
0.294	0.236531
0.294	0.235279
0.295	0.234526
0.295	0.23233
0.295	0.23127
0.296	0.229537
0.296	0.227714
0.297	0.226932
0.297	0.226167
0.298	0.225451
0.298	0.225283
0.299	0.225146
0.299	0.225077
0.299	0.223494
0.3	0.222075
0.3	0.221704
0.301	0.220636
0.301	0.21968
0.302	0.219106
0.302	0.218504
0.303	0.218073
0.303	0.217848
0.304	0.216937
0.304	0.215854
0.304	0.214729
0.305	0.213561
0.305	0.212691
0.306	0.212342
0.306	0.21184
0.307	0.211178
0.307	0.21023
0.308	0.209023
0.308	0.208268
0.308	0.207807
0.309	0.207338
0.309	0.206602
0.31	0.205588
0.31	0.205213
0.311	0.205073
0.311	0.204749
0.312	0.204897
0.312	0.204107
0.312	0.203888
0.313	0.202998
0.313	0.203668
0.314	0.203856
0.314	0.204648
0.315	0.205444
0.315	0.206146
0.316	0.205448
0.316	0.205064
0.317	0.204539
0.317	0.204257
0.317	0.203993
0.318	0.203354
0.318	0.203664
0.319	0.203831
0.319	0.203433
0.32	0.203124
0.32	0.202252
0.321	0.201128
0.321	0.199773
0.321	0.198034
0.322	0.196604
0.322	0.194939
0.323	0.193338
0.323	0.192872
0.324	0.19232
0.324	0.191783
0.325	0.19159
0.325	0.191162
0.326	0.190393
0.326	0.189635
0.326	0.189172
0.327	0.188966
0.327	0.188695
0.328	0.189866
0.328	0.189389
0.329	0.188535
0.329	0.188141
0.33	0.18812
0.33	0.187123
0.33	0.186615
0.331	0.186587
0.331	0.186887
0.332	0.186651
0.332	0.185458
0.333	0.18424
0.333	0.183771
0.334	0.183452
0.334	0.182817
0.335	0.181917
0.335	0.180716
0.335	0.180711
0.336	0.180492
0.336	0.180283
0.337	0.179192
0.337	0.177573
0.338	0.175679
0.338	0.173041
0.339	0.170538
0.339	0.170243
0.339	0.169045
0.34	0.168443
0.34	0.167427
0.341	0.167406
0.341	0.167008
0.342	0.165444
0.342	0.164281
0.343	0.164514
0.343	0.164695
0.344	0.164107
0.344	0.162874
0.344	0.162704
0.345	0.161467
0.345	0.160156
0.346	0.159492
0.346	0.15853
0.347	0.156852
0.347	0.155189
0.348	0.154581
0.348	0.154353
0.348	0.154026
0.349	0.15401
0.349	0.153422
0.35	0.152616
0.35	0.151708
0.351	0.150188
0.351	0.148815
0.352	0.147419
0.352	0.146596
0.353	0.145109
0.353	0.144231
0.353	0.144158
0.354	0.143381
0.354	0.141828
0.355	0.140018
0.355	0.139427
0.356	0.138848
0.356	0.138148
0.357	0.136872
0.357	0.135348
0.357	0.134293
0.358	0.13393
0.358	0.134152
0.359	0.134088
0.359	0.133511
0.36	0.133291
0.36	0.132946
0.361	0.132301
0.361	0.132279
0.362	0.133142
0.362	0.133816
0.362	0.133651
0.363	0.133632
0.363	0.13337
0.364	0.132762
0.364	0.133104
0.365	0.133833
0.365	0.135104
0.366	0.135853
0.366	0.136077
0.366	0.136806
0.367	0.138075
0.367	0.139255
0.368	0.139806
0.368	0.140863
0.369	0.141326
0.369	0.141562
0.37	0.140975
0.37	0.141014
0.371	0.141306
0.371	0.140555
0.371	0.141111
0.372	0.140766
0.372	0.140455
0.373	0.140878
0.373	0.141747
0.374	0.143073
0.374	0.14328
0.375	0.144638
0.375	0.146235
0.375	0.147623
0.376	0.148598
0.376	0.149386
0.377	0.150363
0.377	0.151464
0.378	0.151872
0.378	0.152213
0.379	0.15297
0.379	0.153327
0.38	0.153251
0.38	0.15358
0.38	0.154273
0.381	0.154711
0.381	0.154877
0.382	0.154058
0.382	0.154241
0.383	0.154277
0.383	0.154229
0.384	0.154776
0.384	0.155661
0.384	0.155259
0.385	0.154657
0.385	0.154585
0.386	0.154761
0.386	0.154286
0.387	0.154322
0.387	0.153891
0.388	0.152537
0.388	0.151512
0.389	0.150177
0.389	0.149261
0.389	0.14827
0.39	0.1467
0.39	0.14528
0.391	0.144729
0.391	0.144376
0.392	0.143716
0.392	0.142691
0.393	0.142206
0.393	0.143437
0.393	0.14414
0.394	0.144089
0.394	0.143812
0.395	0.143553
0.395	0.142687
0.396	0.143017
0.396	0.142707
0.397	0.14122
0.397	0.140092
0.398	0.13898
0.398	0.138443
0.398	0.138193
0.399	0.138589
0.399	0.137373
0.4	0.136599
0.4	0.136173
0.401	0.135725
0.401	0.135189
0.402	0.134615
0.402	0.134587
0.402	0.134783
0.403	0.135684
0.403	0.135504
0.404	0.13483
0.404	0.134138
0.405	0.133442
0.405	0.133087
0.406	0.132753
0.406	0.132295
0.407	0.131805
0.407	0.131019
0.407	0.130279
0.408	0.129632
0.408	0.128707
0.409	0.12682
0.409	0.126059
0.41	0.125167
0.41	0.125443
0.411	0.125553
0.411	0.12534
0.411	0.124971
0.412	0.124564
0.412	0.124374
0.413	0.124173
0.413	0.123519
0.414	0.122978
0.414	0.122521
0.415	0.121981
0.415	0.121743
0.415	0.122218
0.416	0.122978
0.416	0.122114
0.417	0.121013
0.417	0.120578
0.418	0.119679
0.418	0.118526
0.419	0.118558
0.419	0.117423
0.42	0.117158
0.42	0.116742
0.42	0.117336
0.421	0.119005
0.421	0.119078
0.422	0.118126
0.422	0.117137
0.423	0.116737
0.423	0.116838
0.424	0.115898
0.424	0.11427
0.424	0.113963
0.425	0.114243
0.425	0.113361
0.426	0.112541
0.426	0.111729
0.427	0.11045
0.427	0.110302
0.428	0.110428
0.428	0.110602
0.429	0.11081
0.429	0.109921
0.429	0.109147
0.43	0.108617
0.43	0.108043
0.431	0.107793
0.431	0.107416
0.432	0.106902
0.432	0.107975
0.433	0.108548
0.433	0.109309
0.433	0.109553
0.434	0.109278
0.434	0.108852
0.435	0.108637
0.435	0.108379
0.436	0.107693
0.436	0.107479
0.437	0.108042
0.437	0.108072
0.438	0.107797
0.438	0.108001
0.438	0.108068
0.439	0.107897
0.439	0.107775
0.44	0.107409
0.44	0.108155
0.441	0.10835
0.441	0.109753
0.442	0.110812
0.442	0.111485
0.442	0.111944
0.443	0.112177
0.443	0.112248
0.444	0.112012
0.444	0.11065
0.445	0.110359
0.445	0.110776
0.446	0.110309
0.446	0.109446
0.447	0.109121
0.447	0.109843
0.447	0.110953
0.448	0.111566
0.448	0.112562
0.449	0.113232
0.449	0.113193
0.45	0.113581
0.45	0.113894
0.451	0.114335
0.451	0.115197
0.451	0.116303
0.452	0.117379
0.452	0.118996
0.453	0.12121
0.453	0.122105
0.454	0.124451
0.454	0.125798
0.455	0.127594
0.455	0.129657
0.456	0.130628
0.456	0.132262
0.456	0.133879
0.457	0.134454
0.457	0.135785
0.458	0.137665
0.458	0.139084
0.459	0.140529
0.459	0.14199
0.46	0.142904
0.46	0.143834
0.46	0.144741
0.461	0.145148
0.461	0.145979
0.462	0.146971
0.462	0.147442
0.463	0.147789
0.463	0.148199
0.464	0.14859
0.464	0.149709
0.465	0.150761
0.465	0.150968
0.465	0.152268
0.466	0.15415
0.466	0.154331
0.467	0.155167
0.467	0.155434
0.468	0.156801
0.468	0.157851
0.469	0.157739
0.469	0.159074
0.469	0.16082
0.47	0.162509
0.47	0.164496
0.471	0.163799
0.471	0.163278
0.472	0.162857
0.472	0.163545
0.473	0.163627
0.473	0.164005
0.474	0.164061
0.474	0.163711
0.474	0.163054
0.475	0.162206
0.475	0.161181
0.476	0.159992
0.476	0.158709
0.477	0.157256
0.477	0.155465
0.478	0.153762
0.478	0.1525
0.478	0.150742
0.479	0.148914
0.479	0.147148
0.48	0.145167
0.48	0.144067
0.481	0.142434
0.481	0.140851
0.482	0.139333
0.482	0.137578
0.483	0.137146
0.483	0.137147
0.483	0.13764
0.484	0.137641
0.484	0.138241
0.485	0.137018
0.485	0.136562
0.486	0.135963
0.486	0.13484
0.487	0.133589
0.487	0.131708
0.487	0.129595
0.488	0.128069
0.488	0.127307
0.489	0.12589
0.489	0.124565
0.49	0.124428
0.49	0.124348
0.491	0.123909
0.491	0.123152
0.492	0.122984
0.492	0.123197
0.492	0.12257
0.493	0.121301
0.493	0.11983
0.494	0.118133
0.494	0.117172
0.495	0.117965
0.495	0.118492
0.496	0.117892
0.496	0.117735
0.496	0.117042
0.497	0.117681
0.497	0.117251
0.498	0.116439
0.498	0.116208
0.499	0.116134
0.499	0.115994
0.5	0.116359
0.5	0.116416
0.501	0.116787
0.501	0.117618
0.501	0.117949
0.502	0.118136
0.502	0.118194
0.503	0.118504
0.503	0.119143
0.504	0.118648
0.504	0.118118
0.505	0.118676
0.505	0.119892
0.505	0.120056
0.506	0.118829
0.506	0.117581
0.507	0.1159
0.507	0.115882
0.508	0.114432
0.508	0.114753
0.509	0.11472
0.509	0.114709
0.51	0.114296
0.51	0.114305
0.51	0.114256
0.511	0.114358
0.511	0.114639
0.512	0.113936
0.512	0.11375
0.513	0.113084
0.513	0.111561
0.514	0.11046
0.514	0.110168
0.514	0.109623
0.515	0.108389
0.515	0.107189
0.516	0.106418
0.516	0.105875
0.517	0.105275
0.517	0.103916
0.518	0.102767
0.518	0.101556
0.518	0.0994933
0.519	0.0984483
0.519	0.0974995
0.52	0.0963901
0.52	0.0953535
0.521	0.0945359
0.521	0.0942289
0.522	0.0938425
0.522	0.0934702
0.523	0.0930527
0.523	0.0923663
0.523	0.0916918
0.524	0.0920413
0.524	0.092393
0.525	0.092517
0.525	0.0940801
0.526	0.0948796
0.526	0.0956027
0.527	0.094177
0.527	0.0945328
0.527	0.0947878
0.528	0.0945401
0.528	0.0931085
0.529	0.0920586
0.529	0.0917155
0.53	0.0914235
0.53	0.0916548
0.531	0.091731
0.531	0.0905535
0.532	0.0896484
0.532	0.0884656
0.532	0.0873667
0.533	0.0865556
0.533	0.0876177
0.534	0.0879385
0.534	0.088192
0.535	0.0880895
0.535	0.0871212
0.536	0.0861174
0.536	0.0856353
0.536	0.0855372
0.537	0.0867154
0.537	0.086624
0.538	0.0856919
0.538	0.0862117
0.539	0.0863964
0.539	0.0870748
0.54	0.0864492
0.54	0.0865821
0.541	0.0873454
0.541	0.0876301
0.541	0.0872544
0.542	0.0876484
0.542	0.0878386
0.543	0.0876944
0.543	0.0880529
0.544	0.0884249
0.544	0.0883703
0.545	0.0876276
0.545	0.086599
0.545	0.0852456
0.546	0.0845286
0.546	0.0841923
0.547	0.0842128
0.547	0.0827293
0.548	0.0801833
0.548	0.0775393
0.549	0.0751062
0.549	0.0731299
0.55	0.0723191
0.55	0.0719577
0.55	0.0708716
0.551	0.0704527
0.551	0.0706302
0.552	0.0702952
0.552	0.0691313
0.553	0.0685974
0.553	0.0690242
0.554	0.0690018
0.554	0.068451
0.554	0.0679323
0.555	0.0675667
0.555	0.0667826
0.556	0.0662835
0.556	0.0666115
0.557	0.0671693
0.557	0.0681006
0.558	0.068693
0.558	0.0693055
0.559	0.0704836
0.559	0.0715355
0.559	0.0722609
0.56	0.0730268
0.56	0.0725463
0.561	0.0719679
0.561	0.0722477
0.562	0.0710042
0.562	0.0701039
0.563	0.0693621
0.563	0.0693008
0.563	0.0682081
0.564	0.0673007
0.564	0.0671356
0.565	0.0671552
0.565	0.0665811
0.566	0.0658555
0.566	0.066205
0.567	0.0669461
0.567	0.0673692
0.568	0.068027
0.568	0.0695829
0.568	0.0713035
0.569	0.072335
0.569	0.0726976
0.57	0.0729891
0.57	0.0739856
0.571	0.0748883
0.571	0.076812
0.572	0.0786581
0.572	0.0796272
0.572	0.0806899
0.573	0.080586
0.573	0.0818897
0.574	0.0823886
0.574	0.0825378
0.575	0.0827862
0.575	0.083705
0.576	0.0842523
0.576	0.0844515
0.577	0.0832023
0.577	0.0818732
0.577	0.0820556
0.578	0.0824449
0.578	0.0830018
0.579	0.0837058
0.579	0.0841352
0.58	0.0838475
0.58	0.0837711
0.581	0.0835089
0.581	0.083275
0.581	0.0827242
0.582	0.0815248
0.582	0.0804947
0.583	0.0797428
0.583	0.0787774
0.584	0.077913
0.584	0.0774091
0.585	0.0772114
0.585	0.0775311
0.586	0.0780167
0.586	0.0782558
0.586	0.0781427
0.587	0.0781032
0.587	0.0776297
0.588	0.0778598
0.588	0.0786245
0.589	0.0782298
0.589	0.0792982
0.59	0.0783753
0.59	0.0765016
0.59	0.0754024
0.591	0.0743867
0.591	0.0736399
0.592	0.0728612
0.592	0.0720712
0.593	0.0711682
0.593	0.0702413
0.594	0.0698757
0.594	0.0694126
0.595	0.0689127
0.595	0.0687948
0.595	0.0683859
0.596	0.0681721
0.596	0.0680724
0.597	0.0666772
0.597	0.0665099
0.598	0.0662502
0.598	0.0656332
0.599	0.0655272
0.599	0.0666135
0.599	0.0673051
0.6	0.0682099
0.6	0.0689045
0.601	0.0692385
0.601	0.069711
0.602	0.0704626
0.602	0.0715068
0.603	0.0720842
0.603	0.0718359
0.604	0.0714159
0.604	0.0707569
0.604	0.070007
0.605	0.0692054
0.605	0.0689691
0.606	0.0688085
0.606	0.0683554
0.607	0.0684638
0.607	0.069141
0.608	0.0693046
0.608	0.0683032
0.608	0.0678657
0.609	0.0677887
0.609	0.0672299
0.61	0.0671179
0.61	0.0685441
0.611	0.0696069
0.611	0.0710125
0.612	0.0713453
0.612	0.0721249
0.613	0.072023
0.613	0.0731799
0.613	0.0746358
0.614	0.0757897
0.614	0.0762665
0.615	0.0757619
0.615	0.076248
0.616	0.077142
0.616	0.0778532
0.617	0.0785369
0.617	0.0791563
0.617	0.0801675
0.618	0.0806329
0.618	0.0806876
0.619	0.0813175
0.619	0.0814393
0.62	0.0813486
0.62	0.0823826
0.621	0.0829454
0.621	0.0829492
0.621	0.0825885
0.622	0.0829475
0.622	0.0825741
0.623	0.0823515
0.623	0.0824078
0.624	0.0820466
0.624	0.0820179
0.625	0.0819841
0.625	0.0815685
0.626	0.0811357
0.626	0.0811403
0.626	0.0813174
0.627	0.0806905
0.627	0.0794711
0.628	0.0801079
0.628	0.0806748
0.629	0.0818337
0.629	0.082613
0.63	0.0831228
0.63	0.0836544
0.63	0.0838962
0.631	0.0842188
0.631	0.0859202
0.632	0.0860633
0.632	0.0857644
0.633	0.0858114
0.633	0.0863474
0.634	0.0853163
0.634	0.08443
0.635	0.0837653
0.635	0.082798
0.635	0.0819676
0.636	0.0812728
0.636	0.0804989
0.637	0.0799036
0.637	0.0786249
0.638	0.0779034
0.638	0.0776823
0.639	0.0767626
0.639	0.0755353
0.639	0.0754069
0.64	0.0751538
0.64	0.0734976
0.641	0.0719885
0.641	0.0705611
0.642	0.0695694
0.642	0.0680955
0.643	0.0669766
0.643	0.0661507
0.644	0.0648216
0.644	0.063846
0.644	0.0635006
0.645	0.0632355
0.645	0.0624172
0.646	0.0614168
0.646	0.0600505
0.647	0.0587233
0.647	0.0579962
0.648	0.0577915
0.648	0.0575336
0.648	0.0569498
0.649	0.056238
0.649	0.0546896
0.65	0.0534471
0.65	0.0539327
0.651	0.0539548
0.651	0.0524002
0.652	0.0516443
0.652	0.0504438
0.653	0.0493315
0.653	0.0488581
0.653	0.0484956
0.654	0.048051
0.654	0.0466109
0.655	0.0454582
0.655	0.0458084
0.656	0.0457881
0.656	0.0449787
0.657	0.0447237
0.657	0.0451893
0.657	0.0454403
0.658	0.0458965
0.658	0.0471416
0.659	0.048673
0.659	0.0498037
0.66	0.0502675
0.66	0.0508871
0.661	0.051991
0.661	0.0528904
0.662	0.054268
0.662	0.0561375
0.662	0.0573123
0.663	0.0579816
0.663	0.0591129
0.664	0.0596559
0.664	0.0595964
0.665	0.0598513
0.665	0.0609
0.666	0.0618768
0.666	0.0632435
0.666	0.0654938
0.667	0.0670355
0.667	0.067762
0.668	0.068629
0.668	0.0697576
0.669	0.0708492
0.669	0.0721391
0.67	0.0735039
0.67	0.0743655
0.671	0.0751988
0.671	0.0759401
0.671	0.0758891
0.672	0.076239
0.672	0.077716
0.673	0.0787756
0.673	0.078826
0.674	0.0787925
0.674	0.0793422
0.675	0.079887
0.675	0.0798704
0.675	0.0804717
0.676	0.0809186
0.676	0.0802062
0.677	0.0794667
0.677	0.079914
0.678	0.0812759
0.678	0.0825109
0.679	0.0828266
0.679	0.0829409
0.68	0.0842914
0.68	0.085745
0.68	0.0864827
0.681	0.0871359
0.681	0.0878741
0.682	0.0878329
0.682	0.0874691
0.683	0.0871439
0.683	0.0866882
0.684	0.0861811
0.684	0.0851648
0.684	0.0838558
0.685	0.0826569
0.685	0.0818714
0.686	0.0811464
0.686	0.0803452
0.687	0.080196
0.687	0.0809698
0.688	0.0817576
0.688	0.0819124
0.689	0.0823184
0.689	0.0820996
0.689	0.0808367
0.69	0.0792205
0.69	0.0791207
0.691	0.078342
0.691	0.07718
0.692	0.0764607
0.692	0.0763343
0.693	0.0752483
0.693	0.0751261
0.693	0.0748234
0.694	0.0740636
0.694	0.0745925
0.695	0.0761707
0.695	0.0772323
0.696	0.0780269
0.696	0.0794176
0.697	0.0807061
0.697	0.0814138
0.698	0.0820916
0.698	0.0826651
0.698	0.0832637
0.699	0.0838901
0.699	0.0840534
0.7	0.0849592
0.7	0.0857968
0.701	0.0857343
0.701	0.0843426
0.702	0.083435
0.702	0.0828701
0.702	0.0825456
0.703	0.0816551
0.703	0.0807475
0.704	0.0798124
0.704	0.0795267
0.705	0.0779068
0.705	0.0779611
0.706	0.0776611
0.706	0.077399
0.707	0.0776623
0.707	0.0783449
0.707	0.0792695
0.708	0.0800364
0.708	0.0805124
0.709	0.0801435
0.709	0.0795021
0.71	0.079667
0.71	0.0788661
0.711	0.0779611
0.711	0.0766617
0.711	0.0762685
0.712	0.0758791
0.712	0.0765498
0.713	0.0774552
0.713	0.0769596
0.714	0.077876
0.714	0.0788061
0.715	0.0795446
0.715	0.0812843
0.716	0.081745
0.716	0.0826207
0.716	0.0830554
0.717	0.0840932
0.717	0.0849037
0.718	0.0841661
0.718	0.0838962
0.719	0.0834429
0.719	0.0827118
0.72	0.0822555
0.72	0.0826824
0.72	0.0830205
0.721	0.0827943
0.721	0.0831355
0.722	0.0835339
0.722	0.0836401
0.723	0.0845665
0.723	0.0847013
0.724	0.085007
0.724	0.0851754
0.724	0.0863846
0.725	0.0870086
0.725	0.0869904
0.726	0.0876327
0.726	0.0875774
0.727	0.0884638
0.727	0.0890688
0.728	0.0891882
0.728	0.0897563
0.729	0.089128
0.729	0.0888301
0.729	0.0895951
0.73	0.0908518
0.73	0.0918535
0.731	0.0924702
0.731	0.0933555
0.732	0.0942856
0.732	0.0955321
0.733	0.0983948
0.733	0.099645
0.733	0.0993739
0.734	0.10023
0.734	0.101427
0.735	0.101985
0.735	0.101992
0.736	0.101726
0.736	0.101232
0.737	0.101164
0.737	0.100144
0.738	0.0994673
0.738	0.0985949
0.738	0.0972465
0.739	0.0958326
0.739	0.094821
0.74	0.0942845
0.74	0.0936372
0.741	0.0928382
0.741	0.0924994
0.742	0.092712
0.742	0.091227
0.742	0.0905328
0.743	0.0902481
0.743	0.0888431
0.744	0.0870374
0.744	0.0866589
0.745	0.0862946
0.745	0.0856049
0.746	0.0845391
0.746	0.0835239
0.747	0.082993
0.747	0.0831661
0.747	0.0838286
0.748	0.0841039
0.748	0.0847619
0.749	0.0861977
0.749	0.0868134
0.75	0.0870271
0.75	0.0878137
0.751	0.0885474
0.751	0.0886152
0.751	0.0884239
0.752	0.088259
0.752	0.0885975
0.753	0.0890553
0.753	0.087916
0.754	0.0870947
0.754	0.0865296
0.755	0.0856811
0.755	0.0850072
0.756	0.084805
0.756	0.083925
0.756	0.0824351
0.757	0.0826494
0.757	0.0825166
0.758	0.0817418
0.758	0.0812294
0.759	0.0809188
0.759	0.080171
0.76	0.079102
0.76	0.0786993
0.76	0.0790601
0.761	0.0792049
0.761	0.0792503
0.762	0.0794113
0.762	0.0790855
0.763	0.0790464
0.763	0.0787798
0.764	0.0778772
0.764	0.0791759
0.765	0.0803472
0.765	0.0804026
0.765	0.0813501
0.766	0.0824418
0.766	0.0816037
0.767	0.0830191
0.767	0.0842456
0.768	0.0842368
0.768	0.0850009
0.769	0.0854552
0.769	0.0865857
0.769	0.0878422
0.77	0.089124
0.77	0.0898616
0.771	0.0897662
0.771	0.0896481
0.772	0.0896456
0.772	0.0896515
0.773	0.090502
0.773	0.0916579
0.774	0.0917041
0.774	0.0921504
0.774	0.0925492
0.775	0.0936279
0.775	0.0944114
0.776	0.0950335
0.776	0.095845
0.777	0.0969817
0.777	0.0973016
0.778	0.0967352
0.778	0.0967058
0.778	0.0972978
0.779	0.0966682
0.779	0.0963567
0.78	0.0968292
0.78	0.0971147
0.781	0.0974637
0.781	0.0977839
0.782	0.0981805
0.782	0.0979329
0.783	0.0981806
0.783	0.0993237
0.783	0.0996044
0.784	0.0988014
0.784	0.0986502
0.785	0.0994129
0.785	0.100388
0.786	0.100039
0.786	0.0997166
0.787	0.101345
0.787	0.102372
0.787	0.101492
0.788	0.101396
0.788	0.101197
0.789	0.101938
0.789	0.1019
0.79	0.101545
0.79	0.099658
0.791	0.0985126
0.791	0.0983737
0.792	0.0963599
0.792	0.0963699
0.792	0.0955054
0.793	0.0933424
0.793	0.0928802
0.794	0.0926598
0.794	0.0924963
0.795	0.0923916
0.795	0.0912803
0.796	0.0904575
0.796	0.0892311
0.796	0.0879811
0.797	0.086762
0.797	0.0852781
0.798	0.0846997
0.798	0.0838108
0.799	0.0837688
0.799	0.0839699
0.8	0.0838894
0.8	0.083297
0.801	0.0833423
0.801	0.0835768
0.801	0.0834014
0.802	0.081746
0.802	0.0813489
0.803	0.0798879
0.803	0.0793639
0.804	0.0791353
0.804	0.0785091
0.805	0.0785852
0.805	0.0780073
0.805	0.0780732
0.806	0.0778577
0.806	0.0765118
0.807	0.0760868
0.807	0.0766628
0.808	0.076606
0.808	0.0755564
0.809	0.0751447
0.809	0.075625
0.81	0.0749439
0.81	0.0732333
0.81	0.0724392
0.811	0.0714034
0.811	0.0700468
0.812	0.0697217
0.812	0.0684047
0.813	0.0667974
0.813	0.0674592
0.814	0.0678588
0.814	0.0685556
0.814	0.0679478
0.815	0.0690482
0.815	0.0678663
0.816	0.0678524
0.816	0.0675399
0.817	0.0665477
0.817	0.0658867
0.818	0.0660646
0.818	0.0662189
0.819	0.0666623
0.819	0.0668602
0.819	0.0672171
0.82	0.0676679
0.82	0.0680502
0.821	0.0683812
0.821	0.0682907
0.822	0.0680673
0.822	0.0670742
0.823	0.0658185
0.823	0.0656253
0.823	0.0653452
0.824	0.0640603
0.824	0.0636229
0.825	0.0631783
0.825	0.0633042
0.826	0.0626773
0.826	0.0634374
0.827	0.0631435
0.827	0.0624954
0.827	0.0619367
0.828	0.0627954
0.828	0.0634845
0.829	0.0645461
0.829	0.0648286
0.83	0.0653415
0.83	0.0661962
0.831	0.0665168
0.831	0.0662211
0.832	0.0658527
0.832	0.0656791
0.832	0.0654523
0.833	0.0657702
0.833	0.0665811
0.834	0.0664502
0.834	0.0659189
0.835	0.0659237
0.835	0.0657594
0.836	0.0659976
0.836	0.0656395
0.836	0.0659226
0.837	0.0670292
0.837	0.067238
0.838	0.0677903
0.838	0.0683063
0.839	0.0692251
0.839	0.0709833
0.84	0.0721755
0.84	0.0744931
0.841	0.0750235
0.841	0.0747594
0.841	0.0738997
0.842	0.0735901
0.842	0.073652
0.843	0.0744045
0.843	0.0745705
0.844	0.0758099
0.844	0.0763144
0.845	0.077245
0.845	0.0780503
0.845	0.0784861
0.846	0.0795972
0.846	0.0792455
0.847	0.0792368
0.847	0.0796409
0.848	0.0802579
0.848	0.080543
0.849	0.0805286
0.849	0.0810709
0.85	0.0820277
0.85	0.082255
0.85	0.0824476
0.851	0.082737
0.851	0.0831314
0.852	0.0819941
0.852	0.0809991
0.853	0.0804846
0.853	0.0806159
0.854	0.0804214
0.854	0.0804473
0.854	0.0797539
0.855	0.0793434
0.855	0.0801266
0.856	0.0799897
0.856	0.0798438
0.857	0.0794794
0.857	0.0796655
0.858	0.0811121
0.858	0.0827229
0.859	0.0837942
0.859	0.08463
0.859	0.0854945
0.86	0.086116
0.86	0.0859786
0.861	0.0852831
0.861	0.0849151
0.862	0.0850088
0.862	0.0848839
0.863	0.08451
0.863	0.0836659
0.863	0.082072
0.864	0.0819401
0.864	0.0819401
0.865	0.0826362
0.865	0.0823606
0.866	0.0814868
0.866	0.0797983
0.867	0.0787831
0.867	0.0775805
0.868	0.0766973
0.868	0.0754224
0.868	0.0738455
0.869	0.0724672
0.869	0.0714136
0.87	0.0704791
0.87	0.0694955
0.871	0.069182
0.871	0.0692187
0.872	0.0690316
0.872	0.0689969
0.872	0.0684021
0.873	0.0677538
0.873	0.0675106
0.874	0.0676561
0.874	0.0682389
0.875	0.0691638
0.875	0.0707525
0.876	0.0726471
0.876	0.0733284
0.877	0.0743408
0.877	0.0752579
0.877	0.0757473
0.878	0.0763188
0.878	0.0780967
0.879	0.0790065
0.879	0.0797094
0.88	0.0814658
0.88	0.0828496
0.881	0.0835239
0.881	0.083721
0.881	0.0839927
0.882	0.0838865
0.882	0.0840011
0.883	0.0848837
0.883	0.0854416
0.884	0.0856059
0.884	0.0862664
0.885	0.0871653
0.885	0.0874698
0.886	0.0880343
0.886	0.088662
0.886	0.0892285
0.887	0.0903776
0.887	0.0909706
0.888	0.0914369
0.888	0.0920114
0.889	0.0928338
0.889	0.0941372
0.89	0.0955431
0.89	0.0963042
0.89	0.0969525
0.891	0.0964793
0.891	0.0963678
0.892	0.0971489
0.892	0.0983555
0.893	0.0999757
0.893	0.101534
0.894	0.103477
0.894	0.104528
0.895	0.104992
0.895	0.106117
0.895	0.107974
0.896	0.10972
0.896	0.110881
0.897	0.111774
0.897	0.112418
0.898	0.112481
0.898	0.111318
0.899	0.109821
0.899	0.108709
[truncated: 47,640 more rows]

## Sheet: CEP192_468_533_SEC
Figure S3A
Analytical SEC of CEP192 468-533 on Superose 6 column
Human CEP192 468-533 SEC run on Superose 6 column
Column A: Millilitres
Column B: Absorbance at 280nm
Origin was used for fitting the data
Shown in dark blue on plot.
