# Supplementary material for: CEP192 localises mitotic Aurora-A activity by priming its interaction with TPX2
Source: EMBO J. 2024 Sep 26;43(22):5381–420. doi: 10.1038/s44318-024-00240-z (PMC11574021; doi:10.1038/s44318-024-00240-z)
Supplement: Supplementary file 10 — EV and Appendix Figure Source Data [file 44318_2024_240_MOESM10_ESM.zip › Appendix/S3/S3A/Source_Data_Fig_S3A_Inhibitory Monobody SEC.xlsx]

## Sheet: Inhibitory monobody SEC
ml	mAU
0	0.0261787
0.001	0.0287419
0.002	0.0316671
0.003	0.0341766
0.004	0.0365429
0.005	0.0389463
0.006	0.0414029
0.007	0.0438209
0.008	0.0462111
0.008	0.0487147
0.009	0.0512568
0.01	0.0530386
0.011	0.0547639
0.012	0.0568844
0.013	0.0590972
0.014	0.0616627
0.015	0.0634909
0.016	0.0640078
0.017	0.0646496
0.017	0.065409
0.018	0.0663292
0.019	0.0673291
0.02	0.0689263
0.021	0.0706562
0.022	0.0728129
0.023	0.0749651
0.024	0.0769979
0.025	0.0787881
0.025	0.0799442
0.026	0.0814747
0.027	0.0834871
0.028	0.0851699
0.029	0.0866681
0.03	0.099944
0.031	0.102252
0.032	0.105494
0.033	0.109045
0.034	0.112757
0.034	0.116294
0.035	0.11943
0.036	0.120389
0.037	0.120878
0.038	0.121171
0.039	0.123742
0.04	0.128995
0.041	0.138852
0.042	0.156547
0.043	0.180342
0.043	0.211681
0.044	0.251836
0.045	0.299985
0.046	0.348973
0.047	0.393373
0.048	0.430965
0.049	0.463989
0.05	0.491532
0.051	0.516369
0.052	0.538926
0.052	0.559008
0.053	0.577178
0.054	0.59434
0.055	0.611171
0.056	0.627698
0.057	0.644049
0.058	0.660026
0.059	0.673646
0.06	0.685773
0.061	0.702514
0.061	0.720934
0.062	0.73336
0.063	0.735356
0.064	0.72904
0.065	0.714714
0.066	0.694502
0.067	0.671657
0.068	0.647178
0.069	0.622934
0.07	0.598621
0.07	0.575446
0.071	0.553211
0.072	0.531585
0.073	0.511927
0.074	0.49369
0.075	0.474789
0.076	0.457058
0.077	0.442341
0.078	0.428137
0.078	0.41422
0.079	0.401606
0.08	0.388738
0.081	0.376434
0.082	0.366834
0.083	0.357597
0.084	0.344501
0.085	0.331858
0.086	0.320315
0.087	0.307607
0.087	0.293381
0.088	0.281635
0.089	0.269686
0.09	0.258499
0.091	0.247646
0.092	0.237755
0.093	0.228391
0.094	0.218882
0.095	0.210144
0.096	0.20076
0.096	0.189531
0.097	0.178744
0.098	0.17005
0.099	0.160704
0.1	0.149946
0.101	0.13999
0.102	0.131042
0.103	0.122127
0.104	0.114099
0.105	0.106958
0.105	0.0995427
0.106	0.0920781
0.107	0.0840065
0.108	0.0767698
0.109	0.069641
0.11	0.0653856
0.111	0.0613099
0.112	0.0558428
0.113	0.0504409
0.114	0.044655
0.114	0.0381628
0.115	0.0336865
0.116	0.0289899
0.117	0.023535
0.118	0.0200892
0.119	0.0179028
0.12	0.0170309
0.121	0.0168613
0.122	0.0157599
0.123	0.0141163
0.123	0.0134184
0.124	0.0136355
0.125	0.0140674
0.126	0.0149795
0.127	0.0157357
0.128	0.0154769
0.129	0.0149696
0.13	0.0141858
0.131	0.01451
0.131	0.013493
0.132	0.0150137
0.133	0.0180019
0.134	0.0212735
0.135	0.0252821
0.136	0.0293991
0.137	0.0341578
0.138	0.0412546
0.139	0.0444972
0.14	0.0478879
0.14	0.052319
0.141	0.056461
0.142	0.0597435
0.143	0.0632966
0.144	0.0672188
0.145	0.0719396
0.146	0.0790661
0.147	0.0859187
0.148	0.0912042
0.149	0.096004
0.149	0.0995852
0.15	0.104915
0.151	0.111753
0.152	0.118847
0.153	0.126156
0.154	0.132381
0.155	0.140066
0.156	0.147427
0.157	0.153064
0.158	0.157988
0.158	0.161753
0.159	0.166166
0.16	0.170177
0.161	0.172206
0.162	0.174945
0.163	0.179059
0.164	0.182769
0.165	0.186566
0.166	0.190871
0.167	0.195832
0.167	0.199759
0.168	0.204739
0.169	0.207966
0.17	0.210457
0.171	0.215481
0.172	0.220285
0.173	0.226317
0.174	0.2305
0.175	0.234715
0.176	0.236403
0.176	0.239312
0.177	0.243641
0.178	0.247313
0.179	0.251078
0.18	0.255349
0.181	0.260558
0.182	0.26615
0.183	0.270411
0.184	0.274261
0.184	0.280144
0.185	0.286472
0.186	0.291471
0.187	0.297755
0.188	0.303329
0.189	0.308008
0.19	0.312504
0.191	0.31624
0.192	0.319987
0.193	0.324433
0.193	0.330991
0.194	0.337103
0.195	0.341709
0.196	0.346079
0.197	0.349894
0.198	0.352192
0.199	0.355484
0.2	0.3579
0.201	0.361622
0.202	0.364399
0.202	0.365534
0.203	0.366801
0.204	0.367846
0.205	0.370107
0.206	0.374669
0.207	0.378879
0.208	0.380551
0.209	0.382107
0.21	0.38465
0.211	0.386626
0.211	0.388951
0.212	0.39164
0.213	0.394861
0.214	0.398289
0.215	0.401364
0.216	0.403932
0.217	0.404059
0.218	0.405694
0.219	0.408425
0.22	0.410696
0.22	0.412455
0.221	0.414748
0.222	0.41865
0.223	0.422559
0.224	0.425353
0.225	0.428466
0.226	0.434144
0.227	0.440917
0.228	0.446135
0.229	0.449989
0.229	0.452313
0.23	0.453592
0.231	0.45736
0.232	0.4612
0.233	0.463616
0.234	0.466511
0.235	0.469786
0.236	0.472907
0.237	0.474006
0.237	0.475638
0.238	0.477019
0.239	0.477374
0.24	0.479101
0.241	0.480349
0.242	0.48089
0.243	0.481956
0.244	0.483832
0.245	0.485509
0.246	0.486301
0.246	0.486177
0.247	0.485779
0.248	0.485749
0.249	0.485451
0.25	0.483928
0.251	0.483405
0.252	0.484746
0.253	0.486498
0.254	0.48982
0.255	0.492424
0.255	0.492065
0.256	0.493949
0.257	0.495698
0.258	0.497002
0.259	0.497643
0.26	0.498563
0.261	0.500812
0.262	0.502362
0.263	0.504293
0.264	0.507455
0.264	0.510303
0.265	0.512033
0.266	0.513158
0.267	0.513006
0.268	0.513978
0.269	0.515177
0.27	0.517022
0.271	0.519432
0.272	0.522408
0.273	0.525123
0.273	0.526711
0.274	0.527822
0.275	0.529139
0.276	0.52889
0.277	0.528253
0.278	0.527609
0.279	0.527721
0.28	0.528825
0.281	0.530858
0.282	0.533488
0.282	0.535248
0.283	0.53662
0.284	0.536945
0.285	0.538386
0.286	0.540279
0.287	0.540016
0.288	0.538265
0.289	0.538461
0.29	0.54078
0.291	0.544127
0.291	0.547297
0.292	0.550982
0.293	0.553303
0.294	0.55552
0.295	0.557629
0.296	0.559419
0.297	0.561458
0.298	0.563827
0.299	0.56477
0.299	0.564851
0.3	0.565716
0.301	0.567087
0.302	0.56919
0.303	0.569334
0.304	0.567989
0.305	0.566592
0.306	0.566449
0.307	0.566668
0.308	0.567215
0.308	0.569057
0.309	0.569907
0.31	0.569815
0.311	0.570956
0.312	0.573026
0.313	0.572675
0.314	0.572041
0.315	0.5719
0.316	0.570542
0.317	0.570318
0.317	0.570286
0.318	0.570635
0.319	0.571962
0.32	0.573207
0.321	0.572968
0.322	0.573454
0.323	0.575954
0.324	0.578242
0.325	0.57954
0.326	0.581012
0.326	0.583701
0.327	0.586194
0.328	0.588265
0.329	0.589912
0.33	0.591923
0.331	0.594384
0.332	0.594363
0.333	0.594949
0.334	0.597923
0.335	0.600714
0.335	0.602091
0.336	0.603457
0.337	0.606427
0.338	0.608506
0.339	0.609937
0.34	0.611665
0.341	0.613068
0.342	0.613806
0.343	0.613933
0.344	0.614143
0.344	0.614172
0.345	0.614257
0.346	0.614959
0.347	0.61386
0.348	0.613497
0.349	0.610296
0.35	0.608133
0.351	0.604728
0.352	0.602515
0.352	0.599971
0.353	0.597514
0.354	0.595574
0.355	0.59497
0.356	0.594496
0.357	0.593167
0.358	0.592183
0.359	0.590237
0.36	0.589005
0.361	0.588026
0.361	0.587818
0.362	0.588491
0.363	0.588927
0.364	0.587881
0.365	0.588459
0.366	0.589589
0.367	0.589163
0.368	0.58944
0.369	0.591028
0.37	0.591604
0.37	0.592198
0.371	0.593317
0.372	0.5964
0.373	0.599068
0.374	0.6004
0.375	0.602459
0.376	0.603415
0.377	0.604311
0.378	0.604419
0.379	0.60505
0.379	0.604648
0.38	0.604924
0.381	0.603571
0.382	0.60483
0.383	0.604442
0.384	0.605882
0.385	0.60535
0.386	0.603434
0.387	0.601816
0.388	0.600706
0.388	0.599545
0.389	0.597607
0.39	0.596607
0.391	0.595253
0.392	0.592923
0.393	0.590852
0.394	0.589018
0.395	0.587598
0.396	0.585646
0.397	0.583922
0.397	0.58411
0.398	0.583519
0.399	0.583205
0.4	0.582704
0.401	0.585112
0.402	0.585928
0.403	0.585243
0.404	0.585133
0.405	0.585079
0.405	0.584821
0.406	0.584846
0.407	0.584844
0.408	0.584098
0.409	0.583681
0.41	0.58405
0.411	0.586473
0.412	0.589331
0.413	0.589762
0.414	0.588776
0.414	0.588198
0.415	0.588232
0.416	0.588708
0.417	0.589062
0.418	0.588173
0.419	0.587581
0.42	0.586505
0.421	0.585797
0.422	0.585186
0.423	0.585607
0.423	0.587388
0.424	0.586618
0.425	0.585379
0.426	0.58623
0.427	0.586932
0.428	0.586316
0.429	0.586175
0.43	0.586149
0.431	0.585465
0.432	0.585336
0.432	0.584848
0.433	0.583605
0.434	0.581606
0.435	0.578785
0.436	0.577196
0.437	0.57657
0.438	0.576483
0.439	0.576937
0.44	0.576881
0.441	0.575641
0.441	0.576935
0.442	0.576889
0.443	0.576967
0.444	0.579173
0.445	0.579589
0.446	0.580066
0.447	0.580625
0.448	0.580988
0.449	0.581934
0.45	0.582465
0.45	0.583886
0.451	0.586084
0.452	0.588055
0.453	0.590193
0.454	0.592975
0.455	0.595152
0.456	0.595944
0.457	0.597006
0.458	0.598155
0.458	0.598275
0.459	0.599309
0.46	0.600339
0.461	0.601574
0.462	0.601801
0.463	0.601626
0.464	0.601433
0.465	0.600469
0.466	0.599785
0.467	0.599686
0.467	0.598938
0.468	0.597981
0.469	0.597452
0.47	0.596991
0.471	0.596741
0.472	0.595727
0.473	0.59459
0.474	0.594062
0.475	0.593012
0.476	0.593819
0.476	0.593119
0.477	0.594154
0.478	0.59327
0.479	0.593693
0.48	0.594566
0.481	0.595799
0.482	0.597553
0.483	0.59843
0.484	0.59837
0.485	0.597623
0.485	0.596993
0.486	0.596907
0.487	0.597928
0.488	0.60044
0.489	0.603157
0.49	0.607136
0.491	0.610449
0.492	0.612324
0.493	0.613631
0.494	0.61396
0.494	0.611349
0.495	0.611486
0.496	0.612435
0.497	0.613938
0.498	0.613056
0.499	0.61095
0.5	0.608814
0.501	0.604768
0.502	0.600825
0.503	0.597975
0.503	0.596898
0.504	0.595143
0.505	0.591689
0.506	0.588485
0.507	0.586892
0.508	0.587037
0.509	0.587593
0.51	0.587197
0.511	0.586178
0.511	0.583325
0.512	0.581881
0.513	0.5794
0.514	0.576198
0.515	0.575116
0.516	0.574466
0.517	0.573396
0.518	0.572616
0.519	0.571492
0.52	0.567177
0.52	0.562735
0.521	0.562576
0.522	0.56146
0.523	0.560489
0.524	0.559961
0.525	0.560531
0.526	0.560629
0.527	0.55966
0.528	0.558754
0.529	0.559054
0.529	0.559799
0.53	0.560299
0.531	0.560636
0.532	0.560328
0.533	0.561245
0.534	0.561998
0.535	0.563749
0.536	0.56319
0.537	0.563347
0.538	0.563285
0.538	0.563089
0.539	0.561547
0.54	0.559641
0.541	0.559027
0.542	0.55885
0.543	0.559509
0.544	0.56073
0.545	0.561004
0.546	0.562236
0.547	0.563337
0.547	0.564037
0.548	0.56448
0.549	0.564399
0.55	0.563706
0.551	0.563098
0.552	0.56319
0.553	0.562497
0.554	0.561535
0.555	0.559757
0.556	0.558593
0.556	0.556529
0.557	0.554457
0.558	0.550474
0.559	0.549972
0.56	0.547828
0.561	0.545605
0.562	0.542041
0.563	0.541074
0.564	0.540571
0.564	0.539686
0.565	0.538731
0.566	0.538935
0.567	0.539256
0.568	0.537712
0.569	0.535625
0.57	0.532784
0.571	0.53099
0.572	0.528162
0.573	0.525975
0.573	0.524772
0.574	0.525235
0.575	0.523647
0.576	0.522046
0.577	0.520378
0.578	0.519428
0.579	0.518084
0.58	0.517446
0.581	0.517226
0.582	0.517579
0.582	0.518054
0.583	0.518078
0.584	0.518513
0.585	0.519249
0.586	0.520012
0.587	0.519513
0.588	0.51991
0.589	0.520474
0.59	0.51898
0.591	0.516371
0.591	0.514842
0.592	0.514672
0.593	0.514819
0.594	0.515072
0.595	0.516808
0.596	0.517512
0.597	0.516677
0.598	0.516243
0.599	0.515932
0.6	0.516436
0.6	0.516806
0.601	0.516926
0.602	0.517547
0.603	0.516893
0.604	0.515582
0.605	0.514966
0.606	0.514556
0.607	0.515158
0.608	0.514934
0.609	0.512885
0.609	0.510855
0.61	0.509241
0.611	0.509106
0.612	0.507189
0.613	0.507508
0.614	0.507517
0.615	0.508305
0.616	0.505693
0.617	0.504166
0.618	0.50247
0.618	0.500283
0.619	0.498059
0.62	0.497094
0.621	0.495379
0.622	0.492369
0.623	0.489555
0.624	0.487551
0.625	0.485574
0.626	0.482725
0.626	0.481197
0.627	0.479585
0.628	0.476783
0.629	0.47397
0.63	0.471403
0.631	0.470116
0.632	0.470703
0.633	0.469434
0.634	0.468853
0.635	0.467751
0.635	0.468051
0.636	0.466548
0.637	0.465783
0.638	0.463357
0.639	0.463158
0.64	0.461977
0.641	0.460469
0.642	0.458627
0.643	0.457474
0.644	0.456722
0.644	0.456731
0.645	0.456771
0.646	0.456466
0.647	0.455599
0.648	0.454469
0.649	0.453815
0.65	0.453478
0.651	0.453551
0.652	0.454752
0.653	0.454892
0.653	0.4525
0.654	0.450238
0.655	0.44869
0.656	0.448337
0.657	0.449151
0.658	0.448793
0.659	0.449099
0.66	0.450238
0.661	0.450431
0.662	0.451022
0.662	0.451121
0.663	0.450599
0.664	0.450072
0.665	0.449988
0.666	0.44991
0.667	0.448994
0.668	0.448178
0.669	0.447926
0.67	0.447904
0.671	0.447702
0.671	0.447338
0.672	0.446978
0.673	0.44493
0.674	0.442917
0.675	0.440913
0.676	0.440212
0.677	0.442794
0.678	0.443113
0.679	0.442018
0.679	0.441365
0.68	0.440349
0.681	0.438449
0.682	0.436366
0.683	0.434131
0.684	0.432241
0.685	0.43052
0.686	0.428228
0.687	0.426145
0.688	0.425114
0.688	0.424938
0.689	0.424817
0.69	0.42391
0.691	0.424918
0.692	0.423992
0.693	0.421862
0.694	0.420959
0.695	0.420144
0.696	0.419255
0.697	0.420245
0.697	0.419212
0.698	0.418106
0.699	0.416507
0.7	0.413267
0.701	0.411125
0.702	0.409508
0.703	0.408075
0.704	0.406543
0.705	0.405296
0.706	0.404977
0.706	0.404528
0.707	0.405208
0.708	0.404524
0.709	0.403707
0.71	0.403257
0.711	0.402246
0.712	0.400905
0.713	0.399513
0.714	0.399145
0.715	0.395673
0.715	0.392831
0.716	0.39219
0.717	0.389751
0.718	0.387891
0.719	0.386956
0.72	0.385425
0.721	0.386464
0.722	0.387417
0.723	0.38806
0.724	0.389275
0.724	0.389293
0.725	0.389095
0.726	0.388847
0.727	0.387786
0.728	0.386896
0.729	0.385328
0.73	0.383405
0.731	0.380901
0.732	0.380151
0.732	0.380588
0.733	0.379923
0.734	0.378664
0.735	0.377756
0.736	0.375729
0.737	0.373739
0.738	0.37227
0.739	0.372956
0.74	0.374027
0.741	0.374866
0.741	0.373751
0.742	0.370864
0.743	0.368502
0.744	0.365341
0.745	0.36181
0.746	0.35739
0.747	0.352495
0.748	0.349246
0.749	0.346391
0.75	0.343078
0.75	0.339654
0.751	0.335764
0.752	0.332407
0.753	0.330732
0.754	0.329185
0.755	0.326667
0.756	0.323111
0.757	0.319131
0.758	0.317965
0.759	0.315663
0.759	0.31425
0.76	0.313708
0.761	0.312855
0.762	0.309942
0.763	0.305866
0.764	0.301133
0.765	0.298878
0.766	0.298481
0.767	0.298556
0.768	0.298129
0.768	0.298493
0.769	0.300136
0.77	0.301628
0.771	0.302157
0.772	0.302653
0.773	0.303216
0.774	0.302876
0.775	0.30291
0.776	0.30298
0.777	0.301511
0.777	0.29969
0.778	0.299677
0.779	0.298484
0.78	0.297803
0.781	0.294135
0.782	0.292102
0.783	0.29004
0.784	0.286886
0.785	0.284544
0.785	0.282967
0.786	0.281895
0.787	0.281183
0.788	0.280345
0.789	0.279162
0.79	0.277415
0.791	0.276436
0.792	0.276094
0.793	0.272004
0.794	0.269433
0.794	0.267384
0.795	0.264459
0.796	0.262435
0.797	0.262009
0.798	0.260635
0.799	0.258846
0.8	0.256667
0.801	0.252522
0.802	0.247138
0.803	0.242762
0.803	0.238732
0.804	0.236162
0.805	0.233751
0.806	0.229741
0.807	0.226815
0.808	0.224013
0.809	0.219491
0.81	0.216396
0.811	0.213437
0.812	0.211979
0.812	0.207916
0.813	0.203965
0.814	0.198215
0.815	0.192478
0.816	0.188986
0.817	0.184225
0.818	0.179608
0.819	0.176105
0.82	0.17116
0.821	0.167469
0.821	0.164588
0.822	0.160905
0.823	0.157549
0.824	0.155481
0.825	0.154287
0.826	0.152735
0.827	0.151194
0.828	0.150304
0.829	0.148418
0.83	0.14636
0.83	0.144672
0.831	0.141571
0.832	0.139431
0.833	0.136999
0.834	0.133852
0.835	0.130511
0.836	0.12701
0.837	0.124205
0.838	0.122654
0.838	0.119056
0.839	0.116516
0.84	0.114175
0.841	0.111124
0.842	0.108654
0.843	0.106633
0.844	0.101677
0.845	0.0974979
0.846	0.0948232
0.847	0.0912448
0.847	0.0872148
0.848	0.0832818
0.849	0.0799826
0.85	0.0786493
0.851	0.0773421
0.852	0.0753365
0.853	0.0740367
0.854	0.0721822
0.855	0.0715844
0.856	0.0707009
0.856	0.0676748
0.857	0.0661422
0.858	0.06299
0.859	0.0613165
0.86	0.058037
0.861	0.0546521
0.862	0.0529797
0.863	0.0491738
0.864	0.0444408
0.865	0.041201
0.865	0.0376622
0.866	0.0334683
0.867	0.029916
0.868	0.0271201
0.869	0.0246224
0.87	0.0231388
0.871	0.0226343
0.872	0.022479
0.873	0.0217884
0.874	0.017639
0.874	0.0122223
0.875	0.0088201
0.876	0.00469584
0.877	-0.000206346
0.878	-0.00447954
0.879	-0.00875426
0.88	-0.0106877
0.881	-0.0151696
0.882	-0.0190718
0.883	-0.0231848
0.883	-0.0262633
0.884	-0.0302689
0.885	-0.0338619
0.886	-0.0363393
0.887	-0.0378187
0.888	-0.0396446
0.889	-0.042743
0.89	-0.0453413
0.891	-0.0475488
0.891	-0.0501179
0.892	-0.0519821
0.893	-0.054116
0.894	-0.0551659
0.895	-0.0570429
0.896	-0.0609796
0.897	-0.0621924
0.898	-0.0636786
0.899	-0.065834
0.9	-0.0675645
0.9	-0.0682824
0.901	-0.0705431
0.902	-0.0741386
0.903	-0.0787912
0.904	-0.0830285
0.905	-0.0862044
0.906	-0.088877
0.907	-0.091061
0.908	-0.0936273
0.909	-0.0972075
0.909	-0.100831
0.91	-0.102739
0.911	-0.105537
0.912	-0.108589
0.913	-0.110269
0.914	-0.113772
0.915	-0.117258
0.916	-0.11967
0.917	-0.121729
0.918	-0.126498
0.918	-0.131073
0.919	-0.134763
0.92	-0.138648
0.921	-0.142586
0.922	-0.146232
0.923	-0.151049
0.924	-0.156463
0.925	-0.160178
0.926	-0.162522
0.927	-0.164025
0.927	-0.164993
0.928	-0.166692
0.929	-0.16897
0.93	-0.171996
0.931	-0.174989
0.932	-0.177618
0.933	-0.179717
0.934	-0.182775
0.935	-0.185047
0.936	-0.186331
0.936	-0.190627
0.937	-0.192564
0.938	-0.19427
0.939	-0.19893
0.94	-0.204622
0.941	-0.209472
0.942	-0.214423
0.943	-0.219816
0.944	-0.224389
0.944	-0.22815
0.945	-0.232029
0.946	-0.234998
0.947	-0.23694
0.948	-0.239217
0.949	-0.241988
0.95	-0.245504
0.951	-0.250206
0.952	-0.254964
0.953	-0.258419
0.953	-0.260986
0.954	-0.263023
0.955	-0.264663
0.956	-0.266605
0.957	-0.268404
0.958	-0.271237
0.959	-0.274496
0.96	-0.276379
0.961	-0.279444
0.962	-0.282142
0.962	-0.284463
0.963	-0.286417
0.964	-0.288772
0.965	-0.290898
0.966	-0.294409
0.967	-0.29844
0.968	-0.301673
0.969	-0.304509
0.97	-0.307987
0.971	-0.31225
0.971	-0.317101
0.972	-0.32172
0.973	-0.32462
0.974	-0.325968
0.975	-0.327368
0.976	-0.330705
0.977	-0.335254
0.978	-0.341114
0.979	-0.347407
0.98	-0.352818
0.98	-0.358675
0.981	-0.362941
0.982	-0.368975
0.983	-0.375152
0.984	-0.378675
0.985	-0.382254
0.986	-0.386837
0.987	-0.390693
0.988	-0.394573
0.989	-0.399346
0.989	-0.402626
0.99	-0.4056
0.991	-0.408998
0.992	-0.413051
0.993	-0.417109
0.994	-0.419789
0.995	-0.421518
0.996	-0.421975
0.997	-0.423736
0.998	-0.429417
0.998	-0.434658
0.999	-0.437464
1	-0.438879
1.001	-0.43967
1.002	-0.440528
1.003	-0.441333
1.004	-0.443184
1.005	-0.445779
1.006	-0.447933
1.006	-0.449373
1.007	-0.451918
1.008	-0.456929
1.009	-0.461882
1.01	-0.467254
1.011	-0.472724
1.012	-0.477318
1.013	-0.479223
1.014	-0.482351
1.015	-0.484313
1.015	-0.487198
1.016	-0.489561
1.017	-0.492456
1.018	-0.49664
1.019	-0.501687
1.02	-0.506069
1.021	-0.509783
1.022	-0.513437
1.023	-0.5181
1.024	-0.524751
1.024	-0.531801
1.025	-0.537577
1.026	-0.542641
1.027	-0.546896
1.028	-0.550828
1.029	-0.555873
1.03	-0.560381
1.031	-0.564472
1.032	-0.569229
1.033	-0.573433
1.033	-0.576249
1.034	-0.579939
1.035	-0.583326
1.036	-0.589157
1.037	-0.594599
1.038	-0.601326
1.039	-0.607844
1.04	-0.614076
1.041	-0.620163
1.042	-0.625824
1.042	-0.631255
1.043	-0.637576
1.044	-0.643167
1.045	-0.647479
1.046	-0.650628
1.047	-0.653276
1.048	-0.656678
1.049	-0.661744
1.05	-0.667228
1.051	-0.673339
1.051	-0.679831
1.052	-0.686042
1.053	-0.69313
1.054	-0.6995
1.055	-0.704055
1.056	-0.708684
1.057	-0.712869
1.058	-0.716758
1.059	-0.720184
1.059	-0.7244
1.06	-0.729653
1.061	-0.732795
1.062	-0.737261
1.063	-0.740682
1.064	-0.745509
1.065	-0.74999
1.066	-0.753642
1.067	-0.758163
1.068	-0.763028
1.068	-0.768447
1.069	-0.774244
1.07	-0.779624
1.071	-0.78354
1.072	-0.787341
1.073	-0.792045
1.074	-0.795932
1.075	-0.79888
1.076	-0.800408
1.077	-0.800849
1.077	-0.801651
1.078	-0.802788
1.079	-0.803214
1.08	-0.805617
1.081	-0.807661
1.082	-0.808552
1.083	-0.810418
1.084	-0.811509
1.085	-0.81343
1.086	-0.814724
1.086	-0.816762
1.087	-0.8178
1.088	-0.818891
1.089	-0.820122
1.09	-0.821126
1.091	-0.82179
1.092	-0.822496
1.093	-0.823095
1.094	-0.822652
1.095	-0.822812
1.095	-0.824744
1.096	-0.825214
1.097	-0.827804
1.098	-0.830769
1.099	-0.835097
1.1	-0.838368
1.101	-0.843792
1.102	-0.848919
1.103	-0.854062
1.104	-0.85915
1.104	-0.864378
1.105	-0.87048
1.106	-0.876165
1.107	-0.880146
1.108	-0.884349
1.109	-0.889629
1.11	-0.894073
1.111	-0.897786
1.112	-0.902332
1.112	-0.906173
1.113	-0.911836
1.114	-0.915035
1.115	-0.918284
1.116	-0.921846
1.117	-0.92606
1.118	-0.931323
1.119	-0.934971
1.12	-0.939684
1.121	-0.942982
1.121	-0.945825
1.122	-0.948633
1.123	-0.951315
1.124	-0.953186
1.125	-0.954796
1.126	-0.957384
1.127	-0.960798
1.128	-0.964337
1.129	-0.967708
1.13	-0.971544
1.13	-0.975142
1.131	-0.981172
1.132	-0.984426
1.133	-0.987941
1.134	-0.993706
1.135	-0.996291
1.136	-1.00035
1.137	-1.00485
1.138	-1.01034
1.139	-1.01648
1.139	-1.02177
1.14	-1.02685
1.141	-1.0308
1.142	-1.03295
1.143	-1.03445
1.144	-1.03655
1.145	-1.03956
1.146	-1.04291
1.147	-1.0456
1.148	-1.04818
1.148	-1.0521
1.149	-1.05586
1.15	-1.05946
1.151	-1.06307
1.152	-1.06637
1.153	-1.06988
1.154	-1.07263
1.155	-1.07426
1.156	-1.07781
1.157	-1.08118
1.157	-1.08287
1.158	-1.08687
1.159	-1.09191
1.16	-1.09649
1.161	-1.09936
1.162	-1.10151
1.163	-1.10377
1.164	-1.10644
1.165	-1.10976
1.165	-1.11509
1.166	-1.12139
1.167	-1.12757
1.168	-1.13326
1.169	-1.13804
1.17	-1.14447
1.171	-1.15281
1.172	-1.15901
1.173	-1.16438
1.174	-1.16859
1.174	-1.1723
1.175	-1.17671
1.176	-1.18126
1.177	-1.18497
1.178	-1.18992
1.179	-1.19331
1.18	-1.1965
1.181	-1.20164
1.182	-1.20629
1.183	-1.21038
1.183	-1.21419
1.184	-1.21837
1.185	-1.22275
1.186	-1.22717
1.187	-1.23196
1.188	-1.23776
1.189	-1.24379
1.19	-1.24733
1.191	-1.25054
1.192	-1.25395
1.192	-1.25686
1.193	-1.26021
1.194	-1.26201
1.195	-1.26352
1.196	-1.26569
1.197	-1.26868
1.198	-1.27283
1.199	-1.27657
1.2	-1.27983
1.201	-1.28346
1.201	-1.28573
1.202	-1.2879
1.203	-1.29098
1.204	-1.29293
1.205	-1.29398
1.206	-1.29647
1.207	-1.29925
1.208	-1.30096
1.209	-1.30317
1.21	-1.30702
1.21	-1.3107
1.211	-1.31405
1.212	-1.31657
1.213	-1.31932
1.214	-1.32252
1.215	-1.32524
1.216	-1.32989
1.217	-1.33245
1.218	-1.33569
1.218	-1.34051
1.219	-1.34548
1.22	-1.35003
1.221	-1.35395
1.222	-1.35628
1.223	-1.3576
1.224	-1.35856
1.225	-1.36105
1.226	-1.36391
1.227	-1.36626
1.227	-1.36874
1.228	-1.37191
1.229	-1.3751
1.23	-1.37577
1.231	-1.37807
1.232	-1.38185
1.233	-1.38394
1.234	-1.38487
1.235	-1.38639
1.236	-1.38737
1.236	-1.38962
1.237	-1.39187
1.238	-1.39508
1.239	-1.39952
1.24	-1.40355
1.241	-1.40739
1.242	-1.40924
1.243	-1.41047
1.244	-1.41258
1.245	-1.41336
1.245	-1.41463
1.246	-1.41691
1.247	-1.42073
1.248	-1.42338
1.249	-1.42744
1.25	-1.43094
1.251	-1.43398
1.252	-1.43706
1.253	-1.44008
1.254	-1.44387
1.254	-1.44823
1.255	-1.45179
1.256	-1.45499
1.257	-1.45946
1.258	-1.4636
1.259	-1.46657
1.26	-1.46867
1.261	-1.47147
1.262	-1.47485
1.263	-1.47427
1.263	-1.47395
1.264	-1.47514
1.265	-1.47789
1.266	-1.48109
1.267	-1.48287
1.268	-1.48822
1.269	-1.49319
1.27	-1.49866
1.271	-1.50408
1.271	-1.50996
1.272	-1.51327
1.273	-1.5187
1.274	-1.52374
1.275	-1.52879
1.276	-1.53391
1.277	-1.5381
1.278	-1.54167
1.279	-1.54427
1.28	-1.54666
1.28	-1.5494
1.281	-1.55341
1.282	-1.55807
1.283	-1.56361
1.284	-1.56927
1.285	-1.57404
1.286	-1.5802
1.287	-1.58652
1.288	-1.5902
1.289	-1.59255
1.289	-1.59598
1.29	-1.60115
1.291	-1.60321
1.292	-1.60465
1.293	-1.60653
1.294	-1.60833
1.295	-1.61106
1.296	-1.61513
1.297	-1.61869
1.298	-1.62233
1.298	-1.62549
1.299	-1.62916
1.3	-1.63212
1.301	-1.63511
1.302	-1.63955
1.303	-1.64472
1.304	-1.64854
1.305	-1.65176
1.306	-1.65602
1.307	-1.65896
1.307	-1.66056
1.308	-1.66225
1.309	-1.66376
1.31	-1.66568
1.311	-1.67027
1.312	-1.67483
1.313	-1.67888
1.314	-1.68175
1.315	-1.68398
1.316	-1.68637
1.316	-1.69007
1.317	-1.69389
1.318	-1.69717
1.319	-1.70004
1.32	-1.70252
1.321	-1.70542
1.322	-1.70872
1.323	-1.71122
1.324	-1.71228
1.324	-1.71486
1.325	-1.71477
1.326	-1.71507
1.327	-1.71523
1.328	-1.71855
1.329	-1.71863
1.33	-1.72135
1.331	-1.72419
1.332	-1.72683
1.333	-1.7304
1.333	-1.73439
1.334	-1.73732
1.335	-1.73991
1.336	-1.74173
1.337	-1.74379
1.338	-1.74699
1.339	-1.75082
1.34	-1.75411
1.341	-1.7566
1.342	-1.76002
1.342	-1.7615
1.343	-1.76323
1.344	-1.76391
1.345	-1.76568
1.346	-1.76627
1.347	-1.76888
1.348	-1.77152
1.349	-1.77571
1.35	-1.78034
1.351	-1.78436
1.351	-1.78733
1.352	-1.79129
1.353	-1.79384
1.354	-1.7963
1.355	-1.79963
1.356	-1.80306
1.357	-1.80502
1.358	-1.80703
1.359	-1.80954
1.36	-1.81169
1.36	-1.81417
1.361	-1.81588
1.362	-1.81839
1.363	-1.82075
1.364	-1.82226
1.365	-1.82332
1.366	-1.82502
1.367	-1.82759
1.368	-1.83084
1.369	-1.83219
1.369	-1.8349
1.37	-1.8384
1.371	-1.8403
1.372	-1.84233
1.373	-1.84432
1.374	-1.84777
1.375	-1.84954
1.376	-1.85195
1.377	-1.85489
1.378	-1.85814
1.378	-1.86017
1.379	-1.86133
1.38	-1.86307
1.381	-1.86505
1.382	-1.86759
1.383	-1.87145
1.384	-1.8754
1.385	-1.87918
1.386	-1.88136
1.386	-1.88378
1.387	-1.88571
1.388	-1.88687
1.389	-1.88695
1.39	-1.887
1.391	-1.88711
1.392	-1.88769
1.393	-1.89038
1.394	-1.89149
1.395	-1.89238
1.395	-1.89508
1.396	-1.89681
1.397	-1.89852
1.398	-1.90003
1.399	-1.90093
1.4	-1.90187
1.401	-1.90175
1.402	-1.90154
1.403	-1.90335
1.404	-1.90566
1.404	-1.90736
1.405	-1.9081
1.406	-1.907
1.407	-1.90519
1.408	-1.90402
1.409	-1.90425
1.41	-1.90423
1.411	-1.90502
1.412	-1.90615
1.413	-1.90811
1.413	-1.91088
1.414	-1.91299
1.415	-1.91488
1.416	-1.91468
1.417	-1.91653
1.418	-1.92117
1.419	-1.92418
1.42	-1.92732
1.421	-1.9306
1.422	-1.93352
1.422	-1.93645
1.423	-1.93854
1.424	-1.94177
1.425	-1.94595
1.426	-1.94895
1.427	-1.95145
1.428	-1.95463
1.429	-1.95828
1.43	-1.96341
1.431	-1.96779
1.431	-1.97247
1.432	-1.97572
1.433	-1.97962
1.434	-1.98477
1.435	-1.98932
1.436	-1.99315
1.437	-1.99705
1.438	-2.00019
1.439	-2.00305
1.439	-2.00702
1.44	-2.01186
1.441	-2.01465
1.442	-2.01651
1.443	-2.01856
1.444	-2.01801
1.445	-2.01811
1.446	-2.01969
1.447	-2.02284
1.448	-2.02387
1.448	-2.0254
1.449	-2.02761
1.45	-2.02952
1.451	-2.03099
1.452	-2.03213
1.453	-2.03286
1.454	-2.03433
1.455	-2.0363
1.456	-2.03816
1.457	-2.03987
1.457	-2.04088
1.458	-2.04189
1.459	-2.04397
1.46	-2.04635
1.461	-2.04841
1.462	-2.05141
1.463	-2.05569
1.464	-2.05649
1.465	-2.05741
1.466	-2.05777
1.466	-2.05811
1.467	-2.05943
1.468	-2.06025
1.469	-2.06297
1.47	-2.06341
1.471	-2.06515
1.472	-2.06723
1.473	-2.06818
1.474	-2.06903
1.475	-2.06939
1.475	-2.06957
1.476	-2.07054
1.477	-2.07157
1.478	-2.07149
1.479	-2.07227
1.48	-2.07311
1.481	-2.07299
1.482	-2.07325
1.483	-2.07403
1.484	-2.07482
1.484	-2.07622
1.485	-2.07699
1.486	-2.07609
1.487	-2.07664
1.488	-2.07723
1.489	-2.07908
1.49	-2.08105
1.491	-2.08313
1.492	-2.08508
1.492	-2.08462
1.493	-2.08663
1.494	-2.0882
1.495	-2.08948
1.496	-2.09001
1.497	-2.09099
1.498	-2.09305
1.499	-2.09506
1.5	-2.09673
1.501	-2.09892
1.501	-2.10106
1.502	-2.10192
1.503	-2.10321
1.504	-2.10465
1.505	-2.10569
1.506	-2.10572
1.507	-2.1065
1.508	-2.1076
1.509	-2.10821
1.51	-2.10926
1.51	-2.10993
1.511	-2.11052
1.512	-2.11043
1.513	-2.1103
1.514	-2.11008
1.515	-2.10955
1.516	-2.10945
1.517	-2.10942
1.518	-2.11027
1.519	-2.11093
1.519	-2.11177
1.52	-2.11316
1.521	-2.11319
1.522	-2.11256
1.523	-2.11162
1.524	-2.11067
1.525	-2.11108
1.526	-2.11359
1.527	-2.11518
1.528	-2.11682
1.528	-2.11811
1.529	-2.12042
1.53	-2.122
1.531	-2.12326
1.532	-2.1251
1.533	-2.12697
1.534	-2.12814
1.535	-2.12858
1.536	-2.12914
1.537	-2.1296
1.537	-2.12955
1.538	-2.13129
1.539	-2.13461
1.54	-2.13803
1.541	-2.14012
1.542	-2.14067
1.543	-2.14264
1.544	-2.14525
1.545	-2.1465
1.545	-2.14919
1.546	-2.15291
1.547	-2.15656
1.548	-2.1578
1.549	-2.15722
1.55	-2.15604
1.551	-2.15513
1.552	-2.15522
1.553	-2.15603
1.554	-2.1581
1.554	-2.16099
1.555	-2.16182
1.556	-2.16319
1.557	-2.16506
1.558	-2.16841
1.559	-2.17203
1.56	-2.17347
1.561	-2.17699
1.562	-2.17817
1.563	-2.18046
1.563	-2.18176
1.564	-2.18344
1.565	-2.18548
1.566	-2.18653
1.567	-2.1864
1.568	-2.18693
1.569	-2.18829
1.57	-2.18937
1.571	-2.19002
1.572	-2.19134
1.572	-2.19405
1.573	-2.19735
1.574	-2.20038
1.575	-2.20312
1.576	-2.20518
1.577	-2.20577
1.578	-2.20503
1.579	-2.20492
1.58	-2.20508
1.581	-2.20377
1.581	-2.20335
1.582	-2.20298
1.583	-2.20309
1.584	-2.203
1.585	-2.2043
1.586	-2.20475
1.587	-2.20442
1.588	-2.20546
1.589	-2.20605
1.59	-2.20779
1.59	-2.20948
1.591	-2.21163
1.592	-2.21323
1.593	-2.21465
1.594	-2.21599
1.595	-2.21749
1.596	-2.21788
1.597	-2.21734
1.598	-2.21771
1.598	-2.21762
1.599	-2.21631
1.6	-2.21577
1.601	-2.21605
1.602	-2.21653
1.603	-2.21571
1.604	-2.21734
1.605	-2.21714
1.606	-2.21879
1.607	-2.22214
1.607	-2.22367
1.608	-2.22628
1.609	-2.22843
1.61	-2.23071
1.611	-2.23098
1.612	-2.2315
1.613	-2.23194
1.614	-2.23157
1.615	-2.2313
1.616	-2.23131
1.616	-2.23134
1.617	-2.23197
1.618	-2.23333
1.619	-2.23506
1.62	-2.23766
1.621	-2.24033
1.622	-2.24129
1.623	-2.24256
1.624	-2.24483
1.625	-2.24743
1.625	-2.24995
1.626	-2.25489
1.627	-2.25867
1.628	-2.26235
1.629	-2.2644
1.63	-2.26576
1.631	-2.26776
1.632	-2.26878
1.633	-2.26753
1.634	-2.26733
1.634	-2.26803
1.635	-2.26876
1.636	-2.26951
1.637	-2.27122
1.638	-2.27446
1.639	-2.27607
1.64	-2.27712
1.641	-2.27771
1.642	-2.27719
1.643	-2.27706
1.643	-2.27717
1.644	-2.27621
1.645	-2.27651
1.646	-2.2797
1.647	-2.28022
1.648	-2.27909
1.649	-2.27816
1.65	-2.27696
1.651	-2.27506
1.651	-2.27405
1.652	-2.27379
1.653	-2.27274
1.654	-2.27153
1.655	-2.27132
1.656	-2.27216
1.657	-2.27332
1.658	-2.27432
1.659	-2.27448
1.66	-2.27379
1.66	-2.27344
1.661	-2.2711
1.662	-2.2708
1.663	-2.27061
1.664	-2.26985
1.665	-2.27009
1.666	-2.26972
1.667	-2.27037
1.668	-2.27191
1.669	-2.2731
1.669	-2.2723
1.67	-2.27412
1.671	-2.27653
1.672	-2.27813
1.673	-2.27958
1.674	-2.2807
1.675	-2.28105
1.676	-2.28009
1.677	-2.27985
1.678	-2.28133
1.678	-2.28309
1.679	-2.28385
1.68	-2.28599
1.681	-2.28684
1.682	-2.28663
1.683	-2.28844
1.684	-2.2908
1.685	-2.29212
1.686	-2.29186
1.687	-2.29342
1.687	-2.29536
1.688	-2.29583
1.689	-2.29671
1.69	-2.29799
1.691	-2.29794
1.692	-2.29693
1.693	-2.29732
1.694	-2.29593
1.695	-2.29498
1.696	-2.29557
1.696	-2.29721
1.697	-2.29888
1.698	-2.30086
1.699	-2.30348
1.7	-2.30533
1.701	-2.30544
1.702	-2.30447
1.703	-2.30439
1.704	-2.30382
1.704	-2.30203
1.705	-2.3029
1.706	-2.30153
1.707	-2.29934
1.708	-2.29974
1.709	-2.29793
1.71	-2.29591
1.711	-2.29388
1.712	-2.29456
1.713	-2.29521
1.713	-2.2945
1.714	-2.29498
1.715	-2.29692
1.716	-2.29873
1.717	-2.30032
1.718	-2.30224
1.719	-2.30393
1.72	-2.30418
1.721	-2.30335
1.722	-2.30337
1.722	-2.30342
1.723	-2.30321
1.724	-2.30269
1.725	-2.30389
1.726	-2.30434
1.727	-2.30395
1.728	-2.30706
1.729	-2.30951
1.73	-2.31201
1.731	-2.31411
1.731	-2.3163
1.732	-2.32063
1.733	-2.32393
1.734	-2.32679
1.735	-2.32828
1.736	-2.32889
1.737	-2.33093
1.738	-2.33293
1.739	-2.33406
1.74	-2.33462
1.74	-2.33509
1.741	-2.33571
1.742	-2.33594
1.743	-2.33638
1.744	-2.33721
1.745	-2.33738
1.746	-2.33819
1.747	-2.33985
1.748	-2.34183
1.749	-2.34097
1.749	-2.34189
1.75	-2.34391
1.751	-2.34519
1.752	-2.34584
1.753	-2.34617
1.754	-2.34643
1.755	-2.34644
1.756	-2.34606
1.757	-2.3459
1.758	-2.34547
1.758	-2.34533
1.759	-2.34572
1.76	-2.34649
1.761	-2.34532
1.762	-2.34425
1.763	-2.34276
1.764	-2.34085
1.765	-2.3382
1.766	-2.3359
1.766	-2.33488
1.767	-2.33462
1.768	-2.33479
1.769	-2.33465
1.77	-2.33483
1.771	-2.33519
1.772	-2.33719
1.773	-2.33704
1.774	-2.3344
1.775	-2.33189
1.775	-2.32945
1.776	-2.32795
1.777	-2.32721
1.778	-2.32673
1.779	-2.32596
1.78	-2.32491
1.781	-2.32551
1.782	-2.32458
1.783	-2.32154
1.784	-2.31883
1.784	-2.31838
1.785	-2.31687
1.786	-2.31523
1.787	-2.3148
1.788	-2.31593
1.789	-2.31513
1.79	-2.31299
1.791	-2.3105
1.792	-2.30852
1.793	-2.3064
1.793	-2.30333
1.794	-2.30154
1.795	-2.29997
[truncated: 25,231 more rows]

## Sheet: Contents
Figure S3A
Analytical SEC of Inhibitory monobody on Superose 6 column
Inhibitory monobody SEC run on Superose 6 column
Column A: Millilitres
Column B: Absorbance at 280nm
Origin was used for fitting the data
Shown in teal on plot.
