# Supplementary material for: CEP192 localises mitotic Aurora-A activity by priming its interaction with TPX2
Source: EMBO J. 2024 Sep 26;43(22):5381–420. doi: 10.1038/s44318-024-00240-z (PMC11574021; doi:10.1038/s44318-024-00240-z)
Supplement: Supplementary file 10 — EV and Appendix Figure Source Data [file 44318_2024_240_MOESM10_ESM.zip › Appendix/S3/S3A/Source_Data_Fig_S3A_Mix of CEP192 468_533 AuroraA M7KD Inhibitory Monobody.xlsx]

## Sheet: M7KD Mix SEC
ml	mAU
0	0.0133514
0.001	0.0153575
0.001	0.017319
0.002	0.0199513
0.002	0.0216922
0.003	0.0224672
0.003	0.0237678
0.003	0.0256222
0.004	0.0273147
0.004	0.0288858
0.005	0.0299654
0.005	0.0310312
0.006	0.0321628
0.006	0.033428
0.007	0.0349026
0.007	0.0363983
0.008	0.0379078
0.008	0.0395191
0.009	0.0411578
0.009	0.0431257
0.01	0.0449417
0.01	0.0462345
0.01	0.0473851
0.011	0.0483434
0.011	0.0495594
0.012	0.0509181
0.012	0.0511897
0.013	0.0513094
0.013	0.0523293
0.014	0.0533661
0.014	0.0544483
0.015	0.0553452
0.015	0.0560437
0.016	0.0567825
0.016	0.0575403
0.016	0.0581901
0.017	0.058791
0.017	0.0590574
0.018	0.059759
0.018	0.0614393
0.019	0.062835
0.019	0.0639617
0.02	0.0646642
0.02	0.0652016
0.021	0.0658748
0.021	0.0666445
0.022	0.0679968
0.022	0.0690119
0.022	0.0694041
0.023	0.0703503
0.023	0.0717474
0.024	0.072712
0.024	0.0735472
0.025	0.0741743
0.025	0.0747725
0.026	0.0752725
0.026	0.0760063
0.027	0.077109
0.027	0.0787745
0.028	0.0808187
0.028	0.0818502
0.029	0.0826495
0.029	0.0837723
0.029	0.0848469
0.03	0.085751
0.03	0.0865813
0.031	0.0873125
0.031	0.0879767
0.032	0.0885963
0.032	0.088917
0.033	0.089051
0.033	0.0890615
0.034	0.0890171
0.034	0.0900848
0.035	0.0915231
0.035	0.0957883
0.035	0.0966464
0.036	0.0973589
0.036	0.098348
0.037	0.0979329
0.037	0.0973672
0.038	0.0967262
0.038	0.0959035
0.039	0.094896
0.039	0.0942242
0.04	0.0937444
0.04	0.0934461
0.041	0.0924
0.041	0.091384
0.041	0.0905713
0.042	0.0897123
0.042	0.0889766
0.043	0.0884406
0.043	0.0865294
0.044	0.0853302
0.044	0.0846742
0.045	0.0828234
0.045	0.0812831
0.046	0.0805059
0.046	0.0799879
0.047	0.0682694
0.047	0.0642824
0.047	0.0610952
0.048	0.0589099
0.048	0.0570511
0.049	0.0558238
0.049	0.0552466
0.05	0.0534678
0.05	0.0525805
0.051	0.0519755
0.051	0.0512522
0.052	0.0499843
0.052	0.0487435
0.053	0.0476923
0.053	0.0468161
0.054	0.0459394
0.054	0.0449984
0.054	0.0435016
0.055	0.0418538
0.055	0.0401357
0.056	0.038987
0.056	0.0379429
0.057	0.0367735
0.057	0.0351196
0.058	0.0334599
0.058	0.0241418
0.059	0.0207218
0.059	0.020555
0.06	0.0213791
0.06	0.0218061
0.06	0.0221994
0.061	0.0232576
0.061	0.0245686
0.062	0.0254567
0.062	0.0258388
0.063	0.0263357
0.063	0.0269968
0.064	0.0268799
0.064	0.0272828
0.065	0.0282721
0.065	0.0284906
0.066	0.028763
0.066	0.0291637
0.066	0.0300228
0.067	0.0300167
0.067	0.0290485
0.068	0.0282932
0.068	0.028127
0.069	0.0280214
0.069	0.0292612
0.07	0.0329847
0.07	0.034496
0.071	0.0356422
0.071	0.0368395
0.072	0.0383546
0.072	0.0391133
0.072	0.0396388
0.073	0.039956
0.073	0.0403219
0.074	0.0409398
0.074	0.0410563
0.075	0.0415498
0.075	0.0426454
0.076	0.0443976
0.076	0.0459017
0.077	0.0469072
0.077	0.0475617
0.078	0.0481646
0.078	0.048767
0.079	0.0499329
0.079	0.0508774
0.079	0.0515434
0.08	0.0519437
0.08	0.0520254
0.081	0.0536326
0.081	0.0529523
0.082	0.0530625
0.082	0.0522701
0.083	0.0503527
0.083	0.0491309
0.084	0.0487649
0.084	0.0483994
0.085	0.0478596
0.085	0.0478804
0.085	0.0479186
0.086	0.0477926
0.086	0.0477694
0.087	0.0476649
0.087	0.0472924
0.088	0.0475027
0.088	0.048032
0.089	0.0490738
0.089	0.0498242
0.09	0.0503296
0.09	0.0502715
0.091	0.0504104
0.091	0.0505556
0.091	0.050232
0.092	0.0503322
0.092	0.0506227
0.093	0.055067
0.093	0.0533635
0.094	0.0499337
0.094	0.0481171
0.095	0.0476683
0.095	0.0480242
0.096	0.0475706
0.096	0.0473679
0.097	0.0469085
0.097	0.0458626
0.097	0.0437857
0.098	0.0423517
0.098	0.0408713
0.099	0.0390677
0.099	0.0380544
0.1	0.0371322
0.1	0.0359406
0.101	0.0350426
0.101	0.0342311
0.102	0.0333672
0.102	0.0328434
0.103	0.0317676
0.103	0.0299014
0.104	0.0298188
0.104	0.0295334
0.104	0.0251574
0.105	0.0237401
0.105	0.0222609
0.106	0.0204571
0.106	0.0192156
0.107	0.0183295
0.107	0.0175479
0.108	0.0163442
0.108	0.0152816
0.109	0.0146223
0.109	0.0142892
0.11	0.0130367
0.11	0.0114724
0.11	0.00963769
0.111	0.00811069
0.111	0.00656204
0.112	0.00498258
0.112	0.00361689
0.113	0.00242799
0.113	0.00146098
0.114	0.000628454
0.114	-0.000391992
0.115	-0.00146582
0.115	-0.00223002
0.116	-0.00434763
0.116	-0.0124009
0.116	-0.0125859
0.117	-0.0150502
0.117	-0.0155347
0.118	-0.016306
0.118	-0.01767
0.119	-0.0183211
0.119	-0.0179098
0.12	-0.0184164
0.12	-0.0180619
0.121	-0.017343
0.121	-0.016768
0.122	-0.017039
0.122	-0.0177013
0.122	-0.0184859
0.123	-0.0193542
0.123	-0.0202056
0.124	-0.0205218
0.124	-0.0206335
0.125	-0.020771
0.125	-0.0214949
0.126	-0.0220034
0.126	-0.0219823
0.127	-0.0219313
0.127	-0.0247764
0.128	-0.0302554
0.128	-0.0320394
0.129	-0.0331306
0.129	-0.0344218
0.129	-0.035262
0.13	-0.035339
0.13	-0.0360539
0.131	-0.0373057
0.131	-0.0389345
0.132	-0.0391662
0.132	-0.0395725
0.133	-0.0402734
0.133	-0.0397625
0.134	-0.0393502
0.134	-0.0391115
0.135	-0.0387602
0.135	-0.0385238
0.135	-0.0384656
0.136	-0.0392457
0.136	-0.03995
0.137	-0.040501
0.137	-0.040925
0.138	-0.0404894
0.138	-0.0400195
0.139	-0.04026
0.139	-0.0461
0.14	-0.0436123
0.14	-0.0428775
0.141	-0.0408524
0.141	-0.0407978
0.141	-0.0401111
0.142	-0.0399784
0.142	-0.0401779
0.143	-0.0403064
0.143	-0.0394872
0.144	-0.0384047
0.144	-0.0373391
0.145	-0.0364689
0.145	-0.0363734
0.146	-0.0359953
0.146	-0.0348817
0.147	-0.0337741
0.147	-0.0328883
0.147	-0.0322984
0.148	-0.0321734
0.148	-0.0314025
0.149	-0.0307742
0.149	-0.031121
0.15	-0.0311531
0.15	-0.030597
0.151	-0.0298002
0.151	-0.0287871
0.152	-0.0276246
0.152	-0.0262868
0.153	-0.0259699
0.153	-0.0266423
0.154	-0.0265353
0.154	-0.0262727
0.154	-0.0274682
0.155	-0.0266815
0.155	-0.0263878
0.156	-0.026004
0.156	-0.0264764
0.157	-0.0274213
0.157	-0.0286437
0.158	-0.0294563
0.158	-0.029934
0.159	-0.0302618
0.159	-0.0306805
0.16	-0.0309528
0.16	-0.0310478
0.16	-0.0305881
0.161	-0.0305041
0.161	-0.0307982
0.162	-0.0312641
0.162	-0.0313363
0.163	-0.0312131
0.163	-0.0308783
0.164	-0.0310892
0.164	-0.0327858
0.165	-0.0341784
0.165	-0.0347471
0.166	-0.0360096
0.166	-0.0362309
0.166	-0.0376719
0.167	-0.0381032
0.167	-0.0391251
0.168	-0.0405135
0.168	-0.0419182
0.169	-0.042826
0.169	-0.0433607
0.17	-0.044614
0.17	-0.0462668
0.171	-0.0472819
0.171	-0.0478786
0.172	-0.0485207
0.172	-0.0491724
0.172	-0.0501388
0.173	-0.0508963
0.173	-0.0507725
0.174	-0.0505397
0.174	-0.0507368
0.175	-0.0499264
0.175	-0.0495002
0.176	-0.0499222
0.176	-0.050917
0.177	-0.0511237
0.177	-0.0500737
0.178	-0.0495032
0.178	-0.0491945
0.179	-0.0492865
0.179	-0.0487325
0.179	-0.0485924
0.18	-0.0483697
0.18	-0.0478621
0.181	-0.0479909
0.181	-0.0474689
0.182	-0.0467788
0.182	-0.0457943
0.183	-0.0451046
0.183	-0.0454402
0.184	-0.046498
0.184	-0.0473782
0.185	-0.0472924
0.185	-0.0479296
0.185	-0.0480168
0.186	-0.0475508
0.186	-0.0478741
0.187	-0.0478452
0.187	-0.0486401
0.188	-0.0490121
0.188	-0.0492998
0.189	-0.0503936
0.189	-0.0496647
0.19	-0.0501608
0.19	-0.0509761
0.191	-0.0507133
0.191	-0.0510971
0.191	-0.0516189
0.192	-0.0519443
0.192	-0.0528363
0.193	-0.0538443
0.193	-0.0543303
0.194	-0.0545017
0.194	-0.0550441
0.195	-0.0552459
0.195	-0.0547673
0.196	-0.0546737
0.196	-0.0551403
0.197	-0.0563482
0.197	-0.0574555
0.197	-0.058351
0.198	-0.058902
0.198	-0.0596185
0.199	-0.0593884
0.199	-0.0590848
0.2	-0.0593726
0.2	-0.0599016
0.201	-0.0603073
0.201	-0.0606591
0.202	-0.061208
0.202	-0.0620517
0.203	-0.0627192
0.203	-0.0628641
0.204	-0.0633155
0.204	-0.0637461
0.204	-0.0635297
0.205	-0.0635468
0.205	-0.0646353
0.206	-0.0661226
0.206	-0.0670422
0.207	-0.0676875
0.207	-0.0685147
0.208	-0.0689567
0.208	-0.0694785
0.209	-0.0705213
0.209	-0.0712487
0.21	-0.0716278
0.21	-0.0721327
0.21	-0.0728339
0.211	-0.0734469
0.211	-0.0741968
0.212	-0.0747539
0.212	-0.0751383
0.213	-0.0750467
0.213	-0.074809
0.214	-0.075235
0.214	-0.075704
0.215	-0.0754686
0.215	-0.0750592
0.216	-0.0753461
0.216	-0.0755071
0.216	-0.0748717
0.217	-0.0744413
0.217	-0.0748463
0.218	-0.0760374
0.218	-0.0765794
0.219	-0.076608
0.219	-0.076967
0.22	-0.0773327
0.22	-0.077533
0.221	-0.0779965
0.221	-0.0787876
0.222	-0.079335
0.222	-0.0800757
0.222	-0.0811214
0.223	-0.0802119
0.223	-0.0800447
0.224	-0.0801222
0.224	-0.0804523
0.225	-0.080847
0.225	-0.0813842
0.226	-0.0827758
0.226	-0.0837279
0.227	-0.0843685
0.227	-0.0843588
0.228	-0.084808
0.228	-0.0855275
0.229	-0.0858641
0.229	-0.0872734
0.229	-0.0874884
0.23	-0.0875007
0.23	-0.0883659
0.231	-0.0884066
0.231	-0.0880512
0.232	-0.0875799
0.232	-0.0882863
0.233	-0.0892804
0.233	-0.0903239
0.234	-0.0916375
0.234	-0.0926336
0.235	-0.0936279
0.235	-0.0943531
0.235	-0.0946186
0.236	-0.0956796
0.236	-0.0968494
0.237	-0.0972562
0.237	-0.0976869
0.238	-0.0985831
0.238	-0.100067
0.239	-0.100597
0.239	-0.100312
0.24	-0.100447
0.24	-0.10136
0.241	-0.101209
0.241	-0.100248
0.241	-0.0998554
0.242	-0.100457
0.242	-0.100392
0.243	-0.0997117
0.243	-0.0993946
0.244	-0.0991367
0.244	-0.0991323
0.245	-0.0997847
0.245	-0.100093
0.246	-0.10009
0.246	-0.100898
0.247	-0.10153
0.247	-0.102593
0.247	-0.103817
0.248	-0.104121
0.248	-0.104322
0.249	-0.10388
0.249	-0.103723
0.25	-0.104203
0.25	-0.105097
0.251	-0.10586
0.251	-0.107202
0.252	-0.10795
0.252	-0.108313
0.253	-0.10959
0.253	-0.109626
0.254	-0.109559
0.254	-0.110318
0.254	-0.110702
0.255	-0.110924
0.255	-0.11145
0.256	-0.112022
0.256	-0.112217
0.257	-0.11124
0.257	-0.110605
0.258	-0.110428
0.258	-0.110642
0.259	-0.111297
0.259	-0.111971
0.26	-0.112636
0.26	-0.112302
0.26	-0.112182
0.261	-0.112856
0.261	-0.113557
0.262	-0.114711
0.262	-0.116556
0.263	-0.117896
0.263	-0.118933
0.264	-0.119942
0.264	-0.121592
0.265	-0.123561
0.265	-0.124942
0.266	-0.126126
0.266	-0.127383
0.266	-0.128083
0.267	-0.129332
0.267	-0.130024
0.268	-0.130207
0.268	-0.131037
0.269	-0.132024
0.269	-0.132359
0.27	-0.132206
0.27	-0.131986
0.271	-0.132664
0.271	-0.133484
0.272	-0.133596
0.272	-0.133918
0.273	-0.134139
0.273	-0.13434
0.273	-0.134398
0.274	-0.134647
0.274	-0.134073
0.275	-0.133686
0.275	-0.133927
0.276	-0.13379
0.276	-0.133798
0.277	-0.134002
0.277	-0.134484
0.278	-0.134817
0.278	-0.135213
0.279	-0.13539
0.279	-0.135878
0.279	-0.135759
0.28	-0.135873
0.28	-0.136702
0.281	-0.137527
0.281	-0.138495
0.282	-0.138987
0.282	-0.139272
0.283	-0.139442
0.283	-0.140978
0.284	-0.142347
0.284	-0.143018
0.285	-0.143211
0.285	-0.142581
0.285	-0.143267
0.286	-0.14314
0.286	-0.142284
0.287	-0.142247
0.287	-0.142077
0.288	-0.14169
0.288	-0.141406
0.289	-0.142225
0.289	-0.141861
0.29	-0.141871
0.29	-0.141863
0.291	-0.14181
0.291	-0.140986
0.291	-0.139364
0.292	-0.137945
0.292	-0.137587
0.293	-0.137682
0.293	-0.136974
0.294	-0.135877
0.294	-0.134303
0.295	-0.133766
0.295	-0.133259
0.296	-0.132709
0.296	-0.132379
0.297	-0.13221
0.297	-0.132054
0.298	-0.132771
0.298	-0.133183
0.298	-0.132743
0.299	-0.133021
0.299	-0.133841
0.3	-0.134371
0.3	-0.135327
0.301	-0.135805
0.301	-0.135879
0.302	-0.135783
0.302	-0.135438
0.303	-0.134736
0.303	-0.135355
0.304	-0.135822
0.304	-0.135961
0.304	-0.135061
0.305	-0.134584
0.305	-0.134775
0.306	-0.134572
0.306	-0.134698
0.307	-0.13444
0.307	-0.133362
0.308	-0.131742
0.308	-0.131303
0.309	-0.130347
0.309	-0.128744
0.31	-0.129124
0.31	-0.12929
0.31	-0.129335
0.311	-0.130248
0.311	-0.131106
0.312	-0.131111
0.312	-0.129528
0.313	-0.129614
0.313	-0.12927
0.314	-0.129491
0.314	-0.129993
0.315	-0.131195
0.315	-0.131628
0.316	-0.131859
0.316	-0.132522
0.316	-0.131774
0.317	-0.132553
0.317	-0.134277
0.318	-0.136131
0.318	-0.137054
0.319	-0.138671
0.319	-0.139817
0.32	-0.140808
0.32	-0.14141
0.321	-0.141539
0.321	-0.140861
0.322	-0.141498
0.322	-0.14219
0.323	-0.141753
0.323	-0.142192
0.323	-0.141671
0.324	-0.141462
0.324	-0.142851
0.325	-0.142587
0.325	-0.143401
0.326	-0.143634
0.326	-0.143969
0.327	-0.144662
0.327	-0.144346
0.328	-0.1449
0.328	-0.145904
0.329	-0.145926
0.329	-0.146508
0.329	-0.146421
0.33	-0.146939
0.33	-0.147592
0.331	-0.149104
0.331	-0.150284
0.332	-0.151267
0.332	-0.151972
0.333	-0.152651
0.333	-0.153575
0.334	-0.153747
0.334	-0.153789
0.335	-0.153529
0.335	-0.154472
0.335	-0.15531
0.336	-0.156467
0.336	-0.15689
0.337	-0.157016
0.337	-0.158425
0.338	-0.158596
0.338	-0.160473
0.339	-0.161576
0.339	-0.162116
0.34	-0.16462
0.34	-0.166837
0.341	-0.166862
0.341	-0.167865
0.341	-0.167098
0.342	-0.168138
0.342	-0.168961
0.343	-0.168853
0.343	-0.169874
0.344	-0.171109
0.344	-0.172064
0.345	-0.171215
0.345	-0.172754
0.346	-0.172564
0.346	-0.171458
0.347	-0.171034
0.347	-0.170424
0.348	-0.168467
0.348	-0.16825
0.348	-0.166877
0.349	-0.166635
0.349	-0.166817
0.35	-0.166396
0.35	-0.166619
0.351	-0.166267
0.351	-0.165753
0.352	-0.165676
0.352	-0.165301
0.353	-0.166459
0.353	-0.166458
0.354	-0.166491
0.354	-0.166289
0.354	-0.166496
0.355	-0.167182
0.355	-0.168097
0.356	-0.168356
0.356	-0.168435
0.357	-0.169699
0.357	-0.17024
0.358	-0.170707
0.358	-0.171323
0.359	-0.172711
0.359	-0.173671
0.36	-0.175101
0.36	-0.17492
0.36	-0.173792
0.361	-0.173102
0.361	-0.173187
0.362	-0.173965
0.362	-0.174523
0.363	-0.173966
0.363	-0.173714
0.364	-0.173489
0.364	-0.172793
0.365	-0.17346
0.365	-0.173205
0.366	-0.172686
0.366	-0.172988
0.366	-0.172691
0.367	-0.171977
0.367	-0.172945
0.368	-0.174053
0.368	-0.172389
0.369	-0.172644
0.369	-0.173967
0.37	-0.175689
0.37	-0.177081
0.371	-0.178706
0.371	-0.180894
0.372	-0.183214
0.372	-0.185092
0.373	-0.185198
0.373	-0.185918
0.373	-0.186659
0.374	-0.18659
0.374	-0.185524
0.375	-0.185499
0.375	-0.185351
0.376	-0.184938
0.376	-0.184862
0.377	-0.184462
0.377	-0.184293
0.378	-0.183268
0.378	-0.182667
0.379	-0.18397
0.379	-0.185437
0.379	-0.186183
0.38	-0.185644
0.38	-0.185204
0.381	-0.185145
0.381	-0.185079
0.382	-0.184662
0.382	-0.185235
0.383	-0.185192
0.383	-0.185902
0.384	-0.187456
0.384	-0.190208
0.385	-0.189707
0.385	-0.188864
0.385	-0.18721
0.386	-0.187873
0.386	-0.186347
0.387	-0.185297
0.387	-0.186325
0.388	-0.187504
0.388	-0.18764
0.389	-0.188171
0.389	-0.18916
0.39	-0.189727
0.39	-0.190091
0.391	-0.189979
0.391	-0.189945
0.391	-0.190423
0.392	-0.190693
0.392	-0.18971
0.393	-0.188729
0.393	-0.187784
0.394	-0.186416
0.394	-0.185402
0.395	-0.185328
0.395	-0.184511
0.396	-0.183959
0.396	-0.183659
0.397	-0.182751
0.397	-0.183174
0.398	-0.184542
0.398	-0.184908
0.398	-0.184699
0.399	-0.184982
0.399	-0.18465
0.4	-0.185697
0.4	-0.186296
0.401	-0.186128
0.401	-0.186812
0.402	-0.185505
0.402	-0.184806
0.403	-0.18496
0.403	-0.185636
0.404	-0.186545
0.404	-0.185577
0.404	-0.184389
0.405	-0.183968
0.405	-0.182141
0.406	-0.180642
0.406	-0.179405
0.407	-0.178723
0.407	-0.178114
0.408	-0.178053
0.408	-0.179127
0.409	-0.180672
0.409	-0.18148
0.41	-0.182241
0.41	-0.184066
0.41	-0.18523
0.411	-0.185151
0.411	-0.185043
0.412	-0.18536
0.412	-0.185735
0.413	-0.186194
0.413	-0.187166
0.414	-0.187447
0.414	-0.187643
0.415	-0.187947
0.415	-0.189072
0.416	-0.190542
0.416	-0.19124
0.416	-0.191827
0.417	-0.193168
0.417	-0.194955
0.418	-0.196279
0.418	-0.19714
0.419	-0.198086
0.419	-0.199323
0.42	-0.200534
0.42	-0.201776
0.421	-0.203318
0.421	-0.20486
0.422	-0.206262
0.422	-0.206186
0.423	-0.205502
0.423	-0.206164
0.423	-0.20646
0.424	-0.207596
0.424	-0.209794
0.425	-0.211249
0.425	-0.212389
0.426	-0.213056
0.426	-0.212985
0.427	-0.212955
0.427	-0.213472
0.428	-0.214295
0.428	-0.215539
0.429	-0.21703
0.429	-0.218451
0.429	-0.219896
0.43	-0.220896
0.43	-0.221528
0.431	-0.222179
0.431	-0.222712
0.432	-0.223163
0.432	-0.22262
0.433	-0.222653
0.433	-0.221845
0.434	-0.220897
0.434	-0.219637
0.435	-0.219527
0.435	-0.220101
0.435	-0.220753
0.436	-0.221232
0.436	-0.221493
0.437	-0.221015
0.437	-0.222194
0.438	-0.222876
0.438	-0.22359
0.439	-0.223352
0.439	-0.223682
0.44	-0.225128
0.44	-0.225944
0.441	-0.226045
0.441	-0.225448
0.441	-0.224816
0.442	-0.225285
0.442	-0.22536
0.443	-0.225077
0.443	-0.225011
0.444	-0.224788
0.444	-0.223933
0.445	-0.223706
0.445	-0.224625
0.446	-0.225618
0.446	-0.225983
0.447	-0.226951
0.447	-0.226689
0.448	-0.225595
0.448	-0.224851
0.448	-0.224122
0.449	-0.22343
0.449	-0.223772
0.45	-0.224108
0.45	-0.224533
0.451	-0.22574
0.451	-0.22657
0.452	-0.22672
0.452	-0.226629
0.453	-0.226386
0.453	-0.226119
0.454	-0.225078
0.454	-0.224237
0.454	-0.223602
0.455	-0.222261
0.455	-0.222114
0.456	-0.222436
0.456	-0.222771
0.457	-0.223357
0.457	-0.224612
0.458	-0.225176
0.458	-0.224738
0.459	-0.224585
0.459	-0.224501
0.46	-0.223758
0.46	-0.22349
0.46	-0.222145
0.461	-0.221678
0.461	-0.222381
0.462	-0.221423
0.462	-0.221745
0.463	-0.221375
0.463	-0.219711
0.464	-0.218942
0.464	-0.217361
0.465	-0.216148
0.465	-0.214431
0.466	-0.213446
0.466	-0.212795
0.466	-0.211677
0.467	-0.211004
0.467	-0.210804
0.468	-0.210286
0.468	-0.209944
0.469	-0.209032
0.469	-0.207586
0.47	-0.206894
0.47	-0.206722
0.471	-0.206055
0.471	-0.205188
0.472	-0.204481
0.472	-0.203619
0.473	-0.202985
0.473	-0.202737
0.473	-0.202071
0.474	-0.201445
0.474	-0.20146
0.475	-0.20185
0.475	-0.202644
0.476	-0.202994
0.476	-0.203518
0.477	-0.203518
0.477	-0.203751
0.478	-0.20392
0.478	-0.204786
0.479	-0.206182
0.479	-0.207015
0.479	-0.207987
0.48	-0.208332
0.48	-0.207941
0.481	-0.207423
0.481	-0.20737
0.482	-0.206887
0.482	-0.205429
0.483	-0.204874
0.483	-0.204449
0.484	-0.203788
0.484	-0.202497
0.485	-0.201758
0.485	-0.201744
0.485	-0.20089
0.486	-0.200088
0.486	-0.20016
0.487	-0.201046
0.487	-0.202513
0.488	-0.203862
0.488	-0.204872
0.489	-0.205669
0.489	-0.205956
0.49	-0.206697
0.49	-0.207442
0.491	-0.207508
0.491	-0.207395
0.491	-0.207376
0.492	-0.208439
0.492	-0.210102
0.493	-0.210508
0.493	-0.211441
0.494	-0.212781
0.494	-0.214617
0.495	-0.216631
0.495	-0.218654
0.496	-0.219827
0.496	-0.220982
0.497	-0.221951
0.497	-0.222032
0.498	-0.221497
0.498	-0.22091
0.498	-0.220979
0.499	-0.221224
0.499	-0.221042
0.5	-0.221856
0.5	-0.222685
0.501	-0.223291
0.501	-0.223733
0.502	-0.223708
0.502	-0.223472
0.503	-0.223345
0.503	-0.223542
0.504	-0.223265
0.504	-0.223549
0.504	-0.223879
0.505	-0.222984
0.505	-0.223338
0.506	-0.223785
0.506	-0.223861
0.507	-0.224116
0.507	-0.224574
0.508	-0.224471
0.508	-0.223755
0.509	-0.222655
0.509	-0.222629
0.51	-0.223349
0.51	-0.223585
0.51	-0.223317
0.511	-0.222739
0.511	-0.222335
0.512	-0.221254
0.512	-0.22172
0.513	-0.222361
0.513	-0.222661
0.514	-0.222812
0.514	-0.222618
0.515	-0.223476
0.515	-0.225122
0.516	-0.225797
0.516	-0.226613
0.516	-0.227536
0.517	-0.227723
0.517	-0.227937
0.518	-0.227686
0.518	-0.227363
0.519	-0.226834
0.519	-0.226299
0.52	-0.225978
0.52	-0.227016
0.521	-0.227069
0.521	-0.227665
0.522	-0.228456
0.522	-0.228704
0.523	-0.228744
0.523	-0.228782
0.523	-0.228108
0.524	-0.226897
0.524	-0.225908
0.525	-0.2254
0.525	-0.22486
0.526	-0.224617
0.526	-0.223992
0.527	-0.223287
0.527	-0.223268
0.528	-0.222797
0.528	-0.222471
0.529	-0.222699
0.529	-0.222376
0.529	-0.221537
0.53	-0.221781
0.53	-0.222848
0.531	-0.223034
0.531	-0.222891
0.532	-0.224315
0.532	-0.225804
0.533	-0.226904
0.533	-0.226664
0.534	-0.226389
0.534	-0.226633
0.535	-0.226789
0.535	-0.227007
0.535	-0.227184
0.536	-0.226182
0.536	-0.224783
0.537	-0.224327
0.537	-0.225256
0.538	-0.227011
0.538	-0.227934
0.539	-0.227612
0.539	-0.226843
0.54	-0.225982
0.54	-0.225269
0.541	-0.224418
0.541	-0.223957
0.542	-0.224385
0.542	-0.224236
0.542	-0.224028
0.543	-0.223873
0.543	-0.223487
0.544	-0.22343
0.544	-0.223712
0.545	-0.223321
0.545	-0.222856
0.546	-0.222702
0.546	-0.223481
0.547	-0.224408
0.547	-0.225958
0.548	-0.228035
0.548	-0.229256
0.548	-0.22999
0.549	-0.230301
0.549	-0.230929
0.55	-0.23282
0.55	-0.235152
0.551	-0.236568
0.551	-0.23791
0.552	-0.240078
0.552	-0.24188
0.553	-0.24404
0.553	-0.246044
0.554	-0.246831
0.554	-0.248001
0.554	-0.249451
0.555	-0.250942
0.555	-0.252103
0.556	-0.253351
0.556	-0.254312
0.557	-0.255788
0.557	-0.25668
0.558	-0.257622
0.558	-0.258363
0.559	-0.259257
0.559	-0.259168
0.56	-0.259723
0.56	-0.259139
0.56	-0.258322
0.561	-0.256746
0.561	-0.254958
0.562	-0.254843
0.562	-0.254906
0.563	-0.254212
0.563	-0.253934
0.564	-0.254594
0.564	-0.254441
0.565	-0.253325
0.565	-0.252676
0.566	-0.252417
0.566	-0.251437
0.567	-0.249788
0.567	-0.24824
0.567	-0.247141
0.568	-0.245398
0.568	-0.244303
0.569	-0.243431
0.569	-0.241996
0.57	-0.240347
0.57	-0.238512
0.571	-0.236604
0.571	-0.234882
0.572	-0.233663
0.572	-0.23328
0.573	-0.233423
0.573	-0.232302
0.573	-0.230831
0.574	-0.230063
0.574	-0.229221
0.575	-0.228145
0.575	-0.227693
0.576	-0.22749
0.576	-0.227936
0.577	-0.227867
0.577	-0.227091
0.578	-0.225852
0.578	-0.224431
0.579	-0.22304
0.579	-0.22204
0.579	-0.221491
0.58	-0.220898
0.58	-0.220351
0.581	-0.2191
0.581	-0.218961
0.582	-0.219107
0.582	-0.220211
0.583	-0.220823
0.583	-0.222376
0.584	-0.22282
0.584	-0.222694
0.585	-0.22309
0.585	-0.223328
0.585	-0.224061
0.586	-0.225572
0.586	-0.226298
0.587	-0.226996
0.587	-0.22798
0.588	-0.228768
0.588	-0.229844
0.589	-0.23086
0.589	-0.232265
0.59	-0.234241
0.59	-0.235996
0.591	-0.23781
0.591	-0.239628
0.592	-0.241051
0.592	-0.242542
0.592	-0.243767
0.593	-0.244783
0.593	-0.245842
0.594	-0.247329
0.594	-0.248706
0.595	-0.250418
0.595	-0.252012
0.596	-0.252442
0.596	-0.253042
0.597	-0.253411
0.597	-0.253522
0.598	-0.253497
0.598	-0.2533
0.598	-0.253375
0.599	-0.253665
0.599	-0.25394
0.6	-0.253137
0.6	-0.253108
0.601	-0.254907
0.601	-0.256123
0.602	-0.257315
0.602	-0.257754
0.603	-0.257665
0.603	-0.257554
0.604	-0.257699
0.604	-0.258714
0.604	-0.259824
0.605	-0.260451
0.605	-0.261582
0.606	-0.262798
0.606	-0.263784
0.607	-0.265432
0.607	-0.267411
0.608	-0.269406
0.608	-0.270855
0.609	-0.27092
0.609	-0.270965
0.61	-0.271755
0.61	-0.272462
0.61	-0.272717
0.611	-0.273932
0.611	-0.274
0.612	-0.273378
0.612	-0.27397
0.613	-0.274334
0.613	-0.274143
0.614	-0.274033
0.614	-0.274735
0.615	-0.275997
0.615	-0.276998
0.616	-0.277464
0.616	-0.276861
0.617	-0.277717
0.617	-0.277318
0.617	-0.277575
0.618	-0.276794
0.618	-0.275727
0.619	-0.275293
0.619	-0.274195
0.62	-0.273773
0.62	-0.273208
0.621	-0.27322
0.621	-0.273226
0.622	-0.273322
0.622	-0.273315
0.623	-0.27207
0.623	-0.27137
0.623	-0.271327
0.624	-0.270471
0.624	-0.270198
0.625	-0.269058
0.625	-0.268204
0.626	-0.267504
0.626	-0.267199
0.627	-0.266423
0.627	-0.266373
0.628	-0.265949
0.628	-0.26614
0.629	-0.265062
0.629	-0.264163
0.629	-0.263547
0.63	-0.262896
0.63	-0.26199
0.631	-0.26148
0.631	-0.260223
0.632	-0.25904
0.632	-0.259087
0.633	-0.259101
0.633	-0.25856
0.634	-0.258234
0.634	-0.25822
0.635	-0.258076
0.635	-0.258711
0.635	-0.25941
0.636	-0.259063
0.636	-0.259414
0.637	-0.259686
0.637	-0.259617
0.638	-0.258561
0.638	-0.257055
0.639	-0.25595
0.639	-0.256188
0.64	-0.25617
0.64	-0.256371
0.641	-0.256408
0.641	-0.256861
0.642	-0.256912
0.642	-0.256382
0.642	-0.256735
0.643	-0.257121
0.643	-0.257027
0.644	-0.257259
0.644	-0.257381
0.645	-0.257211
0.645	-0.256949
0.646	-0.256707
0.646	-0.256816
0.647	-0.256835
0.647	-0.25688
0.648	-0.256188
0.648	-0.255808
0.648	-0.256244
0.649	-0.256164
0.649	-0.256238
0.65	-0.256826
0.65	-0.256895
0.651	-0.257499
0.651	-0.258764
0.652	-0.259157
0.652	-0.259905
0.653	-0.260195
0.653	-0.26039
0.654	-0.2603
0.654	-0.260819
0.654	-0.260931
0.655	-0.261522
0.655	-0.261773
0.656	-0.261534
0.656	-0.261735
0.657	-0.260767
0.657	-0.259263
0.658	-0.257844
0.658	-0.25703
0.659	-0.255942
0.659	-0.255026
0.66	-0.253725
0.66	-0.252862
0.66	-0.252265
0.661	-0.251125
0.661	-0.250566
0.662	-0.250491
0.662	-0.25059
0.663	-0.250135
0.663	-0.250107
0.664	-0.24959
0.664	-0.249091
0.665	-0.248348
0.665	-0.249708
0.666	-0.250381
0.666	-0.249916
0.667	-0.250683
0.667	-0.251248
0.667	-0.250969
0.668	-0.250691
0.668	-0.250438
0.669	-0.250594
0.669	-0.250384
0.67	-0.250041
0.67	-0.250773
0.671	-0.251901
0.671	-0.251854
0.672	-0.251707
0.672	-0.252308
0.673	-0.25286
0.673	-0.253358
0.673	-0.254279
0.674	-0.254448
0.674	-0.25281
0.675	-0.252738
0.675	-0.252055
0.676	-0.252046
0.676	-0.251644
0.677	-0.252958
0.677	-0.253476
0.678	-0.253904
0.678	-0.253501
0.679	-0.253862
0.679	-0.254436
0.679	-0.254895
0.68	-0.25654
0.68	-0.259128
0.681	-0.260768
0.681	-0.26209
0.682	-0.264205
0.682	-0.266582
0.683	-0.268664
0.683	-0.270273
0.684	-0.271433
0.684	-0.272345
0.685	-0.273189
0.685	-0.274104
0.685	-0.275066
0.686	-0.276146
0.686	-0.276858
0.687	-0.276916
0.687	-0.277878
0.688	-0.279051
0.688	-0.279477
0.689	-0.279386
0.689	-0.280139
0.69	-0.280591
0.69	-0.281853
0.691	-0.282122
0.691	-0.283145
0.692	-0.284025
0.692	-0.284628
0.692	-0.285843
0.693	-0.287318
0.693	-0.288101
0.694	-0.288884
0.694	-0.289942
0.695	-0.290771
0.695	-0.291166
0.696	-0.291437
0.696	-0.291757
0.697	-0.291826
0.697	-0.292261
0.698	-0.293365
0.698	-0.294205
0.698	-0.29568
0.699	-0.296411
0.699	-0.295904
0.7	-0.294632
0.7	-0.293482
0.701	-0.293339
0.701	-0.294295
0.702	-0.294547
0.702	-0.294089
0.703	-0.29442
0.703	-0.295521
0.704	-0.295108
0.704	-0.294861
0.704	-0.295634
0.705	-0.296059
0.705	-0.295121
0.706	-0.292891
0.706	-0.291207
0.707	-0.290814
0.707	-0.290135
0.708	-0.289776
0.708	-0.289337
0.709	-0.289243
0.709	-0.289727
0.71	-0.290509
0.71	-0.290316
0.71	-0.289626
0.711	-0.288442
0.711	-0.287474
0.712	-0.28721
0.712	-0.287194
0.713	-0.286816
0.713	-0.285654
0.714	-0.285997
0.714	-0.285008
0.715	-0.284339
0.715	-0.283583
0.716	-0.283027
0.716	-0.283001
0.717	-0.283348
0.717	-0.283957
0.717	-0.283985
0.718	-0.284501
0.718	-0.285201
0.719	-0.285945
0.719	-0.286356
0.72	-0.287192
0.72	-0.288007
0.721	-0.287596
0.721	-0.288081
0.722	-0.287701
0.722	-0.28772
0.723	-0.288551
0.723	-0.288776
0.723	-0.290115
0.724	-0.290313
0.724	-0.290771
0.725	-0.29041
0.725	-0.291446
0.726	-0.29135
0.726	-0.290806
0.727	-0.290098
0.727	-0.289399
0.728	-0.287961
0.728	-0.286417
0.729	-0.285092
0.729	-0.284619
0.729	-0.285228
0.73	-0.285438
0.73	-0.285931
0.731	-0.287447
0.731	-0.289066
0.732	-0.289868
0.732	-0.290176
0.733	-0.290286
0.733	-0.290252
0.734	-0.291284
0.734	-0.292901
0.735	-0.29474
0.735	-0.296157
0.735	-0.297002
0.736	-0.298189
0.736	-0.299479
0.737	-0.30047
0.737	-0.30223
0.738	-0.304874
0.738	-0.306894
0.739	-0.308125
0.739	-0.309329
0.74	-0.310467
0.74	-0.311327
0.741	-0.311225
0.741	-0.311872
0.742	-0.311793
0.742	-0.311683
0.742	-0.312487
0.743	-0.31259
0.743	-0.311545
0.744	-0.310613
0.744	-0.310014
0.745	-0.308807
0.745	-0.308422
0.746	-0.307866
0.746	-0.307879
0.747	-0.308607
0.747	-0.308074
0.748	-0.307605
0.748	-0.307275
0.748	-0.306821
0.749	-0.306543
0.749	-0.306234
0.75	-0.305714
0.75	-0.30593
0.751	-0.306467
0.751	-0.306843
0.752	-0.306614
0.752	-0.307179
0.753	-0.307893
0.753	-0.307879
0.754	-0.308504
0.754	-0.308396
0.754	-0.307855
0.755	-0.307298
0.755	-0.306698
0.756	-0.306614
0.756	-0.306792
0.757	-0.308189
0.757	-0.308104
0.758	-0.30792
0.758	-0.307947
0.759	-0.308488
0.759	-0.309231
0.76	-0.308842
0.76	-0.308358
0.76	-0.308217
0.761	-0.307373
0.761	-0.306733
0.762	-0.30804
0.762	-0.308917
0.763	-0.308844
0.763	-0.306596
0.764	-0.306088
0.764	-0.305813
0.765	-0.305295
0.765	-0.304299
0.766	-0.301619
0.766	-0.300404
0.767	-0.301327
0.767	-0.302881
0.767	-0.303961
0.768	-0.305288
0.768	-0.306273
0.769	-0.306821
0.769	-0.308559
0.77	-0.308785
0.77	-0.309091
0.771	-0.309439
0.771	-0.309243
0.772	-0.310019
0.772	-0.30973
0.773	-0.31004
0.773	-0.310058
0.773	-0.31111
0.774	-0.311263
0.774	-0.312301
0.775	-0.313518
0.775	-0.314345
0.776	-0.314339
0.776	-0.314453
0.777	-0.314562
0.777	-0.314274
0.778	-0.313612
0.778	-0.31326
0.779	-0.313262
0.779	-0.31236
0.779	-0.311665
0.78	-0.310933
0.78	-0.310405
0.781	-0.310448
0.781	-0.309167
0.782	-0.307961
0.782	-0.306514
0.783	-0.306293
0.783	-0.307069
0.784	-0.306518
0.784	-0.3059
0.785	-0.30502
0.785	-0.304518
0.786	-0.303229
0.786	-0.302701
0.786	-0.304034
0.787	-0.304708
0.787	-0.30494
0.788	-0.306026
0.788	-0.307978
0.789	-0.30931
0.789	-0.309508
0.79	-0.30972
0.79	-0.309476
0.791	-0.309155
0.791	-0.308779
0.792	-0.309122
0.792	-0.310045
0.792	-0.30964
0.793	-0.309423
0.793	-0.310066
0.794	-0.310862
0.794	-0.310785
0.795	-0.310554
0.795	-0.310385
0.796	-0.310768
0.796	-0.311247
0.797	-0.310867
0.797	-0.31104
0.798	-0.31085
0.798	-0.311296
0.798	-0.311697
0.799	-0.31224
0.799	-0.312979
0.8	-0.312674
0.8	-0.312858
0.801	-0.314089
0.801	-0.314853
0.802	-0.316343
0.802	-0.31811
0.803	-0.318543
0.803	-0.319123
0.804	-0.319518
0.804	-0.319282
0.804	-0.320065
0.805	-0.320033
0.805	-0.320601
0.806	-0.320051
0.806	-0.31925
0.807	-0.318666
0.807	-0.317989
0.808	-0.317126
0.808	-0.316622
0.809	-0.315581
0.809	-0.313785
0.81	-0.312869
0.81	-0.311907
0.811	-0.311132
0.811	-0.310819
0.811	-0.309317
0.812	-0.308966
0.812	-0.309425
0.813	-0.308527
0.813	-0.308266
0.814	-0.307496
0.814	-0.307677
0.815	-0.306235
0.815	-0.30406
0.816	-0.302132
0.816	-0.301106
0.817	-0.300606
0.817	-0.300122
0.817	-0.299371
0.818	-0.300204
0.818	-0.301322
0.819	-0.300989
0.819	-0.301442
0.82	-0.301385
0.82	-0.30167
0.821	-0.30095
0.821	-0.299898
0.822	-0.300357
0.822	-0.300672
0.823	-0.301462
0.823	-0.302769
0.823	-0.304126
0.824	-0.304469
0.824	-0.30501
0.825	-0.305462
0.825	-0.30457
0.826	-0.304826
0.826	-0.30547
0.827	-0.30505
0.827	-0.305033
0.828	-0.30584
0.828	-0.305688
0.829	-0.306254
0.829	-0.306312
0.829	-0.306623
0.83	-0.307473
0.83	-0.309249
0.831	-0.311769
0.831	-0.312542
0.832	-0.313513
0.832	-0.315065
0.833	-0.314847
0.833	-0.313969
0.834	-0.313817
0.834	-0.314247
0.835	-0.315629
0.835	-0.31726
0.836	-0.318651
0.836	-0.319859
0.836	-0.320607
0.837	-0.3215
0.837	-0.321885
0.838	-0.322777
0.838	-0.324181
0.839	-0.32557
0.839	-0.326782
0.84	-0.327454
0.84	-0.327483
0.841	-0.327503
0.841	-0.327118
0.842	-0.326369
0.842	-0.326248
0.842	-0.326307
0.843	-0.326157
0.843	-0.325917
0.844	-0.325853
0.844	-0.327095
0.845	-0.327643
0.845	-0.327086
0.846	-0.32601
0.846	-0.325325
0.847	-0.324352
0.847	-0.323087
0.848	-0.321836
0.848	-0.321539
0.848	-0.320357
0.849	-0.31996
0.849	-0.319895
0.85	-0.320492
0.85	-0.321673
0.851	-0.322807
0.851	-0.323233
0.852	-0.323993
0.852	-0.323266
0.853	-0.323879
0.853	-0.324421
0.854	-0.324587
0.854	-0.323608
0.854	-0.322358
0.855	-0.322248
0.855	-0.323054
0.856	-0.323117
0.856	-0.324346
0.857	-0.326149
0.857	-0.326777
0.858	-0.327864
0.858	-0.326995
0.859	-0.326633
0.859	-0.325362
0.86	-0.325167
0.86	-0.324655
0.861	-0.324555
0.861	-0.324605
0.861	-0.32484
0.862	-0.325072
0.862	-0.3254
0.863	-0.325056
0.863	-0.324833
0.864	-0.325184
0.864	-0.325569
0.865	-0.325945
0.865	-0.326848
0.866	-0.32669
0.866	-0.326694
0.867	-0.327115
0.867	-0.328928
0.867	-0.328367
0.868	-0.328618
0.868	-0.328616
0.869	-0.33033
0.869	-0.331517
0.87	-0.331574
0.87	-0.332277
0.871	-0.332772
0.871	-0.332361
0.872	-0.332276
0.872	-0.33245
0.873	-0.333449
0.873	-0.333332
0.873	-0.332819
0.874	-0.332354
0.874	-0.331761
0.875	-0.331402
0.875	-0.333236
0.876	-0.333421
0.876	-0.332563
0.877	-0.332808
0.877	-0.333298
0.878	-0.334495
0.878	-0.335027
0.879	-0.334171
0.879	-0.334239
0.879	-0.33379
0.88	-0.332877
0.88	-0.333811
0.881	-0.332424
0.881	-0.333291
0.882	-0.333597
0.882	-0.333975
0.883	-0.334577
0.883	-0.335487
0.884	-0.336146
0.884	-0.336101
0.885	-0.335269
0.885	-0.334757
0.886	-0.334448
0.886	-0.335146
0.886	-0.335526
0.887	-0.335824
0.887	-0.335427
0.888	-0.334657
0.888	-0.333123
0.889	-0.331821
0.889	-0.331207
0.89	-0.329649
0.89	-0.3269
0.891	-0.326001
0.891	-0.325767
0.892	-0.325037
0.892	-0.323232
0.892	-0.321723
0.893	-0.320866
0.893	-0.319666
0.894	-0.319001
0.894	-0.319052
0.895	-0.318727
0.895	-0.317096
0.896	-0.314663
0.896	-0.313409
0.897	-0.313202
0.897	-0.312838
0.898	-0.311885
0.898	-0.31101
0.898	-0.309386
0.899	-0.308178
0.899	-0.30751
0.9	-0.306949
0.9	-0.305279
0.901	-0.303759
0.901	-0.302736
0.902	-0.301067
0.902	-0.300917
0.903	-0.301465
0.903	-0.301359
0.904	-0.299964
0.904	-0.299208
0.904	-0.298094
0.905	-0.297158
0.905	-0.297042
0.906	-0.297077
0.906	-0.296402
0.907	-0.295568
0.907	-0.295678
0.908	-0.295911
0.908	-0.296017
0.909	-0.296526
0.909	-0.296744
0.91	-0.297159
0.91	-0.297321
0.911	-0.298442
0.911	-0.300088
0.911	-0.301763
0.912	-0.302399
0.912	-0.303382
0.913	-0.305012
0.913	-0.306261
0.914	-0.307288
0.914	-0.306726
0.915	-0.307198
0.915	-0.308243
0.916	-0.308909
0.916	-0.309639
0.917	-0.310303
0.917	-0.31205
0.917	-0.312551
0.918	-0.312751
0.918	-0.313736
0.919	-0.31579
0.919	-0.316979
0.92	-0.318301
0.92	-0.318402
0.921	-0.319758
0.921	-0.3206
0.922	-0.322313
0.922	-0.323049
0.923	-0.324544
0.923	-0.324249
0.923	-0.3243
0.924	-0.325308
0.924	-0.32614
0.925	-0.327092
0.925	-0.328361
[truncated: 50,846 more rows]

## Sheet: Contents
Figure S3A
Analytical SEC of CEP192 468-533 mixed with Aurora-A M7KD and Inihibitory monobody on Superose 6 column
Human CEP192 468-533 bound to Aurora-A M7KD and Inhibitory SEC run on Superose 6 column
Column A: Millilitres
Column B: Absorbance at 280nm
Origin was used for fitting the data
Shown in red on plot.
