# Supplementary material for: CEP192 localises mitotic Aurora-A activity by priming its interaction with TPX2
Source: EMBO J. 2024 Sep 26;43(22):5381–420. doi: 10.1038/s44318-024-00240-z (PMC11574021; doi:10.1038/s44318-024-00240-z)
Supplement: Supplementary file 10 — EV and Appendix Figure Source Data [file 44318_2024_240_MOESM10_ESM.zip › Appendix/S3/S3C/Source_Data_Fig_S3C_Direct Bind FA FAM_CEP192_501_533 va AuroraACAKD.xlsx]

## Sheet: Contents
Figure S3D
Fluorescence anisotropy based direct binding assay
Human Aurora-A 122-403 C290A C393A binding to FAM-CEP192 501-533
Column A: Concentration of Aurora-A 122-403 C290A C393A
Column B: Anisotropy, averaged from three repeats
Column C: Standard deviation of the anisotropy
Origin was used for fitting the data
Shown in black on plot.

## Sheet: Sheet1
Aurora-A CAKD (μM)	Aver Anisotropy	Std Dev
381	0.173618	0.00337664
190.5	0.185299	0.00094304
95.25	0.181886	0.00099396
47.625	0.178683	0.00728261
23.8125	0.168512	0.00264885
11.9062	0.165243	0.00143995
5.95312	0.152565	0.000412131
2.97656	0.14195	0.00170241
1.48828	0.133261	0.00519393
0.744141	0.121059	0.00758288
0.37207	0.110876	0.00522011
0.186035	0.101751	0.00832982
0.0930176	0.0935369	0.00844027
0.0465088	0.0811121	0.00983138
0.0232544	0.0708721	0.00487165
0.0116272	0.0742092	0.00685256
0.0058136	0.065908	0.00270483
0.0029068	0.0594515	0.00193246
0.0014534	0.0595106	0.0023595
0.0007267	0.0611859	0.00474201
0.00036335	0.0588722	0.0028039
0.000181675	0.0578419	0.00107569
9.08375e-05	0.0595056	0.00143224
4.54187e-05	0.0556362	0.00214795
