# Supplementary material for: CEP192 localises mitotic Aurora-A activity by priming its interaction with TPX2
Source: EMBO J. 2024 Sep 26;43(22):5381–420. doi: 10.1038/s44318-024-00240-z (PMC11574021; doi:10.1038/s44318-024-00240-z)
Supplement: Supplementary file 10 — EV and Appendix Figure Source Data [file 44318_2024_240_MOESM10_ESM.zip › Appendix/S3/S3C/Source_Data_Fig_S3C_Direct Bind FA FAM_CEP192_501_533 va AuroraAM7KD.xlsx]

## Sheet: Contents
Figure S3D
Fluorescence anisotropy based direct binding assay
Human Aurora-A 122-403 C290A C393A N332A Q335A T347A D350A D274N binding to FAM-CEP192 501-533
Column A: Concentration of Aurora-A 122-403 C290A C393A N332A Q335A T347A D350A D274N
Column B: Anisotropy, averaged from three repeats
Column C: Standard deviation of the anisotropy
Origin was used for fitting the data
Shown in red on plot.

## Sheet: Sheet1
Aurora-A M7KD (μM)	Aver Anisotropy	Std Dev
345	0.169677	0.00182033
172.5	0.182442	0.00343011
86.25	0.177912	0.000804188
43.125	0.174426	0.000588141
21.5625	0.167396	0.00490679
10.7812	0.164412	0.013902
5.39062	0.148321	0.0042097
2.69531	0.140361	0.00757532
1.34766	0.128084	0.00925783
0.673828	0.114556	0.0133731
0.336914	0.0996432	0.0108659
0.168457	0.0862371	0.0108834
0.0842285	0.081565	0.0121077
0.0421143	0.0726237	0.0038668
0.0210571	0.067699	0.0033985
0.0105286	0.0660368	0.00626163
0.00526428	0.0635459	0.00593243
0.00263214	0.0680445	0.00767797
0.00131607	0.0606262	0.00162674
0.000658035	0.0616552	0.00384934
0.000329018	0.0630934	0.00775776
0.000164509	0.0578337	0.00154656
8.22544e-05	0.0594858	0.00194805
4.11272e-05	0.0616632	0.000658612
