# Supplementary material for: CEP192 localises mitotic Aurora-A activity by priming its interaction with TPX2
Source: EMBO J. 2024 Sep 26;43(22):5381–420. doi: 10.1038/s44318-024-00240-z (PMC11574021; doi:10.1038/s44318-024-00240-z)
Supplement: Supplementary file 10 — EV and Appendix Figure Source Data [file 44318_2024_240_MOESM10_ESM.zip › Appendix/S4/S4A/Source_Data_Fig_S4A_DirectBindingofCEP192501_533toAuroraAKDR151A.xlsx]

## Sheet: Raw Data
Aurora-A 122-403 R151A (uM)	Aver Anisotropy	Std Dev
185	0.13039	0.00781
92.5	0.10492	0.00458
46.25	0.09297	0.01955
23.125	0.05994	0.00914
11.5625	0.04786	0.01144
5.78125	0.03388	0.01708
2.89063	0.02708	0.01041
1.44531	0.01879	0.00199
0.72266	0.02022	0.01057
0.36133	0.01774	0.01037
0.18066	0.01948	0.00903
0.09033	0.01052	0.00401
0.04517	0.00807	0.00594
0.02258	0.0102	0.00394
0.01129	0.01842	0.0084
0.00565	0.01081	0.00394
0.00282	0.01143	0.00514
0.00141	0.01339	0.00686
0.000705719	0.0134	0.00467
0.000352859	0.01538	0.0061
0.00017643	0.01216	0.00238
8.82149e-05	0.01236	0.01389
4.41074e-05	0.00907	0.00481
2.20537e-05	0.01649	0.00817

## Sheet: Contents
Figure S4A
Fluorescence anisotropy based direct binding assay
Human Aurora-A 122-403 R151A binding to FAM-CEP192 501-533
Column A: Concentration of Aurora-A 122-403 R151A
Column B: Anisotropy, averaged from three repeats
Column C: Standard deviation of the anisotropy
Origin was used for fitting the data
Shown in purple on plot.
