# Supplementary material for: CEP192 localises mitotic Aurora-A activity by priming its interaction with TPX2
Source: EMBO J. 2024 Sep 26;43(22):5381–420. doi: 10.1038/s44318-024-00240-z (PMC11574021; doi:10.1038/s44318-024-00240-z)
Supplement: Supplementary file 10 — EV and Appendix Figure Source Data [file 44318_2024_240_MOESM10_ESM.zip › Appendix/S4/S4B/Source_Data_Fig_S4B_CompFAAssayCEP192 468_533YFvsCEP192FAMAuroraCAKD.xlsx]

## Sheet: Raw data
CEP192 468-533 Y487A/F490A (uM)	Percentage bound	Standard deviation
171	13.8061	8.55943
85.5	9.40004	9.9171
42.75	4.62258	6.38216
21.375	18.0676	3.65405
10.6875	31.7796	6.74607
5.34375	49.1581	13.7782
2.67188	67.6336	16.7529
1.33594	82.2436	12.7
0.66797	95.0142	5.71066
0.33398	91.8966	8.22779
0.16699	88.0719	11.607
0.0835	92.8681	6.62552
0.04175	88.1804	2.67122
0.02087	96.3851	6.77852
0.01044	99.8661	3.47242
0.00522	95.1232	2.62141
0.00261	100.12	7.37662
0.0013	94.5724	0.7125
0.000652313	100.59	1.76446
0.000326157	99.042	2.05045
0.000163078	93.7771	6.12791
8.15392e-05	92.6171	1.69092
4.07696e-05	94.6134	6.54083
2.03848e-05	90.3509	6.72602

## Sheet: Contents
Figure S4B
Fluorescence anisotropy based competition assay
CEP192 468-533 Y487A/F490A competing with FAMCEP192 501-533 for binding to Aurora-A 122-403 C290A C393A
Column A: Concentration of CEP192 468-533 Y487A/F490A
Column B: Anisotropy, averaged from three repeats
Column C: Standard deviation of the anisotropy
Origin was used for fitting the data
Shown in blue on plot.
