# Supplementary material for: CEP192 localises mitotic Aurora-A activity by priming its interaction with TPX2
Source: EMBO J. 2024 Sep 26;43(22):5381–420. doi: 10.1038/s44318-024-00240-z (PMC11574021; doi:10.1038/s44318-024-00240-z)
Supplement: Supplementary file 10 — EV and Appendix Figure Source Data [file 44318_2024_240_MOESM10_ESM.zip › Appendix/S4/S4B/Source_Data_Fig_S4B_CompFAAssayCEP192 468_533YFvsCEP192FAMAuroraCAKDPhos.xlsx]

## Sheet: Raw data
CEP192 468-533 Y487A/F490A	Percentage Bound	Standard deviation
171	10.1944	3.7104
85.5	12.0205	6.42474
42.75	36.9117	4.07965
21.375	21.3832	11.146
10.6875	39.9327	13.2426
5.34375	50.3757	11.2308
2.67188	64.6251	9.4841
1.33594	79.2077	10.8516
0.66797	97.5968	10.0601
0.33398	94.2403	3.47248
0.16699	105.798	4.81867
0.0835	106.736	2.54893
0.04175	104.427	2.56307
0.02087	93.0967	15.7444
0.01044	110.361	1.43045
0.00522	104.224	12.2164
0.00261	116.549	4.59902
0.0013	101.243	1.31296
0.000652313	100.071	3.46537
0.000326157	105.976	7.92703
0.000163078	95.6259	4.21487
8.15392e-05	100.433	6.64704
4.07696e-05	100.211	4.4369
2.03848e-05	96.747	4.43976

## Sheet: Contents
Figure S4B
Fluorescence anisotropy based competition assay
CEP192 468-533 Y487A/F490A competing with FAMCEP192 501-533 for binding to phosphorylated Aurora-A 122-403 C290A C393A
Column A: Concentration of CEP192 468-533 Y487A/F490A
Column B: Anisotropy, averaged from three repeats
Column C: Standard deviation of the anisotropy
Origin was used for fitting the data
Shown in green on plot.
