# Supplementary material for: CEP192 localises mitotic Aurora-A activity by priming its interaction with TPX2
Source: EMBO J. 2024 Sep 26;43(22):5381–420. doi: 10.1038/s44318-024-00240-z (PMC11574021; doi:10.1038/s44318-024-00240-z)
Supplement: Supplementary file 10 — EV and Appendix Figure Source Data [file 44318_2024_240_MOESM10_ESM.zip › Appendix/S4/S4B/Source_Data_Fig_S4B_CompFAAssayCEP192468_533vFAMCEP192toAuroraACAKDPhos.xlsx]

## Sheet: Raw data
CEP192468-533 (uM)	Percentage bound	Standard deviation
236	9.13067	3.5409
118	1.83151	9.4329
59	-2.38178	2.96063
29.5	5.41435	5.37117
14.75	11.3417	1.53222
7.375	11.0706	3.62135
3.6875	13.8166	5.09627
1.84375	11.8068	5.19164
0.92188	39.8299	25.4481
0.46094	71.8479	9.01815
0.23047	86.7055	10.9902
0.11523	96.8686	3.86343
0.05762	100.254	1.74251
0.02881	98.8877	3.99133
0.0144	100.307	2.01605
0.0072	96.2136	2.67086
0.0036	100.667	3.82996
0.0018	98.0162	4.3492
0.000900269	98.943	2.99121
0.000450134	105.779	5.02477
0.000225067	97.0328	3.67972
0.000112534	98.6777	0.92789
5.62668e-05	98.8867	2.43606
2.81334e-05	90.4032	3.4895

## Sheet: Contents
Figure S4B
Fluorescence anisotropy based competition assay
CEP192 468-533 compeiting with FAMCEP192 501-533 for binding to phosphorylated Aurora-A 122-403 C290A C393A
Column A: Concentration of CEP192 468-533
Column B: Anisotropy, averaged from three repeats
Column C: Standard deviation of the anisotropy
Origin was used for fitting the data
Shown in red on plot.
