# Supplementary material for: CEP192 localises mitotic Aurora-A activity by priming its interaction with TPX2
Source: EMBO J. 2024 Sep 26;43(22):5381–420. doi: 10.1038/s44318-024-00240-z (PMC11574021; doi:10.1038/s44318-024-00240-z)
Supplement: Supplementary file 10 — EV and Appendix Figure Source Data [file 44318_2024_240_MOESM10_ESM.zip › Appendix/S4/S4B/Source_Data_Fig_S4B_CompFAAssayCEP192468_533vaFAMCEP192toAuroraACAKD.xlsx]

## Sheet: Raw data
CEP192 468-533 (uM)	Percentage bound	Standard deviation
236	3.96738	3.30553
118	2.55935	1.12427
59	1.63711	4.69414
29.5	1.35394	3.35355
14.75	1.1406	2.02674
7.375	4.70397	1.89643
3.6875	7.36878	4.10794
1.84375	48.6874	28.4709
0.92188	79.0721	10.4653
0.46094	84.9381	5.37035
0.23047	90.3202	4.95088
0.11523	95.509	1.44274
0.05762	92.6779	2.79456
0.02881	97.387	0.73264
0.0144	99.1286	3.37867
0.0072	91.3722	1.3566
0.0036	91.6939	3.57132
0.0018	96.2346	3.44728
0.000900269	99.2621	1.51253
0.000450134	95.2501	5.00731
0.000225067	97.6355	3.84395
0.000112534	101.194	0.91802
5.62668e-05	98.8127	1.86648
2.81334e-05	91.6433	0.4544

## Sheet: Contents
Figure S4B
Fluorescence anisotropy based competition assay
CEP192 468-533 competing with FAMCEP192 501-533 for binding to Aurora-A 122-403 C290A C393A
Column A: Concentration of CEP192 468-533
Column B: Anisotropy, averaged from three repeats
Column C: Standard deviation of the anisotropy
Origin was used for fitting the data
Shown in black on plot.
