# Supplementary material for: CEP192 localises mitotic Aurora-A activity by priming its interaction with TPX2
Source: EMBO J. 2024 Sep 26;43(22):5381–420. doi: 10.1038/s44318-024-00240-z (PMC11574021; doi:10.1038/s44318-024-00240-z)
Supplement: Supplementary file 10 — EV and Appendix Figure Source Data [file 44318_2024_240_MOESM10_ESM.zip › Appendix/S4/S4C/Source_Data_Fig_S4C_CompFACEP192468_DDD_AuroraACAKD.xlsx]

## Sheet: Raw data
CEP192 468-533 F508DI518DF525D (uM)	Anisotropy	Standard deviation
279	0.0387	0.00123
139.5	0.04612	0.00519
69.75	0.05238	0.00176
34.875	0.06023	0.00255
17.4375	0.07047	0.005
8.71875	0.07511	0.00222
4.35938	0.07699	0.00262
2.17969	0.07779	0.00287
1.08984	0.07968	0.00117
0.54492	0.08173	0.00333
0.27246	0.0811	0.00272
0.13623	0.07632	0.00297
0.06812	0.07785	0.00135
0.03406	0.08249	0.00381
0.01703	0.0805	0.00414
0.00851	0.08044	0.00455
0.00426	0.08036	0.00251
0.00213	0.08331	0.00232
0.00106	0.08045	0.00364
0.00053215	0.07593	0.00342
0.000266075	0.07741	0.00267
0.000133038	0.08106	0.00501
6.65188e-05	0.07575	0.00149
3.32594e-05	0.0732	0.00544

## Sheet: Contents
Figure S4C
Fluorescence anisotropy based competition assay
CEP192 468-533 F508DI518DF525D competing with FAMCEP192 501-533 for binding to Aurora-A 122-403 C290A C393A
Column A: Concentration of CEP192 468-533 F508DI518DF525D
Column B: Anisotropy, averaged from three repeats
Column C: Standard deviation of the anisotropy
Origin was used for fitting the data
Shown in red on plot.
