# Supplementary material for: CEP192 localises mitotic Aurora-A activity by priming its interaction with TPX2
Source: EMBO J. 2024 Sep 26;43(22):5381–420. doi: 10.1038/s44318-024-00240-z (PMC11574021; doi:10.1038/s44318-024-00240-z)
Supplement: Supplementary file 10 — EV and Appendix Figure Source Data [file 44318_2024_240_MOESM10_ESM.zip › Appendix/S4/S4D/Source_Data_Fig_S4D_Alisertib_in_ADP_Glo.xlsx]

## Sheet: Contents
Figure S4D
ADP-Glo assay testing effect of Alisertib on Aurora-A activity
Titration of alisertib into phosphorylated Aurora-A 122-403 C290A C393A with kemptide as substrate
Column A: Alisertib concentration
Column B: Luminescense from repeat 1
Column C: Luminescense from repeat 2
Column D: Luminescense from repeat 3
Column E: Luminescense from control without ATP or kemptide
Column F: Repeat 1 - control
Column G: Repeat 2 - control
Column H: Repeat 3 - control
Column I: Average of columns F-H
Column K: Standard deviation of columns F-H
Origin was used for fitting the data
Shown in black on plot.

## Sheet: Sheet1
Alisertib (uM)	Luminescence rep 1	Luminescence rep 2	Luminescence rep 3	Control luminescence	Rep 1 - control	Rep 2 - control	Rep 3 - control	Average	STDEV
2.5	555	466	508	116	-505.5	47	-42	-166.833	296.651
1.25	490	486	410	101	-408.75	80	76	-84.25	281.032
0.625	487	465	361	148	-360.375	126	104	-43.4583	274.678
0.3125	432	474	413	137	-412.688	19	61	-110.896	262.202
0.15625	483	441	482	114	-481.844	1	-41	-173.948	267.471
0.078125	470	503	419	146	-418.922	51	84	-94.6406	281.32
0.0390625	537	467	483	155	-482.961	54	-16	-148.32	291.913
0.0195312	684	2650	605	166	-604.98	79	2045	506.34	1375.7
0.00976562	2335	4735	3293	200	-3292.99	-958	1442	-936.33	2367.57
0.00488281	5677	9405	6439	177	-6439	-762	2966	-1411.67	4736.04
0.00244141	8804	7437	8679	174	-8679	125	-1242	-3265.33	4737.93
0.0012207	8645	13801	9829	183	-9829	-1184	3972	-2347	6973.62
0.000610352	9303	7953	8702	199	-8702	601	-749	-2950	5026.9
0.000305176	9463	10352	9472	199	-9472	-9	880	-2867	5737.34
0.000152588	10446	8542	10423	209	-10423	23	-1881	-4093.67	5563.42
