# Supplementary material for: CEP192 localises mitotic Aurora-A activity by priming its interaction with TPX2
Source: EMBO J. 2024 Sep 26;43(22):5381–420. doi: 10.1038/s44318-024-00240-z (PMC11574021; doi:10.1038/s44318-024-00240-z)
Supplement: Supplementary file 10 — EV and Appendix Figure Source Data [file 44318_2024_240_MOESM10_ESM.zip › Appendix/S4/S4D/Source_Data_Fig_S4D_TPX2_in_ADP_Glo.xlsx]

## Sheet: Contents
Figure S4D
ADP-Glo assay testing effect of TPX2 on Aurora-A activity
Titration of human TPX2 1-43 into phosphorylated Aurora-A 122-403 C290A C393A with kemptide as substrate
Column A: TPX2 1-43 concentration
Column B: Luminescense from repeat 1
Column C: Luminescense from repeat 2
Column D: Luminescense from repeat 3
Column E: Luminescense from control without ATP or kemptide
Column F: Repeat 1 - control
Column G: Repeat 2 - control
Column H: Repeat 3 - control
Column I: Average of columns F-H
Column J: Standard deviation of columns F-H
Origin was used for fitting the data
Shown in black on plot.

## Sheet: Raw data
Tpx2 (uM)	Luminescence rep 1	Luminescence rep 2	Luminescence rep 3	Control luminescence	Rep 1 - control	Rep 2 - control	Rep 3 - control	Average	STDEV
2.5	48505	49545	51047	748	47757	48797	50299	48951	1277.98
1.25	44808	50966	46385	869	43939	50097	45516	46517.3	3198.79
0.625	52163	48150	46378	930	51233	47220	45448	47967	2963.96
0.3125	45225	53001	48496	940	44285	52061	47556	47967.3	3904.28
0.15625	52216	45933	47631	1069	51147	44864	46562	47524.3	3250.17
0.078125	49228	50458	47059	905	48323	49553	46154	48010	1720.98
0.0390625	48946	44094	37751	856	48090	43238	36895	42741	5614.02
0.0195312	41381	40842	34451	945	40436	39897	33506	37946.3	3854.87
0.00976562	36388	33718	30832	733	35655	32985	30099	32913	2778.7
0.00488281	28668	28294	25216	828	27840	27466	24388	26564.7	1894.3
0.00244141	21996	20874	20080	593	21403	20281	19487	20390.3	962.668
0.0012207	18120	17237	14771	589	17531	16648	14182	16120.3	1735.73
0.000610352	15526	13997	14525	455	15071	13542	14070	14227.7	776.598
0.000305176	13265	12737	10995	376	12889	12361	10619	11956.3	1187.87
0.000152588	12790	10891	10321	365	12425	10526	9956	10969	1292.74
