# Supplementary material for: CEP192 localises mitotic Aurora-A activity by priming its interaction with TPX2
Source: EMBO J. 2024 Sep 26;43(22):5381–420. doi: 10.1038/s44318-024-00240-z (PMC11574021; doi:10.1038/s44318-024-00240-z)
Supplement: Supplementary file 10 — EV and Appendix Figure Source Data [file 44318_2024_240_MOESM10_ESM.zip › Appendix/S4/S4E/Source_Data_Fig_S4E_CompFAassayCEP192442_533FAMTPX2toAuroraCAKD.xlsx]

## Sheet: Raw data
CEP192 442-533 (uM)	Anisotropy	Standard deviation
500	0.08989	0.00534
250	0.09228	0.00109
125	0.0938	0.00184
62.5	0.09059	0.00236
31.25	0.09099	0.00429
15.625	0.09297	0.00205
7.8125	0.09681	0.000429588
3.90625	0.11383	0.01215
1.95313	0.13238	0.00214
0.97656	0.13885	0.00316
0.48828	0.1423	0.00202
0.24414	0.14053	0.00365
0.12207	0.14156	0.00134
0.06104	0.14164	0.00307
0.03052	0.14236	0.0034
0.01526	0.14249	0.0043
0.00763	0.1423	0.00219
0.00381	0.14193	0.00225
0.00191	0.1419	0.00236
0.000953674	0.14108	0.00499
0.000476837	0.14232	0.00178
0.000238419	0.14163	0.00311
0.000119209	0.14172	0.00345
5.96046e-05	0.13581	0.00588

## Sheet: Contents
Figure S4E
Fluorescence anisotropy based competition assay
CEP192 442-533 competing with FAMTPX2 7-43 for binding to Aurora-A 122-403 C290A C393A
Column A: Concentration of CEP192 442-533
Column B: Anisotropy, averaged from three repeats
Column C: Standard deviation of the anisotropy
Origin was used for fitting the data
Shown in red on plot.
