# Supplementary material for: CEP192 localises mitotic Aurora-A activity by priming its interaction with TPX2
Source: EMBO J. 2024 Sep 26;43(22):5381–420. doi: 10.1038/s44318-024-00240-z (PMC11574021; doi:10.1038/s44318-024-00240-z)
Supplement: Supplementary file 10 — EV and Appendix Figure Source Data [file 44318_2024_240_MOESM10_ESM.zip › Appendix/S4/S4E/Source_Data_Fig_S4E_CompFAassayCEP192468_533FAMTPX2toAuroraCAKD.xlsx]

## Sheet: Raw data
CEP192 468-533 (uM)	Anisotropy	Standard deviation
293	0.09101	0.00414
146.5	0.09412	0.00252
73.25	0.09691	0.00263
36.625	0.09441	0.00238
18.3125	0.09681	0.000174745
9.15625	0.09784	0.00344
4.57813	0.10483	0.00643
2.28906	0.1299	0.0048
1.14453	0.13436	0.00175
0.57227	0.13811	0.00235
0.28613	0.13781	0.00188
0.14307	0.14104	0.00187
0.07153	0.13976	0.00186
0.03577	0.14092	0.00172
0.01788	0.13947	0.000549795
0.00894	0.14076	0.00319
0.00447	0.1405	0.00182
0.00224	0.14022	0.00319
0.00112	0.14039	0.00343
0.000558853	0.14052	0.000565948
0.000279427	0.14062	0.00172
0.000139713	0.14352	0.0014
6.98566e-05	0.1401	0.00055002
3.49283e-05	0.1409	0.00333

## Sheet: Contents
Figure S4E
Fluorescence anisotropy based competition assay
CEP192 468-533 competing with FAMTPX2 7-43 for binding to Aurora-A 122-403 C290A C393A
Column A: Concentration of CEP192 468-533
Column B: Anisotropy, averaged from three repeats
Column C: Standard deviation of the anisotropy
Origin was used for fitting the data
Shown in black on plot.
