# Supplementary material for: CEP192 localises mitotic Aurora-A activity by priming its interaction with TPX2
Source: EMBO J. 2024 Sep 26;43(22):5381–420. doi: 10.1038/s44318-024-00240-z (PMC11574021; doi:10.1038/s44318-024-00240-z)
Supplement: Supplementary file 10 — EV and Appendix Figure Source Data [file 44318_2024_240_MOESM10_ESM.zip › Appendix/S4/S4E/Source_Data_Fig_S4E_CompFAassayCEP192468_533Y487AF490AFAMTPX2toAuroraCAKD.xlsx]

## Sheet: Raw data
CEP192 468-533 Y487A/F490A (uM)	Anisotropy	Standard deviation
147	0.11105	0.00204
73.5	0.10412	0.00183
36.75	0.11411	0.00281
18.375	0.12455	0.00176
9.1875	0.1296	0.0018
4.59375	0.13633	0.00173
2.29688	0.14037	0.00216
1.14844	0.14334	0.00224
0.57422	0.14537	0.00165
0.28711	0.14567	0.00441
0.14355	0.14452	0.00123
0.07178	0.14657	0.00039123
0.03589	0.14495	0.00287
0.01794	0.14592	0.00181
0.00897	0.1468	3.25337e-05
0.00449	0.14339	0.00216
0.00224	0.14252	0.00286
0.00112	0.14271	0.00307
0.00056076	0.14339	0.00271
0.00028038	0.13928	0.0015
0.00014019	0.1415	0.00333
7.00951e-05	0.13961	0.00176
3.50475e-05	0.14043	0.00493
1.75238e-05	0.13441	0.0024

## Sheet: Contents
Figure S4E
Fluorescence anisotropy based competition assay
CEP192 468-533 Y487A/F490A competing with FAMTPX2 7-43 for binding to Aurora-A 122-403 C290A C393A
Column A: Concentration of CEP192 468-533 Y487A/F490A
Column B: Anisotropy, averaged from three repeats
Column C: Standard deviation of the anisotropy
Origin was used for fitting the data
Shown in green on plot.
