# Supplementary material for: CEP192 localises mitotic Aurora-A activity by priming its interaction with TPX2
Source: EMBO J. 2024 Sep 26;43(22):5381–420. doi: 10.1038/s44318-024-00240-z (PMC11574021; doi:10.1038/s44318-024-00240-z)
Supplement: Supplementary file 10 — EV and Appendix Figure Source Data [file 44318_2024_240_MOESM10_ESM.zip › Appendix/S4/S4F/Source_Data_Fig_S4F_CEP192_ITC_Aurora_Phos_RawData.xlsx]

## Sheet: Raw data
time (sec)	cp(Y)
2	-0.00217176
4	-0.00362562
6	0.00265052
8	0.00506671
10	-0.000467052
12	-0.000170811
14	0.00712552
16	0.00363185
18	1.81227e-05
20	0.000564336
22	-0.00388945
24	-0.00720368
26	-0.00249793
28	0.00314755
30	0.00302268
32	0.000727824
34	-0.0021477
36	-0.000373263
38	0.00108081
40	-0.0010356
42	0.00140799
44	0.00743068
46	0.00826329
48	0.00400534
50	-0.000703418
52	-0.00537218
54	-0.00940275
56	-0.00689354
58	-0.00450525
60	-0.000548426
62	-0.0452016
64	-0.354797
66	-0.452983
68	-0.245789
70	-0.0821174
72	-0.0213656
74	-0.014316
76	-0.0216169
78	-0.0225386
80	-0.0192921
82	-0.0124456
84	-0.00660143
86	-0.0065677
88	-0.00640487
90	-0.00612396
92	-0.00414304
94	-0.000614378
96	-0.00432623
98	-0.00522883
100	-0.00706314
102	-0.00357745
104	-0.00121318
106	0.00115072
108	0.000494372
110	-0.000732618
112	-0.00110961
114	-0.000596571
116	0.00106647
118	0.00109978
120	-0.00236619
122	0.00170784
124	-0.00488668
126	-0.00337071
128	0.00258597
130	0.00222493
132	-0.0017261
134	-0.00208416
136	0.000318903
138	0.0018131
140	0.00190137
142	0.00236964
144	-0.000607647
146	0.000486891
148	0.00353286
150	0.00134462
152	8.63884e-05
154	0.0043437
156	0.00713352
158	0.00374489
160	0.00128339
162	-0.000278103
164	0.0035364
166	0.00633391
168	0.00410285
170	0.00728948
172	0.00485611
174	0.00210845
176	0.00306393
178	-0.000989476
180	-0.241346
182	-1.08185
184	-1.72293
186	-1.33396
188	-0.55396
190	-0.149691
192	-0.0781527
194	-0.10054
196	-0.124975
198	-0.1141
200	-0.0915588
202	-0.0660879
204	-0.047154
206	-0.0312978
208	-0.0221113
210	-0.0139705
212	-0.0134597
214	-0.0118166
216	-0.0126016
218	-0.00949656
220	-0.0105682
222	-0.0063998
224	-0.00158986
226	-0.0056586
228	-0.000527263
230	-0.00121361
232	-0.00048996
234	6.4761e-05
236	0.000900465
238	-0.00128381
240	0.00258363
242	-0.00252893
244	0.000414935
246	0.00202522
248	0.000675497
250	-0.00496075
252	-0.00234075
254	0.000749878
256	0.00282988
258	0.00257989
260	0.00160359
262	-0.000823242
264	0.00233095
266	-0.00118366
268	0.00137174
270	0.00400399
272	0.00117838
274	0.00125311
276	0.000446861
278	-0.000139392
280	0.00274062
282	-0.00179529
284	-0.000750451
286	-0.000934576
288	0.0017413
290	0.00199903
292	0.00190695
294	-0.00344447
296	-0.220725
298	-1.03932
300	-1.64221
302	-1.27324
304	-0.602773
306	-0.218971
308	-0.11639
310	-0.122378
312	-0.141916
314	-0.138364
316	-0.114212
318	-0.0873902
320	-0.0627088
322	-0.0456175
324	-0.0335664
326	-0.029146
328	-0.0174756
330	-0.0147063
332	-0.0174773
334	-0.0107188
336	-0.00802159
338	-0.00123436
340	-0.00266891
342	-0.0028239
344	-0.00100967
346	-0.00145732
348	-0.00368497
350	-0.00250497
352	-0.00255563
354	-0.00317716
356	-0.00137099
358	0.000125171
360	0.000328933
362	-0.000298061
364	-0.00085583
366	0.00178408
368	0.00478399
370	0.000641619
372	-0.000551551
374	0.000924549
376	-0.000561809
378	0.00358183
380	0.000294609
382	-0.00120426
384	-0.00164802
386	0.00303763
388	0.00115328
390	0.00172987
392	0.00396
394	-0.00297934
396	-0.00108305
398	-0.000126765
400	-0.000630547
402	-0.00545698
404	0.00128007
406	-0.000555485
408	-0.00351104
410	-0.0018809
412	0.00338699
414	-0.00368609
416	-0.242215
418	-0.988484
420	-1.54643
422	-1.23737
424	-0.621278
426	-0.25474
428	-0.146012
430	-0.140838
432	-0.150597
434	-0.147586
436	-0.124952
438	-0.0947972
440	-0.0708966
442	-0.0549988
444	-0.0441915
446	-0.0316604
448	-0.0261093
450	-0.0210321
452	-0.0153078
454	-0.0096239
456	-0.00639639
458	-0.00325889
460	-0.00621515
462	-0.00168446
464	-0.00400407
466	-0.00320024
468	-0.000126403
470	0.00234378
472	-0.00347927
474	-0.0049907
476	-0.00239641
478	0.000757892
480	0.00309276
482	7.18531e-05
484	-0.00202906
486	-0.00284096
488	-0.000622865
490	-0.00115711
492	0.00363111
494	0.000369318
496	-0.00211323
498	0.000369528
500	-0.00171115
502	-0.00271305
504	0.00111504
506	-0.000728152
508	-0.000855751
510	0.00164483
512	0.00469316
514	0.0019115
516	0.000120184
518	0.000242227
520	0.00256215
522	0.00038703
524	0.00129191
526	-0.000407929
528	-0.000326381
530	-0.00364733
532	-0.00509886
534	-0.00579039
536	-0.211574
538	-0.883317
540	-1.41974
542	-1.19156
544	-0.640292
546	-0.284939
548	-0.176037
550	-0.170285
552	-0.174594
554	-0.168982
556	-0.142103
558	-0.116033
560	-0.0883342
562	-0.0600862
564	-0.0478581
566	-0.0403612
568	-0.0336346
570	-0.0267083
572	-0.0220529
574	-0.0177374
576	-0.0108029
578	-0.0096686
580	-0.00795461
582	-0.00707133
584	-0.00698805
586	-0.0051155
588	-0.000953133
590	-9.42698e-05
592	-0.00154213
594	0.000550002
596	-0.00121981
598	-0.00109993
600	-0.000227455
602	0.000223992
604	0.00261544
606	0.000703632
608	0.000164074
610	0.00108969
612	0.00107173
614	0.00155377
616	0.00173221
618	-0.00175212
620	-0.000256605
622	-0.00161734
624	0.00117193
626	7.75859e-05
628	0.00029587
630	0.00176533
632	0.000304848
634	0.00099436
636	-0.00300105
638	-0.00164597
640	-0.00191077
642	4.93649e-06
644	0.000720647
646	0.00345675
648	-0.00284696
650	-0.00460058
652	-0.00411376
654	-0.00312694
656	-0.17412
658	-0.762182
660	-1.27431
662	-1.1388
664	-0.664969
666	-0.33165
668	-0.229891
670	-0.222252
672	-0.215003
674	-0.204883
676	-0.183903
678	-0.140732
680	-0.100792
682	-0.0709401
684	-0.0538785
686	-0.0388263
688	-0.0315636
690	-0.0239209
692	-0.017777
694	-0.0135531
696	-0.0101186
698	-0.00855345
700	-0.00862825
702	-0.00770177
704	-0.00115529
706	0.00170196
708	-0.00213012
710	-0.000832153
712	-0.00207268
714	0.0014068
716	0.000777188
718	-0.000981581
720	0.000119052
722	0.00226297
724	0.00328689
726	-0.00124157
728	0.000587586
730	0.00156674
732	-4.01904e-05
734	-0.00118803
736	-0.00165824
738	-0.00249015
740	0.00108794
742	0.00159266
744	0.000916628
746	0.000599875
748	-0.00156591
750	-0.000811692
752	0.00141811
754	-0.00153144
756	-0.000970861
758	-0.00492438
760	-0.0021379
762	-0.000676545
764	-0.00186885
766	0.000718603
768	0.00359572
770	0.00180283
772	-0.00141054
774	-0.00283397
776	-0.136928
778	-0.630982
780	-1.10076
782	-1.03687
784	-0.641505
786	-0.34618
788	-0.251025
790	-0.253011
792	-0.248947
794	-0.231513
796	-0.206459
798	-0.167006
800	-0.126393
802	-0.0913508
804	-0.0700287
806	-0.0541969
808	-0.0416257
810	-0.0311945
812	-0.0235142
814	-0.015254
816	-0.0127242
818	-0.00903515
820	-0.00353608
822	-0.00479793
824	-0.00314001
826	-0.00294629
828	-0.00512851
830	-0.00126073
832	-0.00113683
834	-0.000222411
836	0.00205742
838	-0.00116819
840	-0.00210379
842	-0.00186005
844	-0.00100652
846	-0.00423487
848	-0.00153886
850	0.00206716
852	-0.00158329
854	-0.00264347
856	-0.0013686
858	0.000764197
860	0.00254699
862	0.00354981
864	0.00152265
866	0.00377547
868	0.00354826
870	-0.00173895
872	0.000806077
874	0.000646393
876	0.000789879
878	0.00218377
880	-0.000582348
882	-0.00211912
884	-0.000734976
886	0.000127642
888	-0.00258737
890	-0.00226238
892	0.00140806
894	-0.000775308
896	-0.100749
898	-0.499964
900	-0.91413
902	-0.887777
904	-0.588875
906	-0.351743
908	-0.277753
910	-0.295553
912	-0.299314
914	-0.281867
916	-0.25066
918	-0.206814
920	-0.158869
922	-0.113096
924	-0.0844434
926	-0.0685012
928	-0.0535214
930	-0.0348516
932	-0.0232734
934	-0.0195964
936	-0.0178196
938	-0.00991541
940	-0.00829124
942	-0.00770869
944	-0.00610746
946	-0.00249636
948	-0.00260816
950	-0.00427996
952	-0.00371337
954	-0.00335819
956	-0.00137307
958	0.00148934
960	-0.000608258
962	0.00173291
964	0.0008129
966	0.00114289
968	0.00125077
970	-0.000831352
972	0.00119561
974	0.00421162
976	0.00223763
978	0.00100195
980	-0.00171378
982	-0.000980305
984	0.000742252
986	-6.519e-05
988	-0.00464425
990	-0.00177338
992	-0.0027532
994	-0.00235388
996	0.00182545
998	0.00154361
1000	-0.00105831
1002	0.00246938
1004	0.00515654
1006	0.0043237
1008	0.00130016
1010	0.000406557
1012	-0.0196274
1014	-0.220572
1016	-0.587846
1018	-0.716831
1020	-0.533277
1022	-0.340822
1024	-0.266618
1026	-0.288705
1028	-0.317392
1030	-0.309109
1032	-0.276036
1034	-0.224564
1036	-0.172233
1038	-0.125902
1040	-0.093371
1042	-0.0662406
1044	-0.0485111
1046	-0.0382915
1048	-0.0334929
1050	-0.0268145
1052	-0.0206765
1054	-0.0159094
1056	-0.0117923
1058	-0.0140763
1060	-0.0111105
1062	-0.0112851
1064	-0.00536071
1066	-0.00271631
1068	-0.00109304
1070	-0.00744007
1072	-0.00389749
1074	-0.0042759
1076	-0.00344431
1078	-0.00187774
1080	0.00150761
1082	0.00127524
1084	0.00157534
1086	0.00137545
1088	0.00233188
1090	0.000457089
1092	-0.00266236
1094	-0.00288265
1096	-0.000542936
1098	-0.00158343
1100	-0.00463399
1102	-0.00438459
1104	-0.000705312
1106	0.000723969
1108	-0.00369662
1110	0.00409284
1112	0.00502241
1114	-0.000307581
1116	-0.00208757
1118	0.00114298
1120	0.00206379
1122	0.00621476
1124	-0.000583464
1126	0.000158311
1128	-0.0132893
1130	-0.142297
1132	-0.379254
1134	-0.47683
1136	-0.379316
1138	-0.251092
1140	-0.182677
1142	-0.193853
1144	-0.224157
1146	-0.228432
1148	-0.208076
1150	-0.174949
1152	-0.139603
1154	-0.103206
1156	-0.0719486
1158	-0.0347411
1160	-0.0245832
1162	-0.0238252
1164	-0.0450966
1166	-0.050408
1168	-0.043999
1170	-0.0387196
1172	-0.0289703
1174	-0.0229603
1176	-0.0153403
1178	-0.01003
1180	-0.00401941
1182	-0.00180513
1184	-0.00340968
1186	-0.000834236
1188	-5.45879e-05
1190	-0.00334369
1192	0.000464953
1194	0.000463823
1196	7.26917e-05
1198	0.000245186
1200	0.000947814
1202	-0.00347912
1204	-0.00541444
1206	-0.000539759
1208	-0.000494432
1210	0.00147154
1212	0.000207514
1214	-0.000977695
1216	-0.00203376
1218	-0.000517303
1220	-0.00327115
1222	0.000104997
1224	-2.63295e-05
1226	0.000429844
1228	-0.00340127
1230	0.00160082
1232	0.0022129
1234	-0.00214276
1236	-0.0012062
1238	0.00260083
1240	0.00230849
1242	0.00171615
1244	0.00224711
1246	-0.0132432
1248	-0.100127
1250	-0.226553
1252	-0.252838
1254	-0.173646
1256	-0.105464
1258	-0.0833383
1260	-0.0866785
1262	-0.0940287
1264	-0.0958527
1266	-0.0954459
1268	-0.0818166
1270	-0.0648233
1272	-0.04822
1274	-0.0412614
1276	-0.0272919
1278	-0.0172205
1280	-0.0186953
1282	-0.0167301
1284	-0.0159705
1286	-0.0129601
1288	-0.013048
1290	-0.0100027
1292	-0.0118673
1294	-0.0102983
1296	-0.00743849
1298	-0.00573731
1300	0.00165688
1302	0.000251068
1304	-0.00212104
1306	-0.00252223
1308	0.00749801
1310	0.0235817
1312	0.00827545
1314	-0.00672706
1316	0.00253748
1318	0.00287429
1320	0.00328024
1322	0.00333619
1324	-0.00146972
1326	-0.00558307
1328	0.0008267
1330	0.00218582
1332	-0.000325064
1334	0.000639493
1336	0.00119906
1338	0.00523766
1340	0.00180297
1342	-0.00531172
1344	-0.00468074
1346	-0.00383971
1348	0.000102536
1350	-0.00368658
1352	-0.0055657
1354	-0.00305102
1356	0.00215396
1358	-0.00159246
1360	-0.00367494
1362	-0.0225974
1364	-0.103315
1366	-0.171105
1368	-0.146366
1370	-0.0833133
1372	-0.0410506
1374	-0.0293728
1376	-0.0273375
1378	-0.0238333
1380	-0.0173054
1382	-0.0140075
1384	-0.0145343
1386	-0.00877373
1388	-0.0053541
1390	-0.00920088
1392	-0.00145766
1394	0.00711106
1396	0.00645696
1398	-0.0023479
1400	-6.92949e-05
1402	0.00754931
1404	0.0120135
1406	0.00964478
1408	0.00799915
1410	0.016508
1412	0.0152468
1414	-0.00713614
1416	-0.0133443
1418	-0.00405641
1420	0.00314093
1422	0.00572827
1424	0.00851951
1426	0.0113422
1428	-0.000138491
1430	-0.00746805
1432	0.0112824
1434	0.0248405
1436	0.021052
1438	-0.0239068
1440	-0.0305659
1442	-0.00290495
1444	0.0126545
1446	0.0169928
1448	0.00175122
1450	0.00663158
1452	0.00208193
1454	-0.00495114
1456	-0.00911224
1458	-0.00749335
1460	-0.0102476
1462	-0.00920188
1464	-0.00537811
1466	-0.00380652
1468	-0.00492493
1470	-0.0146076
1472	-0.00293052
1474	0.00466918
1476	0.00143065
1478	-0.0209079
1480	-0.0897538
1482	-0.134554
1484	-0.104614
1486	-0.0449286
1488	-0.0161431
1490	-0.0114503
1492	-0.0123378
1494	-0.0150463
1496	-0.0337862
1498	-0.0382162
1500	-0.0461781
1502	-0.0606401
1504	-0.0388228
1506	-0.0136165
1508	-0.0046402
1510	0.000490135
1512	-0.000616092
1514	0.0050282
1516	0.026574
1518	0.0178597
1520	-0.010192
1522	-0.0219878
1524	-0.00266367
1526	0.0188506
1528	0.0128949
1530	0.00254095
1532	-0.00197264
1534	-0.00136936
1536	-0.0045449
1538	-0.00929045
1540	-0.00555104
1542	0.00187643
1544	0.0073845
1546	-0.000946061
1548	-0.00358662
1550	0.00101472
1552	-0.000543434
1554	-0.00184078
1556	-0.00340608
1558	0.000678628
1560	0.00545591
1562	0.010974
1564	0.00358296
1566	0.00643465
1568	0.00638633
1570	-0.0064194
1572	-0.00150427
1574	-0.000778394
1576	0.00198986
1578	0.00664811
1580	-0.000331586
1582	-0.00652052
1584	-0.00484893
1586	-0.000705429
1588	0.000438069
1590	0.00153318
1592	-0.00159106
1594	-0.0236349
1596	-0.0770269
1598	-0.135069
1600	-0.11798
1602	-0.0468298
1604	-0.00568949
1606	0.00588236
1608	0.00307421
1610	-0.00257275
1612	-0.00517911
1614	-0.00692985
1616	0.0028498
1618	0.00119946
1620	-0.00126855
1622	0.00341569
1624	0.00406721
1626	0.000583694
1628	-0.000679823
1630	-0.00609892
1632	-0.00556938
1634	-0.00124969
1636	0.0132711
1638	0.0237919
1640	0.00778319
1642	-0.0113151
1644	-0.0113335
1646	-0.00552192
1648	0.00284966
1650	0.0132308
1652	0.0162116
1654	-0.0116536
1656	-0.0197396
1658	-0.00315559
1660	0.0011655
1662	0.00651762
1664	0.0150468
1666	0.00850817
1668	-9.04507e-05
1670	0.0223886
1672	0.0136402
1674	-0.000808862
1676	-0.00813113
1678	-0.0114634
1680	0.0017257
1682	0.00679846
1684	-0.011809
1686	-0.0126758
1688	-0.00954259
1690	-0.00431
1692	-0.00120802
1694	0.00102397
1696	0.000876766
1698	0.0109796
1700	0.0346037
1702	0.0244992
1704	0.00219472
1706	0.00905347
1708	0.0173423
1710	-0.0122974
1712	-0.0494454
1714	-0.0993534
1716	-0.111339
1718	-0.0609436
1720	-0.0178374
1722	-0.00817971
1724	-0.002792
1726	-0.00791193
1728	-0.0187317
1730	-0.0106105
1732	-0.0208179
1734	-0.0205053
1736	-0.0112308
1738	0.00198391
1740	0.00911937
1742	0.013886
1744	0.00571261
1746	-0.0111593
1748	-0.0203009
1750	-0.010952
1752	0.0108078
1754	0.0260976
1756	-0.00833145
1758	-0.0235703
1760	0.0135412
1762	0.0178134
1764	-0.0161444
1766	-0.0233015
1768	-0.0098384
1770	-0.00207166
1772	-0.0118076
1774	-0.0135835
1776	-0.00186658
1778	0.00589539
1780	0.00787436
1782	0.0151907
1784	0.0208671
1786	0.0143095
1788	-0.00370385
1790	-0.00534351
1792	-0.0104913
1794	-0.00400909
1796	0.000590123
1798	-0.000855905
1800	-0.00319059
1802	-0.012794
1804	-0.00500732
1806	0.00942526
1808	0.00673164
1810	0.00667757
1812	0.0126222
1814	0.00640678
1816	-0.0191936
1818	-0.0235632
1820	-0.00599308
1822	-0.00459406
1824	-0.000575026
1826	0.00634302
1828	-0.0399793
1830	-0.0977819
1832	-0.115116
1834	-0.0790491
1836	-0.0742135
1838	-0.0555282
1840	-0.030283
1842	-0.0287987
1844	-0.0289944
1846	-0.0289907
1848	-0.0235573
1850	-0.0138139
1852	-6.12376e-05
1854	-0.00537853
1856	-0.0132462
1858	-0.0121741
1860	-0.00835211
1862	-0.00641051
1864	-0.0011589
1866	-0.00101752
1868	-0.00185627
1870	0.00451495
1872	0.00448597
1874	-0.000893008
1876	0.0124279
1878	0.0227589
1880	-0.00545022
1882	-0.00913929
1884	-0.00260835
1886	-0.00162733
1888	0.00694376
1890	0.0194449
1892	0.0154362
1894	-0.0131524
1896	-0.0249708
1898	-0.0165291
1900	-0.0133772
1902	-0.00507466
1904	0.00937792
1906	0.0272015
1908	0.0130858
1910	0.00136014
1912	-0.00335364
1914	-0.00178742
1916	-0.0241003
1918	-0.0224424
1920	-0.0104944
1922	0.0222558
1924	0.0021761
1926	-0.0146219
1928	-0.0125282
1930	-0.0132544
1932	-0.00478585
1934	0.00738273
1936	0.0176247
1938	0.0310901
1940	0.0376455
1942	0.0189886
1944	0.000791786
1946	-0.0385615
1948	-0.109541
1950	-0.13713
1952	-0.0776835
1954	0.00812368
1956	0.0345486
1958	0.00994693
1960	0.00156522
1962	-0.00736934
1964	-0.00277743
1966	0.00133235
1968	-0.00182513
1970	-0.00139261
1972	-0.00517118
1974	-0.000473481
1976	0.00779148
1978	-0.0016691
1980	-0.00487968
1982	0.000231793
1984	0.0045435
1986	0.0151858
1988	0.00760908
1990	-0.00228765
1992	-0.00553364
1994	0.00195048
1996	-0.0164354
1998	-0.0139811
2000	-0.0047869
2002	6.68279e-05
2004	0.00307046
2006	-0.00205636
2008	-0.00224407
2010	-0.00733178
2012	0.0114688
2014	0.011649
2016	-0.00660164
2018	-0.0129443
2020	-0.00492687
2022	-0.00772241
2024	-0.00826863
2026	-0.003056
2028	0.00216398
2030	0.000953955
2032	0.008211
2034	0.00355728
2036	-0.0053675
2038	-0.010045
2040	-0.00166251
2042	0.00808708
2044	0.00562581
2046	-0.00276643
2048	-0.0172514
2050	-0.0213064
2052	0.013176
2054	0.0412376
2056	-0.0217516
2058	-0.042773
2060	-0.0319545
2062	-0.0331282
2064	-0.0674926
2066	-0.0835477
2068	-0.0457551
2070	-0.0030925
2072	0.00298813
2074	0.00236794
2076	-0.0101628
2078	-0.0236757
2080	-0.0168686
2082	-0.00597328
2084	0.00116121
2086	0.00681526
2088	0.000417243
2090	-0.00221077
2092	0.00279961
2094	0.000399189
2096	-0.00502159
2098	-0.00594431
2100	-0.00887703
2102	-0.00739106
2104	6.42057e-05
2106	-0.00594071
2108	-0.00255674
2110	0.00134723
2112	0.00146101
2114	0.000144666
2116	-0.0061216
2118	-0.00373722
2120	-0.00175285
2122	0.00127268
2124	0.012869
2126	0.0307455
2128	0.0229747
2130	0.000773909
2132	0.00497461
2134	0.0175864
2136	0.0120483
2138	-6.85162e-05
2140	-0.0202953
2142	-0.0140523
2144	-0.0292493
2146	-0.0364463
2148	-0.023664
2150	-0.00517172
2152	-0.00439896
2154	-0.00449582
2156	-0.00834258
2158	-0.00313629
2160	0.00232
2162	0.00942932
2164	0.0249514
2166	0.0422036
2168	0.0278034
2170	0.00684326
2172	-0.013183
2174	-0.0142954
2176	-0.0208478
2178	-0.024353
2180	-0.074708
2182	-0.10738
2184	-0.079298
2186	-0.0304761
2188	-0.00413789
2190	0.00984053
2192	0.0141618
2194	0.00496639
2196	0.002151
2198	-0.00736887
2200	-0.0143284
2202	0.000594365
2204	0.00294024
2206	-0.000663883
2208	-0.00305985
2210	-0.0102743
2212	0.0214465
2214	0.0406404
2216	0.0295443
2218	-0.0156279
2220	-0.0310752
2222	-0.010068
2224	0.00156139
2226	0.0016508
2228	0.00432845
2230	0.0160349
2232	0.0473742
2234	0.061675
2236	-0.0112943
2238	-0.0488411
2240	-0.0287075
2242	-0.010753
2244	-0.00808697
2246	-0.00463092
2248	0.0056769
2250	0.00553505
2252	0.000893778
2254	0.0191037
2256	0.00864353
2258	-0.00833548
2260	-0.0168343
2262	-0.00541272
2264	0.0202395
2266	0.0219217
2268	-0.00428561
2270	-0.0171428
2272	-0.0147799
2274	-0.000166858
2276	0.00992619
2278	0.0136691
2280	0.00568205
2282	-0.00127517
2284	-0.00374276
2286	0.00933965
2288	-0.00318861
2290	0.00827292
2292	0.0279541
2294	0.0247642
2296	-0.0025357
2298	-0.0729472
2300	-0.0939792
2302	-0.0436618
2304	-0.0244867
2306	-0.0175715
2308	-0.00589888
2310	-0.0155873
2312	-0.0214265
2314	-0.0144091
2316	-0.0114918
2318	-0.00504784
2320	0.0124146
2322	0.0114159
2324	0.0044227
2326	0.00459946
2328	0.0183319
2330	0.0110023
2332	7.14762e-05
2334	0.00267477
2336	-0.00752193
2338	-0.0108737
2340	-0.00940811
2342	0.000336322
2344	-0.00049596
2346	-0.00822824
2348	-0.0205154
2350	-0.00995524
2352	-0.0186859
2354	-0.0213823
2356	0.00321124
2358	0.0147221
2360	0.00838136
2362	0.00530034
2364	0.0070273
2366	0.00860425
2368	0.00707075
2370	-0.00095306
2372	-0.00294685
2374	0.0113996
2376	0.0195961
2378	0.00473315
2380	-0.00591939
2382	-0.00011187
2384	-0.000223319
2386	0.0155652
2388	0.00833437
2390	-0.012226
2392	-0.00552635
2394	0.00494404
2396	0.00229443
2398	0.0039851
2400	0.00206602
2402	-0.011513
2404	-0.0086819
2406	0.00401924
2408	0.00873045
2410	-0.00103827
2412	-0.00659698

## Sheet: Contents
Figure S4F
Raw data of the isothermal titration of CEP192 468-533 to phosphorylated Aurora-A CAKD
Microcal Origin was used for fitting the data
