# Supplementary material for: CEP192 localises mitotic Aurora-A activity by priming its interaction with TPX2
Source: EMBO J. 2024 Sep 26;43(22):5381–420. doi: 10.1038/s44318-024-00240-z (PMC11574021; doi:10.1038/s44318-024-00240-z)
Supplement: Supplementary file 10 — EV and Appendix Figure Source Data [file 44318_2024_240_MOESM10_ESM.zip › Appendix/S4/S4F/Source_Data_Fig_S4F_CEP192_ITC_Fit_Phos_AuroraA.xlsx]

## Sheet: Raw data
DH	INJV	Xt	Mt	XMt	NDH	DY	Fit
-2.6472	0.5	0	0.025	0.0246852			-22676.4
-11.6714	2	0.000615611	0.0249384	0.124034	-22095.8	557.09	-22652.9
-11.9302	2	0.00306286	0.0246937	0.224355	-22613.4	-11.0832	-22602.3
-11.9904	2	0.00548579	0.0244514	0.325649	-22733.7	-208.069	-22525.7
-11.954	2	0.00788441	0.0242114	0.427916	-22661.1	-257.058	-22404
-11.878	2	0.0102587	0.0239737	0.531155	-22509	-313.045	-22196
-11.5	2	0.0126087	0.0237383	0.635366	-21753.1	44.574	-21797.7
-11.131	2	0.0149344	0.0235051	0.740551	-21015	-113.767	-20901.2
-9.59172	2	0.0172357	0.0232742	0.846707	-17936.4	545.327	-18481.8
-7.03641	2	0.0195128	0.0230455	0.953837	-12825.8	-351.756	-12474.1
-3.41431	2	0.0217655	0.0228189	1.06194	-5581.62	-68.7984	-5512.82
-1.41638	2	0.0239939	0.0225945	1.17101	-1585.76	672.67	-2258.43
-1.30659	2	0.026198	0.0223721	1.28106	-1366.18	-259.846	-1106.33
-0.82102	2	0.0283778	0.0221518	1.39208	-395.04	238.287	-633.326
-0.926053	2	0.0305333	0.0219336	1.50407	-605.105	-202.709	-402.397
-1.28477	2	0.0326645	0.0217173	1.61704	-1322.53	-1048.42	-274.11
-0.600067	2	0.0347713	0.0215031	1.73097	46.8657	242.664	-195.798
-0.737111	2	0.0368538	0.0212908	1.84588	-227.223	-82.754	-144.469
-0.53354	2	0.0389121	0.0210804	1.96177	179.919	288.815	-108.896
-0.422033	2	0.040946	0.020872	2.07862	402.934	486.033	-83.099
		0.0429555	0.0206654

## Sheet: Contents
Figure S4F
Data used to plot the isothermal titration of CEP192 468-533 to phosphorylated Aurora-A CAKD
Microcal Origin was used for fitting the data
