# Supplementary material for: CEP192 localises mitotic Aurora-A activity by priming its interaction with TPX2
Source: EMBO J. 2024 Sep 26;43(22):5381–420. doi: 10.1038/s44318-024-00240-z (PMC11574021; doi:10.1038/s44318-024-00240-z)
Supplement: Supplementary file 10 — EV and Appendix Figure Source Data [file 44318_2024_240_MOESM10_ESM.zip › Appendix/S6/S6D/Source data_Appendix Figure S6D_Numerical values.xlsx]

## Sheet: S6D CEP192 intensity
Source Data Appendix Figure S6D
S6D CEP192 intensity
CEP192 centrosomal intensity measured using a 20pixel diameter circle										Plotted value												Plotted value
Repeat 1												Repeat 2
RCon-1			Mean pixel		Background	Background	Corrected Mean	Corrected	Average per cell	Average per cell		RCon-1			Mean pixel		Background	Background	Corrected Mean	Corrected	Average per cell	Average per cell
Image	Cell	Area	intensity	Intensity	mean pixel	intensity	Pixel intensity	Intensity	Mean Pixel	Intensity		Image	Cell	Area	intensity	Intensity	mean pixel	intensity	Pixel intensity	Intensity	Mean Pixel	Intensity
10	1	316	139.927	44217	54.582	17248	85.345	26969				13	1	316	124.241	39260	28.206	8913	96.035	30347
		316	138.877	43885	58.623	18525	80.254	25360	82.7995	26164.5				316	102.816	32490	29.671	9376	73.145	23114	84.59	26730.5
9	1	316	105.968	33486	32.19	10172	73.778	23314				12	1	316	95.491	30175	29.88	9442	65.611	20733
		316	128.408	40577	31.668	10007	96.74	30570	85.259	26942				316	134.775	42589	30.301	9575	104.474	33014	85.0425	26873.5
8	1	316	89.006	28126	20.054	6337	68.952	21789				11	1	316	65.886	20820	32.408	10241	33.478	10579
		316	107.712	34037	19.184	6062	88.528	27975	78.74	24882				316	104.174	32919	31.443	9936	72.731	22983	53.1045	16781
7	1	316	79.918	25254	51.88	16394	28.038	8860				10	1	316	88.07	27830	15.022	4747	73.048	23083
		316	84.62	26740	51.269	16201	33.351	10539	30.6945	9699.5				316	92.585	29257	15.307	4837	77.278	24420	75.163	23751.5
6	1	316	116.747	36892	30.911	9768	85.836	27124				9	1	316	135.228	42732	29.158	9214	106.07	33518
		316	122	38552	31.085	9823	90.915	28729	88.3755	27926.5				316	127.772	40376	29.962	9468	97.81	30908	101.94	32213
5	1	316	118.604	37479	40.193	12701	78.411	24778				8	1	316	140.975	44548	30.585	9665	110.39	34883
		316	161.949	51176	42.532	13440	119.417	37736	98.914	31257				316	139.405	44052	29.848	9432	109.557	34620	109.974	34751.5
4	1	316	154.43	48800	58.703	18550	95.727	30250				7	1	316	115.111	36375	37.981	12002	77.13	24373
		316	137.032	43302	62.193	19653	74.839	23649	85.283	26949.5				316	155.902	49265	39.671	12536	116.231	36729	96.6805	30551
3	1	316	102.563	32410	33.528	10595	69.035	21815				6	1	316	152.867	48306	26.522	8381	126.345	39925
		316	134.769	42587	36.456	11520	98.313	31067	83.674	26441				316	142.75	45109	26.56	8393	116.19	36716	121.267	38320.5
2	1	316	123.984	39179	39.006	12326	84.978	26853				5	1	316	118.307	37385	21.405	6764	96.902	30621
		316	119.706	37827	37.161	11743	82.545	26084	83.7615	26468.5				316	111.316	35176	18.696	5908	92.62	29268	94.761	29944.5
1	1	316	64.361	20338	20.481	6472	43.88	13866					2	316	126.32	39917	26.016	8221	100.304	31696
		316	56.035	17707	22.006	6954	34.029	10753	38.9545	12309.5				316	145.006	45822	26.525	8382	118.481	37440	109.392	34568
												4	1	316	173.196	54730	38.668	12219	134.528	42511
														316	165.373	52258	36.956	11678	128.417	40580	131.472	41545.5
												3	1	316	92.301	29167	29.778	9410	62.523	19757
														316	113.981	36018	29.981	9474	84	26544	73.2615	23150.5
													2	316	142.32	44973	40.095	12670	102.225	32303
														316	146.484	46289	40.12	12678	106.364	33611	104.294	32957
												2	1	316	137.981	43602	24.88	7862	113.101	35740
														316	156.978	49605	25.13	7941	131.848	41664	122.475	38702
												1	1	316	158.142	49973	32.873	10388	125.269	39585
														316	163.206	51573	31.851	10065	131.355	41508	128.312	40546.5
RΔ11-1			Mean pixel		Background	Background	Corrected Mean	Corrected	Average per cell	Average per cell		RΔ11-1			Mean pixel		Background	Background	Corrected Mean	Corrected	Average per cell	Average per cell
Image	Cell	Area	intensity	Intensity	mean pixel	intensity	Pixel intensity	Intensity	Mean Pixel	Intensity		Image	Cell	Area	intensity	Intensity	mean pixel	intensity	Pixel intensity	Intensity	Mean Pixel	Intensity
11	1	316	110.636	34961	51.013	16120	59.623	18841				10	1	316	155.051	48996	32.655	10319	122.396	38677
		316	120.421	38053	53.449	16890	66.972	21163	63.2975	20002				316	135.661	42869	33.984	10739	101.677	32130	112.036	35403.5
10	1	316	112.722	35620	61.703	19498	51.019	16122				9	1	316	183.209	57894	40.592	12827	142.617	45067
		316	137.839	43557	63.108	19942	74.731	23615	62.875	19868.5				316	128.373	40566	39.291	12416	89.082	28150	115.85	36608.5
9	1	316	120.13	37961	58.443	18468	61.687	19493					2	316	145.449	45962	29.835	9428	115.614	36534
		316	144.051	45520	60.475	19110	83.576	26410	72.6315	22951.5				316	150.285	47490	32.772	10356	117.513	37134	116.564	36834
8	1	316	131.278	41484	34.057	10762	97.221	30722				8	1	316	160.712	50785	34.199	10807	126.513	39978
		316	143.437	45326	35.782	11307	107.655	34019	102.438	32370.5				316	146.494	46292	34.763	10985	111.731	35307	119.122	37642.5
7	1	316	79.313	25063	30.396	9605	48.917	15458				7	1	316	125.456	39644	29.734	9396	95.722	30248
		316	103.158	32598	31.782	10043	71.376	22555	60.1465	19006.5				316	142.601	45062	29.848	9432	112.753	35630	104.238	32939
6	1	316	88.87	28083	30.038	9492	58.832	18591				6	1	316	148.867	47042	23.984	7579	124.883	39463
		316	83.111	26263	26.373	8334	56.738	17929	57.785	18260				316	134.253	42424	27.019	8538	107.234	33886	116.058	36674.5
	2	316	144.028	45513	38.661	12217	105.367	33296					2	316	135.978	42969	29.579	9347	106.399	33622
		316	111.335	35182	39.041	12337	72.294	22845	88.8305	28070.5				316	167.13	52813	28.57	9028	138.56	43785	122.48	38703.5
5	1	316	122.016	38557	41.775	13201	80.241	25356				5	1	316	124.19	39244	20.715	6546	103.475	32698
		316	125.576	39682	40.867	12914	84.709	26768	82.475	26062				316	120.003	37921	19.854	6274	100.149	31647	101.812	32172.5
4	1	316	80.737	25513	26.899	8500	53.838	17013					2	316	136	42976	30.56	9657	105.44	33319
		316	76.244	24093	21.684	6852	54.56	17241	54.199	17127				316	123.323	38970	29.465	9311	93.858	29659	99.649	31489
3	1	316	111.354	35188	48.092	15197	63.262	19991				4	1	316	177.718	56159	42.965	13577	134.753	42582
		316	129.968	41070	46.753	14774	83.215	26296	73.2385	23143.5				316	155.873	49256	41.453	13099	114.42	36157	124.586	39369.5
2	1	316	104.196	32926	31.87	10071	72.326	22855				3	1	316	137.377	43411	28.68	9063	108.697	34348
		316	133.117	42065	34.763	10985	98.354	31080	85.34	26967.5				316	119.361	37718	31.627	9994	87.734	27724	98.2155	31036
1	1	316	95.193	30081	15.975	5048	79.218	25033					2	316	117.535	37141	17.472	5521	100.063	31620
		316	89.744	28359	15.035	4751	74.709	23608	76.9635	24320.5				316	107.139	33856	19.313	6103	87.826	27753	93.9445	29686.5
												2	1	316	124.633	39384	34.62	10940	90.013	28444
														316	126.595	40004	31.415	9927	95.18	30077	92.5965	29260.5
													2	316	158.782	50175	40.009	12643	118.773	37532
														316	152.307	48129	42.547	13445	109.76	34684	114.267	36108
													3	316	159.006	50246	33.187	10487	125.819	39759
														316	158.104	49961	30.326	9583	127.778	40378	126.799	40068.5
												1	1	316	161.377	50995	32.547	10285	128.83	40710
														316	136.563	43154	32.047	10127	104.516	33027	116.673	36868.5
Below is an indepedently completed biological replicate using different RCon and RΔ11 clones.
RCon-2			Mean pixel		Background	Background	Corrected Mean	Corrected	Average per cell	Average per cell		RCon-2			Mean pixel		Background	Background	Corrected Mean	Corrected	Average per cell	Average per cell
Image	Cell	Area	intensity	Intensity	mean pixel	intensity	Pixel intensity	Intensity	Mean Pixel	Intensity		Image	Cell	Area	intensity	Intensity	mean pixel	intensity	Pixel intensity	Intensity	Mean Pixel	Intensity
14	1	316	133.218	42097	19.509	6165	113.709	35932				12	1	316	168.313	53187	20.063	6340	148.25	46847
		316	163.389	51631	20.203	6384	143.186	45247	128.447	40589.5				316	180.554	57055	20.896	6603	159.658	50452	153.954	48649.5
	2	316	103.978	32857	20.348	6430	83.63	26427					2	316	182.775	57757	23.358	7381	159.417	50376
		316	135.256	42741	21.066	6657	114.19	36084	98.91	31255.5				316	179.649	56769	23.291	7360	156.358	49409	157.887	49892.5
13	1	316	90.405	28568	24.377	7703	66.028	20865				11	1	316	126.225	39887	25.332	8005	100.893	31882
		316	116.07	36678	23.991	7581	92.079	29097	79.0535	24981				316	141.373	44674	27.826	8793	113.547	35881	107.22	33881.5
12	1	316	141.057	44574	31.402	9923	109.655	34651					2	316	120.978	38229	25.639	8102	95.339	30127
		316	159.307	50341	31.595	9984	127.712	40357	118.683	37504				316	118.775	37533	27.278	8620	91.497	28913	93.418	29520
11	1	316	148.75	47005	25.31	7998	123.44	39007				10	1	316	163.484	51661	29.975	9472	133.509	42189
		316	168.633	53288	25.905	8186	142.728	45102	133.084	42054.5				316	146.953	46437	28.82	9107	118.133	37330	125.821	39759.5
10	1	316	129.032	40774	20.025	6328	109.007	34446				9	1	316	81.07	25618	15.864	5013	65.206	20605
		316	135.285	42750	20.864	6593	114.421	36157	111.714	35301.5				316	96.516	30499	15.937	5036	80.579	25463	72.8925	23034
9	1	316	115.427	36475	28.557	9024	86.87	27451				8	1	316	171.589	54222	21.892	6918	149.697	47304
		316	117.168	37025	28.304	8944	88.864	28081	87.867	27766				316	133.459	42173	22.611	7145	110.848	35028	130.273	41166
8	1	316	150.633	47600	19.453	6147	131.18	41453				7	1	316	117.019	36978	26.225	8287	90.794	28691
		316	140.481	44392	19.519	6168	120.962	38224	126.071	39838.5				316	135.633	42860	24.56	7761	111.073	35099	100.934	31895
7	1	316	158.614	50122	25.968	8206	132.646	41916				6	1	316	142.487	45026	26.924	8508	115.563	36518
		316	107.168	33865	25.652	8106	81.516	25759	107.081	33837.5				316	128.794	40699	25.332	8005	103.462	32694	109.513	34606
6	1	316	128.62	40644	35.959	11363	92.661	29281					2	316	150.418	47532	29.535	9333	120.883	38199
		316	132.149	41759	35.709	11284	96.44	30475	94.5505	29878				316	138.595	43796	28.092	8877	110.503	34919	115.693	36559
5	1	316	105.041	33193	17.256	5453	87.785	27740				5	1	316	114.275	36111	24.478	7735	89.797	28376
		316	145.111	45855	16.563	5234	128.548	40621	108.166	34180.5				316	154.035	48675	26.468	8364	127.567	40311	108.682	34343.5
4	1	316	115.345	36449	24.633	7784	90.712	28665				4	1	316	187.703	59314	34.585	10929	153.118	48385
		316	151.222	47786	24.082	7610	127.14	40176	108.926	34420.5				316	146.108	46170	26.665	8426	119.443	37744	136.281	43064.5
3	1	316	172.617	54547	24.513	7746	148.104	46801				3	1	316	133.386	42150	22.832	7215	110.554	34935
		316	135.535	42829	24.528	7751	111.007	35078	129.555	40939.5				316	136.427	43111	25.728	8130	110.699	34981	110.626	34958
	2	316	136.269	43061	28.484	9001	107.785	34060				2	1	316	93.854	29658	17.161	5423	76.693	24235
		316	153.636	48549	29.133	9206	124.503	39343	116.144	36701.5				316	80.902	25565	16.886	5336	64.016	20229	70.3545	22232
2	1	316	180.32	56981	34.104	10777	146.216	46204				1	1	316	150.044	47414	26.206	8281	123.838	39133
		316	122.794	38803	34.816	11002	87.978	27801	117.097	37002.5				316	150.541	47571	24.275	7671	126.266	39900	125.052	39516.5
1	1	316	108.19	34188	28.62	9044	79.57	25144
		316	117.756	37211	27.516	8695	90.24	28516	84.905	26830
RΔ11-2			Mean pixel		Background	Background	Corrected Mean	Corrected	Average per cell	Average per cell		RΔ11-2			Mean pixel		Background	Background	Corrected Mean	Corrected	Average per cell	Average per cell
Image	Cell	Area	intensity	Intensity	mean pixel	intensity	Pixel intensity	Intensity	Mean Pixel	Intensity		Image	Cell	Area	intensity	Intensity	mean pixel	intensity	Pixel intensity	Intensity	Mean Pixel	Intensity
13	1	316	99.085	31311	28.171	8902	70.914	22409				13	1	316	112.668	35603	34.323	10846	78.345	24757
		316	150.797	47652	29.864	9437	120.933	38215	95.9235	30312				316	102.902	32517	31.557	9972	71.345	22545	74.845	23651
12	1	316	81.383	25717	32.348	10222	49.035	15495				12	1	316	145.37	45937	28.187	8907	117.183	37030
		316	112.114	35428	33.241	10504	78.873	24924	63.954	20209.5				316	123.142	38913	27.63	8731	95.512	30182	106.347	33606
	2	316	147.389	46575	40.066	12661	107.323	33914				11	1	316	105.589	33366	19.861	6276	85.728	27090
		316	165.899	52424	43.778	13834	122.121	38590	114.722	36252				316	107.256	33893	20.826	6581	86.43	27312	86.079	27201
11	1	316	103.835	32812	50.915	16089						10	1	316	120.528	38087	35.114	11096	85.414	26991
		316	76.453	24159	52.415	16563								316	132.769	41955	36.351	11487	96.418	30468	90.916	28729.5
10	1	316	118.434	37425	25.228	7972	93.206	29453				9	1	316	119.839	37869	25.073	7923	94.766	29946
		316	96.848	30604	23.57	7448	73.278	23156	83.242	26304.5				316	135.81	42916	25.835	8164	109.975	34752	102.37	32349
9	1	316	99.456	31428	37.44	11831	62.016	19597				8	1	316	116.88	36934	26.566	8395	90.314	28539
		316	105.206	33245	35.82	11319	69.386	21926	65.701	20761.5				316	106.642	33699	26.94	8513	79.702	25186	85.008	26862.5
	2	316	94.554	29879	30.342	9588	64.212	20291				7	1	316	141.563	44734	21.253	6716	120.31	38018
		316	116.519	36820	30.25	9559	86.269	27261	75.2405	23776				316	156.535	49465	23.816	7526	132.719	41939	126.514	39978.5
8	1	316	146.627	46334	35.408	11189	111.219	35145				6	1	316	88.405	27936	18.877	5965	69.528	21971
		316	154.69	48882	35.525	11226	119.165	37656	115.192	36400.5				316	124.168	39237	19.566	6183	104.602	33054	87.065	27512.5
7	1	316	134.927	42637	25.715	8126	109.212	34511				5	1	316	130.31	41178	21.522	6801	108.788	34377
		316	132.31	41810	25.949	8200	106.361	33610	107.786	34060.5				316	121.041	38249	19.617	6199	101.424	32050	105.106	33213.5
6	1	316	136.807	43231	37.367	11808	99.44	31423				4	1	316	128.459	40593	19.282	6093	109.177	34500
		316	125.114	39536	37.497	11849	87.617	27687	93.5285	29555				316	138.184	43666	17.823	5632	120.361	38034	114.769	36267
5	1	316	97.152	30700	27.576	8714	69.576	21986				3	1	316	119.193	37664	41.513	13118	77.68	24546
		316	121.655	38443	27.813	8789	93.842	29654	81.709	25820				316	126.468	39964	39.642	12527	86.826	27437	82.253	25991.5
4	1	316	123.019	38874	30.155	9529	92.864	29345				2	1	316	110.832	35023	23.845	7535	86.987	27488
		316	111.481	35228	29.88	9442	81.601	25786	87.2325	27565.5				316	98.041	30981	23.557	7444	74.484	23537	80.7355	25512.5
3	1	316	94.187	29763	25.184	7958	69.003	21805				1	1	316	153.953	48649	33.358	10541	120.595	38108
		316	117.275	37059	25.453	8043	91.822	29016	80.4125	25410.5				316	140.377	44359	32.839	10377	107.538	33982	114.067	36045
2	1	316	120.503	38079	25.538	8070	94.965	30009
		316	124.101	39216	26.209	8282	97.892	30934	96.4285	30471.5
1	1	316	137.921	43583	45.627	14418	92.294	29165
		316	132.766	41954	46.294	14629	86.472	27325	89.383	28245
