# Supplementary material for: CEP192 localises mitotic Aurora-A activity by priming its interaction with TPX2
Source: EMBO J. 2024 Sep 26;43(22):5381–420. doi: 10.1038/s44318-024-00240-z (PMC11574021; doi:10.1038/s44318-024-00240-z)
Supplement: Supplementary file 10 — EV and Appendix Figure Source Data [file 44318_2024_240_MOESM10_ESM.zip › Appendix/S6/S6I/Source data_Appendix Figure S6I_Numerical values.xlsx]

## Sheet: S6I Rep 1
Source data Appendix Figure S6I
S6I Area of nuclear DAPI signal
Repeat 1
UCon					UΔ11-1					UΔ11-2						UΔ11-3
Image	Cell	Area pixels2	Area µm2		Image	Cell	Area pixels2	Area µm2		Image	Cell	Area pixels2	Area µm2			Image	Cell	Area	Area in um2
1	1	31195	131.718		1	1	36290	153.231		1	1	43164	182.256			1	1	34061	143.819
	2	22244	93.9231			2	39783	167.98			2	57121	241.188				2	54963	232.076
	3	22585	95.3629			3	36892	155.773			3	30918	130.548				3	40366	170.441
	4	26943	113.764			4	14119	59.6161			4	34329	144.951				4	37359	157.745
	6	20015	84.5113			5	32414	136.865			5	37144	156.837				5	33290	140.564
	7	24734	104.437			6	15112	63.8089			6	45039	190.173				6	38790	163.787
	8	17291	73.0095			7	20088	84.8196			7	42163	178.029				7	39712	167.68
	9	18386	77.6331			8	29683	125.334			8	37352	157.715			2	1	44108	186.242
2	1	27637	116.694			9	61831	261.075			9	47400	200.142				2	44122	186.301
	2	30868	130.337			10	56906	240.28			10	47436	200.294				3	49677	209.756
	3	14028	59.2318			11	87755	370.537			11	24107	101.789				4	34430	145.377
	4	26535	112.041			12	66844	282.242			12	23268	98.2468				5	32007	135.146
	5	14098	59.5274			13	80534	340.047			13	33842	142.894				6	36234	152.994
	6	25909	109.398		2	1	31361	132.419			14	54305	229.297				7	88823	375.046
	7	25221	106.493			2	26577	112.219			15	41288	174.334			3	1	31646	133.622
	8	25854	109.166			3	25229	106.527			16	17658	74.5591				2	35089	148.16
	9	20324	85.8161			4	22283	94.0877			17	39395	166.341				3	59062	249.383
	10	30741	129.801			5	16167	68.2635		2	1	76971	325.002				4	52690	222.478
3	1	30270	127.812			6	14387	60.7477			2	26856	113.397				5	29572	124.865
	2	20042	84.6253			7	22875	96.5874			3	24538	103.609				6	65920	278.341
	3	20359	85.9638			8	13244	55.9215			4	29995	126.651				7	33981	143.481
	4	34379	145.162			9	19329	81.6148			5	26332	111.184				8	73220	309.164
	5	19449	82.1215			10	32187	135.906			6	48786	205.994			4	1	36485	154.054
	6	31780	134.188			11	23819	100.573			7	51141	215.938				2	41830	176.623
	7	41858	176.741			12	13227	55.8497			8	63149	266.64				3	26870	113.456
	8	22605	95.4474			13	13351	56.3733		3	1	42299	178.603				4	40453	170.809
	9	20793	87.7964		3	1	76405	322.613		4	1	25438	107.409				5	36532	154.253
	10	28412	119.967			2	68131	287.676			2	19744	83.3671				6	32555	137.46
	11	36408	153.729			3	27369	115.563		5	1	102728	433.759				7	25388	107.198
	12	26281	110.969		4	1	41448	175.01			2	54806	231.413			5	1	30248	127.719
4	1	24970	105.433			2	57965	244.751			3	39351	166.156				2	14511	61.2713
	2	18027	76.1172			3	33944	143.325			4	79221	334.503				3	23871	100.793
	3	27690	116.918			4	16998	71.7724			5	29900	126.25			6	1	26484	111.826
	4	26207	110.656			5	15716	66.3592			6	35425	149.579			7	1	31200	131.739
	5	31676	133.749			6	27905	117.826			7	56403	238.156				2	31546	133.2
	6	45056	190.244		5	1	39095	165.075			8	30962	130.734				3	36248	153.054
5	1	17858	75.4036			2	25979	109.694			9	33410	141.07				4	33000	139.339
	2	15132	63.8934			3	27760	117.214			10	45023	190.105				5	37563	158.606
	3	15753	66.5155		6	1	144898	611.817			11	35918	151.66				6	41266	174.242
	4	17272	72.9293			2	33343	140.787			12	35188	148.578				7	131311	554.448
	5	17360	73.3009			3	29628	125.101			13	58141	245.495
	6	21308	89.9709			4	30481	128.703		6	1	52737	222.677
	7	15988	67.5077		7	1	19794	83.5782			2	26702	112.747
	8	30846	130.244			2	15052	63.5556			3	47103	198.888
	9	14791	62.4535			3	36808	155.418			4	40391	170.547
	10	27787	117.328			4	21012	88.7211			5	58324	246.267
6	1	19988	84.3973			5	19243	81.2517			6	44046	185.98
	2	22635	95.574								7	53898	227.579
	3	23212	98.0104								8	69028	291.464
	4	21872	92.3523								9	48769	205.922
	5	23190	97.9175								10	98467	415.767
	6	128623	543.098								11	41640	175.821
7	1	14272	60.2621							7	1	48404	204.381
	2	24234	102.326								2	54786	231.328
	3	38875	164.146								3	61922	261.459
	4	28518	120.414								4	39245	165.708
	5	25056	105.796							8	1	35352	149.27
	6	22353	94.3833								2	33044	139.525
	7	25511	107.718								3	40845	172.464
	8	19274	81.3825								4	39258	165.763
	9	23324	98.4833								5	48500	204.786
	10	28721	121.272								6	36868	155.671

## Sheet: S6I Rep 2
Source data_EV Figure 4I				Source data Appendix Figure S6I
EV4I Area of nuclear DAPI signal				S6I Area of nuclear DAPI signal
Repeat 2
UCon					UΔ11-1					UΔ11-2						UΔ11-3
Image	Cell	Area pixels2	Area µm2		Image	Cell	Area pixels2	Area µm2		Image	Cell	Area pixels2	Area µm2			Image	Cell	Area	Area in um2
1	1	24036	101.49		1	1	66914	282.538		1	1	38561	162.82			1	1	56084	236.809
	2	19458	82.1595			2	42807	180.748			2	65241	275.474				2	49071	207.197
	3	23919	100.996			3	38061	160.709			3	41582	175.576				3	43652	184.316
	4	26385	111.408		2	1	44394	187.449			4	52679	222.432			2	1	38204	161.313
	5	19782	83.5275			2	64999	274.452		2	1	29870	126.123				2	30756	129.864
2	1	36066	152.285			3	45125	190.536			2	31811	134.319				3	26046	109.977
	2	14875	62.8082			4	67386	284.531			3	61354	259.061				4	32154	135.767
	3	8621	36.4013			5	41365	174.66			4	23412	98.8548				5	34910	147.404
	4	33558	141.695			6	16578	69.999			5	45719	193.044				6	35403	149.486
	5	20250	85.5036		3	1	21539	90.9463			6	32786	138.436				7	36836	155.536
	6	15139	63.9229			2	20183	85.2207		3	1	29989	126.626				8	47228	199.416
	7	30786	129.991			3	21689	91.5796			2	26351	111.264				9	50018	211.196
	8	27591	116.5			4	14265	60.2325			3	51073	215.651				10	34260	144.659
	9	23185	97.8964			5	32764	138.343			4	25624	108.195				11	61856	261.181
	10	20887	88.1933			6	62696	264.728		4	1	25497	107.659			3	1	46835	197.756
	11	28337	119.65			7	12944	54.6548			2	25916	109.428				2	25378	107.156
	12	16434	69.3909		4	1	113555	479.475			3	40135	169.466				3	31593	133.398
	13	23237	98.1159			2	29121	122.961		5	1	41000	173.118				4	32207	135.991
	14	22272	94.0413			3	22075	93.2095			2	37925	160.135				5	31646	133.622
3	1	26119	110.285			4	20151	85.0856			3	36281	153.193				6	54222	228.947
	2	24653	104.095			5	44111	186.254		6	1	64717	273.261				7	42116	177.831
	3	9278	39.1754			6	35506	149.921			2	52744	222.706				8	49215	207.805
	4	18223	76.9448		5	1	26070	110.078			3	33311	140.652				9	41553	175.453
4	1	16038	67.7189			2	39252	165.738			4	29051	122.665				10	45842	193.563
	2	23606	99.674			3	35293	149.021			5	34524	145.774				11	38696	163.39
	3	26284	110.982			4	24019	101.418			6	33324	140.707			4	1	46330	195.624
	4	13888	58.6407			5	30456	128.597			7	44930	189.712				2	32520	137.312
5	1	13947	58.8898			6	52743	222.702			8	51656	218.112				3	50756	214.312
	2	26880	113.498			7	28041	118.4			9	45195	190.831			5	1	36482	154.042
	3	17406	73.4951			8	42951	181.356			10	35848	151.365				2	23971	101.215
	4	13230	55.8624			9	22431	94.7127			11	35611	150.364				3	39514	166.844
6	1	17957	75.8216			10	30766	129.906			12	41928	177.037				4	44012	185.836
	2	35517	149.967			11	26067	110.065			13	39987	168.841				5	36572	154.422
	3	28440	120.085		6	1	55246	233.271			14	28337	119.65				6	25062	105.822
	4	24496	103.432			2	56348	237.924			15	30277	127.842				7	27531	116.247
	5	22792	96.2369			3	53890	227.545			16	31776	134.171				8	30017	126.744
	6	24618	103.947			4	13343	56.3395		7	1	45981	194.15				9	29731	125.536
	7	24622	103.964			5	23329	98.5044			2	39377	166.265				10	43634	184.24
	8	26419	111.552		7	1	23105	97.5586			3	38246	161.49			6	1	31375	132.478
	9	24419	103.107			2	35228	148.747			4	27649	116.745				2	38425	162.246
	10	30280	127.854			3	46578	196.671			5	24797	104.703				3	36083	152.357
	11	14562	61.4866			4	47106	198.9			6	35231	148.759				4	38229	161.418
	12	15829	66.8364			5	26982	113.929			7	24487	103.394				5	46241	195.248
	13	21704	91.643			6	29606	125.008		8	1	47474	200.454			7	1	23830	100.62
	14	18604	78.5535			7	36245	153.041			2	40488	170.957				2	37506	158.365
7	1	18874	79.6936			8	25349	107.034			3	36372	153.577			8	1	32016	135.184
	2	22752	96.0681			9	26899	113.578			4	37688	159.134				2	24634	104.015
	3	17067	72.0637			10	27027	114.119			5	24438	103.187				3	16454	69.4754
8	1	20645	87.1715			11	23237	98.1159			6	43264	182.678				4	31790	134.23
	2	21644	91.3896			12	13583	57.3529			7	28878	121.934				5	22520	95.0885
	3	20479	86.4705			13	16241	68.576			8	26728	112.856				6	32044	135.303
	4	21919	92.5508		8	1	22838	96.4312		9	1	39600	167.207				7	55036	232.384
	5	26149	110.412			2	19741	83.3544			2	49537	209.165				8	40636	171.581
	6	17186	72.5662			3	44228	186.748			3	45686	192.905				9	43632	184.232
	7	14476	61.1235		9	1	54258	229.099			4	42356	178.844				10	18478	78.0215
	8	17186	72.5662			2	12858	54.2916			5	55834	235.754				11	28668	121.048
	9	18680	78.8744			3	30845	130.24			6	32430	136.932				12	41700	176.074
	10	19778	83.5106			4	39493	166.755			7	33348	140.809				13	28104	118.666
	11	18896	79.7865			5	41415	174.871			8	33998	143.553				14	31970	134.99
9	1	43839	185.106			6	26381	111.391			9	31748	134.053				15	40374	170.475
	2	19168	80.935			7	44862	189.425			10	16876	71.2572			9	1	45188	190.802
	3	27597	116.526		10	1	71074	300.103			11	35300	149.051				2	17530	74.0187
	4	31767	134.133			2	140166	591.837		10	1	24253	102.406				3	28638	120.921
	5	20313	85.7696								2	48447	204.563				4	42212	178.236
	6	17678	74.6436								3	31166	131.595				5	19187	81.0152
	7	14868	62.7786								4	24760	104.547				6	44558	188.142
	8	14201	59.9623								5	58695	247.834				7	34897	147.349
	9	16498	69.6612								6	28991	122.412			10	1	43233	182.547
	10	25528	107.789								7	34789	146.893				2	35406	149.498
	11	17614	74.3734								8	19927	84.1398				3	25790	108.896
	12	21378	90.2665														4	21416	90.4269
	13	27910	117.847													11	1	29240	123.463
	14	29367	123.999														2	27712	117.011
	15	24142	101.937														3	32888	138.866
	16	14207	59.9876														4	43032	181.698
	17	40643	171.611														5	38276	161.617
	18	22256	93.9737														6	23984	101.27
10	1	26834	113.304														7	26878	113.49
	2	22970	96.9885														8	29510	124.603
11	1	38864	164.099														9	24232	102.317
	2	25877	109.263														10	17826	75.2685
	3	24994	105.535														11	19446	82.1088
	4	34288	144.778														12	42362	178.869
	5	20953	88.472														13	32138	135.7
	6	21652	91.4234													12	1	44573	188.205
	7	15174	64.0707														2	40477	170.91
	8	36767	155.245														3	31808	134.306
	9	20046	84.6422														4	34910	147.404
	10	19595	82.7379
	11	19698	83.1728
	12	15102	63.7667
	13	20916	88.3157
	14	28816	121.673
	15	42938	181.301
	16	21848	92.251
	17	16540	69.8385
12	1	20386	86.0779
	2	24747	104.492
	3	22509	95.042
	4	29687	125.35
	5	23026	97.225
	6	28062	118.489
	7	25931	109.491
	8	25057	105.801
	9	20894	88.2228
	10	26030	109.909
	11	14552	61.4444
	12	20623	87.0786

## Sheet: S6I Rep 3
Source data Appendix Figure S6I
S6I Area of nuclear DAPI signal
Repeat 2
UCon					UΔ11-1					UΔ11-2						UΔ11-3
Image	Cell	Area pixels2	Area µm2		Image	Cell	Area pixels2	Area µm2		Image	Cell	Area pixels2	Area µm2			Image	Cell	Area	Area in um2
1	1	19335	81.6401		1	1	44230	186.757		1	1	25423	107.346			1	1	20019	84.5282
	2	22234	93.8809			2	40983	173.047			2	21074	88.9829				2	38130	161
	3	12591	53.1642			3	29134	123.015			3	26452	111.691				3	31632	133.563
	4	11299	47.7089			4	67295	284.146			4	29790	125.785				4	15611	65.9159
	5	25552	107.891			5	27049	114.212			5	31437	132.74				5	25990	109.74
	6	22569	95.2954			6	17668	74.6014			6	41653	175.876				6	65649	277.196
	7	10038	42.3845		2	1	129530	546.928			7	26821	113.249				7	37324	157.597
2	1	13637	57.5809			2	34549	145.88			8	29645	125.173				8	38573	162.871
	2	20352	85.9343			3	40280	170.078			9	22922	96.7859				9	40510	171.049
	3	23355	98.6142			4	23415	98.8675			10	25504	107.688			2	1	19780	83.5191
	4	19260	81.3234			5	24435	103.174			11	16466	69.526				2	20554	86.7872
	5	13231	55.8666			6	78607	331.91			12	25730	108.642				3	46272	195.379
	6	17625	74.4198			7	24911	105.184		2	1	74773	315.722				4	24586	103.812
	7	21127	89.2067			8	19281	81.4121			2	33076	139.66				5	30982	130.818
	8	16643	70.2734			9	50659	213.903			3	29376	124.037				6	37282	157.42
3	1	28333	119.633		3	1	25197	106.392			4	48031	202.806				7	31294	132.136
	2	14687	62.0144			2	31007	130.924			5	53575	226.215				8	22296	94.1426
	3	17975	75.8976			3	31532	133.141		3	1	42246	178.38				9	24570	103.744
	4	17349	73.2544			4	28547	120.537			2	41397	174.795				10	32934	139.061
	5	38263	161.562			5	23942	101.093			3	29320	123.801				11	43860	185.194
	6	41895	176.897			6	33076	139.66			4	41740	176.243			3	1	36581	154.46
	7	16926	71.4683			7	24752	104.513			5	42053	177.565				2	36550	154.329
	8	14254	60.1861			8	45794	193.361			6	31818	134.348				3	33854	142.945
	9	18736	79.1109			9	20607	87.011			7	29659	125.232			4	1	25949	109.567
	10	18373	77.5782		4	1	36194	152.826			8	63608	268.578				2	23302	98.3904
	11	24797	104.703			2	35341	149.224			9	46243	195.256				3	24483	103.377
	12	24818	104.792			3	34885	147.298			10	41821	176.585				4	37224	157.175
4	1	34502	145.681			4	46332	195.632			11	31001	130.899				5	29822	125.92
	2	31445	132.773			5	48096	203.081		4	1	45180	190.768				6	35515	149.959
	3	16905	71.3797			6	50781	214.418			2	47567	200.847				7	37167	156.934
	4	23390	98.7619			7	53634	226.464			3	47071	198.753				8	26559	112.143
	5	16398	69.2389			8	33208	140.217			4	55889	235.986				9	32602	137.659
	6	28345	119.684		5	1	95799	404.502			5	27965	118.079				10	23454	99.0322
	7	14990	63.2938			2	25347	107.025			6	53339	225.219				11	22561	95.2616
	8	12626	53.312			3	47789	201.784			7	41480	175.145				12	23842	100.67
	9	27035	114.153			4	14529	61.3473			8	58884	248.632				13	26315	111.112
	10	31221	131.828			5	125935	531.748			9	17315	73.1109				14	30378	128.268
	11	20718	87.4797			6	11675	49.2965			10	30450	128.572				15	28068	118.514
	12	22552	95.2236			7	23170	97.833		5	1	35174	148.519				16	22226	93.8471
	13	23302	98.3904		6	1	28972	122.331			2	33520	141.535				17	14538	61.3853
	14	31110	131.359			2	41817	176.568			3	32426	136.916				18	21752	91.8457
5	1	13929	58.8138			3	30876	130.371			4	21013	88.7253				19	18964	80.0736
	2	22338	94.32			4	32092	135.505			5	29448	124.341				20	23892	100.882
	3	20543	86.7408			5	29960	126.503			6	30472	128.665				21	27736	117.112
	4	11475	48.452			6	23138	97.6979			7	31722	133.943			5	1	68118	287.621
	5	31315	132.224			7	33999	143.557			8	31898	134.686				2	82948	350.24
	6	12983	54.8194		7	1	51289	216.563			9	32100	135.539				3	43098	181.977
	7	7747	32.7109			2	36745	155.152		6	1	51819	218.801				4	34156	144.22
	8	22606	95.4516			3	89394	377.457			2	56940	240.423				5	44512	187.947
6	1	24486	103.39			4	46334	195.641			3	46408	195.953				6	25968	109.647
	2	18359	77.519			5	21502	90.7901			4	51142	215.942				7	48712	205.682
	3	14585	61.5837			6	27966	118.084			5	48970	206.771				8	49704	209.87
	4	16929	71.481			7	25960	109.614			6	26335	111.197				9	28920	122.112
	5	20597	86.9688			8	31427	132.697			7	41155	173.773			6	1	49996	211.103
	6	28061	118.485			9	27069	114.296			8	70563	297.945				2	38299	161.714
	7	22989	97.0688			10	25107	106.012			9	37542	158.517				3	45241	191.026
	8	18034	76.1468		8	1	38975	164.568		7	1	26770	113.034				4	34077	143.887
	9	23128	97.6557			2	26781	113.08			2	36435	153.843				5	46601	196.768
	10	20145	85.0603			3	23519	99.3066			3	19760	83.4346				6	38945	164.441
	11	14771	62.3691			4	22912	96.7436			4	22757	96.0892				7	75488	318.741
	12	18856	79.6176			5	23876	100.814			5	33059	139.588				8	29230	123.421
	13	23916	100.983			6	33187	140.129			6	30508	128.817				9	20952	88.4677
	14	17870	75.4543			7	23957	101.156			7	36048	152.209				10	11866	50.103
	15	42888	181.09			8	16810	70.9786			8	30171	127.394				11	40720	171.936
	16	23900	100.915			9	30512	128.834			9	26608	112.35			7	1	86891	366.889
	17	48148	203.3			10	41858	176.741			10	16355	69.0574				2	39833	168.191
					9	1	31511	133.052		8	1	45684	192.896				3	34562	145.935
						2	32993	139.31			2	51551	217.669				4	16515	69.7329
						3	20513	86.6141			3	21230	89.6416				5	32050	135.328
						4	21076	88.9913			4	32079	135.45				6	29992	126.638
						5	21180	89.4304			5	32023	135.214				7	31226	131.849
						6	22127	93.4291			6	52219	220.49				8	27210	114.892
						7	26291	111.011			7	51971	219.442				9	38326	161.828
						8	21323	90.0342		9	1	43724	184.62				10	21024	88.7717
						9	22817	96.3425			2	25177	106.307
						10	20893	88.2186			3	24886	105.079
					10	1	42271	178.485			4	28779	121.516
						2	34387	145.196			5	59579	251.566
						3	46641	196.937			6	29098	122.863
						4	76724	323.959			7	26794	113.135
						5	40831	172.405			8	21514	90.8407
						6	43814	185			9	36878	155.714
						7	19257	81.3108			10	34517	145.745
					11	1	34406	145.276			11	21572	91.0856
						2	26252	110.846			12	24234	102.326
						3	22166	93.5937			13	28313	119.549
						4	22763	96.1145		10	1	60708	256.333
						5	17826	75.2685			2	36679	154.873
						6	28404	119.933			3	57339	242.108
						7	16236	68.5549			4	64423	272.02
						8	34592	146.061			5	30074	126.984
					12	1	38062	160.713			6	23203	97.9724
						2	25950	109.571			7	18475	78.0088
						3	24845	104.906			8	16825	71.0419
						4	42494	179.427			9	28178	118.979
					13	1	18456	77.9286			10	21850	92.2594
						2	17721	74.8252			11	20258	85.5374
						3	22989	97.0688		11	1	36234	152.994
						1	20014	84.5071			2	37786	159.548
						2	36598	154.531			3	27261	115.107
						3	65037	274.612			4	43289	182.783
											5	32961	139.175
											6	65881	278.176
											7	17150	72.4142
											8	39352	166.16
											9	51400	217.031
											10	39882	168.398
