# Supplementary material for: CEP192 localises mitotic Aurora-A activity by priming its interaction with TPX2
Source: EMBO J. 2024 Sep 26;43(22):5381–420. doi: 10.1038/s44318-024-00240-z (PMC11574021; doi:10.1038/s44318-024-00240-z)
Supplement: Supplementary file 10 — EV and Appendix Figure Source Data [file 44318_2024_240_MOESM10_ESM.zip › Appendix/S7/S7A/Source data_Appendix Figure S7A_Numerical values.xlsx]

## Sheet: S7A PPP1CA-PT320 intensity
Source data Appendix Figure S7A
S7A PPP1CA-PT320 intensity															Plotted
															value
Repeat 1
a-Tubulin 70x35											Background	Background	Corrected	Normalized by
	Condition	Corrected Tubulin intensity				PPP1CA-pT320 70x50	Condition	Area	Mean Pixel value	Intensity	Mean pixel value	Intensity	intensity	a-tubulin	%
	Con-2	137493					Con-2	3500	115.95	405825	177	619501	213676	1.55409	100
	Δ11-1	143526					Δ11-1	3500	111.616	390657	180.623	632182	241525	1.6828	108.282
	Δ11-2	153923					Δ11-2	3500	112.577	394020	177.225	620289	226269	1.47001	94.5903
Repeat 2
a-Tubulin 70x35											Background	Background	Corrected	Normalized by
	Condition	Corrected Tubulin intensity				PPP1CA-pT320 70x50	Condition	Area	Mean Pixel value	Intensity	Mean pixel value	Intensity	intensity	a-tubulin	%
	Con-2	120391					Con-2	3500	124.762	436668	183.517	642311	205643	1.70813	100
	Δ11-1	159761					Δ11-1	3500	113.864	398523	180.622	632177	233654	1.46252	85.6214
	Δ11-2	98671					Δ11-2	3500	125.985	440947	183.889	643613	202666	2.05396	120.246
Repeat 3
a-Tubulin 70x35											Background	Background	Corrected	Normalized by
	Condition	Corrected Tubulin intensity				PPP1CA-pT320 75x50	Condition	Area	Mean Pixel value	Intensity	Mean pixel value	Intensity	intensity	a-tubulin	%
	Con-2	219479					Con-2	3750	119.668	448755	188.702	707633	258878	1.17951	100
	Δ11-1	227105					Δ11-1	3750	112.087	420327	186.516	699434	279107	1.22898	104.194
	Δ11-2	247366					Δ11-2	3750	127.159	476848	189.972	712395	235547	0.952221	80.7301
Repeat 4
a-Tubulin 70x35											Background	Background	Corrected	Normalized by
	Condition	Corrected Tubulin intensity				PPP1CA-pT320 75x50	Condition	Area	Mean Pixel value	Intensity	Mean pixel value	Intensity	intensity	a-tubulin	%
	Con-2	243296					Con-2	3750	109.917	412189	185.207	694525	282336	1.16046	100
	Δ11-1	157093					Δ11-1	3750	118.342	443783	184.503	691885	248102	1.57933	136.095
	Δ11-2	154967					Δ11-2	3750	126.206	473273	186.499	699373	226100	1.45902	125.727
