# Supplementary material for: CEP192 localises mitotic Aurora-A activity by priming its interaction with TPX2
Source: EMBO J. 2024 Sep 26;43(22):5381–420. doi: 10.1038/s44318-024-00240-z (PMC11574021; doi:10.1038/s44318-024-00240-z)
Supplement: Supplementary file 10 — EV and Appendix Figure Source Data [file 44318_2024_240_MOESM10_ESM.zip › Appendix/S7/S7B/Source data_Appendix Figure S7B_Numerical values.xlsx]

## Sheet: S7B Ratio of pT288 Total signal
Source data Appendix Figure S7B
S7B Ratio of pT288:Total signal
											Plotted value
									Source data 6F column N
					Background	Background	Corrected		Corrected pT288	Ratio of	Scaled so
Aurora-A 70x25	Condition	Area	Mean Pixel value	Intensity	Mean pixel value	Intensity	intensity		Intensity	pT288:Aurora-A signal	Con-2 = 1
	Con-2	1750	90.999	159248	174.266	304966	145718		107288	0.736271	1
	Δ11-1	1750	108.494	189865	175.855	307747	117882		28142	0.23873	0.324242
	Δ11-2	1750	111.836	195713	177.875	311282	115569		12966	0.112193	0.15238
					Background	Background	Corrected		Corrected pT288	Ratio of	Scaled so
Aurora-A 70x25	Condition	Area	Mean Pixel value	Intensity	Mean pixel value	Intensity	intensity		intensity	pT288:Aurora-A signal	Con-2 = 1
	Con-2	1750	113.273	198228	182.147	318758	120530		95554	0.792782	1
	Δ11-1	1750	112.912	197596	178.565	312489	114893		17829	0.155179	0.19574
	Δ11-2	1750	123.68	216440	180.953	316667	100227		9949	0.0992647	0.125211
					Background	Background	Corrected		Corrected pT288	Ratio of	Scaled so
Aurora-A 65x55	Condition	Area	Mean Pixel value	Intensity	Mean pixel value	Intensity	intensity		intensity	pT288:Aurora-A signal	Con-2 = 1
	Con-2	3575	121.648	434891	187.289	669557	234666		154335	0.657679	1
	Δ11-1	3575	125.064	447104	187.842	671534	224430		11206	0.0499309	0.0759199
	Δ11-2	3575	140.146	501023	188.19	672780	171757		7265	0.0422981	0.0643142
					Background	Background	Corrected		Corrected pT288	Ratio of	Scaled so
Aurora-A 65x40	Condition	Area	Mean Pixel value	Intensity	Mean pixel value	Intensity	intensity		intensity	pT288:Aurora-A signal	Con-2 = 1
	Con-2	3575	144.409	516263	188.065	672332	156069		248928	1.59499	1
	Δ11-1	3575	128.536	459516	187.363	669823	210307		14285	0.0679245	0.0425863
	Δ11-2	3575	149.723	535260	186.954	668361	133101		13440	0.100976	0.0633083
