# Supplementary material for: CEP192 localises mitotic Aurora-A activity by priming its interaction with TPX2
Source: EMBO J. 2024 Sep 26;43(22):5381–420. doi: 10.1038/s44318-024-00240-z (PMC11574021; doi:10.1038/s44318-024-00240-z)
Supplement: Supplementary file 10 — EV and Appendix Figure Source Data [file 44318_2024_240_MOESM10_ESM.zip › Appendix/S7/S7D/Source data_Appendix Figure S7D.xlsx]

## Sheet: S7D Aurora-A-pT288 Int
Source data Appendix Figure S7D
S7D Aurora-A-pT288 intensity
All measurements taken with a 55 x 30 pixel rectangle												Plotted value														Plotted value
Repeat 1														Repeat 2
α-tubulin			Aurora-A-pT288											α-tubulin			Aurora-A-pT288
					Mean pixel		Background mean	Background			Normalized by								Mean pixel		Background mean	Background			Normalized by
Condition	Corrected intensity		Condition	Area	intensity	Intensity	pixel intensity	Intensity	Corrected Mean	Corrected Intensity	α-tubulin	%		Condition	Corrected intensity		Condition	Area	intensity	Intensity	pixel intensity	Intensity	Corrected Mean	Corrected Intensity	α-tubulin	%
UCon	139485		UCon	1650	63.715	105130	165.896	273729	102.181	168599	1.20872	100		UCon	174009		UCon	1650	125.364	206851	190.92	315018	65.556	108167	0.621617	100
UΔ11-1	136383		UΔ11-1	1650	134.853	222507	145.15	239498	10.297	16990.5	0.12458	10.3067		UΔ11-1	177669		UΔ11-1	1650	181.787	299949	189.158	312110	7.371	12161.5	0.06845	11.0116
UΔ11-2	126303		UΔ11-2	1650	141.998	234297	152.324	251335	10.326	17038.3	0.1349	11.1605		UΔ11-2	190116		UΔ11-2	1650	186.883	308357	188.531	311076	1.648	2719.05	0.0143021	2.30078
UΔ11-3	168958		UΔ11-3	1650	153.143	252686	161.032	265702	7.889	13016	0.0770372	6.37343		UΔ11-3	216798		UΔ11-3	1650	182.128	300511	189.693	312994	7.565	12482.8	0.057578	9.26262
