# Supplementary material for: CEP192 localises mitotic Aurora-A activity by priming its interaction with TPX2
Source: EMBO J. 2024 Sep 26;43(22):5381–420. doi: 10.1038/s44318-024-00240-z (PMC11574021; doi:10.1038/s44318-024-00240-z)
Supplement: Supplementary file 10 — EV and Appendix Figure Source Data [file 44318_2024_240_MOESM10_ESM.zip › Appendix/S8/S8B/Source data_Appendix Figure S8B_Centrosomal PLK1 intensity.xlsx]

## Sheet: S8B PLK1 intensity
Source data Appendix Figure S8B Centrosomal PLK1 intensity
S8B PLK1 intensity
Repeat 1													Repeat 2
15x15 centrosome measurements										Value plotted													Value plotted
PLK1													PLK1
RCon-1			Mean pixel		Background	Background	Corrected Mean	Corrected	Average per cell	Average per cell			RCon-1			Mean pixel		Background	Background	Corrected Mean	Corrected	Average per cell	Average per cell
Image	Cell	Area	intensity	Intensity	mean pixel	intensity	Pixel intensity	Intensity	Mean Pixel	Intensity			Image	Cell	Area	intensity	Intensity	mean pixel	intensity	Pixel intensity	Intensity	Mean Pixel	Intensity
12	1	177	114.073	20191	52.164	9233	61.909	10958					8	1	177	156.655	27728	73.638	13034	83.017	14694
		177	116.006	20533	52.164	9233	63.842	11300	62.8755	11129					177	175.277	31024	64.65	11443	110.627	19581	96.822	17137.5
11	1	177	201.706	35702	96.831	17139	104.875	18563						2	177	174.282	30848	104.729	18537	69.553	12311
		177	183.068	32403	116.548	20629	66.52	11774	85.6975	15168.5					177	199.667	35341	92.887	16441	106.78	18900	88.1665	15605.5
10	1	177	95.706	16940	55.147	9761	40.559	7179						3	177	199.757	35357	108.571	19217	91.186	16140
		177	113.497	20089	57.932	10254	55.565	9835	48.062	8507					177	187.017	33102	89.26	15799	97.757	17303	94.4715	16721.5
9	1	177	167.169	29589	64.017	11331	103.152	18258					7	1	177	148.774	26333	84.418	14942	64.356	11391
		177	134.232	23759	76.554	13550	57.678	10209	80.415	14233.5					177	166.282	29432	105.282	18635	61	10797	62.678	11094
8	1	177	114.339	20238	40.169	7110	74.17	13128						2	177	205.571	36386	129.938	22999	75.633	13387	75.633	6693.5
		177	148.243	26239	53.299	9434	94.944	16805	84.557	14966.5			6	1	177	157.593	27894	69.797	12354	87.796	15540
7	1	177	128.989	22831	53.972	9553	75.017	13278							177	172.983	30618	77.158	13657	95.825	16961	73.7515	13054
		177	121.537	21512	60.028	10625	61.509	10887	68.263	12082.5			5	1	177	170.006	30091	118.328	20944	51.678	9147
6	1	177	120	21240	50.842	8999	69.158	12241							177	236.435	41849	207.153	36666	29.282	5183	65.5505	11602.5
		177	145.921	25828	52.011	9206	93.91	16622	81.534	14431.5				2	177	144.011	25490	42.192	7468	101.819	18022
5	1	177	114.136	20202	55.605	9842	58.531	10360							177	147.294	26071	60.819	10765	86.475	15306	82.249	14558
		177	123.299	21824	46.621	8252	76.678	13572	67.6045	11966			4	1	177	175.017	30978	96.994	17168	78.023	13810
4	1	177	117.91	20870	63.638	11264	54.272	9606							177	135.661	24012	75.638	13388	60.023	10624	60.421	10694.5
		177	164.492	29115	69.554	12311	94.938	16804	74.605	13205				2	177	220.593	39045	159.774	28280	60.819	10765
3	1	177	157.966	27960	64.056	11338	93.91	16622							177	203.52	36023	144.514	25579	59.006	10444	87.2345	15440.5
		177	128.864	22809	70.446	12469	58.418	10340	76.164	13481			3	1	177	191.751	33940	76.288	13503	115.463	20437
2	1	177	105.062	18596	57.198	10124	47.864	8472							177	150.633	26662	73.452	13001	77.181	13661	68.6835	12157
		177	101.407	17949	47.486	8405	53.921	9544	50.8925	9008			2	1	177	194.062	34349	133.876	23696	60.186	10653
1	1	177	100.203	17736	47.023	8323	53.18	9413							177	164.435	29105	122.169	21624	42.266	7481	58.1525	10293
		177	139.198	24638	41.305	7311	97.893	17327	75.5365	13370			1	1	177	147.932	26184	73.893	13079	74.039	13105
															177	130.763	23145	62.542	11070	68.221	12075	68.221	12075
RCon-1 AurA-i			Mean pixel		Background	Background	Corrected Mean	Corrected	Average per cell	Average per cell
Image	Cell	Area	intensity	Intensity	mean pixel	intensity	Pixel intensity	Intensity	Mean Pixel	Intensity
11	1	177	117.712	20835	58.876	10421	58.836	10414					RCon-1 AurA-i			Mean pixel		Background	Background	Corrected Mean	Corrected	Average per cell	Average per cell
		177	103.237	18273	56.633	10024	46.604	8249	52.72	9331.5			Image	Cell	Area	intensity	Intensity	mean pixel	intensity	Pixel intensity	Intensity	Mean Pixel	Intensity
10	1	177	145.215	25703	80.621	14270	64.594	11433					9	1	177	200.966	35571	76.667	13570	124.299	22001
		177	94.237	16680	78.362	13870	15.875	2810	40.2345	7121.5					177	152.316	26960	88.181	15608	64.135	11352	94.217	16676.5
	2	177	198.266	35093	76.876	13607	121.39	21486					8	1	177	208.503	36905	126.401	22373	82.102	14532
		177	179.881	31839	78.898	13965	100.983	17874	111.186	19680					177	182.034	32220	121.627	21528	60.407	10692	71.2545	12612
9	1	177	135.768	24031	69.424	12288	66.344	11743					7	1	177	171.192	30301	69.469	12296	101.723	18005
		177	132.113	23384	72.74	12875	59.373	10509	62.8585	11126					177	163.463	28933	73.588	13025	89.875	15908	95.799	16956.5
8	1	177	85.401	15116	48.944	8663	36.457	6453					6	1	177	135.35	23957	79.04	13990	56.31	9967
		177	84.633	14980	48.65	8611	35.983	6369	36.22	6411					177	112.932	19989	79.429	14059	33.503	5930	44.9065	7948.5
7	1	177	159.395	28213	69.554	12311	89.841	15902						2	177	116.017	20535	117.825	20855	-1.808	-320
		177	133.203	23577	86.791	15362	46.412	8215	68.1265	12058.5					177	137.808	24392	91.836	16255	45.972	8137	22.082	3908.5
6	1	177	96.079	17006	74.299	13151	21.78	3855					5	1	177	188.548	33373	119.316	21119	69.232	12254
		177	116.819	20677	48.802	8638	68.017	12039	44.8985	7947					177	177.96	31499	110.554	19568	67.406	11931	68.319	12092.5
5	1	177	147.864	26172	57.503	10178	90.361	15994					4	1	177	241.096	42674	134.774	23855	106.322	18819
		177	133.904	23701	62.904	11134	71	12567	80.6805	14280.5					177	220.395	39010	143.446	25390	76.949	13620	91.6355	16219.5
4	1	177	62.774	11111	42.627	7545	20.147	3566					3	1	177	190.492	33717	118.582	20989	71.91	12728
		177	123.463	21853	73.508	13011	49.955	8842	35.051	6204					177	186.39	32991	124.853	22099	61.537	10892	66.7235	11810
3	1	177	100.073	17713	59.531	10537	40.542	7176						2	177	173.26	30667	91.028	16112	82.232	14555
		177	64.028	11333	58.04	10273	5.988	1060	23.265	4118					177	191.073	33820	96.503	17081	94.57	16739	88.401	15647
2	1	177	173.633	30733	109.102	19311	64.531	11422					2	1	177	209.463	37075	180.379	31927	29.084	5148
		177	147.588	26123	130.412	23083	17.176	3040	40.8535	7231					177	160.441	28398	122.011	21596	38.43	6802	33.757	5975
1	1	177	114.87	20332	63.859	11303	51.011	9029					1	1	177	193.062	34172	117.339	20769	75.723	13403
		177	128.113	22676	69.04	12220	59.073	10456	55.042	9742.5					177	153.367	27146	109.966	19464	43.401	7682	59.562	10542.5
RΔ11-1			Mean pixel		Background	Background	Corrected Mean	Corrected	Average per cell	Average per cell
Image	Cell	Area	intensity	Intensity	mean pixel	intensity	Pixel intensity	Intensity	Mean Pixel	Intensity
10	1	177	136.266	24119	50.706	8975	85.56	15144
		177	134.011	23720	54.158	9586	79.853	14134	82.7065	14639			RΔ11-1			Mean pixel		Background	Background	Corrected Mean	Corrected	Average per cell	Average per cell
	2	177	100.531	17794	56.079	9926	44.452	7868					Image	Cell	Area	intensity	Intensity	mean pixel	intensity	Pixel intensity	Intensity	Mean Pixel	Intensity
		177	91.65	16222	53.232	9422	38.418	6800	41.435	7334			9	1	177	222.056	39304	91.249	16151	130.807	23153
9	1	177	97.898	17328	43.192	7645	54.706	9683							177	227.486	40265	94.876	16793	132.61	23472	131.709	23312.5
		177	100.175	17731	53.198	9416	46.977	8315	50.8415	8999				2	177	85.91	15206	31.158	5515	54.752	9691
	2	177	97.898	17328	38.068	6738	59.83	10590							177	104.966	18579	48.859	8648	56.107	9931	55.4295	9811
		177	103.209	18268	35.78	6333	67.429	11935	63.6295	11262.5				3	177	90.565	16030	31.825	5633	58.74	10397
8	1	177	94.977	16811	52.339	9264	42.638	7547							177	66.333	11741	33.322	5898	33.011	5843	45.8755	8120
		177	95.87	16969	44.944	7955	50.926	9014	46.782	8280.5			8	1	177	115.475	20439	30.655	5426	84.82	15013
7	1	177	139.469	24686	61.497	10885	77.972	13801							177	83.734	14821	32.621	5774	51.113	9047	67.9665	12030
		177	153.362	27145	64.006	11329	89.356	15816	83.664	14808.5			7	1	177	133.825	23687	72.299	12797	61.526	10890
6	1	177	130.316	23066	55.006	9736	75.31	13330							177	113.537	20096	55.599	9841	57.938	10255	59.732	10572.5
		177	122.418	21668	55.249	9779	67.169	11889	71.2395	12609.5			6	1	177	69.797	12354	43.339	7671	26.458	4683
5	1	177	123.373	21837	58.537	10361	64.836	11476							177	152.718	27031	50.74	8981	101.978	18050	64.218	11366.5
		177	112.271	19872	45.435	8042	66.836	11830	65.836	11653				2	177	115.124	20377	51.288	9078	63.836	11299
4	1	177	107.062	18950	46.045	8150	61.017	10800							177	105.571	18686	49.927	8837	55.644	9849	59.74	10574
		177	101.734	18007	48.034	8502	53.7	9505	57.3585	10152.5			5	1	177	133.729	23670	52.684	9325	81.045	14345
	2	177	113.87	20155	45.915	8127	67.955	12028							177	106.062	18773	80.028	14165	26.034	4608	53.5395	9476.5
		177	108.136	19140	47.797	8460	60.339	10680	64.147	11354				2	177	74.09	13114	28.192	4990	45.898	8124
	3	177	96.96	17162	46.215	8180	50.745	8982							177	101.288	17928	39.881	7059	61.407	10869	53.6525	9496.5
		177	108.299	19169	47.017	8322	61.282	10847	56.0135	9914.5			4	1	177	162.492	28761	56.079	9926	106.413	18835
3	1	177	114.141	20203	54.407	9630	59.734	10573							177	139.147	24629	53.486	9467	85.661	15162	96.037	16998.5
		177	102.994	18230	55.944	9902	47.05	8328	53.392	9450.5				2	177	234.542	41514	107.825	19085	126.717	22429
2	1	177	116.514	20623	57.503	10178	59.011	10445							177	222.486	39380	110.915	19632	111.571	19748	119.144	21088.5
		177	129.797	22974	75.576	13377	54.221	9597	56.616	10021			3	1	177	94.542	16734	33.475	5925	61.067	10809
1	1	177	119.831	21210	37.87	6703	81.961	14507							177	159.853	28294	54.87	9712	104.983	18582	83.025	14695.5
		177	107.35	19001	41.373	7323	65.977	11678	73.969	13092.5			2	1	177	102.859	18206	53.141	9406	49.718	8800
	2	177	113.243	20044	36.983	6546	76.26	13498							177	126.056	22312	83.667	14809	42.389	7503	46.0535	8151.5
		177	109.113	19313	44.186	7821	64.927	11492	70.5935	12495			1	1	177	219.192	38797	142.508	25224	76.684	13573
															177	239.938	42469	141.102	24975	98.836	17494	87.76	15533.5
														2	177	185.48	32830	89.011	15755	96.469	17075
RCon-2			Mean pixel		Background	Background	Corrected Mean	Corrected	Average per cell	Average per cell					177	152.96	27074	111.169	19677	41.791	7397	69.13	12236
Image	Cell	Area	intensity	Intensity	mean pixel	intensity	Pixel intensity	Intensity	Mean Pixel	Intensity
13	1	177	130.525	23103	45.395	8035	85.13	15068
		177	124.277	21997	62.842	11123	61.435	10874	73.2825	12971			RCon-2			Mean pixel		Background	Background	Corrected Mean	Corrected	Average per cell	Average per cell
	2	177	115.22	20394	50.322	8907	64.898	11487					Image	Cell	Area	intensity	Intensity	mean pixel	intensity	Pixel intensity	Intensity	Mean Pixel	Intensity
		177	125.209	22162	49.904	8833	75.305	13329	70.1015	12408			7	1	177	115.288	20406	40.712	7206	74.576	13200
12	1	177	107.876	19094	46.401	8213	61.475	10881							177	149.497	26461	51.921	9190	97.576	17271	86.076	15235.5
		177	101.068	17889	44.729	7917	56.339	9972	58.907	10426.5				2	177	97.04	17176	31.559	5586	65.481	11590
11	1	177	138.249	24470	109.011	19295	29.238	5175							177	93.119	16482	33.107	5860	60.012	10622	62.7465	11106
		177	136.017	24075	82.017	14517	54	9558	41.619	7366.5			6	1	177	152.689	27026	46.791	8282	105.898	18744
	2	177	124.175	21979	55.616	9844	68.559	12135							177	121.695	21540	31.034	5493	90.661	16047	98.2795	17395.5
		177	129.48	22918	52.52	9296	76.96	13622	72.7595	12878.5			5	1	177	134.023	23722	49.881	8829	84.142	14893
10	1	177	102.492	18141	54.599	9664	47.893	8477							177	118.61	20994	41.87	7411	76.74	13583	80.441	14238
		177	106.407	18834	65.096	11522	41.311	7312	44.602	7894.5				2	177	91.972	16279	23.915	4233	68.057	12046
9	1	177	95.051	16824	46.13	8165	48.921	8659							177	193.362	34225	60.864	10773	132.498	23452	100.277	17749
		177	103.446	18310	37.288	6600	66.158	11710	57.5395	10184.5			4	1	177	89.864	15906	37.463	6631	52.401	9275
8	1	177	117.446	20788	47.831	8466	69.615	12322							177	67.418	11933	39.452	6983	27.966	4950	40.1835	7112.5
		177	98.136	17370	45.079	7979	53.057	9391	61.336	10856.5				2	177	94.655	16754	45.65	8080	49.005	8674
7	1	177	64.588	11432	22.729	4023	41.859	7409							177	77.232	13670	24.435	4325	52.797	9345	50.901	9009.5
		177	75.068	13287	27.203	4815	47.865	8472	44.862	7940.5			3	1	177	130.994	23186	57.271	10137	73.723	13049
6	1	177	71.644	12681	29.949	5301	41.695	7380							177	230.853	40861	74.384	13166	156.469	27695	115.096	20372
		177	53.627	9492	29.514	5224	24.113	4268	32.904	5824			2	1	177	117.667	20827	31.565	5587	86.102	15240
5	1	177	89.921	15916	38.927	6890	50.994	9026							177	109.853	19444	27.497	4867	82.356	14577	84.229	14908.5
		177	121.525	21510	51.593	9132	69.932	12378	60.463	10702				2	177	106.294	18814	30.119	5331	76.175	13483
4	1	177	65.989	11680	38.661	6843	27.328	4837							177	138.119	24447	29.774	5270	108.345	19177	92.26	16330
		177	71.379	12634	35.96	6365	35.419	6269	31.3735	5553			1	1	177	165.345	29266	48.333	8555	117.012	20711
3	1	177	150.028	26555	82.339	14574	67.689	11981							177	168.124	29758	56.011	9914	112.113	19844	114.562	20277.5
		177	151.107	26746	84.932	15033	66.175	11713	66.932	11847				2	177	128.768	22792	44.09	7804	84.678	14988
2	1	177	152.169	26934	71.983	12741	80.186	14193							177	92.881	16440	35.972	6367	56.909	10073	70.7935	12530.5
		177	151.39	26796	73.186	12954	78.204	13842	79.195	14017.5				3	177	68.441	12114	34.994	6194	33.447	5920
1	1	177	129.271	22881	59.023	10447	70.248	12434							177	103.763	18366	35.525	6288	68.238	12078	50.8425	8999
		177	128.548	22753	50.52	8942	78.028	13811	74.138	13122.5
													RCon-2 AurA-i			Mean pixel		Background	Background	Corrected Mean	Corrected	Average per cell	Average per cell
RCon-2 AurA-i			Mean pixel		Background	Background	Corrected Mean	Corrected	Average per cell	Average per cell			Image	Cell	Area	intensity	Intensity	mean pixel	intensity	Pixel intensity	Intensity	Mean Pixel	Intensity
Image	Cell	Area	intensity	Intensity	mean pixel	intensity	Pixel intensity	Intensity	Mean Pixel	Intensity			9	1	177	138.542	24522	34.226	6058	104.316	18464
10	1	177	81.893	14495	62.672	11093	19.221	3402							177	117.045	20717	29.966	5304	87.079	15413	95.6975	16938.5
		177	68.062	12047	57.243	10132	10.819	1915	15.02	2658.5			8	1	177	141.881	25113	53.576	9483	88.305	15630
9	1	177	128.26	22702	68.768	12172	59.492	10530							177	100.542	17796	55.616	9844	44.926	7952	66.6155	11791
		177	161.073	28510	64.751	11461	96.322	17049	77.907	13789.5			7	1	177	106.243	18805	51.887	9184	54.356	9621
8	1	177	115.977	20528	62.418	11048	53.559	9480							177	96.226	17032	37.831	6696	58.395	10336	56.3755	9978.5
		177	134.616	23827	72.876	12899	61.74	10928	57.6495	10204				2	177	138.576	24528	54.356	9621	84.22	14907
7	1	177	95.785	16954	42.04	7441	53.745	9513							177	106.107	18781	38.322	6783	67.785	11998	76.0025	13452.5
		177	144.028	25493	53.169	9411	90.859	16082	72.302	12797.5			6	1	177	117.972	20881	38.525	6819	79.447	14062
6	1	177	62.915	11136	31	5487	31.915	5649							177	87.311	15454	36.316	6428	50.995	9026	65.221	11544
		177	49.328	8731	23.203	4107	26.125	4624	29.02	5136.5			5	1	177	121.215	21455	52.774	9341	68.441	12114
5	1	177	84.164	14897	39.525	6996	44.639	7901							177	109.627	19404	47.401	8390	62.226	11014	65.3335	11564
		177	89.559	15852	52.802	9346	36.757	6506	40.698	7203.5			4	1	177	102.559	18153	49.153	8700	53.406	9453
4	1	177	119.718	21190	67.972	12031	51.746	9159							177	97.927	17333	42.395	7504	55.532	9829	54.469	9641
		177	113.175	20032	66.723	11810	46.452	8222	49.099	8690.5			3	1	177	133.621	23651	52.017	9207	81.604	14444
3	1	177	132.294	23416	88.949	15744	43.345	7672							177	114.119	20199	35.633	6307	78.486	13892	80.045	14168
		177	165.401	29276	96.271	17040	69.13	12236	56.2375	9954				2	177	98.684	17467	63.966	11322	34.718	6145
2	1	177	86.881	15378	44.881	7944	42	7434							177	128.023	22660	43.87	7765	84.153	14895	59.4355	10520
		177	64.565	11428	44.638	7901	19.927	3527	30.9635	5480.5			2	1	177	84.785	15007	53.689	9503	31.096	5504
1	1	177	108.215	19154	36.554	6470	71.661	12684							177	102.379	18121	65.243	11548	37.136	6573	34.116	6038.5
		177	114.119	20199	43.418	7685	70.701	12514	71.181	12599			1	1	177	153.045	27089	67.638	11972	85.407	15117
															177	140.802	24922	67.181	11891	73.621	13031	79.514	14074
														2	177	76.407	13524	35.881	6351	40.526	7173
RΔ11-2			Mean pixel		Background	Background	Corrected Mean	Corrected	Average per cell	Average per cell					177	64.898	11487	33.932	6006	30.966	5481	35.746	6327
Image	Cell	Area	intensity	Intensity	mean pixel	intensity	Pixel intensity	Intensity	Mean Pixel	Intensity										0	0
9	1	177	77.282	13679	55.068	9747	22.214	3932												0	0	0	0
		177	89.904	15913	56.605	10019	33.299	5894	27.7565	4913
	2	177	123.299	21824	68.22	12075	55.079	9749
		177	125.588	22229	63.401	11222	62.187	11007	58.633	10378			RΔ11-2			Mean pixel		Background	Background	Corrected Mean	Corrected	Average per cell	Average per cell
	3	177	123.299	21824	73.209	12958	50.09	8866					Image	Cell	Area	intensity	Intensity	mean pixel	intensity	Pixel intensity	Intensity	Mean Pixel	Intensity
		177	125.588	22229	62.91	11135	62.678	11094	56.384	9980			8	1	177	95.288	16866	41.04	7264	54.248	9602
8	1	177	103.751	18364	50.638	8963	53.113	9401							177	89.887	15910	46.09	8158	43.797	7752	49.0225	8677
		177	89.311	15808	35.938	6361	53.373	9447	53.243	9424			7	1	177	107.017	18942	42.503	7523	64.514	11419
7	1	177	82.853	14665	45.362	8029	37.491	6636							177	121.847	21567	56.407	9984	65.44	11583	64.977	11501
		177	80.051	14169	42.232	7475	37.819	6694	37.655	6665				2	177	71.554	12665	28.26	5002	43.294	7663
6	1	177	96.87	17146	62.881	11130	33.989	6016							177	83.938	14857	28.825	5102	55.113	9755	49.2035	8709
		177	108.175	19147	68.401	12107	39.774	7040	36.8815	6528			6	1	177	93.418	16535	42.271	7482	51.147	9053
5	1	177	100.774	17837	59.972	10615	40.802	7222							177	81.412	14410	61.068	10809	20.344	3601	35.7455	6327
		177	84.226	14908	72.582	12847	11.644	2061	26.223	4641.5				2	177	185.418	32819	76.548	13549	108.87	19270
	2	177	68.39	12105	32.684	5785	35.706	6320							177	152.147	26930	71.559	12666	80.588	14264	94.729	16767
		177	67.955	12028	28.508	5046	39.447	6982	37.5765	6651			5	1	177	160.39	28389	80.554	14258	79.836	14131
4	1	177	146.333	25901	59.904	10603	86.429	15298							177	174.763	30933	86.655	15338	88.108	15595	83.972	14863
		177	123.243	21814	58.39	10335	64.853	11479	75.641	13388.5			4	1	177	109.068	19305	49.418	8747	59.65	10558
3	1	177	101.74	18008	49.056	8683	52.684	9325							177	85.401	15116	55.407	9807	29.994	5309	44.822	7933.5
		177	78.667	13924	39.429	6979	39.238	6945	45.961	8135				2	177	183.068	32403	113.763	20136	69.305	12267
2	1	177	91.61	16215	44.282	7838	47.328	8377							177	190.734	33760	113.847	20151	76.887	13609	73.096	12938
		177	94.198	16673	53.203	9417	40.995	7256	44.1615	7816.5			3	1	177	124.989	22123	47.627	8430	77.362	13693
1	1	177	96.203	17028	53.186	9414	43.017	7614							177	151.638	26840	49.384	8741	102.254	18099	89.808	15896
		177	122.141	21619	52.616	9313	69.525	12306	56.271	9960			2	1	177	170.147	30116	66.379	11749	103.768	18367
	2	177	96.203	17028	53.186	9414	43.017	7614							177	142.627	25245	57.565	10189	85.062	15056	94.415	16711.5
		177	137.91	24410	52.616	9313	85.294	15097	64.1555	11355.5			1	1	177	138.644	24540	47.763	8454	90.881	16086
															177	114.904	20338	62.785	11113	52.119	9225	71.5	12655.5
														2	177	95.463	16897	25.576	4527	69.887	12370
															177	114.39	20247	32.452	5744	81.938	14503	75.9125	13436.5
