# Supplementary material for: CEP192 localises mitotic Aurora-A activity by priming its interaction with TPX2
Source: EMBO J. 2024 Sep 26;43(22):5381–420. doi: 10.1038/s44318-024-00240-z (PMC11574021; doi:10.1038/s44318-024-00240-z)
Supplement: Supplementary file 10 — EV and Appendix Figure Source Data [file 44318_2024_240_MOESM10_ESM.zip › Appendix/S8/S8D_E/Source data_Appendix Figure S8DandE_Numerical values.xlsx]

## Sheet: S8D PLK1-pT210 intensity
Source data Appendix Figure S8D-E
S8D PLK1-pT210															Plotted
															value
Repeat 1											Background	Background	Corrected	Normalized by
a-Tubulin 70x35						PLK1-pT210 70x25	Condition	Area	Mean Pixel value	Intensity	Mean pixel value	Intensity	intensity	a-tubulin	%
	Condition	Corrected Tubulin intensity					DMSO	1750	132.802	232403	173.015	302777	70374	0.353352	100
	DMSO	199161					AurA-i	1750	159.391	278934	172.275	301482	22548	0.152775	43.2358
	AurA-i	147590					PLK1-i	1750	162.833	284957	176.119	308208	23251	0.110162	31.1764
	PLK1-i	211061
Repeat 2
a-Tubulin 70x35											Background	Background	Corrected	Normalized by
	Condition	Corrected Tubulin intensity				PLK1-pT210 70x25	Condition	Area	Mean Pixel value	Intensity	Mean pixel value	Intensity	intensity	a-tubulin	%
	DMSO	153567					DMSO	1750	134.673	235677	175.591	307284	71607	0.466292	100
	AurA-i	133495					AurA-i	1750	156.186	273326	175.457	307049	33723	0.252616	54.1756
	PLK1-i	146831					PLK1-i	1750	164.957	288675	179.187	313578	24903	0.169603	36.3728
Repeat 3
a-Tubulin 70x35											Background	Background	Corrected	Normalized by
	Condition	Corrected Tubulin intensity				PLK1-pT210 70x45	Condition	Area	Mean Pixel value	Intensity	Mean pixel value	Intensity	intensity	a-tubulin	%
	DMSO	163997					DMSO	3150	104.166	328122	185.581	584579	256457	1.56379	100
	AurA-i	129826					AurA-i	3150	155.778	490702	186.696	588093	97391	0.750166	47.971
	PLK1-i	119935					PLK1-i	3150	167.969	529101	186.98	588987	59886	0.49932	31.9301

## Sheet: S8E TCTP-pS46 intensity
Source data Appendix Figure S8D-E
S8E TCTP-pS46 intensity
																Plotted
																value
Repeat 1
a-Tubulin 70x35												Background	Background	Corrected	Normalized by
	Condition	Corrected Tubulin intensity					TCTP-pS46 70x25	Condition	Area	Mean Pixel value	Intensity	Mean pixel value	Intensity	intensity	a-tubulin	%
	DMSO	199161						DMSO	1750	102.182	178819	174.792	305886	127067	0.638011	100
	AurA-i	147590						AurA-i	1750	137.633	240857	178.974	313204	72347	0.490189	76.8308
	PLK1-i	211061						PLK1-i	1750	180.153	315267	181.018	316782	1515	0.00717802	1.12506
Repeat 2
a-Tubulin 70x35												Background	Background	Corrected	Normalized by
	Condition	Corrected Tubulin intensity					TCTP-pS46 70x25	Condition	Area	Mean Pixel value	Intensity	Mean pixel value	Intensity	intensity	a-tubulin	%
	DMSO	153567						DMSO	1750	127.022	222289	174.54	305445	83156	0.541497	100
	AurA-i	133495						AurA-i	1750	140.255	245446	174.943	306150	60704	0.454729	83.9763
	PLK1-i	146831						PLK1-i	1750	173.927	304373	174.986	306226	1853	0.01262	2.33057
Repeat 3
a-Tubulin 70x35												Background	Background	Corrected	Normalized by
	Condition	Corrected Tubulin intensity					TCTP-pS46 70x25	Condition	Area	Mean Pixel value	Intensity	Mean pixel value	Intensity	intensity	a-tubulin	%
	DMSO	163997						DMSO	1750	80.267	140467	187.63	328353	187886	1.14567	100
	AurA-i	129826						AurA-i	1750	113.285	198249	188.639	330118	131869	1.01574	88.6589
	PLK1-i	119935						PLK1-i	1750	190.205	332858	190.261	332957	99	0.000825447	0.0720495
