# Supplementary material for: CEP192 localises mitotic Aurora-A activity by priming its interaction with TPX2
Source: EMBO J. 2024 Sep 26;43(22):5381–420. doi: 10.1038/s44318-024-00240-z (PMC11574021; doi:10.1038/s44318-024-00240-z)
Supplement: Supplementary file 10 — EV and Appendix Figure Source Data [file 44318_2024_240_MOESM10_ESM.zip › Appendix/S8/S8F_G/Source data_Appendix Figure S8FandG_Numerical values.xlsx]

## Sheet: EV8F PLK1-pT210 intensity
Source data Appendix Figure S8F-G
S8F PLK1-pT210 intensity															Plotted
															value
Repeat 1
a-Tubulin 70x35											Background	Background	Corrected	Normalized by
	Condition	Corrected Tubulin intensity				PLK1-pT210 65x25	Condition	Area	Mean Pixel value	Intensity	Mean pixel value	Intensity	intensity	a-tubulin	%
	Con-2	137493					Con-2	1625	81.695	132754	177.558	288531	155777	1.13298	100
	Δ11-1	143526					Δ11-1	1625	97.644	158671	171.125	278078	119407	0.831954	73.4305
	Δ11-2	153923					Δ11-2	1625	69.425	112815	180.486	293289	180474	1.1725	103.488
Repeat 2
a-Tubulin 70x35											Background	Background	Corrected	Normalized by
	Condition	Corrected Tubulin intensity				PLK1-pT210 65x25	Condition	Area	Mean Pixel value	Intensity	Mean pixel value	Intensity	intensity	a-tubulin	%
	Con-2	120391					Con-2	1625	120.897	196457	186.919	303744	107287	0.891155	100
	Δ11-1	159761					Δ11-1	1625	98.736	160446	187.451	304608	144162	0.90236	101.257
	Δ11-2	98671					Δ11-2	1625	131.24	213265	187.815	305200	91935	0.931733	104.553
Repeat 3
a-Tubulin 70x35											Background	Background	Corrected	Normalized by
	Condition	Corrected Tubulin intensity				PLK1-pT210 75x40	Condition	Area	Mean Pixel value	Intensity	Mean pixel value	Intensity	intensity	a-tubulin	%
	Con-2	219479					Con-2	3000	118.183	354550	188.993	566979	212429	0.967878	100
	Δ11-1	227105					Δ11-1	3000	127.532	382595	189.512	568537	185942	0.818749	84.5921
	Δ11-2	247366					Δ11-2	3000	140.208	420625	190.046	570139	149514	0.604424	62.4484
Repeat 4
a-Tubulin 70x35											Background	Background	Corrected	Normalized by
	Condition	Corrected Tubulin intensity				PLK1-pT210 70x40	Condition	Area	Mean Pixel value	Intensity	Mean pixel value	Intensity	intensity	a-tubulin	%
	Con-2	243296					Con-2	2800	95.478	267338	184.167	515669	248331	1.02069	100
	Δ11-1	157093					Δ11-1	2800	113.583	318033	184.288	516007	197974	1.26023	123.468
	Δ11-2	154967					Δ11-2	2800	116.356	325798	184.261	515932	190134	1.22693	120.206

## Sheet: EV8G TCTP-pS46 intensity
Source data Appendix Figure S8F-G
S8G TCTP-pS46 intensity															Plotted
															value
Repeat 1
a-Tubulin 70x35											Background	Background	Corrected	Normalized by
	Condition	Corrected Tubulin intensity				TCTP-pS46 65x25	Condition	Area	Mean Pixel value	Intensity	Mean pixel value	Intensity	intensity	a-tubulin	%
	Con-2	137493					Con-2	1625	88.708	144150	183.108	297550	153400	1.11569	100
	Δ11-1	143526					Δ11-1	1625	76.816	124826	182.69	296871	172045	1.1987	107.44
	Δ11-2	153923					Δ11-2	1625	66.577	108187	181.858	295519	187332	1.21705	109.085
Repeat 2
a-Tubulin 70x35											Background	Background	Corrected	Normalized by
	Condition	Corrected Tubulin intensity				TCTP-pS46 65x25	Condition	Area	Mean Pixel value	Intensity	Mean pixel value	Intensity	intensity	a-tubulin	%
	Con-2	120391					Con-2	1625	125.365	203718	188.546	306387	102669	0.852796	100
	Δ11-1	159761					Δ11-1	1625	79.458	129119	185.393	301263	172144	1.07751	126.35
	Δ11-2	98671					Δ11-2	1625	128.322	208524	188.588	306456	97932	0.99251	116.383
Repeat 3
a-Tubulin 70x35											Background	Background	Corrected	Normalized by
	Condition	Corrected Tubulin intensity				TCTP-pS46 70x35	Condition	Area	Mean Pixel value	Intensity	Mean pixel value	Intensity	intensity	a-tubulin	%
	Con-2	219479					Con-2	2450	107.543	263480	188.003	460607	197127	0.898159	100
	Δ11-1	227105					Δ11-1	2450	119.388	292500	184.595	452258	159758	0.703454	78.3218
	Δ11-2	247366					Δ11-2	2450	125.822	308263	186.031	455777	147514	0.596339	66.3957
Repeat 4
a-Tubulin 70x35											Background	Background	Corrected	Normalized by
	Condition	Corrected Tubulin intensity				TCTP-pS46 70x40	Condition	Area	Mean Pixel value	Intensity	Mean pixel value	Intensity	intensity	a-tubulin	%
	Con-2	243296					Con-2	2800	129.035	361299	186.735	522857	161558	0.664039	100
	Δ11-1	157093					Δ11-1	2800	134.202	375766	186.667	522667	146901	0.935121	140.823
	Δ11-2	154967					Δ11-2	2800	136.963	383496	186.616	522524	139028	0.897146	135.104
