# Supplementary material for: CEP192 localises mitotic Aurora-A activity by priming its interaction with TPX2
Source: EMBO J. 2024 Sep 26;43(22):5381–420. doi: 10.1038/s44318-024-00240-z (PMC11574021; doi:10.1038/s44318-024-00240-z)
Supplement: Supplementary file 10 — EV and Appendix Figure Source Data [file 44318_2024_240_MOESM10_ESM.zip › Expanded View/EV1/EV1D/Source data_EV1D_Numerical quantification.xlsx]

## Sheet: EV1D Aurora-A-pT288
Source data EV Figure 1D												Plotted value
EV1D Aurora-A-pT288 quantification
Repeat 1
a Tub signal in 70x50				Aurora-A-pT288					Background	Background
		Corrected		70x50 box		Area	Mean	Intensity	Mean	Intensity	Corrected by aTub	% (siCon)
	siCon	178468			siCon	3500	150.192	525671	188	658409	0.743764	100
	siCEP192	160001			siCEP192	3500	181.634	635720	188	656338	0.128862	17.3256
	siTPX2	105237			siTPX2	3500	187.462	656116	188	658003	0.017931	2.41084
1.240_A
				pT288 70x50					Background	Background
		Corrected				Area	Mean	Intensity	Mean	Intensity	Corrected by aTub	% (siCon)
	siCon	159148			siCon	3500	139.494	488228	178	623977	0.852973	100
	siCEP192	191651			siCEP192	3500	176.288	617007	184	643801	0.139806	16.3905
	siTPX2	140610			siTPX2	3500	186.34	652191	188	657079	0.0347628	4.07549
1.240_B
				pT288 70x50					Background	Background
		Corrected				Area	Mean	Intensity	Mean	Intensity	Corrected by aTub	% (siCon)
	siCon	233485			siCon	3500	137.346	480711	183	640535	0.684515	100
	siCEP192	236697			siCEP192	3500	171.274	599458	184	642381	0.181342	26.492
	siTPX2	205371			siTPX2	3500	180.39	631366	184	642894	0.0561326	8.20034
