# Supplementary material for: CEP192 localises mitotic Aurora-A activity by priming its interaction with TPX2
Source: EMBO J. 2024 Sep 26;43(22):5381–420. doi: 10.1038/s44318-024-00240-z (PMC11574021; doi:10.1038/s44318-024-00240-z)
Supplement: Supplementary file 10 — EV and Appendix Figure Source Data [file 44318_2024_240_MOESM10_ESM.zip › Expanded View/EV2/EV2B/Source_Data_EV2B_CEP192_442_533_ITC_DataForFit.xlsx]

## Sheet: Data for fit
DH	INJV	Xt	Mt	XMt	NDH	DY	Fit
-2.80577	0.5	0	0.026	0.0237358			-28843.6
-14.3154	2	0.000615611	0.025936	0.119263	-28630.8	175.754	-28806.6
-11.8943	2	0.00306286	0.0256815	0.215726			-28718.9
-14.6701	2	0.00548579	0.0254294	0.313124	-29340.3	-777.252	-28563
-14.4109	2	0.00788441	0.0251798	0.411457	-28821.7	-572.052	-28249.7
-13.2773	2	0.0102587	0.0249326	0.510726	-26554.7	921.539	-27476.2
-12.1609	2	0.0126087	0.0246878	0.610929	-24321.9	547.502	-24869.4
-8.15093	2	0.0149344	0.0244453	0.712068	-16301.9	-531.426	-15770.4
-2.39147	2	0.0172357	0.0242052	0.814142	-4782.94	398.372	-5181.31
-0.587631	2	0.0195128	0.0239673	0.917151	-1175.26	561.671	-1736.93
-0.571807	2	0.0217655	0.0237317	1.0211	-1143.61	-346.952	-796.661
-0.107972	2	0.0239939	0.0234982	1.12597	-215.944	229.16	-445.105
-0.159101	2	0.026198	0.023267	1.23179	-318.202	-38.5621	-279.64
-0.187007	2	0.0283778	0.0230379	1.33854	-374.014	-184.806	-189.208
-0.129187	2	0.0305333	0.0228109	1.44622	-258.374	-123.966	-134.408
-0.263153	2	0.0326645	0.022586	1.55484	-526.306	-427.727	-98.5794
-0.0460697	2	0.0347713	0.0223632	1.6644	-92.1394	-18.4085	-73.7309
-0.0399369	2	0.0368538	0.0221424	1.77489	-79.8738	-24.2205	-55.6533
-0.190519	2	0.0389121	0.0219237	1.88631	-381.037	-339.074	-41.963
-0.035558	2	0.040946	0.0217069	1.99868	-71.1161	-39.8857	-31.2304
		0.0429555	0.021492

## Sheet: Contents
Figure EV2B
Data used to plot the isothermal titration of CEP192 442-533 to Aurora-A M3KD
Microcal Origin was used for fitting the data
