# Supplementary material for: CEP192 localises mitotic Aurora-A activity by priming its interaction with TPX2
Source: EMBO J. 2024 Sep 26;43(22):5381–420. doi: 10.1038/s44318-024-00240-z (PMC11574021; doi:10.1038/s44318-024-00240-z)
Supplement: Supplementary file 10 — EV and Appendix Figure Source Data [file 44318_2024_240_MOESM10_ESM.zip › Expanded View/EV2/EV2B/Source_Data_EV2B_CEP192_442_533_RawData.xlsx]

## Sheet: Raw data
Time (sec)	cp(Y)
5	0.00126823
10	0.00151761
15	0.0074067
20	0.00684545
25	0.0020213
30	-0.00171631
35	-0.00583822
40	0.00014862
45	-0.00879171
50	-0.000941419
55	0.00139394
60	-0.00418912
65	-0.00474363
70	-0.253223
75	-0.188521
80	-0.0496808
85	-0.0278144
90	-0.0160963
95	-0.00241075
100	-0.00555781
105	-0.002367
110	-0.00128914
115	0.00505134
120	-0.000534539
125	-0.00902494
130	0.00194065
135	0.00183193
140	-0.00421018
145	0.00404805
150	0.0027889
155	0.00151612
160	-0.00561926
165	0.00216127
170	0.000263967
175	-0.00107692
180	0.00116579
185	0.00264454
190	-0.00449373
195	9.09953e-05
200	-0.00078778
205	-0.00432391
210	-0.00130567
215	0.00829725
220	-0.00330212
225	0.00311889
230	0.00551841
235	0.00213185
240	-0.00284262
245	-0.0267479
250	-0.740559
255	-1.08836
260	-0.464307
265	-0.246752
270	-0.135805
275	-0.0855158
280	-0.0494521
285	-0.0266763
290	-0.0131279
295	0.000795716
300	0.00255169
305	0.00010008
310	-0.00109949
315	-0.000634345
320	0.00445696
325	0.000899909
330	0.00178687
335	0.00155592
340	0.000950231
345	0.000208799
350	-0.00228187
355	0.000888331
360	0.000889395
365	-0.000917005
370	0.00106133
375	0.00285274
380	-0.00161393
385	0.000985378
390	0.000643379
395	-0.000490096
400	-0.00195875
405	-0.00755774
410	-0.00106245
415	-0.00161445
420	0.00097358
425	-0.00696348
430	-0.490547
435	-0.849749
440	-0.462075
445	-0.267216
450	-0.148854
455	-0.0837246
460	-0.0397603
465	-0.0240403
470	-0.00607267
475	0.0024713
480	0.00376071
485	0.0010905
490	-0.00322823
495	0.00126132
500	0.00178123
505	0.00147773
510	-0.00308944
515	-0.00254128
520	0.00238917
525	-0.000586382
530	-0.00067641
535	0.00193078
540	-0.000589393
545	-0.00231778
550	-0.00184893
555	0.00369854
560	-0.000855372
565	-0.000922977
570	0.0022838
575	0.00119001
580	-4.2447e-05
585	-0.00204075
590	-0.00624414
595	0.00497174
600	-0.00161727
605	-0.0186396
610	-0.528083
615	-0.891591
620	-0.578012
625	-0.388034
630	-0.233271
635	-0.139721
640	-0.0831322
645	-0.0466883
650	-0.0199865
655	-0.00581678
660	-0.00238701
665	-0.002626
670	0.0038719
675	-0.00349914
680	-0.000657814
685	-0.00658071
690	0.00409201
695	0.00118854
700	0.00313162
705	0.000729726
710	-0.000653986
715	0.00393557
720	0.00336448
725	-0.00419415
730	0.0039689
735	0.00290829
740	-0.00049999
745	-0.00116304
750	-0.0016504
755	-0.000627288
760	0.000301067
765	-0.000194423
770	0.000220132
775	-0.00086005
780	0.00626641
785	-0.0158277
790	-0.461837
795	-0.75728
800	-0.578227
805	-0.40789
810	-0.257848
815	-0.154253
820	-0.0891055
825	-0.0528553
830	-0.0294736
835	-0.0195712
840	-0.0137783
845	-0.00950595
850	-0.0113643
855	-0.00881454
860	-0.0071573
865	0.000514079
870	-0.00514292
875	0.00453298
880	0.00433995
885	-0.00187521
890	-0.00173004
895	0.00059918
900	-0.00237604
905	-0.00511796
910	0.00367958
915	0.00182899
920	-0.00479777
925	0.000819279
930	7.65057e-05
935	0.0020418
940	-0.00870123
945	-0.0032096
950	0.00360449
955	0.00304945
960	-0.00405891
965	-0.0262843
970	-0.430279
975	-0.620875
980	-0.527027
985	-0.402467
990	-0.262678
995	-0.169933
1000	-0.0929264
1005	-0.0545272
1010	-0.0355526
1015	-0.0171947
1020	-0.00860265
1025	-0.0050143
1030	-0.0096816
1035	-0.00648317
1040	0.00123243
1045	0.00234361
1050	0.00100659
1055	0.00142639
1060	-0.000764844
1065	0.00325349
1070	-6.85754e-05
1075	-0.00135222
1080	-0.00133929
1085	0.00730075
1090	-0.000990077
1095	-0.0024503
1100	0.00626002
1105	0.00270191
1110	-0.00444579
1115	-0.000253035
1120	-0.00094009
1125	0.000292898
1130	0.00445593
1135	-0.00253118
1140	-0.00290865
1145	-0.0394567
1150	-0.353585
1155	-0.472575
1160	-0.465344
1165	-0.371214
1170	-0.271614
1175	-0.185095
1180	-0.112945
1185	-0.0724848
1190	-0.0441847
1195	-0.0244141
1200	-0.0159032
1205	-0.00828161
1210	-0.0040393
1215	0.00120869
1220	-0.00177009
1225	0.00194248
1230	0.000368283
1235	-0.00155439
1240	0.00537424
1245	0.00146388
1250	-0.0051944
1255	-0.000416708
1260	0.00153977
1265	3.70207e-05
1270	0.00192037
1275	0.0010659
1280	0.00361145
1285	-0.00243903
1290	0.00733445
1295	-0.00103701
1300	-0.00407313
1305	0.000808369
1310	-0.00865524
1315	0.00452857
1320	0.00138925
1325	-0.0220144
1330	-0.1968
1335	-0.279649
1340	-0.298693
1345	-0.260368
1350	-0.200358
1355	-0.139951
1360	-0.0906368
1365	-0.0536264
1370	-0.0350301
1375	-0.0201764
1380	-0.0221669
1385	-0.00255145
1390	-0.00424869
1395	0.000209567
1400	-0.00259477
1405	0.00122491
1410	-0.00111391
1415	-0.000617553
1420	-0.000254206
1425	-0.000988852
1430	0.00259346
1435	-0.00122034
1440	-0.000646384
1445	-0.00100212
1450	-0.000254203
1455	-0.000183332
1460	0.00136978
1465	0.00205056
1470	-0.00283192
1475	0.00211697
1480	0.00109431
1485	-0.00106958
1490	-0.000550502
1495	-0.00338535
1500	0.00155355
1505	-0.0144405
1510	-0.0839083
1515	-0.085671
1520	-0.0882661
1525	-0.0666445
1530	-0.0501266
1535	-0.0324006
1540	-0.0191473
1545	-0.0139766
1550	-0.00654741
1555	-0.00638022
1560	-0.00830468
1565	-0.00855008
1570	0.00155325
1575	0.00133748
1580	0.00129875
1585	-0.000900179
1590	6.13172e-05
1595	-0.000562511
1600	0.000102672
1605	-0.00367756
1610	-0.00396802
1615	0.00103709
1620	0.0110434
1625	0.00672297
1630	-0.000903096
1635	0.00207409
1640	-0.000930183
1645	-0.00412094
1650	-0.000616051
1655	-0.0012055
1660	0.00138263
1665	-0.00148548
1670	-0.00319109
1675	-0.000842527
1680	0.0073319
1685	-0.013544
1690	-0.0402137
1695	-0.0219244
1700	-0.0185533
1705	-0.0101154
1710	-0.00630776
1715	-0.0125265
1720	-0.00742789
1725	-0.000764077
1730	0.001557
1735	0.000304604
1740	-0.000293099
1745	0.00298608
1750	0.00487064
1755	0.000608893
1760	0.0013046
1765	-0.00275492
1770	0.000285261
1775	-0.00690056
1780	0.000861534
1785	-0.000946127
1790	0.00152921
1795	0.00116363
1800	-0.000197388
1805	-0.00314778
1810	-0.00379112
1815	-0.000835769
1820	-0.00224738
1825	0.00292288
1830	0.000144059
1835	0.00481669
1840	0.0181085
1845	0.00634018
1850	-0.00851595
1855	-0.0205295
1860	-0.00953058
1865	-0.0297609
1870	-0.0231014
1875	-0.0103725
1880	-0.0133658
1885	-0.0022909
1890	0.00186125
1895	-0.00405153
1900	-0.00329766
1905	0.00122099
1910	0.0037423
1915	-0.00142011
1920	0.0056073
1925	-0.00207085
1930	5.3032e-05
1935	0.00108088
1940	-0.000403834
1945	-0.0010375
1950	-0.00308965
1955	0.00269263
1960	-0.00169602
1965	-0.00133455
1970	-0.00199852
1975	-0.00107628
1980	-0.00302586
1985	0.00072969
1990	0.000882965
1995	-0.00697838
2000	0.000435914
2005	-0.00377249
2010	0.00121404
2015	0.00441851
2020	-0.00194908
2025	-0.00702943
2030	0.00110979
2035	0.00244723
2040	0.00528652
2045	-0.0199027
2050	-0.0177121
2055	-0.00934547
2060	0.000384278
2065	0.00385536
2070	-0.00447653
2075	0.00243485
2080	0.00299618
2085	0.000882253
2090	0.00362843
2095	-0.000718139
2100	-0.0012187
2105	-0.00149822
2110	0.00305735
2115	-0.000728026
2120	0.00233635
2125	0.00260112
2130	0.00487748
2135	-0.0012931
2140	-0.00065191
2145	-0.00190737
2150	0.00226935
2155	0.00266408
2160	-0.0011856
2165	0.00621924
2170	0.00159353
2175	-0.00147646
2180	-0.000531605
2185	0.00341254
2190	-0.00365856
2195	0.000484724
2200	0.000346641
2205	0.000832543
2210	0.00234278
2215	-0.00200963
2220	-0.00704875
2225	-0.0271141
2230	-0.00285389
2235	0.00402892
2240	0.000214944
2245	0.00236531
2250	0.00064768
2255	-0.000555922
2260	0.00037959
2265	0.00176477
2270	9.59952e-05
2275	-0.000140371
2280	0.0011121
2285	0.00242538
2290	-0.000979206
2295	2.41412e-06
2300	-0.00784655
2305	-0.00109797
2310	0.00147443
2315	-0.000763056
2320	0.000270096
2325	0.00159448
2330	-0.00229149
2335	0.00251724
2340	-0.00170669
2345	-0.0014796
2350	0.000916799
2355	-0.00139323
2360	-0.00115964
2365	-0.00218113
2370	0.000670726
2375	0.00268087
2380	0.00458115
2385	-0.00262844
2390	0.00202316
2395	0.00253566
2400	-0.00453082
2405	-0.0368955
2410	-0.00333926
2415	0.00389796
2420	0.000316539
2425	0.00886577
2430	-0.00204418
2435	-0.00795319
2440	0.000318973
2445	0.00192318
2450	-0.00101813
2455	-0.00116022
2460	0.00285567
2465	-0.00106585
2470	0.00150545
2475	-0.00567118
2480	0.000342055
2485	-0.00280045
2490	-0.00116855
2495	-0.00119216
2500	-0.000428894
2505	-0.00047427
2510	0.00300826
2515	0.000344066
2520	-0.00245763
2525	0.00167438
2530	-0.000429937
2535	0.00152003
2540	-0.000657482
2545	0.00262085
2550	0.00198873
2555	1.05634e-06
2560	0.000964684
2565	0.000503451
2570	-0.000783806
2575	0.000173257
2580	-0.00190215
2585	-0.028694
2590	-0.00674162
2595	0.0049972
2600	-0.00415077
2605	0.00125526
2610	0.000386729
2615	0.00136104
2620	0.000369093
2625	0.00366165
2630	0.000806663
2635	0.00289511
2640	-0.00157282
2645	-0.000792675
2650	-0.000682568
2655	-0.00150902
2660	0.000850239
2665	0.00114453
2670	0.000299396
2675	-0.00130188
2680	0.000538254
2685	0.000821424
2690	0.00101554
2695	0.000316317
2700	0.000559565
2705	-0.00317567
2710	0.000729399
2715	-0.00123556
2720	0.00177946
2725	-0.00155576
2730	0.000508744
2735	0.001113
2740	0.00338653
2745	0.00324926
2750	-0.00204881
2755	-0.00569027
2760	-0.015394
2765	-0.0378802
2770	-0.00895116
2775	0.00434656
2780	-0.00137119
2785	0.00145238
2790	-0.000228163
2795	0.00309372
2800	0.000183615
2805	-0.00477138
2810	0.00163039
2815	0.00268762
2820	0.000935413
2825	-0.0038511
2830	0.000693887
2835	0.00294651
2840	0.000730714
2845	0.00225807
2850	-0.00112704
2855	0.00191268
2860	-0.00256378
2865	0.00125045
2870	0.00246488
2875	0.00110054
2880	-0.000952711
2885	-0.0042491
2890	0.000943228
2895	0.00390547
2900	0.00203459
2905	-0.00486719
2910	0.00225034
2915	-0.0016818
2920	0.00246735
2925	-2.23095e-05
2930	0.00184244
2935	0.0052
2940	-0.00459941
2945	-0.0317229
2950	-0.00672362
2955	0.00766901
2960	0.00913681
2965	0.0109772
2970	0.00318089
2975	-0.00167094
2980	-0.00455447
2985	0.000509498
2990	-0.00127643
2995	-0.00197938
3000	0.00338337
3005	-6.00935e-07
3010	-0.00342265
3015	8.8133e-05
3020	0.00123165
3025	-0.000353138
3030	0.00113469
3035	0.00127474
3040	-0.00390454
3045	9.51119e-05
3050	-0.00141859
3055	0.000740469
3060	-0.00118446
3065	0.0033623
3070	0.00383439
3075	-0.00126085
3080	0.00286517
3085	0.00290214
3090	-0.00375014
3095	-8.29928e-05
3100	-0.00389637
3105	0.00100806
3110	0.00442107
3115	-0.00794733
3120	-0.00870935
3125	-0.0308631
3130	0.000841221
3135	0.00940262
3140	-0.000307268
3145	0.0122313
3150	0.00212459
3155	-0.000745003
3160	-0.0012489
3165	0.00223204
3170	0.00179202
3175	0.00109503
3180	-0.000540184
3185	-0.00153093
3190	-0.000797217
3195	0.00274444
3200	0.0058069
3205	-0.000299667
3210	0.00145712
3215	0.000158411
3220	0.00200642
3225	0.00157835
3230	0.00192201
3235	0.000495539
3240	0.00118906
3245	-0.000969273
3250	-0.000470654
3255	-0.00227955
3260	-0.00174109
3265	-0.000914255
3270	0.000560985
3275	-0.000475173
3280	0.00146509
3285	-0.000827111
3290	-0.00263157
3295	-0.00349171
3300	-0.00661457
3305	-0.0336104
3310	0.00270212
3315	0.00198408
3320	0.00152071
3325	0.0044652
3330	-0.000929696
3335	0.000523321
3340	-0.00308842
3345	-0.00235755
3350	-0.00261184
3355	0.000620661
3360	0.000715843
3365	-0.000961271
3370	0.000211413
3375	-0.000749764
3380	4.66579e-05
3385	0.00168683
3390	-0.00238031
3395	0.00138861
3400	0.00131979
3405	0.00218264
3410	-0.00285135
3415	-0.000992283
3420	0.00161257
3425	0.00157517
3430	-0.00196692
3435	0.00025149
3440	0.00138959
3445	-0.00227886
3450	0.00139099
3455	0.00297258
3460	0.00189414
3465	-0.000864371
3470	-0.00341557
3475	-0.00693933
3480	-0.00231563
3485	-0.0242476
3490	0.0047778
3495	0.00749009
3500	-0.00194454
3505	0.000150293
3510	0.00745941
3515	0.00179944
3520	-0.00438566
3525	0.0020175
3530	0.00334339
3535	0.00208954
3540	0.00100942
3545	0.00170708
3550	-0.00347682
3555	0.000607829
3560	0.00200554
3565	0.000852113
3570	-0.00244017
3575	0.000268738
3580	0.00141489
3585	0.00464758
3590	-0.000712677
3595	5.50598e-05
3600	0.000699412
3605	0.00511126
3610	-0.000265389
3615	0.00332807
3620	-0.00374831
3625	-0.00396004
3630	-0.000354133
3635	0.00651051
3640	0.000604136
3645	0.00287723
3650	0.0028703
3655	-0.00146664

## Sheet: Contents
Figure EV2B
Raw data used to plot the isothermal titration of CEP192 442-533 to Aurora-A M3KD
Microcal Origin was used for fitting the data
