# Supplementary material for: CEP192 localises mitotic Aurora-A activity by priming its interaction with TPX2
Source: EMBO J. 2024 Sep 26;43(22):5381–420. doi: 10.1038/s44318-024-00240-z (PMC11574021; doi:10.1038/s44318-024-00240-z)
Supplement: Supplementary file 10 — EV and Appendix Figure Source Data [file 44318_2024_240_MOESM10_ESM.zip › Expanded View/EV2/EV2C/Source_Data_Fig_EV2C_HX_MS_CEP_cluster.csv]

Protein	Start	End	Sequence	Modification	Fragment	MaxUptake	MHP	State	Exposure	File	z	RT	Inten	Center
CEP192	4	10	IWSPTCE			5.000000	835.365500	CEP	0.000000	fbsjrau_221012_jennifer-miles_prelim_20	1	9.333420	1698696.000000	835.870307
CEP192	4	10	IWSPTCE			5.000000	835.365500	CEP	0.000000	fbsjrau_221012_jennifer-miles_prelim_42	1	9.311800	1234704.000000	835.821700
CEP192	4	10	IWSPTCE			5.000000	835.365500	CEP	0.000000	fbsjrau_221012_jennifer-miles_prelim_64	1	9.318719	1325307.000000	835.813937
CEP192	4	10	IWSPTCE			5.000000	835.365500	CEP	0.500000	fbsjrau_221012_jennifer-miles_prelim_26	1	9.321553	1578712.000000	838.561637
CEP192	4	10	IWSPTCE			5.000000	835.365500	CEP	0.500000	fbsjrau_221012_jennifer-miles_prelim_40	1	9.318436	946158.000000	838.643407
CEP192	4	10	IWSPTCE			5.000000	835.365500	CEP	0.500000	fbsjrau_221012_jennifer-miles_prelim_48	1	9.308048	977442.000000	838.529865
CEP192	4	10	IWSPTCE			5.000000	835.365500	CEP	2.000000	fbsjrau_221012_jennifer-miles_prelim_52	1	9.322524	777837.000000	838.597463
CEP192	4	10	IWSPTCE			5.000000	835.365500	CEP	2.000000	fbsjrau_221012_jennifer-miles_prelim_60	1	9.316446	1078287.000000	838.604089
CEP192	4	10	IWSPTCE			5.000000	835.365500	CEP	2.000000	fbsjrau_221012_jennifer-miles_prelim_66	1	9.322682	793633.000000	838.604035
CEP192	4	10	IWSPTCE			5.000000	835.365500	CEP	10.000000	fbsjrau_221012_jennifer-miles_prelim_36	1	9.310964	589865.000000	838.531968
CEP192	4	10	IWSPTCE			5.000000	835.365500	CEP	10.000000	fbsjrau_221012_jennifer-miles_prelim_44	1	9.306289	901036.000000	838.604523
CEP192	4	10	IWSPTCE			5.000000	835.365500	CEP	10.000000	fbsjrau_221012_jennifer-miles_prelim_56	1	9.308224	491883.000000	838.570185
CEP192	4	10	IWSPTCE			5.000000	835.365500	CEP	30.000002	fbsjrau_221012_jennifer-miles_prelim_46	1	9.351371	482704.000000	838.470424
CEP192	4	10	IWSPTCE			5.000000	835.365500	CEP	30.000002	fbsjrau_221012_jennifer-miles_prelim_50	1	9.361495	536081.000000	838.577015
CEP192	4	10	IWSPTCE			5.000000	835.365500	CEP	30.000002	fbsjrau_221012_jennifer-miles_prelim_76	1	9.349042	502758.000000	838.516175
CEP192	4	10	IWSPTCE			5.000000	835.365500	CEP + AurA	0.000000	fbsjrau_221014_jennifer-miles_both_13	1	9.304915	635147.000000	835.783540
CEP192	4	10	IWSPTCE			5.000000	835.365500	CEP + AurA	0.000000	fbsjrau_221014_jennifer-miles_both_15	1	9.303402	593569.000000	835.776743
CEP192	4	10	IWSPTCE			5.000000	835.365500	CEP + AurA	0.000000	fbsjrau_221014_jennifer-miles_both_29	1	9.303957	384525.000000	835.752993
CEP192	4	10	IWSPTCE			5.000000	835.365500	CEP + AurA	0.500000	fbsjrau_221014_jennifer-miles_both_11	1	9.294237	505441.000000	838.406496
CEP192	4	10	IWSPTCE			5.000000	835.365500	CEP + AurA	0.500000	fbsjrau_221014_jennifer-miles_both_17	1	9.298285	453791.000000	838.412050
CEP192	4	10	IWSPTCE			5.000000	835.365500	CEP + AurA	0.500000	fbsjrau_221014_jennifer-miles_both_19	1	9.326180	426942.000000	838.432992
CEP192	4	10	IWSPTCE			5.000000	835.365500	CEP + AurA	2.000000	fbsjrau_221014_jennifer-miles_both_07	1	9.290836	452460.000000	838.394232
CEP192	4	10	IWSPTCE			5.000000	835.365500	CEP + AurA	2.000000	fbsjrau_221014_jennifer-miles_both_25	1	9.292679	390087.000000	838.385977
CEP192	4	10	IWSPTCE			5.000000	835.365500	CEP + AurA	2.000000	fbsjrau_221014_jennifer-miles_both_27	1	9.288044	218934.000000	838.312864
CEP192	4	10	IWSPTCE			5.000000	835.365500	CEP + AurA	10.000000	fbsjrau_221014_jennifer-miles_both_05	1	9.275263	617235.000000	838.388581
CEP192	4	10	IWSPTCE			5.000000	835.365500	CEP + AurA	10.000000	fbsjrau_221014_jennifer-miles_both_09	1	9.291553	302021.000000	838.353873
CEP192	4	10	IWSPTCE			5.000000	835.365500	CEP + AurA	10.000000	fbsjrau_221014_jennifer-miles_both_21	1	9.295442	283521.000000	838.424886
CEP192	4	10	IWSPTCE			5.000000	835.365500	CEP + AurA	30.000002	fbsjrau_221014_jennifer-miles_both_03	1	9.344845	685262.000000	838.428234
CEP192	4	10	IWSPTCE			5.000000	835.365500	CEP + AurA	30.000002	fbsjrau_221014_jennifer-miles_both_23	1	9.344919	364274.000000	838.343796
CEP192	4	10	IWSPTCE			5.000000	835.365500	CEP + AurA	30.000002	fbsjrau_221014_jennifer-miles_both_31	1	9.341276	313388.000000	838.322640
CEP192	33	42	VVYQNEEGRW			9.000000	1279.606600	CEP	0.000000	fbsjrau_221012_jennifer-miles_prelim_20	2	8.604945	1731614.000000	640.692261
CEP192	33	42	VVYQNEEGRW			9.000000	1279.606600	CEP	0.000000	fbsjrau_221012_jennifer-miles_prelim_42	2	8.574149	1150305.000000	640.722476
CEP192	33	42	VVYQNEEGRW			9.000000	1279.606600	CEP	0.000000	fbsjrau_221012_jennifer-miles_prelim_64	2	8.591025	903358.000000	640.699766
CEP192	33	42	VVYQNEEGRW			9.000000	1279.606600	CEP	0.500000	fbsjrau_221012_jennifer-miles_prelim_26	2	8.629204	1619092.000000	642.967827
CEP192	33	42	VVYQNEEGRW			9.000000	1279.606600	CEP	0.500000	fbsjrau_221012_jennifer-miles_prelim_40	2	8.628037	1151725.000000	643.210372
CEP192	33	42	VVYQNEEGRW			9.000000	1279.606600	CEP	0.500000	fbsjrau_221012_jennifer-miles_prelim_48	2	8.630789	1226554.000000	643.008361
CEP192	33	42	VVYQNEEGRW			9.000000	1279.606600	CEP	2.000000	fbsjrau_221012_jennifer-miles_prelim_52	2	8.579580	1122664.000000	643.164806
CEP192	33	42	VVYQNEEGRW			9.000000	1279.606600	CEP	2.000000	fbsjrau_221012_jennifer-miles_prelim_60	2	8.570810	1158075.000000	643.097391
CEP192	33	42	VVYQNEEGRW			9.000000	1279.606600	CEP	2.000000	fbsjrau_221012_jennifer-miles_prelim_66	2	8.577551	1001772.000000	643.124386
CEP192	33	42	VVYQNEEGRW			9.000000	1279.606600	CEP	10.000000	fbsjrau_221012_jennifer-miles_prelim_36	2	8.610630	579040.000000	642.965834
CEP192	33	42	VVYQNEEGRW			9.000000	1279.606600	CEP	10.000000	fbsjrau_221012_jennifer-miles_prelim_44	2	8.608085	797628.000000	643.140223
CEP192	33	42	VVYQNEEGRW			9.000000	1279.606600	CEP	10.000000	fbsjrau_221012_jennifer-miles_prelim_56	2	8.617915	547964.000000	643.155962
CEP192	33	42	VVYQNEEGRW			9.000000	1279.606600	CEP	30.000002	fbsjrau_221012_jennifer-miles_prelim_46	2	8.561476	431786.000000	643.228415
CEP192	33	42	VVYQNEEGRW			9.000000	1279.606600	CEP	30.000002	fbsjrau_221012_jennifer-miles_prelim_50	2	8.558480	555888.000000	642.988700
CEP192	33	42	VVYQNEEGRW			9.000000	1279.606600	CEP	30.000002	fbsjrau_221012_jennifer-miles_prelim_76	2	8.561546	605359.000000	643.204579
CEP192	33	42	VVYQNEEGRW			9.000000	1279.606600	CEP + AurA	0.000000	fbsjrau_221014_jennifer-miles_both_13	2	8.544716	937428.000000	640.693685
CEP192	33	42	VVYQNEEGRW			9.000000	1279.606600	CEP + AurA	0.000000	fbsjrau_221014_jennifer-miles_both_15	2	8.539060	871108.000000	640.720366
CEP192	33	42	VVYQNEEGRW			9.000000	1279.606600	CEP + AurA	0.000000	fbsjrau_221014_jennifer-miles_both_29	2	8.540702	929958.000000	640.691067
CEP192	33	42	VVYQNEEGRW			9.000000	1279.606600	CEP + AurA	0.500000	fbsjrau_221014_jennifer-miles_both_11	2	8.596357	1436889.000000	643.092873
CEP192	33	42	VVYQNEEGRW			9.000000	1279.606600	CEP + AurA	0.500000	fbsjrau_221014_jennifer-miles_both_17	2	8.601151	1530398.000000	643.121377
CEP192	33	42	VVYQNEEGRW			9.000000	1279.606600	CEP + AurA	0.500000	fbsjrau_221014_jennifer-miles_both_19	2	8.627365	1341910.000000	643.094712
CEP192	33	42	VVYQNEEGRW			9.000000	1279.606600	CEP + AurA	2.000000	fbsjrau_221014_jennifer-miles_both_07	2	8.550166	1195097.000000	643.089987
CEP192	33	42	VVYQNEEGRW			9.000000	1279.606600	CEP + AurA	2.000000	fbsjrau_221014_jennifer-miles_both_25	2	8.559769	1129189.000000	643.140877
CEP192	33	42	VVYQNEEGRW			9.000000	1279.606600	CEP + AurA	2.000000	fbsjrau_221014_jennifer-miles_both_27	2	8.558523	1088618.000000	643.089564
CEP192	33	42	VVYQNEEGRW			9.000000	1279.606600	CEP + AurA	10.000000	fbsjrau_221014_jennifer-miles_both_05	2	8.575913	1283432.000000	643.075424
CEP192	33	42	VVYQNEEGRW			9.000000	1279.606600	CEP + AurA	10.000000	fbsjrau_221014_jennifer-miles_both_09	2	8.582401	899597.000000	643.089816
CEP192	33	42	VVYQNEEGRW			9.000000	1279.606600	CEP + AurA	10.000000	fbsjrau_221014_jennifer-miles_both_21	2	8.591165	777440.000000	643.089750
CEP192	33	42	VVYQNEEGRW			9.000000	1279.606600	CEP + AurA	30.000002	fbsjrau_221014_jennifer-miles_both_03	2	8.550488	1172833.000000	643.104650
CEP192	33	42	VVYQNEEGRW			9.000000	1279.606600	CEP + AurA	30.000002	fbsjrau_221014_jennifer-miles_both_23	2	8.541203	1038962.000000	643.169540
CEP192	33	42	VVYQNEEGRW			9.000000	1279.606600	CEP + AurA	30.000002	fbsjrau_221014_jennifer-miles_both_31	2	8.546686	1028525.000000	643.115489
CEP192	34	42	VYQNEEGRW			8.000000	1180.538200	CEP	0.000000	fbsjrau_221012_jennifer-miles_prelim_20	2	8.236818	4251768.000000	591.099673
CEP192	34	42	VYQNEEGRW			8.000000	1180.538200	CEP	0.000000	fbsjrau_221012_jennifer-miles_prelim_42	2	8.244750	2910134.000000	591.098842
CEP192	34	42	VYQNEEGRW			8.000000	1180.538200	CEP	0.000000	fbsjrau_221012_jennifer-miles_prelim_64	2	8.247289	1825531.000000	591.098204
CEP192	34	42	VYQNEEGRW			8.000000	1180.538200	CEP	0.500000	fbsjrau_221012_jennifer-miles_prelim_26	2	8.238724	3609919.000000	592.948185
CEP192	34	42	VYQNEEGRW			8.000000	1180.538200	CEP	0.500000	fbsjrau_221012_jennifer-miles_prelim_40	2	8.245027	2488024.000000	593.043644
CEP192	34	42	VYQNEEGRW			8.000000	1180.538200	CEP	0.500000	fbsjrau_221012_jennifer-miles_prelim_48	2	8.230485	2457644.000000	593.004997
CEP192	34	42	VYQNEEGRW			8.000000	1180.538200	CEP	2.000000	fbsjrau_221012_jennifer-miles_prelim_52	2	8.251450	2211898.000000	592.997711
CEP192	34	42	VYQNEEGRW			8.000000	1180.538200	CEP	2.000000	fbsjrau_221012_jennifer-miles_prelim_60	2	8.242762	2265923.000000	592.985592
CEP192	34	42	VYQNEEGRW			8.000000	1180.538200	CEP	2.000000	fbsjrau_221012_jennifer-miles_prelim_66	2	8.249807	2079355.000000	592.958875
CEP192	34	42	VYQNEEGRW			8.000000	1180.538200	CEP	10.000000	fbsjrau_221012_jennifer-miles_prelim_36	2	8.232934	1881578.000000	592.955594
CEP192	34	42	VYQNEEGRW			8.000000	1180.538200	CEP	10.000000	fbsjrau_221012_jennifer-miles_prelim_44	2	8.230124	1884651.000000	592.915639
CEP192	34	42	VYQNEEGRW			8.000000	1180.538200	CEP	10.000000	fbsjrau_221012_jennifer-miles_prelim_56	2	8.238802	1536971.000000	592.963922
CEP192	34	42	VYQNEEGRW			8.000000	1180.538200	CEP	30.000002	fbsjrau_221012_jennifer-miles_prelim_46	2	8.289978	1335909.000000	592.993224
CEP192	34	42	VYQNEEGRW			8.000000	1180.538200	CEP	30.000002	fbsjrau_221012_jennifer-miles_prelim_50	2	8.291141	1433126.000000	592.882272
CEP192	34	42	VYQNEEGRW			8.000000	1180.538200	CEP	30.000002	fbsjrau_221012_jennifer-miles_prelim_76	2	8.286741	1466064.000000	593.019346
CEP192	34	42	VYQNEEGRW			8.000000	1180.538200	CEP + AurA	0.000000	fbsjrau_221014_jennifer-miles_both_13	1	8.209146	31329.000000	1180.897892
CEP192	34	42	VYQNEEGRW			8.000000	1180.538200	CEP + AurA	0.000000	fbsjrau_221014_jennifer-miles_both_13	2	8.228388	1273782.000000	591.102446
CEP192	34	42	VYQNEEGRW			8.000000	1180.538200	CEP + AurA	0.000000	fbsjrau_221014_jennifer-miles_both_15	1	8.216945	63544.000000	1181.178249
CEP192	34	42	VYQNEEGRW			8.000000	1180.538200	CEP + AurA	0.000000	fbsjrau_221014_jennifer-miles_both_15	2	8.227242	1754153.000000	590.936380
CEP192	34	42	VYQNEEGRW			8.000000	1180.538200	CEP + AurA	0.000000	fbsjrau_221014_jennifer-miles_both_29	1	8.229293	56688.000000	1181.092310
CEP192	34	42	VYQNEEGRW			8.000000	1180.538200	CEP + AurA	0.000000	fbsjrau_221014_jennifer-miles_both_29	2	8.238467	1608371.000000	591.051540
CEP192	34	42	VYQNEEGRW			8.000000	1180.538200	CEP + AurA	0.500000	fbsjrau_221014_jennifer-miles_both_11	2	8.192914	2934506.000000	592.918610
CEP192	34	42	VYQNEEGRW			8.000000	1180.538200	CEP + AurA	0.500000	fbsjrau_221014_jennifer-miles_both_17	2	8.197065	2900852.000000	592.975501
CEP192	34	42	VYQNEEGRW			8.000000	1180.538200	CEP + AurA	0.500000	fbsjrau_221014_jennifer-miles_both_19	1	8.246259	24666.000000	1184.711791
CEP192	34	42	VYQNEEGRW			8.000000	1180.538200	CEP + AurA	0.500000	fbsjrau_221014_jennifer-miles_both_19	2	8.223343	2276196.000000	592.938933
CEP192	34	42	VYQNEEGRW			8.000000	1180.538200	CEP + AurA	2.000000	fbsjrau_221014_jennifer-miles_both_07	1	8.201014	31092.000000	1184.974283
CEP192	34	42	VYQNEEGRW			8.000000	1180.538200	CEP + AurA	2.000000	fbsjrau_221014_jennifer-miles_both_07	2	8.225600	2556961.000000	592.905962
CEP192	34	42	VYQNEEGRW			8.000000	1180.538200	CEP + AurA	2.000000	fbsjrau_221014_jennifer-miles_both_25	1	8.205827	26328.000000	1185.064368
CEP192	34	42	VYQNEEGRW			8.000000	1180.538200	CEP + AurA	2.000000	fbsjrau_221014_jennifer-miles_both_25	2	8.223038	1529655.000000	592.940267
CEP192	34	42	VYQNEEGRW			8.000000	1180.538200	CEP + AurA	2.000000	fbsjrau_221014_jennifer-miles_both_27	1	8.230060	28666.000000	1185.425284
CEP192	34	42	VYQNEEGRW			8.000000	1180.538200	CEP + AurA	2.000000	fbsjrau_221014_jennifer-miles_both_27	2	8.226099	1681144.000000	592.942573
CEP192	34	42	VYQNEEGRW			8.000000	1180.538200	CEP + AurA	10.000000	fbsjrau_221014_jennifer-miles_both_05	2	8.193421	1965088.000000	592.928954
CEP192	34	42	VYQNEEGRW			8.000000	1180.538200	CEP + AurA	10.000000	fbsjrau_221014_jennifer-miles_both_09	2	8.202219	1723029.000000	592.894265
CEP192	34	42	VYQNEEGRW			8.000000	1180.538200	CEP + AurA	10.000000	fbsjrau_221014_jennifer-miles_both_21	2	8.224530	1270316.000000	592.965302
CEP192	34	42	VYQNEEGRW			8.000000	1180.538200	CEP + AurA	30.000002	fbsjrau_221014_jennifer-miles_both_03	1	8.284140	22498.000000	1184.706969
CEP192	34	42	VYQNEEGRW			8.000000	1180.538200	CEP + AurA	30.000002	fbsjrau_221014_jennifer-miles_both_03	2	8.288163	1434259.000000	592.904143
CEP192	34	42	VYQNEEGRW			8.000000	1180.538200	CEP + AurA	30.000002	fbsjrau_221014_jennifer-miles_both_23	1	8.266797	35970.000000	1185.003389
CEP192	34	42	VYQNEEGRW			8.000000	1180.538200	CEP + AurA	30.000002	fbsjrau_221014_jennifer-miles_both_23	2	8.284513	1357268.000000	593.035395
CEP192	34	42	VYQNEEGRW			8.000000	1180.538200	CEP + AurA	30.000002	fbsjrau_221014_jennifer-miles_both_31	1	8.261318	36987.000000	1185.081806
CEP192	34	42	VYQNEEGRW			8.000000	1180.538200	CEP + AurA	30.000002	fbsjrau_221014_jennifer-miles_both_31	2	8.287549	1456873.000000	592.994994
CEP192	35	42	YQNEEGRW			7.000000	1081.469700	CEP	0.000000	fbsjrau_221012_jennifer-miles_prelim_20	2	8.067300	2341475.000000	541.519124
CEP192	35	42	YQNEEGRW			7.000000	1081.469700	CEP	0.000000	fbsjrau_221012_jennifer-miles_prelim_42	2	8.068489	1360634.000000	541.592843
CEP192	35	42	YQNEEGRW			7.000000	1081.469700	CEP	0.000000	fbsjrau_221012_jennifer-miles_prelim_64	2	8.058947	1314824.000000	541.527656
CEP192	35	42	YQNEEGRW			7.000000	1081.469700	CEP	0.500000	fbsjrau_221012_jennifer-miles_prelim_26	2	8.051647	2244380.000000	542.914758
CEP192	35	42	YQNEEGRW			7.000000	1081.469700	CEP	0.500000	fbsjrau_221012_jennifer-miles_prelim_40	2	8.034069	1657165.000000	542.968910
CEP192	35	42	YQNEEGRW			7.000000	1081.469700	CEP	0.500000	fbsjrau_221012_jennifer-miles_prelim_48	2	8.029379	1703923.000000	542.873833
CEP192	35	42	YQNEEGRW			7.000000	1081.469700	CEP	2.000000	fbsjrau_221012_jennifer-miles_prelim_52	2	8.074951	1794249.000000	543.044436
CEP192	35	42	YQNEEGRW			7.000000	1081.469700	CEP	2.000000	fbsjrau_221012_jennifer-miles_prelim_60	2	8.086319	1765638.000000	543.066727
CEP192	35	42	YQNEEGRW			7.000000	1081.469700	CEP	2.000000	fbsjrau_221012_jennifer-miles_prelim_66	2	8.077343	1401411.000000	543.040654
CEP192	35	42	YQNEEGRW			7.000000	1081.469700	CEP	10.000000	fbsjrau_221012_jennifer-miles_prelim_36	2	8.055329	931409.000000	543.046136
CEP192	35	42	YQNEEGRW			7.000000	1081.469700	CEP	10.000000	fbsjrau_221012_jennifer-miles_prelim_44	2	8.052697	1221477.000000	542.996510
CEP192	35	42	YQNEEGRW			7.000000	1081.469700	CEP	10.000000	fbsjrau_221012_jennifer-miles_prelim_56	2	8.064445	862135.000000	543.052686
CEP192	35	42	YQNEEGRW			7.000000	1081.469700	CEP	30.000002	fbsjrau_221012_jennifer-miles_prelim_46	2	8.082546	872201.000000	542.934544
CEP192	35	42	YQNEEGRW			7.000000	1081.469700	CEP	30.000002	fbsjrau_221012_jennifer-miles_prelim_50	2	8.097212	936007.000000	542.931728
CEP192	35	42	YQNEEGRW			7.000000	1081.469700	CEP	30.000002	fbsjrau_221012_jennifer-miles_prelim_76	2	8.088433	1073512.000000	543.002470
CEP192	35	42	YQNEEGRW			7.000000	1081.469700	CEP + AurA	0.000000	fbsjrau_221014_jennifer-miles_both_13	2	8.066313	917329.000000	541.580394
CEP192	35	42	YQNEEGRW			7.000000	1081.469700	CEP + AurA	0.000000	fbsjrau_221014_jennifer-miles_both_15	2	8.064445	1023861.000000	541.559074
CEP192	35	42	YQNEEGRW			7.000000	1081.469700	CEP + AurA	0.000000	fbsjrau_221014_jennifer-miles_both_29	2	8.079027	814554.000000	541.632025
CEP192	35	42	YQNEEGRW			7.000000	1081.469700	CEP + AurA	0.500000	fbsjrau_221014_jennifer-miles_both_11	2	8.024149	1991844.000000	542.972076
CEP192	35	42	YQNEEGRW			7.000000	1081.469700	CEP + AurA	0.500000	fbsjrau_221014_jennifer-miles_both_17	2	8.024127	1753675.000000	543.014699
CEP192	35	42	YQNEEGRW			7.000000	1081.469700	CEP + AurA	0.500000	fbsjrau_221014_jennifer-miles_both_19	2	8.025202	2019265.000000	543.012722
CEP192	35	42	YQNEEGRW			7.000000	1081.469700	CEP + AurA	2.000000	fbsjrau_221014_jennifer-miles_both_07	2	8.058676	1673977.000000	542.951894
CEP192	35	42	YQNEEGRW			7.000000	1081.469700	CEP + AurA	2.000000	fbsjrau_221014_jennifer-miles_both_25	2	8.057521	1287050.000000	542.949557
CEP192	35	42	YQNEEGRW			7.000000	1081.469700	CEP + AurA	2.000000	fbsjrau_221014_jennifer-miles_both_27	2	8.063613	1243939.000000	543.032001
CEP192	35	42	YQNEEGRW			7.000000	1081.469700	CEP + AurA	10.000000	fbsjrau_221014_jennifer-miles_both_05	2	8.035716	1441784.000000	542.982935
CEP192	35	42	YQNEEGRW			7.000000	1081.469700	CEP + AurA	10.000000	fbsjrau_221014_jennifer-miles_both_09	2	8.035795	1332096.000000	542.959914
CEP192	35	42	YQNEEGRW			7.000000	1081.469700	CEP + AurA	10.000000	fbsjrau_221014_jennifer-miles_both_21	2	8.061096	1005519.000000	543.004792
CEP192	35	42	YQNEEGRW			7.000000	1081.469700	CEP + AurA	30.000002	fbsjrau_221014_jennifer-miles_both_03	2	8.049164	1391798.000000	543.011014
CEP192	35	42	YQNEEGRW			7.000000	1081.469700	CEP + AurA	30.000002	fbsjrau_221014_jennifer-miles_both_23	2	8.072645	1110747.000000	543.048688
CEP192	35	42	YQNEEGRW			7.000000	1081.469700	CEP + AurA	30.000002	fbsjrau_221014_jennifer-miles_both_31	2	8.067913	1064380.000000	542.976979
CEP192	43	46	VTDL			3.000000	447.244900	CEP	0.000000	fbsjrau_221012_jennifer-miles_prelim_20	1	6.862238	6447699.000000	447.445333
CEP192	43	46	VTDL			3.000000	447.244900	CEP	0.000000	fbsjrau_221012_jennifer-miles_prelim_42	1	6.853776	5795875.000000	447.437905
CEP192	43	46	VTDL			3.000000	447.244900	CEP	0.000000	fbsjrau_221012_jennifer-miles_prelim_64	1	6.861001	4686719.000000	447.464416
CEP192	43	46	VTDL			3.000000	447.244900	CEP	0.500000	fbsjrau_221012_jennifer-miles_prelim_26	1	6.856609	6208164.000000	448.587663
CEP192	43	46	VTDL			3.000000	447.244900	CEP	0.500000	fbsjrau_221012_jennifer-miles_prelim_40	1	6.852707	4908232.000000	448.563222
CEP192	43	46	VTDL			3.000000	447.244900	CEP	0.500000	fbsjrau_221012_jennifer-miles_prelim_48	1	6.857568	6094969.000000	448.501592
CEP192	43	46	VTDL			3.000000	447.244900	CEP	2.000000	fbsjrau_221012_jennifer-miles_prelim_52	1	6.852607	5287947.000000	448.491780
CEP192	43	46	VTDL			3.000000	447.244900	CEP	2.000000	fbsjrau_221012_jennifer-miles_prelim_60	1	6.860569	5404133.000000	448.508649
CEP192	43	46	VTDL			3.000000	447.244900	CEP	2.000000	fbsjrau_221012_jennifer-miles_prelim_66	1	6.854897	4051609.000000	448.512122
CEP192	43	46	VTDL			3.000000	447.244900	CEP	10.000000	fbsjrau_221012_jennifer-miles_prelim_36	1	6.858673	2872968.000000	448.530002
CEP192	43	46	VTDL			3.000000	447.244900	CEP	10.000000	fbsjrau_221012_jennifer-miles_prelim_44	1	6.860731	2861129.000000	448.547565
CEP192	43	46	VTDL			3.000000	447.244900	CEP	10.000000	fbsjrau_221012_jennifer-miles_prelim_56	1	6.868436	3053943.000000	448.430329
CEP192	43	46	VTDL			3.000000	447.244900	CEP	30.000002	fbsjrau_221012_jennifer-miles_prelim_46	1	6.840796	2668215.000000	448.477784
CEP192	43	46	VTDL			3.000000	447.244900	CEP	30.000002	fbsjrau_221012_jennifer-miles_prelim_50	1	6.842918	2658936.000000	448.510957
CEP192	43	46	VTDL			3.000000	447.244900	CEP	30.000002	fbsjrau_221012_jennifer-miles_prelim_76	1	6.833936	3299300.000000	448.495892
CEP192	43	46	VTDL			3.000000	447.244900	CEP + AurA	0.000000	fbsjrau_221014_jennifer-miles_both_13	1	6.849607	4868229.000000	447.415677
CEP192	43	46	VTDL			3.000000	447.244900	CEP + AurA	0.000000	fbsjrau_221014_jennifer-miles_both_15	1	6.851351	6914824.000000	447.383211
CEP192	43	46	VTDL			3.000000	447.244900	CEP + AurA	0.000000	fbsjrau_221014_jennifer-miles_both_29	1	6.842137	5121200.000000	447.424924
CEP192	43	46	VTDL			3.000000	447.244900	CEP + AurA	0.500000	fbsjrau_221014_jennifer-miles_both_11	1	6.863817	3869215.000000	448.320610
CEP192	43	46	VTDL			3.000000	447.244900	CEP + AurA	0.500000	fbsjrau_221014_jennifer-miles_both_17	1	6.863277	7943592.000000	448.344635
CEP192	43	46	VTDL			3.000000	447.244900	CEP + AurA	0.500000	fbsjrau_221014_jennifer-miles_both_19	1	6.861336	7061664.000000	448.388043
CEP192	43	46	VTDL			3.000000	447.244900	CEP + AurA	2.000000	fbsjrau_221014_jennifer-miles_both_07	1	6.862410	5058562.000000	448.470649
CEP192	43	46	VTDL			3.000000	447.244900	CEP + AurA	2.000000	fbsjrau_221014_jennifer-miles_both_25	1	6.865215	5621742.000000	448.478373
CEP192	43	46	VTDL			3.000000	447.244900	CEP + AurA	2.000000	fbsjrau_221014_jennifer-miles_both_27	1	6.860670	4337276.000000	448.428611
CEP192	43	46	VTDL			3.000000	447.244900	CEP + AurA	10.000000	fbsjrau_221014_jennifer-miles_both_05	1	6.865095	3059448.000000	448.495752
CEP192	43	46	VTDL			3.000000	447.244900	CEP + AurA	10.000000	fbsjrau_221014_jennifer-miles_both_09	1	6.862633	3352557.000000	448.441373
CEP192	43	46	VTDL			3.000000	447.244900	CEP + AurA	10.000000	fbsjrau_221014_jennifer-miles_both_21	1	6.862747	4187766.000000	448.478523
CEP192	43	46	VTDL			3.000000	447.244900	CEP + AurA	30.000002	fbsjrau_221014_jennifer-miles_both_03	1	6.826957	3447201.000000	448.483785
CEP192	43	46	VTDL			3.000000	447.244900	CEP + AurA	30.000002	fbsjrau_221014_jennifer-miles_both_23	1	6.841358	5028139.000000	448.502131
CEP192	43	46	VTDL			3.000000	447.244900	CEP + AurA	30.000002	fbsjrau_221014_jennifer-miles_both_31	1	6.828369	4598589.000000	448.450405
CEP192	43	47	VTDLA			4.000000	518.282100	CEP	0.000000	fbsjrau_221012_jennifer-miles_prelim_20	1	6.272115	977185.000000	518.583143
CEP192	43	47	VTDLA			4.000000	518.282100	CEP	0.000000	fbsjrau_221012_jennifer-miles_prelim_42	1	6.284274	902584.000000	518.512881
CEP192	43	47	VTDLA			4.000000	518.282100	CEP	0.000000	fbsjrau_221012_jennifer-miles_prelim_64	1	6.289574	748518.000000	518.577808
CEP192	43	47	VTDLA			4.000000	518.282100	CEP	0.500000	fbsjrau_221012_jennifer-miles_prelim_26	1	6.263176	1021777.000000	520.292186
CEP192	43	47	VTDLA			4.000000	518.282100	CEP	0.500000	fbsjrau_221012_jennifer-miles_prelim_40	1	6.270539	1001038.000000	520.283899
CEP192	43	47	VTDLA			4.000000	518.282100	CEP	0.500000	fbsjrau_221012_jennifer-miles_prelim_48	1	6.263739	1203491.000000	520.296011
CEP192	43	47	VTDLA			4.000000	518.282100	CEP	2.000000	fbsjrau_221012_jennifer-miles_prelim_52	1	6.280904	1045225.000000	520.263673
CEP192	43	47	VTDLA			4.000000	518.282100	CEP	2.000000	fbsjrau_221012_jennifer-miles_prelim_60	1	6.283191	1222188.000000	520.289280
CEP192	43	47	VTDLA			4.000000	518.282100	CEP	2.000000	fbsjrau_221012_jennifer-miles_prelim_66	1	6.278934	733440.000000	520.250715
CEP192	43	47	VTDLA			4.000000	518.282100	CEP	10.000000	fbsjrau_221012_jennifer-miles_prelim_36	1	6.268880	497982.000000	520.287238
CEP192	43	47	VTDLA			4.000000	518.282100	CEP	10.000000	fbsjrau_221012_jennifer-miles_prelim_44	1	6.262051	521970.000000	520.284777
CEP192	43	47	VTDLA			4.000000	518.282100	CEP	10.000000	fbsjrau_221012_jennifer-miles_prelim_56	1	6.267950	476156.000000	520.267231
CEP192	43	47	VTDLA			4.000000	518.282100	CEP	30.000002	fbsjrau_221012_jennifer-miles_prelim_46	1	6.303869	414103.000000	520.298969
CEP192	43	47	VTDLA			4.000000	518.282100	CEP	30.000002	fbsjrau_221012_jennifer-miles_prelim_50	1	6.296505	414993.000000	520.274326
CEP192	43	47	VTDLA			4.000000	518.282100	CEP	30.000002	fbsjrau_221012_jennifer-miles_prelim_76	1	6.306904	610639.000000	520.214422
CEP192	43	47	VTDLA			4.000000	518.282100	CEP + AurA	0.000000	fbsjrau_221014_jennifer-miles_both_13	1	6.276699	930784.000000	518.543672
CEP192	43	47	VTDLA			4.000000	518.282100	CEP + AurA	0.000000	fbsjrau_221014_jennifer-miles_both_15	1	6.288213	1203027.000000	518.588377
CEP192	43	47	VTDLA			4.000000	518.282100	CEP + AurA	0.000000	fbsjrau_221014_jennifer-miles_both_29	1	6.283143	1063364.000000	518.538442
CEP192	43	47	VTDLA			4.000000	518.282100	CEP + AurA	0.500000	fbsjrau_221014_jennifer-miles_both_11	1	6.265322	1024771.000000	519.858780
CEP192	43	47	VTDLA			4.000000	518.282100	CEP + AurA	0.500000	fbsjrau_221014_jennifer-miles_both_17	1	6.273534	1735203.000000	519.899025
CEP192	43	47	VTDLA			4.000000	518.282100	CEP + AurA	0.500000	fbsjrau_221014_jennifer-miles_both_19	1	6.276012	1402842.000000	519.869142
CEP192	43	47	VTDLA			4.000000	518.282100	CEP + AurA	2.000000	fbsjrau_221014_jennifer-miles_both_07	1	6.276441	1211824.000000	520.089557
CEP192	43	47	VTDLA			4.000000	518.282100	CEP + AurA	2.000000	fbsjrau_221014_jennifer-miles_both_25	1	6.274477	1423415.000000	520.117974
CEP192	43	47	VTDLA			4.000000	518.282100	CEP + AurA	2.000000	fbsjrau_221014_jennifer-miles_both_27	1	6.270471	1080711.000000	520.098322
CEP192	43	47	VTDLA			4.000000	518.282100	CEP + AurA	10.000000	fbsjrau_221014_jennifer-miles_both_05	1	6.264851	750071.000000	520.258632
CEP192	43	47	VTDLA			4.000000	518.282100	CEP + AurA	10.000000	fbsjrau_221014_jennifer-miles_both_09	1	6.254249	820656.000000	520.282361
CEP192	43	47	VTDLA			4.000000	518.282100	CEP + AurA	10.000000	fbsjrau_221014_jennifer-miles_both_21	1	6.268921	856305.000000	520.223394
CEP192	43	47	VTDLA			4.000000	518.282100	CEP + AurA	30.000002	fbsjrau_221014_jennifer-miles_both_03	1	6.307784	807789.000000	520.236902
CEP192	43	47	VTDLA			4.000000	518.282100	CEP + AurA	30.000002	fbsjrau_221014_jennifer-miles_both_23	1	6.298167	1025350.000000	520.263037
CEP192	43	47	VTDLA			4.000000	518.282100	CEP + AurA	30.000002	fbsjrau_221014_jennifer-miles_both_31	1	6.304194	981407.000000	520.197122
CEP192	43	48	VTDLAY			5.000000	681.345400	CEP	0.000000	fbsjrau_221012_jennifer-miles_prelim_20	1	8.288842	3046579.000000	681.792182
CEP192	43	48	VTDLAY			5.000000	681.345400	CEP	0.000000	fbsjrau_221012_jennifer-miles_prelim_42	1	8.283286	2291035.000000	681.782145
CEP192	43	48	VTDLAY			5.000000	681.345400	CEP	0.000000	fbsjrau_221012_jennifer-miles_prelim_64	1	8.288364	2119334.000000	681.788288
CEP192	43	48	VTDLAY			5.000000	681.345400	CEP	0.500000	fbsjrau_221012_jennifer-miles_prelim_26	1	8.283033	3554329.000000	684.106523
CEP192	43	48	VTDLAY			5.000000	681.345400	CEP	0.500000	fbsjrau_221012_jennifer-miles_prelim_40	1	8.279751	2852047.000000	684.102680
CEP192	43	48	VTDLAY			5.000000	681.345400	CEP	0.500000	fbsjrau_221012_jennifer-miles_prelim_48	1	8.275369	2793252.000000	684.105598
CEP192	43	48	VTDLAY			5.000000	681.345400	CEP	2.000000	fbsjrau_221012_jennifer-miles_prelim_52	1	8.285915	3024259.000000	684.089122
CEP192	43	48	VTDLAY			5.000000	681.345400	CEP	2.000000	fbsjrau_221012_jennifer-miles_prelim_60	1	8.289290	3024549.000000	684.072138
CEP192	43	48	VTDLAY			5.000000	681.345400	CEP	2.000000	fbsjrau_221012_jennifer-miles_prelim_66	1	8.283093	2532088.000000	684.043286
CEP192	43	48	VTDLAY			5.000000	681.345400	CEP	10.000000	fbsjrau_221012_jennifer-miles_prelim_36	1	8.280662	1544144.000000	684.079651
CEP192	43	48	VTDLAY			5.000000	681.345400	CEP	10.000000	fbsjrau_221012_jennifer-miles_prelim_44	1	8.274551	1703779.000000	684.063448
CEP192	43	48	VTDLAY			5.000000	681.345400	CEP	10.000000	fbsjrau_221012_jennifer-miles_prelim_56	1	8.276989	1749422.000000	684.078207
CEP192	43	48	VTDLAY			5.000000	681.345400	CEP	30.000002	fbsjrau_221012_jennifer-miles_prelim_46	1	8.318007	1773877.000000	684.062384
CEP192	43	48	VTDLAY			5.000000	681.345400	CEP	30.000002	fbsjrau_221012_jennifer-miles_prelim_50	1	8.315330	1573891.000000	684.066311
CEP192	43	48	VTDLAY			5.000000	681.345400	CEP	30.000002	fbsjrau_221012_jennifer-miles_prelim_76	1	8.317220	1782111.000000	684.023038
CEP192	43	48	VTDLAY			5.000000	681.345400	CEP + AurA	0.000000	fbsjrau_221014_jennifer-miles_both_13	1	8.270820	1976144.000000	681.719870
CEP192	43	48	VTDLAY			5.000000	681.345400	CEP + AurA	0.000000	fbsjrau_221014_jennifer-miles_both_15	1	8.272953	2932324.000000	681.743529
CEP192	43	48	VTDLAY			5.000000	681.345400	CEP + AurA	0.000000	fbsjrau_221014_jennifer-miles_both_29	1	8.279570	2701620.000000	681.704650
CEP192	43	48	VTDLAY			5.000000	681.345400	CEP + AurA	0.500000	fbsjrau_221014_jennifer-miles_both_11	1	8.260675	3333579.000000	683.279738
CEP192	43	48	VTDLAY			5.000000	681.345400	CEP + AurA	0.500000	fbsjrau_221014_jennifer-miles_both_17	1	8.263494	3372066.000000	683.382682
CEP192	43	48	VTDLAY			5.000000	681.345400	CEP + AurA	0.500000	fbsjrau_221014_jennifer-miles_both_19	1	8.278828	3235697.000000	683.394353
CEP192	43	48	VTDLAY			5.000000	681.345400	CEP + AurA	2.000000	fbsjrau_221014_jennifer-miles_both_07	1	8.265794	3487723.000000	683.737245
CEP192	43	48	VTDLAY			5.000000	681.345400	CEP + AurA	2.000000	fbsjrau_221014_jennifer-miles_both_25	1	8.261246	3106221.000000	683.779587
CEP192	43	48	VTDLAY			5.000000	681.345400	CEP + AurA	2.000000	fbsjrau_221014_jennifer-miles_both_27	1	8.266883	2850877.000000	683.792709
CEP192	43	48	VTDLAY			5.000000	681.345400	CEP + AurA	10.000000	fbsjrau_221014_jennifer-miles_both_05	1	8.247654	2603762.000000	683.964727
CEP192	43	48	VTDLAY			5.000000	681.345400	CEP + AurA	10.000000	fbsjrau_221014_jennifer-miles_both_09	1	8.256604	2264549.000000	683.931867
CEP192	43	48	VTDLAY			5.000000	681.345400	CEP + AurA	10.000000	fbsjrau_221014_jennifer-miles_both_21	1	8.263166	2342269.000000	683.961437
CEP192	43	48	VTDLAY			5.000000	681.345400	CEP + AurA	30.000002	fbsjrau_221014_jennifer-miles_both_03	1	8.314383	2299099.000000	683.989220
CEP192	43	48	VTDLAY			5.000000	681.345400	CEP + AurA	30.000002	fbsjrau_221014_jennifer-miles_both_31	1	8.301867	2924179.000000	683.967684
CEP192	46	52	LAYYTSF			6.000000	864.413800	CEP	0.000000	fbsjrau_221012_jennifer-miles_prelim_20	1	10.865197	930659.000000	864.875300
CEP192	46	52	LAYYTSF			6.000000	864.413800	CEP	0.000000	fbsjrau_221012_jennifer-miles_prelim_42	1	10.824414	768770.000000	864.837974
CEP192	46	52	LAYYTSF			6.000000	864.413800	CEP	0.000000	fbsjrau_221012_jennifer-miles_prelim_64	1	10.838408	545060.000000	864.831611
CEP192	46	52	LAYYTSF			6.000000	864.413800	CEP	0.500000	fbsjrau_221012_jennifer-miles_prelim_26	1	10.868357	864557.000000	868.235877
CEP192	46	52	LAYYTSF			6.000000	864.413800	CEP	0.500000	fbsjrau_221012_jennifer-miles_prelim_40	1	10.856128	518474.000000	868.156276
CEP192	46	52	LAYYTSF			6.000000	864.413800	CEP	0.500000	fbsjrau_221012_jennifer-miles_prelim_48	1	10.852846	644490.000000	868.100807
CEP192	46	52	LAYYTSF			6.000000	864.413800	CEP	2.000000	fbsjrau_221012_jennifer-miles_prelim_52	1	10.823950	514550.000000	868.142069
CEP192	46	52	LAYYTSF			6.000000	864.413800	CEP	2.000000	fbsjrau_221012_jennifer-miles_prelim_60	1	10.822600	576765.000000	868.234474
CEP192	46	52	LAYYTSF			6.000000	864.413800	CEP	2.000000	fbsjrau_221012_jennifer-miles_prelim_66	1	10.826468	540849.000000	868.252142
CEP192	46	52	LAYYTSF			6.000000	864.413800	CEP	10.000000	fbsjrau_221012_jennifer-miles_prelim_36	1	10.849515	361632.000000	868.092989
CEP192	46	52	LAYYTSF			6.000000	864.413800	CEP	10.000000	fbsjrau_221012_jennifer-miles_prelim_44	1	10.850548	392016.000000	868.140096
CEP192	46	52	LAYYTSF			6.000000	864.413800	CEP	10.000000	fbsjrau_221012_jennifer-miles_prelim_56	1	10.854936	366864.000000	868.170805
CEP192	46	52	LAYYTSF			6.000000	864.413800	CEP	30.000002	fbsjrau_221012_jennifer-miles_prelim_46	1	10.791132	278704.000000	868.087300
CEP192	46	52	LAYYTSF			6.000000	864.413800	CEP	30.000002	fbsjrau_221012_jennifer-miles_prelim_50	1	10.808738	364088.000000	868.072800
CEP192	46	52	LAYYTSF			6.000000	864.413800	CEP	30.000002	fbsjrau_221012_jennifer-miles_prelim_76	1	10.800683	286570.000000	868.144414
CEP192	46	52	LAYYTSF			6.000000	864.413800	CEP + AurA	0.000000	fbsjrau_221014_jennifer-miles_both_13	1	10.794266	726673.000000	864.817665
CEP192	46	52	LAYYTSF			6.000000	864.413800	CEP + AurA	0.000000	fbsjrau_221014_jennifer-miles_both_15	1	10.784034	705146.000000	864.884956
CEP192	46	52	LAYYTSF			6.000000	864.413800	CEP + AurA	0.000000	fbsjrau_221014_jennifer-miles_both_29	1	10.798182	770677.000000	864.820033
CEP192	46	52	LAYYTSF			6.000000	864.413800	CEP + AurA	0.500000	fbsjrau_221014_jennifer-miles_both_11	1	10.830483	724567.000000	867.424270
CEP192	46	52	LAYYTSF			6.000000	864.413800	CEP + AurA	0.500000	fbsjrau_221014_jennifer-miles_both_17	1	10.837466	650242.000000	867.413141
CEP192	46	52	LAYYTSF			6.000000	864.413800	CEP + AurA	0.500000	fbsjrau_221014_jennifer-miles_both_19	1	10.850286	699803.000000	867.551447
CEP192	46	52	LAYYTSF			6.000000	864.413800	CEP + AurA	2.000000	fbsjrau_221014_jennifer-miles_both_07	1	10.804310	501335.000000	867.681677
CEP192	46	52	LAYYTSF			6.000000	864.413800	CEP + AurA	2.000000	fbsjrau_221014_jennifer-miles_both_25	1	10.800997	626669.000000	867.743072
CEP192	46	52	LAYYTSF			6.000000	864.413800	CEP + AurA	2.000000	fbsjrau_221014_jennifer-miles_both_27	1	10.814563	446657.000000	867.803506
CEP192	46	52	LAYYTSF			6.000000	864.413800	CEP + AurA	10.000000	fbsjrau_221014_jennifer-miles_both_05	1	10.807705	530982.000000	868.053842
CEP192	46	52	LAYYTSF			6.000000	864.413800	CEP + AurA	10.000000	fbsjrau_221014_jennifer-miles_both_09	1	10.822244	368347.000000	868.010092
CEP192	46	52	LAYYTSF			6.000000	864.413800	CEP + AurA	10.000000	fbsjrau_221014_jennifer-miles_both_21	1	10.829372	461576.000000	868.061173
CEP192	46	52	LAYYTSF			6.000000	864.413800	CEP + AurA	30.000002	fbsjrau_221014_jennifer-miles_both_03	1	10.774312	567679.000000	867.983400
CEP192	46	52	LAYYTSF			6.000000	864.413800	CEP + AurA	30.000002	fbsjrau_221014_jennifer-miles_both_23	1	10.783726	493209.000000	868.022718
CEP192	46	52	LAYYTSF			6.000000	864.413800	CEP + AurA	30.000002	fbsjrau_221014_jennifer-miles_both_31	1	10.782014	520422.000000	867.886752
CEP192	47	52	AYYTSF			5.000000	751.329700	CEP	0.000000	fbsjrau_221012_jennifer-miles_prelim_20	1	10.048633	4738025.000000	751.991479
CEP192	47	52	AYYTSF			5.000000	751.329700	CEP	0.000000	fbsjrau_221012_jennifer-miles_prelim_42	1	10.006871	3954096.000000	751.936954
CEP192	47	52	AYYTSF			5.000000	751.329700	CEP	0.000000	fbsjrau_221012_jennifer-miles_prelim_64	1	10.027633	3833046.000000	751.840864
CEP192	47	52	AYYTSF			5.000000	751.329700	CEP	0.500000	fbsjrau_221012_jennifer-miles_prelim_26	1	10.014937	6113598.000000	754.500070
CEP192	47	52	AYYTSF			5.000000	751.329700	CEP	0.500000	fbsjrau_221012_jennifer-miles_prelim_40	1	9.992724	4771435.000000	754.546907
CEP192	47	52	AYYTSF			5.000000	751.329700	CEP	0.500000	fbsjrau_221012_jennifer-miles_prelim_48	1	9.998786	5041244.000000	754.519179
CEP192	47	52	AYYTSF			5.000000	751.329700	CEP	2.000000	fbsjrau_221012_jennifer-miles_prelim_52	1	10.025675	4855259.000000	754.526054
CEP192	47	52	AYYTSF			5.000000	751.329700	CEP	2.000000	fbsjrau_221012_jennifer-miles_prelim_60	1	10.029469	4104988.000000	754.548715
CEP192	47	52	AYYTSF			5.000000	751.329700	CEP	2.000000	fbsjrau_221012_jennifer-miles_prelim_66	1	10.029370	4383149.000000	754.493546
CEP192	47	52	AYYTSF			5.000000	751.329700	CEP	10.000000	fbsjrau_221012_jennifer-miles_prelim_36	1	10.019042	3618369.000000	754.419486
CEP192	47	52	AYYTSF			5.000000	751.329700	CEP	10.000000	fbsjrau_221012_jennifer-miles_prelim_44	1	10.006598	3741425.000000	754.541688
CEP192	47	52	AYYTSF			5.000000	751.329700	CEP	10.000000	fbsjrau_221012_jennifer-miles_prelim_56	1	10.018470	2987884.000000	754.488305
CEP192	47	52	AYYTSF			5.000000	751.329700	CEP	30.000002	fbsjrau_221012_jennifer-miles_prelim_46	1	10.007926	2829811.000000	754.449028
CEP192	47	52	AYYTSF			5.000000	751.329700	CEP	30.000002	fbsjrau_221012_jennifer-miles_prelim_50	1	10.017410	3057894.000000	754.417542
CEP192	47	52	AYYTSF			5.000000	751.329700	CEP	30.000002	fbsjrau_221012_jennifer-miles_prelim_76	1	10.005951	2810174.000000	754.423455
CEP192	47	52	AYYTSF			5.000000	751.329700	CEP + AurA	0.000000	fbsjrau_221014_jennifer-miles_both_13	1	9.985717	5146865.000000	751.896238
CEP192	47	52	AYYTSF			5.000000	751.329700	CEP + AurA	0.000000	fbsjrau_221014_jennifer-miles_both_15	1	10.002979	5213472.000000	751.863264
CEP192	47	52	AYYTSF			5.000000	751.329700	CEP + AurA	0.000000	fbsjrau_221014_jennifer-miles_both_29	1	10.016069	3879772.000000	751.935591
CEP192	47	52	AYYTSF			5.000000	751.329700	CEP + AurA	0.500000	fbsjrau_221014_jennifer-miles_both_11	1	9.978816	6301322.000000	754.092183
CEP192	47	52	AYYTSF			5.000000	751.329700	CEP + AurA	0.500000	fbsjrau_221014_jennifer-miles_both_17	1	9.981302	6361638.000000	754.076350
CEP192	47	52	AYYTSF			5.000000	751.329700	CEP + AurA	0.500000	fbsjrau_221014_jennifer-miles_both_19	1	9.986767	6491007.000000	754.024921
CEP192	47	52	AYYTSF			5.000000	751.329700	CEP + AurA	2.000000	fbsjrau_221014_jennifer-miles_both_07	1	10.007073	4119554.000000	754.319403
CEP192	47	52	AYYTSF			5.000000	751.329700	CEP + AurA	2.000000	fbsjrau_221014_jennifer-miles_both_25	1	10.014303	5921075.000000	754.281426
CEP192	47	52	AYYTSF			5.000000	751.329700	CEP + AurA	2.000000	fbsjrau_221014_jennifer-miles_both_27	1	10.006848	4324394.000000	754.314842
CEP192	47	52	AYYTSF			5.000000	751.329700	CEP + AurA	10.000000	fbsjrau_221014_jennifer-miles_both_05	1	9.996599	4981330.000000	754.404110
CEP192	47	52	AYYTSF			5.000000	751.329700	CEP + AurA	10.000000	fbsjrau_221014_jennifer-miles_both_09	1	9.994019	3279904.000000	754.391662
CEP192	47	52	AYYTSF			5.000000	751.329700	CEP + AurA	10.000000	fbsjrau_221014_jennifer-miles_both_21	1	10.013256	4043663.000000	754.428009
CEP192	47	52	AYYTSF			5.000000	751.329700	CEP + AurA	30.000002	fbsjrau_221014_jennifer-miles_both_03	1	9.955722	4249757.000000	754.423200
CEP192	47	52	AYYTSF			5.000000	751.329700	CEP + AurA	30.000002	fbsjrau_221014_jennifer-miles_both_23	1	9.987214	3874630.000000	754.380433
CEP192	47	52	AYYTSF			5.000000	751.329700	CEP + AurA	30.000002	fbsjrau_221014_jennifer-miles_both_31	1	9.992544	4076504.000000	754.342810
CEP192	47	58	AYYTSFNSKQNL			11.000000	1435.685200	CEP	0.000000	fbsjrau_221012_jennifer-miles_prelim_20	2	8.627415	1087134.000000	718.754466
CEP192	47	58	AYYTSFNSKQNL			11.000000	1435.685200	CEP	0.000000	fbsjrau_221012_jennifer-miles_prelim_20	3	8.617165	65855.000000	479.405153
CEP192	47	58	AYYTSFNSKQNL			11.000000	1435.685200	CEP	0.000000	fbsjrau_221012_jennifer-miles_prelim_42	2	8.582130	781967.000000	718.741977
CEP192	47	58	AYYTSFNSKQNL			11.000000	1435.685200	CEP	0.000000	fbsjrau_221012_jennifer-miles_prelim_42	3	8.581145	56222.000000	479.367268
CEP192	47	58	AYYTSFNSKQNL			11.000000	1435.685200	CEP	0.000000	fbsjrau_221012_jennifer-miles_prelim_64	2	8.598721	713488.000000	718.733476
CEP192	47	58	AYYTSFNSKQNL			11.000000	1435.685200	CEP	0.000000	fbsjrau_221012_jennifer-miles_prelim_64	3	8.603173	41339.000000	479.357494
CEP192	47	58	AYYTSFNSKQNL			11.000000	1435.685200	CEP	0.500000	fbsjrau_221012_jennifer-miles_prelim_26	2	8.653170	891144.000000	721.759366
CEP192	47	58	AYYTSFNSKQNL			11.000000	1435.685200	CEP	0.500000	fbsjrau_221012_jennifer-miles_prelim_40	2	8.649049	596602.000000	721.828379
CEP192	47	58	AYYTSFNSKQNL			11.000000	1435.685200	CEP	0.500000	fbsjrau_221012_jennifer-miles_prelim_48	2	8.637541	742544.000000	721.720334
CEP192	47	58	AYYTSFNSKQNL			11.000000	1435.685200	CEP	2.000000	fbsjrau_221012_jennifer-miles_prelim_52	2	8.570309	702202.000000	721.873217
CEP192	47	58	AYYTSFNSKQNL			11.000000	1435.685200	CEP	2.000000	fbsjrau_221012_jennifer-miles_prelim_60	2	8.568750	753731.000000	721.836022
CEP192	47	58	AYYTSFNSKQNL			11.000000	1435.685200	CEP	2.000000	fbsjrau_221012_jennifer-miles_prelim_66	2	8.577324	592367.000000	721.711935
CEP192	47	58	AYYTSFNSKQNL			11.000000	1435.685200	CEP	10.000000	fbsjrau_221012_jennifer-miles_prelim_36	2	8.624016	488407.000000	721.548101
CEP192	47	58	AYYTSFNSKQNL			11.000000	1435.685200	CEP	10.000000	fbsjrau_221012_jennifer-miles_prelim_44	2	8.630708	488004.000000	721.721899
CEP192	47	58	AYYTSFNSKQNL			11.000000	1435.685200	CEP	10.000000	fbsjrau_221012_jennifer-miles_prelim_56	2	8.627192	387247.000000	721.901480
CEP192	47	58	AYYTSFNSKQNL			11.000000	1435.685200	CEP	30.000002	fbsjrau_221012_jennifer-miles_prelim_46	2	8.545418	416422.000000	721.910349
CEP192	47	58	AYYTSFNSKQNL			11.000000	1435.685200	CEP	30.000002	fbsjrau_221012_jennifer-miles_prelim_50	2	8.549965	490937.000000	721.836342
CEP192	47	58	AYYTSFNSKQNL			11.000000	1435.685200	CEP	30.000002	fbsjrau_221012_jennifer-miles_prelim_76	2	8.547230	478713.000000	721.877108
CEP192	47	58	AYYTSFNSKQNL			11.000000	1435.685200	CEP + AurA	0.000000	fbsjrau_221014_jennifer-miles_both_13	2	8.551793	608582.000000	718.721634
CEP192	47	58	AYYTSFNSKQNL			11.000000	1435.685200	CEP + AurA	0.000000	fbsjrau_221014_jennifer-miles_both_15	2	8.531925	757164.000000	718.743747
CEP192	47	58	AYYTSFNSKQNL			11.000000	1435.685200	CEP + AurA	0.000000	fbsjrau_221014_jennifer-miles_both_29	2	8.551986	763861.000000	718.689365
CEP192	47	58	AYYTSFNSKQNL			11.000000	1435.685200	CEP + AurA	0.500000	fbsjrau_221014_jennifer-miles_both_11	2	8.620196	755177.000000	721.524770
CEP192	47	58	AYYTSFNSKQNL			11.000000	1435.685200	CEP + AurA	0.500000	fbsjrau_221014_jennifer-miles_both_17	2	8.622640	815600.000000	721.541247
CEP192	47	58	AYYTSFNSKQNL			11.000000	1435.685200	CEP + AurA	0.500000	fbsjrau_221014_jennifer-miles_both_19	2	8.645885	665013.000000	721.426636
CEP192	47	58	AYYTSFNSKQNL			11.000000	1435.685200	CEP + AurA	2.000000	fbsjrau_221014_jennifer-miles_both_07	2	8.561820	621938.000000	721.656725
CEP192	47	58	AYYTSFNSKQNL			11.000000	1435.685200	CEP + AurA	2.000000	fbsjrau_221014_jennifer-miles_both_25	2	8.571383	637518.000000	721.792513
CEP192	47	58	AYYTSFNSKQNL			11.000000	1435.685200	CEP + AurA	2.000000	fbsjrau_221014_jennifer-miles_both_27	2	8.566051	530188.000000	721.700064
CEP192	47	58	AYYTSFNSKQNL			11.000000	1435.685200	CEP + AurA	10.000000	fbsjrau_221014_jennifer-miles_both_05	2	8.590744	627290.000000	721.822766
CEP192	47	58	AYYTSFNSKQNL			11.000000	1435.685200	CEP + AurA	10.000000	fbsjrau_221014_jennifer-miles_both_09	2	8.600616	400907.000000	721.712148
CEP192	47	58	AYYTSFNSKQNL			11.000000	1435.685200	CEP + AurA	10.000000	fbsjrau_221014_jennifer-miles_both_21	2	8.610475	420246.000000	721.623249
CEP192	47	58	AYYTSFNSKQNL			11.000000	1435.685200	CEP + AurA	30.000002	fbsjrau_221014_jennifer-miles_both_03	2	8.533104	807299.000000	721.789349
CEP192	47	58	AYYTSFNSKQNL			11.000000	1435.685200	CEP + AurA	30.000002	fbsjrau_221014_jennifer-miles_both_23	2	8.526564	628272.000000	721.633391
CEP192	47	58	AYYTSFNSKQNL			11.000000	1435.685200	CEP + AurA	30.000002	fbsjrau_221014_jennifer-miles_both_31	2	8.532603	691481.000000	721.692207
CEP192	48	52	YYTSF			4.000000	680.292600	CEP	0.000000	fbsjrau_221012_jennifer-miles_prelim_20	1	9.797389	1207671.000000	680.630503
CEP192	48	52	YYTSF			4.000000	680.292600	CEP	0.000000	fbsjrau_221012_jennifer-miles_prelim_42	1	9.771563	977999.000000	680.625370
CEP192	48	52	YYTSF			4.000000	680.292600	CEP	0.000000	fbsjrau_221012_jennifer-miles_prelim_64	1	9.782947	695799.000000	680.625023
CEP192	48	52	YYTSF			4.000000	680.292600	CEP	0.500000	fbsjrau_221012_jennifer-miles_prelim_26	1	9.806869	1171293.000000	682.755202
CEP192	48	52	YYTSF			4.000000	680.292600	CEP	0.500000	fbsjrau_221012_jennifer-miles_prelim_40	1	9.796958	799473.000000	682.784277
CEP192	48	52	YYTSF			4.000000	680.292600	CEP	0.500000	fbsjrau_221012_jennifer-miles_prelim_48	1	9.794515	848453.000000	682.767814
CEP192	48	52	YYTSF			4.000000	680.292600	CEP	2.000000	fbsjrau_221012_jennifer-miles_prelim_52	1	9.775015	773113.000000	682.816071
CEP192	48	52	YYTSF			4.000000	680.292600	CEP	2.000000	fbsjrau_221012_jennifer-miles_prelim_60	1	9.776374	782193.000000	682.767349
CEP192	48	52	YYTSF			4.000000	680.292600	CEP	2.000000	fbsjrau_221012_jennifer-miles_prelim_66	1	9.776214	701766.000000	682.745827
CEP192	48	52	YYTSF			4.000000	680.292600	CEP	10.000000	fbsjrau_221012_jennifer-miles_prelim_36	1	9.793598	442729.000000	682.827011
CEP192	48	52	YYTSF			4.000000	680.292600	CEP	10.000000	fbsjrau_221012_jennifer-miles_prelim_44	1	9.784764	555386.000000	682.723256
CEP192	48	52	YYTSF			4.000000	680.292600	CEP	10.000000	fbsjrau_221012_jennifer-miles_prelim_56	1	9.795817	439036.000000	682.757862
CEP192	48	52	YYTSF			4.000000	680.292600	CEP	30.000002	fbsjrau_221012_jennifer-miles_prelim_46	1	9.745038	368131.000000	682.754391
CEP192	48	52	YYTSF			4.000000	680.292600	CEP	30.000002	fbsjrau_221012_jennifer-miles_prelim_50	1	9.761574	487718.000000	682.658783
CEP192	48	52	YYTSF			4.000000	680.292600	CEP	30.000002	fbsjrau_221012_jennifer-miles_prelim_76	1	9.753594	381823.000000	682.734596
CEP192	48	52	YYTSF			4.000000	680.292600	CEP + AurA	0.000000	fbsjrau_221014_jennifer-miles_both_13	1	9.742179	1093935.000000	680.630594
CEP192	48	52	YYTSF			4.000000	680.292600	CEP + AurA	0.000000	fbsjrau_221014_jennifer-miles_both_15	1	9.732919	885333.000000	680.645752
CEP192	48	52	YYTSF			4.000000	680.292600	CEP + AurA	0.000000	fbsjrau_221014_jennifer-miles_both_29	1	9.752357	869291.000000	680.625115
CEP192	48	52	YYTSF			4.000000	680.292600	CEP + AurA	0.500000	fbsjrau_221014_jennifer-miles_both_11	1	9.776403	920329.000000	682.591040
CEP192	48	52	YYTSF			4.000000	680.292600	CEP + AurA	0.500000	fbsjrau_221014_jennifer-miles_both_17	1	9.776396	1019972.000000	682.608244
CEP192	48	52	YYTSF			4.000000	680.292600	CEP + AurA	0.500000	fbsjrau_221014_jennifer-miles_both_19	1	9.785294	1045922.000000	682.651420
CEP192	48	52	YYTSF			4.000000	680.292600	CEP + AurA	2.000000	fbsjrau_221014_jennifer-miles_both_07	1	9.751025	733515.000000	682.610083
CEP192	48	52	YYTSF			4.000000	680.292600	CEP + AurA	2.000000	fbsjrau_221014_jennifer-miles_both_25	1	9.757694	923087.000000	682.672637
CEP192	48	52	YYTSF			4.000000	680.292600	CEP + AurA	2.000000	fbsjrau_221014_jennifer-miles_both_27	1	9.758045	712075.000000	682.738212
CEP192	48	52	YYTSF			4.000000	680.292600	CEP + AurA	10.000000	fbsjrau_221014_jennifer-miles_both_05	1	9.758689	734931.000000	682.726677
CEP192	48	52	YYTSF			4.000000	680.292600	CEP + AurA	10.000000	fbsjrau_221014_jennifer-miles_both_09	1	9.758671	536405.000000	682.666802
CEP192	48	52	YYTSF			4.000000	680.292600	CEP + AurA	10.000000	fbsjrau_221014_jennifer-miles_both_21	1	9.774212	579240.000000	682.686621
CEP192	48	52	YYTSF			4.000000	680.292600	CEP + AurA	30.000002	fbsjrau_221014_jennifer-miles_both_03	1	9.722221	746193.000000	682.620597
CEP192	48	52	YYTSF			4.000000	680.292600	CEP + AurA	30.000002	fbsjrau_221014_jennifer-miles_both_23	1	9.737901	727689.000000	682.648164
CEP192	48	52	YYTSF			4.000000	680.292600	CEP + AurA	30.000002	fbsjrau_221014_jennifer-miles_both_31	1	9.735373	747159.000000	682.688836
CEP192	49	52	YTSF			3.000000	517.229300	CEP	0.000000	fbsjrau_221012_jennifer-miles_prelim_20	1	8.382765	13481768.000000	517.476249
CEP192	49	52	YTSF			3.000000	517.229300	CEP	0.000000	fbsjrau_221012_jennifer-miles_prelim_42	1	8.366817	6558215.000000	517.483029
CEP192	49	52	YTSF			3.000000	517.229300	CEP	0.000000	fbsjrau_221012_jennifer-miles_prelim_64	1	8.370617	5862101.000000	517.525689
CEP192	49	52	YTSF			3.000000	517.229300	CEP	0.500000	fbsjrau_221012_jennifer-miles_prelim_26	1	8.382546	8826476.000000	518.768240
CEP192	49	52	YTSF			3.000000	517.229300	CEP	0.500000	fbsjrau_221012_jennifer-miles_prelim_40	1	8.389247	7193321.000000	518.862573
CEP192	49	52	YTSF			3.000000	517.229300	CEP	0.500000	fbsjrau_221012_jennifer-miles_prelim_48	1	8.374120	6474435.000000	518.865381
CEP192	49	52	YTSF			3.000000	517.229300	CEP	2.000000	fbsjrau_221012_jennifer-miles_prelim_52	1	8.385026	6664466.000000	518.771456
CEP192	49	52	YTSF			3.000000	517.229300	CEP	2.000000	fbsjrau_221012_jennifer-miles_prelim_60	1	8.366968	6859168.000000	518.867773
CEP192	49	52	YTSF			3.000000	517.229300	CEP	2.000000	fbsjrau_221012_jennifer-miles_prelim_66	1	8.370049	6093077.000000	518.890226
CEP192	49	52	YTSF			3.000000	517.229300	CEP	10.000000	fbsjrau_221012_jennifer-miles_prelim_36	1	8.383876	3917891.000000	518.872880
CEP192	49	52	YTSF			3.000000	517.229300	CEP	10.000000	fbsjrau_221012_jennifer-miles_prelim_44	1	8.382788	3811340.000000	518.876634
CEP192	49	52	YTSF			3.000000	517.229300	CEP	10.000000	fbsjrau_221012_jennifer-miles_prelim_56	1	8.382181	3349520.000000	518.831914
CEP192	49	52	YTSF			3.000000	517.229300	CEP	30.000002	fbsjrau_221012_jennifer-miles_prelim_46	1	8.390811	3293537.000000	518.825405
CEP192	49	52	YTSF			3.000000	517.229300	CEP	30.000002	fbsjrau_221012_jennifer-miles_prelim_50	1	8.403780	3231869.000000	518.839331
CEP192	49	52	YTSF			3.000000	517.229300	CEP	30.000002	fbsjrau_221012_jennifer-miles_prelim_76	1	8.392961	4576481.000000	518.793929
CEP192	49	52	YTSF			3.000000	517.229300	CEP + AurA	0.000000	fbsjrau_221014_jennifer-miles_both_13	1	8.349781	6516179.000000	517.468887
CEP192	49	52	YTSF			3.000000	517.229300	CEP + AurA	0.000000	fbsjrau_221014_jennifer-miles_both_15	1	8.356410	10737230.000000	517.470665
CEP192	49	52	YTSF			3.000000	517.229300	CEP + AurA	0.000000	fbsjrau_221014_jennifer-miles_both_29	1	8.353914	8289719.000000	517.442029
CEP192	49	52	YTSF			3.000000	517.229300	CEP + AurA	0.500000	fbsjrau_221014_jennifer-miles_both_11	1	8.374418	7270819.000000	518.867245
CEP192	49	52	YTSF			3.000000	517.229300	CEP + AurA	0.500000	fbsjrau_221014_jennifer-miles_both_17	1	8.363414	10330103.000000	518.808910
CEP192	49	52	YTSF			3.000000	517.229300	CEP + AurA	0.500000	fbsjrau_221014_jennifer-miles_both_19	1	8.387696	9144933.000000	518.811403
CEP192	49	52	YTSF			3.000000	517.229300	CEP + AurA	2.000000	fbsjrau_221014_jennifer-miles_both_07	1	8.343128	6757303.000000	518.828237
CEP192	49	52	YTSF			3.000000	517.229300	CEP + AurA	2.000000	fbsjrau_221014_jennifer-miles_both_25	1	8.351700	8160000.000000	518.826475
CEP192	49	52	YTSF			3.000000	517.229300	CEP + AurA	2.000000	fbsjrau_221014_jennifer-miles_both_27	1	8.348610	7576985.000000	518.876306
CEP192	49	52	YTSF			3.000000	517.229300	CEP + AurA	10.000000	fbsjrau_221014_jennifer-miles_both_05	1	8.355333	6131022.000000	518.809672
CEP192	49	52	YTSF			3.000000	517.229300	CEP + AurA	10.000000	fbsjrau_221014_jennifer-miles_both_09	1	8.367092	4701328.000000	518.826806
CEP192	49	52	YTSF			3.000000	517.229300	CEP + AurA	10.000000	fbsjrau_221014_jennifer-miles_both_21	1	8.367669	6315936.000000	518.796199
CEP192	49	52	YTSF			3.000000	517.229300	CEP + AurA	30.000002	fbsjrau_221014_jennifer-miles_both_03	1	8.384936	5999079.000000	518.805576
CEP192	49	52	YTSF			3.000000	517.229300	CEP + AurA	30.000002	fbsjrau_221014_jennifer-miles_both_23	1	8.380437	7831141.000000	518.783976
CEP192	49	52	YTSF			3.000000	517.229300	CEP + AurA	30.000002	fbsjrau_221014_jennifer-miles_both_31	1	8.385933	8013138.000000	518.809462
CEP192	49	58	YTSFNSKQNL			9.000000	1201.584800	CEP	0.000000	fbsjrau_221012_jennifer-miles_prelim_20	2	7.545676	12971956.000000	601.638690
CEP192	49	58	YTSFNSKQNL			9.000000	1201.584800	CEP	0.000000	fbsjrau_221012_jennifer-miles_prelim_42	2	7.515541	7885997.000000	601.622223
CEP192	49	58	YTSFNSKQNL			9.000000	1201.584800	CEP	0.000000	fbsjrau_221012_jennifer-miles_prelim_64	2	7.541260	8350462.000000	601.614344
CEP192	49	58	YTSFNSKQNL			9.000000	1201.584800	CEP	0.500000	fbsjrau_221012_jennifer-miles_prelim_26	2	7.570001	11902005.000000	603.945337
CEP192	49	58	YTSFNSKQNL			9.000000	1201.584800	CEP	0.500000	fbsjrau_221012_jennifer-miles_prelim_40	2	7.578189	8621308.000000	604.093435
CEP192	49	58	YTSFNSKQNL			9.000000	1201.584800	CEP	0.500000	fbsjrau_221012_jennifer-miles_prelim_48	2	7.565926	9537248.000000	604.048577
CEP192	49	58	YTSFNSKQNL			9.000000	1201.584800	CEP	2.000000	fbsjrau_221012_jennifer-miles_prelim_52	2	7.512443	9134063.000000	604.066314
CEP192	49	58	YTSFNSKQNL			9.000000	1201.584800	CEP	2.000000	fbsjrau_221012_jennifer-miles_prelim_60	2	7.507683	6689606.000000	604.018604
CEP192	49	58	YTSFNSKQNL			9.000000	1201.584800	CEP	2.000000	fbsjrau_221012_jennifer-miles_prelim_66	2	7.511065	6105685.000000	604.037712
CEP192	49	58	YTSFNSKQNL			9.000000	1201.584800	CEP	10.000000	fbsjrau_221012_jennifer-miles_prelim_36	2	7.558869	5172607.000000	603.888235
CEP192	49	58	YTSFNSKQNL			9.000000	1201.584800	CEP	10.000000	fbsjrau_221012_jennifer-miles_prelim_44	2	7.564465	5552879.000000	604.026167
CEP192	49	58	YTSFNSKQNL			9.000000	1201.584800	CEP	10.000000	fbsjrau_221012_jennifer-miles_prelim_56	2	7.560952	5281117.000000	604.034479
CEP192	49	58	YTSFNSKQNL			9.000000	1201.584800	CEP	30.000002	fbsjrau_221012_jennifer-miles_prelim_46	2	7.514402	4128941.000000	603.956541
CEP192	49	58	YTSFNSKQNL			9.000000	1201.584800	CEP	30.000002	fbsjrau_221012_jennifer-miles_prelim_50	2	7.514847	4614967.000000	603.884336
CEP192	49	58	YTSFNSKQNL			9.000000	1201.584800	CEP	30.000002	fbsjrau_221012_jennifer-miles_prelim_76	2	7.494910	4726452.000000	604.067017
CEP192	49	58	YTSFNSKQNL			9.000000	1201.584800	CEP + AurA	0.000000	fbsjrau_221014_jennifer-miles_both_13	2	7.483541	7278826.000000	601.634474
CEP192	49	58	YTSFNSKQNL			9.000000	1201.584800	CEP + AurA	0.000000	fbsjrau_221014_jennifer-miles_both_15	2	7.485804	7728828.000000	601.650282
CEP192	49	58	YTSFNSKQNL			9.000000	1201.584800	CEP + AurA	0.000000	fbsjrau_221014_jennifer-miles_both_29	2	7.501413	6681733.000000	601.674932
CEP192	49	58	YTSFNSKQNL			9.000000	1201.584800	CEP + AurA	0.500000	fbsjrau_221014_jennifer-miles_both_11	2	7.551377	9324755.000000	603.873063
CEP192	49	58	YTSFNSKQNL			9.000000	1201.584800	CEP + AurA	0.500000	fbsjrau_221014_jennifer-miles_both_17	2	7.559042	13004681.000000	603.887409
CEP192	49	58	YTSFNSKQNL			9.000000	1201.584800	CEP + AurA	2.000000	fbsjrau_221014_jennifer-miles_both_07	2	7.495860	11308681.000000	603.917515
CEP192	49	58	YTSFNSKQNL			9.000000	1201.584800	CEP + AurA	2.000000	fbsjrau_221014_jennifer-miles_both_25	2	7.515379	8871824.000000	603.949736
CEP192	49	58	YTSFNSKQNL			9.000000	1201.584800	CEP + AurA	2.000000	fbsjrau_221014_jennifer-miles_both_27	2	7.515728	6528369.000000	603.883990
CEP192	49	58	YTSFNSKQNL			9.000000	1201.584800	CEP + AurA	10.000000	fbsjrau_221014_jennifer-miles_both_05	2	7.528962	6333169.000000	603.852968
CEP192	49	58	YTSFNSKQNL			9.000000	1201.584800	CEP + AurA	10.000000	fbsjrau_221014_jennifer-miles_both_09	2	7.531535	5956802.000000	603.841121
CEP192	49	58	YTSFNSKQNL			9.000000	1201.584800	CEP + AurA	10.000000	fbsjrau_221014_jennifer-miles_both_21	2	7.538532	4782171.000000	603.895310
CEP192	49	58	YTSFNSKQNL			9.000000	1201.584800	CEP + AurA	30.000002	fbsjrau_221014_jennifer-miles_both_03	2	7.500349	6741429.000000	603.954832
CEP192	49	58	YTSFNSKQNL			9.000000	1201.584800	CEP + AurA	30.000002	fbsjrau_221014_jennifer-miles_both_23	2	7.498164	7906055.000000	603.906731
CEP192	49	58	YTSFNSKQNL			9.000000	1201.584800	CEP + AurA	30.000002	fbsjrau_221014_jennifer-miles_both_31	2	7.483841	9934170.000000	603.870406
CEP192	53	60	NSKQNLNV			7.000000	916.484700	CEP	0.000000	fbsjrau_221012_jennifer-miles_prelim_20	2	6.014374	1054006.000000	459.061673
CEP192	53	60	NSKQNLNV			7.000000	916.484700	CEP	0.000000	fbsjrau_221012_jennifer-miles_prelim_42	2	6.026186	1309305.000000	459.027953
CEP192	53	60	NSKQNLNV			7.000000	916.484700	CEP	0.000000	fbsjrau_221012_jennifer-miles_prelim_64	2	6.010625	1077835.000000	459.006104
CEP192	53	60	NSKQNLNV			7.000000	916.484700	CEP	0.500000	fbsjrau_221012_jennifer-miles_prelim_26	2	5.999215	1381065.000000	460.958810
CEP192	53	60	NSKQNLNV			7.000000	916.484700	CEP	0.500000	fbsjrau_221012_jennifer-miles_prelim_40	2	5.982897	1387816.000000	460.908477
CEP192	53	60	NSKQNLNV			7.000000	916.484700	CEP	0.500000	fbsjrau_221012_jennifer-miles_prelim_48	2	5.987297	1382585.000000	460.928217
CEP192	53	60	NSKQNLNV			7.000000	916.484700	CEP	2.000000	fbsjrau_221012_jennifer-miles_prelim_52	2	6.033092	1320867.000000	460.844541
CEP192	53	60	NSKQNLNV			7.000000	916.484700	CEP	2.000000	fbsjrau_221012_jennifer-miles_prelim_60	2	6.022285	1394502.000000	460.828810
CEP192	53	60	NSKQNLNV			7.000000	916.484700	CEP	2.000000	fbsjrau_221012_jennifer-miles_prelim_66	2	6.026223	1306001.000000	460.855120
CEP192	53	60	NSKQNLNV			7.000000	916.484700	CEP	10.000000	fbsjrau_221012_jennifer-miles_prelim_36	2	6.011628	727799.000000	460.947926
CEP192	53	60	NSKQNLNV			7.000000	916.484700	CEP	10.000000	fbsjrau_221012_jennifer-miles_prelim_44	2	6.000722	798591.000000	460.865875
CEP192	53	60	NSKQNLNV			7.000000	916.484700	CEP	10.000000	fbsjrau_221012_jennifer-miles_prelim_56	2	5.993248	755896.000000	460.839779
CEP192	53	60	NSKQNLNV			7.000000	916.484700	CEP	30.000002	fbsjrau_221012_jennifer-miles_prelim_46	2	5.997607	721868.000000	460.819525
CEP192	53	60	NSKQNLNV			7.000000	916.484700	CEP	30.000002	fbsjrau_221012_jennifer-miles_prelim_50	2	6.003827	652751.000000	460.815868
CEP192	53	60	NSKQNLNV			7.000000	916.484700	CEP	30.000002	fbsjrau_221012_jennifer-miles_prelim_76	2	5.994483	866711.000000	460.898534
CEP192	53	60	NSKQNLNV			7.000000	916.484700	CEP + AurA	0.000000	fbsjrau_221014_jennifer-miles_both_13	2	6.018153	925839.000000	459.038505
CEP192	53	60	NSKQNLNV			7.000000	916.484700	CEP + AurA	0.000000	fbsjrau_221014_jennifer-miles_both_15	2	6.025710	1134716.000000	459.029225
CEP192	53	60	NSKQNLNV			7.000000	916.484700	CEP + AurA	0.000000	fbsjrau_221014_jennifer-miles_both_29	2	6.023833	1208386.000000	459.025822
CEP192	53	60	NSKQNLNV			7.000000	916.484700	CEP + AurA	0.500000	fbsjrau_221014_jennifer-miles_both_11	2	5.985031	1090347.000000	460.938580
CEP192	53	60	NSKQNLNV			7.000000	916.484700	CEP + AurA	0.500000	fbsjrau_221014_jennifer-miles_both_17	2	5.978137	1531877.000000	460.890570
CEP192	53	60	NSKQNLNV			7.000000	916.484700	CEP + AurA	0.500000	fbsjrau_221014_jennifer-miles_both_19	2	5.983417	1490981.000000	460.872808
CEP192	53	60	NSKQNLNV			7.000000	916.484700	CEP + AurA	2.000000	fbsjrau_221014_jennifer-miles_both_07	2	6.009432	1493794.000000	460.938830
CEP192	53	60	NSKQNLNV			7.000000	916.484700	CEP + AurA	2.000000	fbsjrau_221014_jennifer-miles_both_25	2	6.010077	1225457.000000	460.876857
CEP192	53	60	NSKQNLNV			7.000000	916.484700	CEP + AurA	2.000000	fbsjrau_221014_jennifer-miles_both_27	2	6.001767	1321134.000000	460.860716
CEP192	53	60	NSKQNLNV			7.000000	916.484700	CEP + AurA	10.000000	fbsjrau_221014_jennifer-miles_both_05	2	5.988974	1223395.000000	460.845211
CEP192	53	60	NSKQNLNV			7.000000	916.484700	CEP + AurA	10.000000	fbsjrau_221014_jennifer-miles_both_09	2	5.987233	1374134.000000	460.848319
CEP192	53	60	NSKQNLNV			7.000000	916.484700	CEP + AurA	10.000000	fbsjrau_221014_jennifer-miles_both_21	2	6.024568	1000883.000000	460.814180
CEP192	53	60	NSKQNLNV			7.000000	916.484700	CEP + AurA	30.000002	fbsjrau_221014_jennifer-miles_both_03	2	5.968392	1312237.000000	460.890531
CEP192	53	60	NSKQNLNV			7.000000	916.484700	CEP + AurA	30.000002	fbsjrau_221014_jennifer-miles_both_23	2	5.990419	1292101.000000	460.873884
CEP192	53	60	NSKQNLNV			7.000000	916.484700	CEP + AurA	30.000002	fbsjrau_221014_jennifer-miles_both_31	2	5.986846	1355259.000000	460.898945
CEP192	59	65	NVSLSDE			6.000000	763.346800	CEP	0.000000	fbsjrau_221012_jennifer-miles_prelim_20	1	6.832603	2082339.000000	763.868905
CEP192	59	65	NVSLSDE			6.000000	763.346800	CEP	0.000000	fbsjrau_221012_jennifer-miles_prelim_42	1	6.821656	1682474.000000	763.749920
CEP192	59	65	NVSLSDE			6.000000	763.346800	CEP	0.000000	fbsjrau_221012_jennifer-miles_prelim_64	1	6.824767	1407087.000000	763.747844
CEP192	59	65	NVSLSDE			6.000000	763.346800	CEP	0.500000	fbsjrau_221012_jennifer-miles_prelim_26	1	6.830304	2655381.000000	766.692368
CEP192	59	65	NVSLSDE			6.000000	763.346800	CEP	0.500000	fbsjrau_221012_jennifer-miles_prelim_40	1	6.818161	2053828.000000	766.695201
CEP192	59	65	NVSLSDE			6.000000	763.346800	CEP	0.500000	fbsjrau_221012_jennifer-miles_prelim_48	1	6.823509	2021624.000000	766.698767
CEP192	59	65	NVSLSDE			6.000000	763.346800	CEP	2.000000	fbsjrau_221012_jennifer-miles_prelim_52	1	6.816730	1804355.000000	766.717251
CEP192	59	65	NVSLSDE			6.000000	763.346800	CEP	2.000000	fbsjrau_221012_jennifer-miles_prelim_60	1	6.810112	1939408.000000	766.733560
CEP192	59	65	NVSLSDE			6.000000	763.346800	CEP	2.000000	fbsjrau_221012_jennifer-miles_prelim_66	1	6.815737	1539773.000000	766.697836
CEP192	59	65	NVSLSDE			6.000000	763.346800	CEP	10.000000	fbsjrau_221012_jennifer-miles_prelim_36	1	6.829436	1209376.000000	766.576385
CEP192	59	65	NVSLSDE			6.000000	763.346800	CEP	10.000000	fbsjrau_221012_jennifer-miles_prelim_44	1	6.830617	1012379.000000	766.660859
CEP192	59	65	NVSLSDE			6.000000	763.346800	CEP	10.000000	fbsjrau_221012_jennifer-miles_prelim_56	1	6.827296	904258.000000	766.709145
CEP192	59	65	NVSLSDE			6.000000	763.346800	CEP	30.000002	fbsjrau_221012_jennifer-miles_prelim_46	1	6.788144	834847.000000	766.583862
CEP192	59	65	NVSLSDE			6.000000	763.346800	CEP	30.000002	fbsjrau_221012_jennifer-miles_prelim_50	1	6.787197	818176.000000	766.551162
CEP192	59	65	NVSLSDE			6.000000	763.346800	CEP	30.000002	fbsjrau_221012_jennifer-miles_prelim_76	1	6.784271	1038120.000000	766.603239
CEP192	59	65	NVSLSDE			6.000000	763.346800	CEP + AurA	0.000000	fbsjrau_221014_jennifer-miles_both_13	1	6.813792	1363371.000000	763.710094
CEP192	59	65	NVSLSDE			6.000000	763.346800	CEP + AurA	0.000000	fbsjrau_221014_jennifer-miles_both_15	1	6.808245	1915915.000000	763.763286
CEP192	59	65	NVSLSDE			6.000000	763.346800	CEP + AurA	0.000000	fbsjrau_221014_jennifer-miles_both_29	1	6.821335	1497997.000000	763.734673
CEP192	59	65	NVSLSDE			6.000000	763.346800	CEP + AurA	0.500000	fbsjrau_221014_jennifer-miles_both_11	1	6.823914	1881284.000000	766.678823
CEP192	59	65	NVSLSDE			6.000000	763.346800	CEP + AurA	0.500000	fbsjrau_221014_jennifer-miles_both_17	1	6.826032	2678572.000000	766.668590
CEP192	59	65	NVSLSDE			6.000000	763.346800	CEP + AurA	0.500000	fbsjrau_221014_jennifer-miles_both_19	1	6.822793	2543787.000000	766.647363
CEP192	59	65	NVSLSDE			6.000000	763.346800	CEP + AurA	2.000000	fbsjrau_221014_jennifer-miles_both_07	1	6.812065	1983174.000000	766.620483
CEP192	59	65	NVSLSDE			6.000000	763.346800	CEP + AurA	2.000000	fbsjrau_221014_jennifer-miles_both_25	1	6.815189	1810738.000000	766.683277
CEP192	59	65	NVSLSDE			6.000000	763.346800	CEP + AurA	2.000000	fbsjrau_221014_jennifer-miles_both_27	1	6.812115	1617679.000000	766.651421
CEP192	59	65	NVSLSDE			6.000000	763.346800	CEP + AurA	10.000000	fbsjrau_221014_jennifer-miles_both_05	1	6.819240	1366626.000000	766.598136
CEP192	59	65	NVSLSDE			6.000000	763.346800	CEP + AurA	10.000000	fbsjrau_221014_jennifer-miles_both_09	1	6.813148	1504285.000000	766.602558
CEP192	59	65	NVSLSDE			6.000000	763.346800	CEP + AurA	10.000000	fbsjrau_221014_jennifer-miles_both_21	1	6.833521	1258746.000000	766.617805
CEP192	59	65	NVSLSDE			6.000000	763.346800	CEP + AurA	30.000002	fbsjrau_221014_jennifer-miles_both_03	1	6.770894	1312838.000000	766.662394
CEP192	59	65	NVSLSDE			6.000000	763.346800	CEP + AurA	30.000002	fbsjrau_221014_jennifer-miles_both_23	1	6.779329	1533041.000000	766.598477
CEP192	59	65	NVSLSDE			6.000000	763.346800	CEP + AurA	30.000002	fbsjrau_221014_jennifer-miles_both_31	1	6.781410	1540091.000000	766.637828
CEP192	59	66	NVSLSDEM			7.000000	894.387300	CEP	0.000000	fbsjrau_221012_jennifer-miles_prelim_20	1	8.903760	1249791.000000	894.828036
CEP192	59	66	NVSLSDEM			7.000000	894.387300	CEP	0.000000	fbsjrau_221012_jennifer-miles_prelim_42	1	8.880999	1075010.000000	894.835628
CEP192	59	66	NVSLSDEM			7.000000	894.387300	CEP	0.000000	fbsjrau_221012_jennifer-miles_prelim_64	1	8.879866	753602.000000	894.823396
CEP192	59	66	NVSLSDEM			7.000000	894.387300	CEP	0.500000	fbsjrau_221012_jennifer-miles_prelim_26	1	8.879066	1213224.000000	898.545459
CEP192	59	66	NVSLSDEM			7.000000	894.387300	CEP	0.500000	fbsjrau_221012_jennifer-miles_prelim_40	1	8.863360	756446.000000	898.551166
CEP192	59	66	NVSLSDEM			7.000000	894.387300	CEP	0.500000	fbsjrau_221012_jennifer-miles_prelim_48	1	8.860194	864441.000000	898.534104
CEP192	59	66	NVSLSDEM			7.000000	894.387300	CEP	2.000000	fbsjrau_221012_jennifer-miles_prelim_52	1	8.869948	741965.000000	898.602834
CEP192	59	66	NVSLSDEM			7.000000	894.387300	CEP	2.000000	fbsjrau_221012_jennifer-miles_prelim_60	1	8.866243	755668.000000	898.512109
CEP192	59	66	NVSLSDEM			7.000000	894.387300	CEP	2.000000	fbsjrau_221012_jennifer-miles_prelim_66	1	8.874199	575564.000000	898.575839
CEP192	59	66	NVSLSDEM			7.000000	894.387300	CEP	10.000000	fbsjrau_221012_jennifer-miles_prelim_36	1	8.880555	443945.000000	898.435589
CEP192	59	66	NVSLSDEM			7.000000	894.387300	CEP	10.000000	fbsjrau_221012_jennifer-miles_prelim_44	1	8.873770	555595.000000	898.543777
CEP192	59	66	NVSLSDEM			7.000000	894.387300	CEP	10.000000	fbsjrau_221012_jennifer-miles_prelim_56	1	8.879190	386578.000000	898.603173
CEP192	59	66	NVSLSDEM			7.000000	894.387300	CEP	30.000002	fbsjrau_221012_jennifer-miles_prelim_46	1	8.835330	376586.000000	898.541751
CEP192	59	66	NVSLSDEM			7.000000	894.387300	CEP	30.000002	fbsjrau_221012_jennifer-miles_prelim_50	1	8.841588	345587.000000	898.478646
CEP192	59	66	NVSLSDEM			7.000000	894.387300	CEP	30.000002	fbsjrau_221012_jennifer-miles_prelim_76	1	8.837389	390473.000000	898.493828
CEP192	59	66	NVSLSDEM			7.000000	894.387300	CEP + AurA	0.000000	fbsjrau_221014_jennifer-miles_both_13	1	8.879249	926145.000000	894.821771
CEP192	59	66	NVSLSDEM			7.000000	894.387300	CEP + AurA	0.000000	fbsjrau_221014_jennifer-miles_both_15	1	8.848832	1121327.000000	894.820192
CEP192	59	66	NVSLSDEM			7.000000	894.387300	CEP + AurA	0.000000	fbsjrau_221014_jennifer-miles_both_29	1	8.867079	798998.000000	894.846071
CEP192	59	66	NVSLSDEM			7.000000	894.387300	CEP + AurA	0.500000	fbsjrau_221014_jennifer-miles_both_11	1	8.848882	1060600.000000	898.337561
CEP192	59	66	NVSLSDEM			7.000000	894.387300	CEP + AurA	0.500000	fbsjrau_221014_jennifer-miles_both_17	1	8.857147	1117656.000000	898.282004
CEP192	59	66	NVSLSDEM			7.000000	894.387300	CEP + AurA	0.500000	fbsjrau_221014_jennifer-miles_both_19	1	8.851159	940705.000000	898.358138
CEP192	59	66	NVSLSDEM			7.000000	894.387300	CEP + AurA	2.000000	fbsjrau_221014_jennifer-miles_both_07	1	8.859422	717634.000000	898.321661
CEP192	59	66	NVSLSDEM			7.000000	894.387300	CEP + AurA	2.000000	fbsjrau_221014_jennifer-miles_both_25	1	8.852237	824379.000000	898.450531
CEP192	59	66	NVSLSDEM			7.000000	894.387300	CEP + AurA	2.000000	fbsjrau_221014_jennifer-miles_both_27	1	8.851254	599313.000000	898.426822
CEP192	59	66	NVSLSDEM			7.000000	894.387300	CEP + AurA	10.000000	fbsjrau_221014_jennifer-miles_both_05	1	8.853818	781571.000000	898.390178
CEP192	59	66	NVSLSDEM			7.000000	894.387300	CEP + AurA	10.000000	fbsjrau_221014_jennifer-miles_both_09	1	8.861285	461017.000000	898.323555
CEP192	59	66	NVSLSDEM			7.000000	894.387300	CEP + AurA	10.000000	fbsjrau_221014_jennifer-miles_both_21	1	8.868574	556864.000000	898.372302
CEP192	59	66	NVSLSDEM			7.000000	894.387300	CEP + AurA	30.000002	fbsjrau_221014_jennifer-miles_both_03	1	8.798121	678137.000000	898.340147
CEP192	59	66	NVSLSDEM			7.000000	894.387300	CEP + AurA	30.000002	fbsjrau_221014_jennifer-miles_both_23	1	8.822599	745650.000000	898.344702
CEP192	59	66	NVSLSDEM			7.000000	894.387300	CEP + AurA	30.000002	fbsjrau_221014_jennifer-miles_both_31	1	8.823917	628683.000000	898.239151
CEP192	59	68	NVSLSDEMNE			9.000000	1137.472800	CEP	0.000000	fbsjrau_221012_jennifer-miles_prelim_20	1	8.217720	1484483.000000	1138.066035
CEP192	59	68	NVSLSDEMNE			9.000000	1137.472800	CEP	0.000000	fbsjrau_221012_jennifer-miles_prelim_42	1	8.209715	1058607.000000	1138.039397
CEP192	59	68	NVSLSDEMNE			9.000000	1137.472800	CEP	0.000000	fbsjrau_221012_jennifer-miles_prelim_64	1	8.215809	948421.000000	1138.028027
CEP192	59	68	NVSLSDEMNE			9.000000	1137.472800	CEP	0.500000	fbsjrau_221012_jennifer-miles_prelim_26	1	8.185872	1107226.000000	1143.043827
CEP192	59	68	NVSLSDEMNE			9.000000	1137.472800	CEP	0.500000	fbsjrau_221012_jennifer-miles_prelim_40	1	8.181728	794871.000000	1143.027130
CEP192	59	68	NVSLSDEMNE			9.000000	1137.472800	CEP	0.500000	fbsjrau_221012_jennifer-miles_prelim_48	1	8.184394	898884.000000	1142.964847
CEP192	59	68	NVSLSDEMNE			9.000000	1137.472800	CEP	2.000000	fbsjrau_221012_jennifer-miles_prelim_52	1	8.205372	852501.000000	1142.974493
CEP192	59	68	NVSLSDEMNE			9.000000	1137.472800	CEP	2.000000	fbsjrau_221012_jennifer-miles_prelim_60	1	8.211019	1001330.000000	1143.059322
CEP192	59	68	NVSLSDEMNE			9.000000	1137.472800	CEP	2.000000	fbsjrau_221012_jennifer-miles_prelim_66	1	8.205014	710839.000000	1143.031126
CEP192	59	68	NVSLSDEMNE			9.000000	1137.472800	CEP	10.000000	fbsjrau_221012_jennifer-miles_prelim_36	1	8.194209	488653.000000	1142.879722
CEP192	59	68	NVSLSDEMNE			9.000000	1137.472800	CEP	10.000000	fbsjrau_221012_jennifer-miles_prelim_44	1	8.179564	500981.000000	1142.967615
CEP192	59	68	NVSLSDEMNE			9.000000	1137.472800	CEP	10.000000	fbsjrau_221012_jennifer-miles_prelim_56	1	8.188146	443960.000000	1143.020327
CEP192	59	68	NVSLSDEMNE			9.000000	1137.472800	CEP	30.000002	fbsjrau_221012_jennifer-miles_prelim_46	1	8.255417	455748.000000	1142.837443
CEP192	59	68	NVSLSDEMNE			9.000000	1137.472800	CEP	30.000002	fbsjrau_221012_jennifer-miles_prelim_50	1	8.254564	393276.000000	1142.970064
CEP192	59	68	NVSLSDEMNE			9.000000	1137.472800	CEP	30.000002	fbsjrau_221012_jennifer-miles_prelim_76	1	8.253361	468950.000000	1142.866385
CEP192	59	68	NVSLSDEMNE			9.000000	1137.472800	CEP + AurA	0.000000	fbsjrau_221014_jennifer-miles_both_13	1	8.195708	1085568.000000	1138.087487
CEP192	59	68	NVSLSDEMNE			9.000000	1137.472800	CEP + AurA	0.000000	fbsjrau_221014_jennifer-miles_both_15	1	8.200288	1607040.000000	1138.050985
CEP192	59	68	NVSLSDEMNE			9.000000	1137.472800	CEP + AurA	0.000000	fbsjrau_221014_jennifer-miles_both_29	1	8.211960	1407288.000000	1138.037617
CEP192	59	68	NVSLSDEMNE			9.000000	1137.472800	CEP + AurA	0.500000	fbsjrau_221014_jennifer-miles_both_11	1	8.167342	1108850.000000	1142.780893
CEP192	59	68	NVSLSDEMNE			9.000000	1137.472800	CEP + AurA	0.500000	fbsjrau_221014_jennifer-miles_both_17	1	8.170005	1198396.000000	1142.739722
CEP192	59	68	NVSLSDEMNE			9.000000	1137.472800	CEP + AurA	0.500000	fbsjrau_221014_jennifer-miles_both_19	1	8.182942	1099371.000000	1142.800453
CEP192	59	68	NVSLSDEMNE			9.000000	1137.472800	CEP + AurA	2.000000	fbsjrau_221014_jennifer-miles_both_07	1	8.184314	1300349.000000	1142.753223
CEP192	59	68	NVSLSDEMNE			9.000000	1137.472800	CEP + AurA	2.000000	fbsjrau_221014_jennifer-miles_both_25	1	8.173963	1254956.000000	1142.783860
CEP192	59	68	NVSLSDEMNE			9.000000	1137.472800	CEP + AurA	2.000000	fbsjrau_221014_jennifer-miles_both_27	1	8.180899	929054.000000	1142.836205
CEP192	59	68	NVSLSDEMNE			9.000000	1137.472800	CEP + AurA	10.000000	fbsjrau_221014_jennifer-miles_both_05	1	8.161648	817848.000000	1142.824806
CEP192	59	68	NVSLSDEMNE			9.000000	1137.472800	CEP + AurA	10.000000	fbsjrau_221014_jennifer-miles_both_09	1	8.169477	619031.000000	1142.753047
CEP192	59	68	NVSLSDEMNE			9.000000	1137.472800	CEP + AurA	10.000000	fbsjrau_221014_jennifer-miles_both_21	1	8.176994	858922.000000	1142.708857
CEP192	59	68	NVSLSDEMNE			9.000000	1137.472800	CEP + AurA	30.000002	fbsjrau_221014_jennifer-miles_both_03	1	8.240322	700774.000000	1142.834339
CEP192	59	68	NVSLSDEMNE			9.000000	1137.472800	CEP + AurA	30.000002	fbsjrau_221014_jennifer-miles_both_23	1	8.237836	960768.000000	1142.699104
CEP192	59	68	NVSLSDEMNE			9.000000	1137.472800	CEP + AurA	30.000002	fbsjrau_221014_jennifer-miles_both_31	1	8.232375	916294.000000	1142.717091
CEP192	59	69	NVSLSDEMNED			10.000000	1252.499800	CEP	0.000000	fbsjrau_221012_jennifer-miles_prelim_20	1	8.202209	407427.000000	1253.148924
CEP192	59	69	NVSLSDEMNED			10.000000	1252.499800	CEP	0.000000	fbsjrau_221012_jennifer-miles_prelim_42	1	8.192715	361199.000000	1253.110718
CEP192	59	69	NVSLSDEMNED			10.000000	1252.499800	CEP	0.000000	fbsjrau_221012_jennifer-miles_prelim_64	1	8.190206	329149.000000	1253.127801
CEP192	59	69	NVSLSDEMNED			10.000000	1252.499800	CEP	0.500000	fbsjrau_221012_jennifer-miles_prelim_26	1	8.173631	326709.000000	1258.569295
CEP192	59	69	NVSLSDEMNED			10.000000	1252.499800	CEP	0.500000	fbsjrau_221012_jennifer-miles_prelim_40	1	8.158931	250834.000000	1258.499500
CEP192	59	69	NVSLSDEMNED			10.000000	1252.499800	CEP	0.500000	fbsjrau_221012_jennifer-miles_prelim_48	1	8.154225	269105.000000	1258.620644
CEP192	59	69	NVSLSDEMNED			10.000000	1252.499800	CEP	2.000000	fbsjrau_221012_jennifer-miles_prelim_52	1	8.188806	288515.000000	1258.611645
CEP192	59	69	NVSLSDEMNED			10.000000	1252.499800	CEP	2.000000	fbsjrau_221012_jennifer-miles_prelim_60	1	8.190372	278856.000000	1258.623197
CEP192	59	69	NVSLSDEMNED			10.000000	1252.499800	CEP	2.000000	fbsjrau_221012_jennifer-miles_prelim_66	1	8.184752	216478.000000	1258.793420
CEP192	59	69	NVSLSDEMNED			10.000000	1252.499800	CEP	10.000000	fbsjrau_221012_jennifer-miles_prelim_36	1	8.176826	126671.000000	1258.420609
CEP192	59	69	NVSLSDEMNED			10.000000	1252.499800	CEP	10.000000	fbsjrau_221012_jennifer-miles_prelim_44	1	8.159493	150523.000000	1258.506221
CEP192	59	69	NVSLSDEMNED			10.000000	1252.499800	CEP	10.000000	fbsjrau_221012_jennifer-miles_prelim_56	1	8.165872	102291.000000	1258.493505
CEP192	59	69	NVSLSDEMNED			10.000000	1252.499800	CEP	30.000002	fbsjrau_221012_jennifer-miles_prelim_46	1	8.245176	121459.000000	1258.229337
CEP192	59	69	NVSLSDEMNED			10.000000	1252.499800	CEP	30.000002	fbsjrau_221012_jennifer-miles_prelim_50	1	8.236959	120035.000000	1258.203986
CEP192	59	69	NVSLSDEMNED			10.000000	1252.499800	CEP	30.000002	fbsjrau_221012_jennifer-miles_prelim_76	1	8.231416	144123.000000	1258.536914
CEP192	59	69	NVSLSDEMNED			10.000000	1252.499800	CEP + AurA	0.000000	fbsjrau_221014_jennifer-miles_both_13	1	8.182467	438634.000000	1253.067115
CEP192	59	69	NVSLSDEMNED			10.000000	1252.499800	CEP + AurA	0.000000	fbsjrau_221014_jennifer-miles_both_15	1	8.191209	638318.000000	1253.145015
CEP192	59	69	NVSLSDEMNED			10.000000	1252.499800	CEP + AurA	0.000000	fbsjrau_221014_jennifer-miles_both_29	1	8.187802	577753.000000	1253.151802
CEP192	59	69	NVSLSDEMNED			10.000000	1252.499800	CEP + AurA	0.500000	fbsjrau_221014_jennifer-miles_both_11	1	8.143243	369884.000000	1258.431529
CEP192	59	69	NVSLSDEMNED			10.000000	1252.499800	CEP + AurA	0.500000	fbsjrau_221014_jennifer-miles_both_17	1	8.153090	393645.000000	1258.301233
CEP192	59	69	NVSLSDEMNED			10.000000	1252.499800	CEP + AurA	0.500000	fbsjrau_221014_jennifer-miles_both_19	1	8.161611	396579.000000	1258.329740
CEP192	59	69	NVSLSDEMNED			10.000000	1252.499800	CEP + AurA	2.000000	fbsjrau_221014_jennifer-miles_both_07	1	8.165729	496721.000000	1258.440097
CEP192	59	69	NVSLSDEMNED			10.000000	1252.499800	CEP + AurA	2.000000	fbsjrau_221014_jennifer-miles_both_25	1	8.158272	517250.000000	1258.405525
CEP192	59	69	NVSLSDEMNED			10.000000	1252.499800	CEP + AurA	2.000000	fbsjrau_221014_jennifer-miles_both_27	1	8.159904	363511.000000	1258.522056
CEP192	59	69	NVSLSDEMNED			10.000000	1252.499800	CEP + AurA	10.000000	fbsjrau_221014_jennifer-miles_both_05	1	8.146708	297102.000000	1258.414841
CEP192	59	69	NVSLSDEMNED			10.000000	1252.499800	CEP + AurA	10.000000	fbsjrau_221014_jennifer-miles_both_09	1	8.151650	193509.000000	1258.277254
CEP192	59	69	NVSLSDEMNED			10.000000	1252.499800	CEP + AurA	10.000000	fbsjrau_221014_jennifer-miles_both_21	1	8.162349	300002.000000	1258.380867
CEP192	59	69	NVSLSDEMNED			10.000000	1252.499800	CEP + AurA	30.000002	fbsjrau_221014_jennifer-miles_both_03	1	8.222484	274344.000000	1258.318952
CEP192	59	69	NVSLSDEMNED			10.000000	1252.499800	CEP + AurA	30.000002	fbsjrau_221014_jennifer-miles_both_23	1	8.224441	399216.000000	1258.262452
CEP192	59	69	NVSLSDEMNED			10.000000	1252.499800	CEP + AurA	30.000002	fbsjrau_221014_jennifer-miles_both_31	1	8.222810	379623.000000	1258.480336
CEP192	69	76	DFRSGSEA			7.000000	868.379500	CEP	0.000000	fbsjrau_221012_jennifer-miles_prelim_20	1	5.512485	68437.000000	868.680557
CEP192	69	76	DFRSGSEA			7.000000	868.379500	CEP	0.000000	fbsjrau_221012_jennifer-miles_prelim_20	2	5.511042	2201181.000000	434.957040
CEP192	69	76	DFRSGSEA			7.000000	868.379500	CEP	0.000000	fbsjrau_221012_jennifer-miles_prelim_42	1	5.515959	84308.000000	868.660070
CEP192	69	76	DFRSGSEA			7.000000	868.379500	CEP	0.000000	fbsjrau_221012_jennifer-miles_prelim_42	2	5.482052	3466780.000000	434.892730
CEP192	69	76	DFRSGSEA			7.000000	868.379500	CEP	0.000000	fbsjrau_221012_jennifer-miles_prelim_64	1	5.510786	55305.000000	868.648060
CEP192	69	76	DFRSGSEA			7.000000	868.379500	CEP	0.000000	fbsjrau_221012_jennifer-miles_prelim_64	2	5.503388	1948404.000000	434.948524
CEP192	69	76	DFRSGSEA			7.000000	868.379500	CEP	0.500000	fbsjrau_221012_jennifer-miles_prelim_26	1	5.516695	58802.000000	872.034167
CEP192	69	76	DFRSGSEA			7.000000	868.379500	CEP	0.500000	fbsjrau_221012_jennifer-miles_prelim_26	2	5.518025	2325896.000000	436.502593
CEP192	69	76	DFRSGSEA			7.000000	868.379500	CEP	0.500000	fbsjrau_221012_jennifer-miles_prelim_40	1	5.522168	39442.000000	872.328568
CEP192	69	76	DFRSGSEA			7.000000	868.379500	CEP	0.500000	fbsjrau_221012_jennifer-miles_prelim_40	2	5.522930	2383771.000000	436.459371
CEP192	69	76	DFRSGSEA			7.000000	868.379500	CEP	0.500000	fbsjrau_221012_jennifer-miles_prelim_48	1	5.520261	51567.000000	871.981599
CEP192	69	76	DFRSGSEA			7.000000	868.379500	CEP	0.500000	fbsjrau_221012_jennifer-miles_prelim_48	2	5.523226	2624497.000000	436.389952
CEP192	69	76	DFRSGSEA			7.000000	868.379500	CEP	2.000000	fbsjrau_221012_jennifer-miles_prelim_52	1	5.492170	44134.000000	872.399608
CEP192	69	76	DFRSGSEA			7.000000	868.379500	CEP	2.000000	fbsjrau_221012_jennifer-miles_prelim_52	2	5.504563	2005450.000000	436.457382
CEP192	69	76	DFRSGSEA			7.000000	868.379500	CEP	2.000000	fbsjrau_221012_jennifer-miles_prelim_60	1	5.494164	59761.000000	871.908327
CEP192	69	76	DFRSGSEA			7.000000	868.379500	CEP	2.000000	fbsjrau_221012_jennifer-miles_prelim_60	2	5.487287	2644634.000000	436.446625
CEP192	69	76	DFRSGSEA			7.000000	868.379500	CEP	2.000000	fbsjrau_221012_jennifer-miles_prelim_66	1	5.511627	29996.000000	871.933403
CEP192	69	76	DFRSGSEA			7.000000	868.379500	CEP	2.000000	fbsjrau_221012_jennifer-miles_prelim_66	2	5.495287	2330140.000000	436.384264
CEP192	69	76	DFRSGSEA			7.000000	868.379500	CEP	10.000000	fbsjrau_221012_jennifer-miles_prelim_36	1	5.522767	20779.000000	871.911744
CEP192	69	76	DFRSGSEA			7.000000	868.379500	CEP	10.000000	fbsjrau_221012_jennifer-miles_prelim_36	2	5.519236	1397917.000000	436.492213
CEP192	69	76	DFRSGSEA			7.000000	868.379500	CEP	10.000000	fbsjrau_221012_jennifer-miles_prelim_44	1	5.513253	20031.000000	871.972036
CEP192	69	76	DFRSGSEA			7.000000	868.379500	CEP	10.000000	fbsjrau_221012_jennifer-miles_prelim_44	2	5.505462	1510870.000000	436.404787
CEP192	69	76	DFRSGSEA			7.000000	868.379500	CEP	10.000000	fbsjrau_221012_jennifer-miles_prelim_56	2	5.514656	1614804.000000	436.422616
CEP192	69	76	DFRSGSEA			7.000000	868.379500	CEP	30.000002	fbsjrau_221012_jennifer-miles_prelim_46	2	5.515932	1387103.000000	436.348256
CEP192	69	76	DFRSGSEA			7.000000	868.379500	CEP	30.000002	fbsjrau_221012_jennifer-miles_prelim_50	2	5.515301	1417079.000000	436.436262
CEP192	69	76	DFRSGSEA			7.000000	868.379500	CEP	30.000002	fbsjrau_221012_jennifer-miles_prelim_76	2	5.521230	1634676.000000	436.384539
CEP192	69	76	DFRSGSEA			7.000000	868.379500	CEP + AurA	0.000000	fbsjrau_221014_jennifer-miles_both_13	1	5.492123	62658.000000	868.702824
CEP192	69	76	DFRSGSEA			7.000000	868.379500	CEP + AurA	0.000000	fbsjrau_221014_jennifer-miles_both_13	2	5.486845	1510065.000000	434.944016
CEP192	69	76	DFRSGSEA			7.000000	868.379500	CEP + AurA	0.000000	fbsjrau_221014_jennifer-miles_both_15	1	5.501812	117703.000000	868.754003
CEP192	69	76	DFRSGSEA			7.000000	868.379500	CEP + AurA	0.000000	fbsjrau_221014_jennifer-miles_both_15	2	5.495624	3141518.000000	434.900572
CEP192	69	76	DFRSGSEA			7.000000	868.379500	CEP + AurA	0.000000	fbsjrau_221014_jennifer-miles_both_29	1	5.506371	103759.000000	868.654494
CEP192	69	76	DFRSGSEA			7.000000	868.379500	CEP + AurA	0.000000	fbsjrau_221014_jennifer-miles_both_29	2	5.492049	2400438.000000	434.895089
CEP192	69	76	DFRSGSEA			7.000000	868.379500	CEP + AurA	0.500000	fbsjrau_221014_jennifer-miles_both_11	1	5.524810	72234.000000	871.716281
CEP192	69	76	DFRSGSEA			7.000000	868.379500	CEP + AurA	0.500000	fbsjrau_221014_jennifer-miles_both_11	2	5.525997	2212695.000000	436.180416
CEP192	69	76	DFRSGSEA			7.000000	868.379500	CEP + AurA	0.500000	fbsjrau_221014_jennifer-miles_both_17	1	5.510903	130154.000000	871.536821
CEP192	69	76	DFRSGSEA			7.000000	868.379500	CEP + AurA	0.500000	fbsjrau_221014_jennifer-miles_both_17	2	5.516954	3068872.000000	436.264997
CEP192	69	76	DFRSGSEA			7.000000	868.379500	CEP + AurA	0.500000	fbsjrau_221014_jennifer-miles_both_19	1	5.529132	103680.000000	871.880089
CEP192	69	76	DFRSGSEA			7.000000	868.379500	CEP + AurA	0.500000	fbsjrau_221014_jennifer-miles_both_19	2	5.546378	2587650.000000	436.320048
CEP192	69	76	DFRSGSEA			7.000000	868.379500	CEP + AurA	2.000000	fbsjrau_221014_jennifer-miles_both_07	1	5.490961	66330.000000	871.871254
CEP192	69	76	DFRSGSEA			7.000000	868.379500	CEP + AurA	2.000000	fbsjrau_221014_jennifer-miles_both_07	2	5.475967	2952286.000000	436.401489
CEP192	69	76	DFRSGSEA			7.000000	868.379500	CEP + AurA	2.000000	fbsjrau_221014_jennifer-miles_both_25	1	5.484521	95782.000000	871.949947
CEP192	69	76	DFRSGSEA			7.000000	868.379500	CEP + AurA	2.000000	fbsjrau_221014_jennifer-miles_both_25	2	5.486346	2422902.000000	436.319746
CEP192	69	76	DFRSGSEA			7.000000	868.379500	CEP + AurA	2.000000	fbsjrau_221014_jennifer-miles_both_27	1	5.491065	71723.000000	871.805534
CEP192	69	76	DFRSGSEA			7.000000	868.379500	CEP + AurA	2.000000	fbsjrau_221014_jennifer-miles_both_27	2	5.497458	2098105.000000	436.312574
CEP192	69	76	DFRSGSEA			7.000000	868.379500	CEP + AurA	10.000000	fbsjrau_221014_jennifer-miles_both_05	1	5.498232	41517.000000	872.305580
CEP192	69	76	DFRSGSEA			7.000000	868.379500	CEP + AurA	10.000000	fbsjrau_221014_jennifer-miles_both_05	2	5.495052	1934565.000000	436.412687
CEP192	69	76	DFRSGSEA			7.000000	868.379500	CEP + AurA	10.000000	fbsjrau_221014_jennifer-miles_both_09	1	5.484082	26239.000000	872.030697
CEP192	69	76	DFRSGSEA			7.000000	868.379500	CEP + AurA	10.000000	fbsjrau_221014_jennifer-miles_both_09	2	5.499516	2271939.000000	436.416002
CEP192	69	76	DFRSGSEA			7.000000	868.379500	CEP + AurA	10.000000	fbsjrau_221014_jennifer-miles_both_21	1	5.502328	63970.000000	871.898370
CEP192	69	76	DFRSGSEA			7.000000	868.379500	CEP + AurA	10.000000	fbsjrau_221014_jennifer-miles_both_21	2	5.505945	1919203.000000	436.463455
CEP192	69	76	DFRSGSEA			7.000000	868.379500	CEP + AurA	30.000002	fbsjrau_221014_jennifer-miles_both_03	1	5.516059	37373.000000	872.254943
CEP192	69	76	DFRSGSEA			7.000000	868.379500	CEP + AurA	30.000002	fbsjrau_221014_jennifer-miles_both_03	2	5.527177	2830404.000000	436.380550
CEP192	69	76	DFRSGSEA			7.000000	868.379500	CEP + AurA	30.000002	fbsjrau_221014_jennifer-miles_both_23	1	5.503514	78480.000000	871.991296
CEP192	69	76	DFRSGSEA			7.000000	868.379500	CEP + AurA	30.000002	fbsjrau_221014_jennifer-miles_both_23	2	5.507797	1924295.000000	436.405662
CEP192	69	76	DFRSGSEA			7.000000	868.379500	CEP + AurA	30.000002	fbsjrau_221014_jennifer-miles_both_31	1	5.493635	64632.000000	872.014044
CEP192	69	76	DFRSGSEA			7.000000	868.379500	CEP + AurA	30.000002	fbsjrau_221014_jennifer-miles_both_31	2	5.509005	1870907.000000	436.406361
CEP192	69	77	DFRSGSEAF			8.000000	1015.448000	CEP	0.000000	fbsjrau_221012_jennifer-miles_prelim_20	2	8.761270	9507995.000000	508.518136
CEP192	69	77	DFRSGSEAF			8.000000	1015.448000	CEP	0.000000	fbsjrau_221012_jennifer-miles_prelim_42	1	8.743524	75243.000000	1015.780222
CEP192	69	77	DFRSGSEAF			8.000000	1015.448000	CEP	0.000000	fbsjrau_221012_jennifer-miles_prelim_42	2	8.736823	6728190.000000	508.490732
CEP192	69	77	DFRSGSEAF			8.000000	1015.448000	CEP	0.000000	fbsjrau_221012_jennifer-miles_prelim_64	2	8.747611	5591418.000000	508.498887
CEP192	69	77	DFRSGSEAF			8.000000	1015.448000	CEP	0.500000	fbsjrau_221012_jennifer-miles_prelim_26	2	8.765903	9197341.000000	510.331807
CEP192	69	77	DFRSGSEAF			8.000000	1015.448000	CEP	0.500000	fbsjrau_221012_jennifer-miles_prelim_40	1	8.758188	60991.000000	1020.034560
CEP192	69	77	DFRSGSEAF			8.000000	1015.448000	CEP	0.500000	fbsjrau_221012_jennifer-miles_prelim_40	2	8.755684	5765451.000000	510.331264
CEP192	69	77	DFRSGSEAF			8.000000	1015.448000	CEP	0.500000	fbsjrau_221012_jennifer-miles_prelim_48	2	8.763944	5890282.000000	510.439563
CEP192	69	77	DFRSGSEAF			8.000000	1015.448000	CEP	2.000000	fbsjrau_221012_jennifer-miles_prelim_52	2	8.742225	5420206.000000	510.321157
CEP192	69	77	DFRSGSEAF			8.000000	1015.448000	CEP	2.000000	fbsjrau_221012_jennifer-miles_prelim_60	2	8.726177	5510869.000000	510.308152
CEP192	69	77	DFRSGSEAF			8.000000	1015.448000	CEP	2.000000	fbsjrau_221012_jennifer-miles_prelim_66	2	8.729665	4692439.000000	510.282870
CEP192	69	77	DFRSGSEAF			8.000000	1015.448000	CEP	10.000000	fbsjrau_221012_jennifer-miles_prelim_36	2	8.761928	2802437.000000	510.428284
CEP192	69	77	DFRSGSEAF			8.000000	1015.448000	CEP	10.000000	fbsjrau_221012_jennifer-miles_prelim_44	2	8.762518	4063390.000000	510.240043
CEP192	69	77	DFRSGSEAF			8.000000	1015.448000	CEP	10.000000	fbsjrau_221012_jennifer-miles_prelim_56	2	8.761662	2995592.000000	510.241976
CEP192	69	77	DFRSGSEAF			8.000000	1015.448000	CEP	30.000002	fbsjrau_221012_jennifer-miles_prelim_46	2	8.700888	3098722.000000	510.175054
CEP192	69	77	DFRSGSEAF			8.000000	1015.448000	CEP	30.000002	fbsjrau_221012_jennifer-miles_prelim_50	2	8.699625	2832279.000000	510.248621
CEP192	69	77	DFRSGSEAF			8.000000	1015.448000	CEP	30.000002	fbsjrau_221012_jennifer-miles_prelim_76	2	8.696136	3849833.000000	510.246949
CEP192	69	77	DFRSGSEAF			8.000000	1015.448000	CEP + AurA	0.000000	fbsjrau_221014_jennifer-miles_both_13	1	8.718479	105526.000000	1015.874742
CEP192	69	77	DFRSGSEAF			8.000000	1015.448000	CEP + AurA	0.000000	fbsjrau_221014_jennifer-miles_both_13	2	8.712872	3937546.000000	508.474288
CEP192	69	77	DFRSGSEAF			8.000000	1015.448000	CEP + AurA	0.000000	fbsjrau_221014_jennifer-miles_both_15	1	8.713611	176417.000000	1015.916872
CEP192	69	77	DFRSGSEAF			8.000000	1015.448000	CEP + AurA	0.000000	fbsjrau_221014_jennifer-miles_both_15	2	8.689291	5842954.000000	508.487984
CEP192	69	77	DFRSGSEAF			8.000000	1015.448000	CEP + AurA	0.000000	fbsjrau_221014_jennifer-miles_both_29	1	8.722058	130415.000000	1015.925070
CEP192	69	77	DFRSGSEAF			8.000000	1015.448000	CEP + AurA	0.000000	fbsjrau_221014_jennifer-miles_both_29	2	8.717165	4536779.000000	508.497880
CEP192	69	77	DFRSGSEAF			8.000000	1015.448000	CEP + AurA	0.500000	fbsjrau_221014_jennifer-miles_both_11	1	8.746803	175689.000000	1019.108048
CEP192	69	77	DFRSGSEAF			8.000000	1015.448000	CEP + AurA	0.500000	fbsjrau_221014_jennifer-miles_both_11	2	8.755886	6372519.000000	509.955218
CEP192	69	77	DFRSGSEAF			8.000000	1015.448000	CEP + AurA	0.500000	fbsjrau_221014_jennifer-miles_both_17	1	8.750685	273622.000000	1019.047494
CEP192	69	77	DFRSGSEAF			8.000000	1015.448000	CEP + AurA	0.500000	fbsjrau_221014_jennifer-miles_both_17	2	8.749648	5600674.000000	509.985423
CEP192	69	77	DFRSGSEAF			8.000000	1015.448000	CEP + AurA	0.500000	fbsjrau_221014_jennifer-miles_both_19	1	8.755790	246067.000000	1019.188386
CEP192	69	77	DFRSGSEAF			8.000000	1015.448000	CEP + AurA	0.500000	fbsjrau_221014_jennifer-miles_both_19	2	8.748192	5509732.000000	509.994726
CEP192	69	77	DFRSGSEAF			8.000000	1015.448000	CEP + AurA	2.000000	fbsjrau_221014_jennifer-miles_both_07	1	8.722306	99181.000000	1019.591409
CEP192	69	77	DFRSGSEAF			8.000000	1015.448000	CEP + AurA	2.000000	fbsjrau_221014_jennifer-miles_both_07	2	8.723792	5040273.000000	510.114328
CEP192	69	77	DFRSGSEAF			8.000000	1015.448000	CEP + AurA	2.000000	fbsjrau_221014_jennifer-miles_both_25	1	8.722909	192237.000000	1019.689274
CEP192	69	77	DFRSGSEAF			8.000000	1015.448000	CEP + AurA	2.000000	fbsjrau_221014_jennifer-miles_both_25	2	8.719164	5006061.000000	510.182142
CEP192	69	77	DFRSGSEAF			8.000000	1015.448000	CEP + AurA	2.000000	fbsjrau_221014_jennifer-miles_both_27	1	8.725573	95130.000000	1019.208411
CEP192	69	77	DFRSGSEAF			8.000000	1015.448000	CEP + AurA	2.000000	fbsjrau_221014_jennifer-miles_both_27	2	8.721014	3600041.000000	510.198845
CEP192	69	77	DFRSGSEAF			8.000000	1015.448000	CEP + AurA	10.000000	fbsjrau_221014_jennifer-miles_both_05	1	8.727132	82086.000000	1019.343461
CEP192	69	77	DFRSGSEAF			8.000000	1015.448000	CEP + AurA	10.000000	fbsjrau_221014_jennifer-miles_both_05	2	8.739054	4723229.000000	510.303900
CEP192	69	77	DFRSGSEAF			8.000000	1015.448000	CEP + AurA	10.000000	fbsjrau_221014_jennifer-miles_both_09	1	8.740607	62310.000000	1019.788349
CEP192	69	77	DFRSGSEAF			8.000000	1015.448000	CEP + AurA	10.000000	fbsjrau_221014_jennifer-miles_both_09	2	8.741218	3349563.000000	510.290784
CEP192	69	77	DFRSGSEAF			8.000000	1015.448000	CEP + AurA	10.000000	fbsjrau_221014_jennifer-miles_both_21	1	8.734138	95414.000000	1019.684637
CEP192	69	77	DFRSGSEAF			8.000000	1015.448000	CEP + AurA	10.000000	fbsjrau_221014_jennifer-miles_both_21	2	8.747865	3313079.000000	510.233009
CEP192	69	77	DFRSGSEAF			8.000000	1015.448000	CEP + AurA	30.000002	fbsjrau_221014_jennifer-miles_both_03	1	8.671082	61204.000000	1019.892345
CEP192	69	77	DFRSGSEAF			8.000000	1015.448000	CEP + AurA	30.000002	fbsjrau_221014_jennifer-miles_both_03	2	8.679363	5410868.000000	510.331864
CEP192	69	77	DFRSGSEAF			8.000000	1015.448000	CEP + AurA	30.000002	fbsjrau_221014_jennifer-miles_both_23	1	8.678139	99936.000000	1019.674096
CEP192	69	77	DFRSGSEAF			8.000000	1015.448000	CEP + AurA	30.000002	fbsjrau_221014_jennifer-miles_both_23	2	8.683165	4827270.000000	510.271967
CEP192	69	77	DFRSGSEAF			8.000000	1015.448000	CEP + AurA	30.000002	fbsjrau_221014_jennifer-miles_both_31	1	8.679334	100536.000000	1019.696239
CEP192	69	77	DFRSGSEAF			8.000000	1015.448000	CEP + AurA	30.000002	fbsjrau_221014_jennifer-miles_both_31	2	8.677073	4203652.000000	510.241275
CEP192	69	79	DFRSGSEAFDL			10.000000	1243.559000	CEP	0.000000	fbsjrau_221012_jennifer-miles_prelim_20	2	10.659919	1075526.000000	622.597108
CEP192	69	79	DFRSGSEAFDL			10.000000	1243.559000	CEP	0.000000	fbsjrau_221012_jennifer-miles_prelim_42	2	10.599508	723525.000000	622.617967
CEP192	69	79	DFRSGSEAFDL			10.000000	1243.559000	CEP	0.000000	fbsjrau_221012_jennifer-miles_prelim_64	2	10.607695	611567.000000	622.588206
CEP192	69	79	DFRSGSEAFDL			10.000000	1243.559000	CEP	0.500000	fbsjrau_221012_jennifer-miles_prelim_26	2	10.674504	1084112.000000	624.677810
CEP192	69	79	DFRSGSEAFDL			10.000000	1243.559000	CEP	0.500000	fbsjrau_221012_jennifer-miles_prelim_40	2	10.671498	647862.000000	624.913814
CEP192	69	79	DFRSGSEAFDL			10.000000	1243.559000	CEP	0.500000	fbsjrau_221012_jennifer-miles_prelim_48	2	10.659623	844624.000000	624.716945
CEP192	69	79	DFRSGSEAFDL			10.000000	1243.559000	CEP	2.000000	fbsjrau_221012_jennifer-miles_prelim_52	2	10.600374	611289.000000	624.777350
CEP192	69	79	DFRSGSEAFDL			10.000000	1243.559000	CEP	2.000000	fbsjrau_221012_jennifer-miles_prelim_60	2	10.596313	812225.000000	624.829202
CEP192	69	79	DFRSGSEAFDL			10.000000	1243.559000	CEP	2.000000	fbsjrau_221012_jennifer-miles_prelim_66	2	10.597817	789797.000000	624.865535
CEP192	69	79	DFRSGSEAFDL			10.000000	1243.559000	CEP	10.000000	fbsjrau_221012_jennifer-miles_prelim_36	2	10.647605	342037.000000	624.855635
CEP192	69	79	DFRSGSEAFDL			10.000000	1243.559000	CEP	10.000000	fbsjrau_221012_jennifer-miles_prelim_44	2	10.648494	538778.000000	624.674776
CEP192	69	79	DFRSGSEAFDL			10.000000	1243.559000	CEP	10.000000	fbsjrau_221012_jennifer-miles_prelim_56	2	10.652443	454408.000000	624.802902
CEP192	69	79	DFRSGSEAFDL			10.000000	1243.559000	CEP	30.000002	fbsjrau_221012_jennifer-miles_prelim_46	2	10.601315	355636.000000	624.759946
CEP192	69	79	DFRSGSEAFDL			10.000000	1243.559000	CEP	30.000002	fbsjrau_221012_jennifer-miles_prelim_50	2	10.607231	469037.000000	624.898578
CEP192	69	79	DFRSGSEAFDL			10.000000	1243.559000	CEP	30.000002	fbsjrau_221012_jennifer-miles_prelim_76	2	10.600776	475582.000000	624.776191
CEP192	69	79	DFRSGSEAFDL			10.000000	1243.559000	CEP + AurA	0.000000	fbsjrau_221014_jennifer-miles_both_13	2	10.567755	598733.000000	622.551189
CEP192	69	79	DFRSGSEAFDL			10.000000	1243.559000	CEP + AurA	0.000000	fbsjrau_221014_jennifer-miles_both_15	2	10.548634	700471.000000	622.609040
CEP192	69	79	DFRSGSEAFDL			10.000000	1243.559000	CEP + AurA	0.000000	fbsjrau_221014_jennifer-miles_both_29	2	10.567353	642653.000000	622.617253
CEP192	69	79	DFRSGSEAFDL			10.000000	1243.559000	CEP + AurA	0.500000	fbsjrau_221014_jennifer-miles_both_11	2	10.634623	667870.000000	624.109359
CEP192	69	79	DFRSGSEAFDL			10.000000	1243.559000	CEP + AurA	0.500000	fbsjrau_221014_jennifer-miles_both_17	2	10.643420	710837.000000	624.188876
CEP192	69	79	DFRSGSEAFDL			10.000000	1243.559000	CEP + AurA	0.500000	fbsjrau_221014_jennifer-miles_both_19	2	10.664186	670919.000000	624.173394
CEP192	69	79	DFRSGSEAFDL			10.000000	1243.559000	CEP + AurA	2.000000	fbsjrau_221014_jennifer-miles_both_07	2	10.572882	622990.000000	624.472249
CEP192	69	79	DFRSGSEAFDL			10.000000	1243.559000	CEP + AurA	2.000000	fbsjrau_221014_jennifer-miles_both_25	2	10.576356	701573.000000	624.472809
CEP192	69	79	DFRSGSEAFDL			10.000000	1243.559000	CEP + AurA	2.000000	fbsjrau_221014_jennifer-miles_both_27	2	10.574615	587311.000000	624.598399
CEP192	69	79	DFRSGSEAFDL			10.000000	1243.559000	CEP + AurA	10.000000	fbsjrau_221014_jennifer-miles_both_05	2	10.600180	617703.000000	624.773913
CEP192	69	79	DFRSGSEAFDL			10.000000	1243.559000	CEP + AurA	10.000000	fbsjrau_221014_jennifer-miles_both_09	2	10.604140	464493.000000	624.752372
CEP192	69	79	DFRSGSEAFDL			10.000000	1243.559000	CEP + AurA	10.000000	fbsjrau_221014_jennifer-miles_both_21	2	10.603358	478624.000000	624.776009
CEP192	69	79	DFRSGSEAFDL			10.000000	1243.559000	CEP + AurA	30.000002	fbsjrau_221014_jennifer-miles_both_03	2	10.590959	775885.000000	624.747168
CEP192	69	79	DFRSGSEAFDL			10.000000	1243.559000	CEP + AurA	30.000002	fbsjrau_221014_jennifer-miles_both_23	2	10.589081	568753.000000	624.826810
CEP192	69	79	DFRSGSEAFDL			10.000000	1243.559000	CEP + AurA	30.000002	fbsjrau_221014_jennifer-miles_both_31	2	10.584175	593714.000000	624.805505
CEP192	70	77	FRSGSEAF			7.000000	900.421000	CEP	0.000000	fbsjrau_221012_jennifer-miles_prelim_20	1	7.836165	270434.000000	900.774014
CEP192	70	77	FRSGSEAF			7.000000	900.421000	CEP	0.000000	fbsjrau_221012_jennifer-miles_prelim_20	2	7.817675	6988518.000000	450.929068
CEP192	70	77	FRSGSEAF			7.000000	900.421000	CEP	0.000000	fbsjrau_221012_jennifer-miles_prelim_42	1	7.814704	187889.000000	900.850366
CEP192	70	77	FRSGSEAF			7.000000	900.421000	CEP	0.000000	fbsjrau_221012_jennifer-miles_prelim_42	2	7.817859	4226907.000000	450.950208
CEP192	70	77	FRSGSEAF			7.000000	900.421000	CEP	0.000000	fbsjrau_221012_jennifer-miles_prelim_64	1	7.833117	167458.000000	900.830842
CEP192	70	77	FRSGSEAF			7.000000	900.421000	CEP	0.000000	fbsjrau_221012_jennifer-miles_prelim_64	2	7.835018	4951908.000000	450.958144
CEP192	70	77	FRSGSEAF			7.000000	900.421000	CEP	0.500000	fbsjrau_221012_jennifer-miles_prelim_26	1	7.833236	256523.000000	903.928507
CEP192	70	77	FRSGSEAF			7.000000	900.421000	CEP	0.500000	fbsjrau_221012_jennifer-miles_prelim_26	2	7.818878	5593174.000000	452.477016
CEP192	70	77	FRSGSEAF			7.000000	900.421000	CEP	0.500000	fbsjrau_221012_jennifer-miles_prelim_40	1	7.810297	181807.000000	903.850135
CEP192	70	77	FRSGSEAF			7.000000	900.421000	CEP	0.500000	fbsjrau_221012_jennifer-miles_prelim_40	2	7.818747	4871912.000000	452.444585
CEP192	70	77	FRSGSEAF			7.000000	900.421000	CEP	0.500000	fbsjrau_221012_jennifer-miles_prelim_48	1	7.822838	213328.000000	903.845177
CEP192	70	77	FRSGSEAF			7.000000	900.421000	CEP	0.500000	fbsjrau_221012_jennifer-miles_prelim_48	2	7.819115	5689364.000000	452.384177
CEP192	70	77	FRSGSEAF			7.000000	900.421000	CEP	2.000000	fbsjrau_221012_jennifer-miles_prelim_52	1	7.826944	164470.000000	903.940500
CEP192	70	77	FRSGSEAF			7.000000	900.421000	CEP	2.000000	fbsjrau_221012_jennifer-miles_prelim_52	2	7.811261	4394429.000000	452.425610
CEP192	70	77	FRSGSEAF			7.000000	900.421000	CEP	2.000000	fbsjrau_221012_jennifer-miles_prelim_60	1	7.815132	155624.000000	903.710003
CEP192	70	77	FRSGSEAF			7.000000	900.421000	CEP	2.000000	fbsjrau_221012_jennifer-miles_prelim_60	2	7.813870	5074265.000000	452.408991
CEP192	70	77	FRSGSEAF			7.000000	900.421000	CEP	2.000000	fbsjrau_221012_jennifer-miles_prelim_66	1	7.817925	131516.000000	903.710029
CEP192	70	77	FRSGSEAF			7.000000	900.421000	CEP	2.000000	fbsjrau_221012_jennifer-miles_prelim_66	2	7.820617	3509149.000000	452.347459
CEP192	70	77	FRSGSEAF			7.000000	900.421000	CEP	10.000000	fbsjrau_221012_jennifer-miles_prelim_36	1	7.844941	101416.000000	903.638927
CEP192	70	77	FRSGSEAF			7.000000	900.421000	CEP	10.000000	fbsjrau_221012_jennifer-miles_prelim_36	2	7.837916	2667851.000000	452.469753
CEP192	70	77	FRSGSEAF			7.000000	900.421000	CEP	10.000000	fbsjrau_221012_jennifer-miles_prelim_44	1	7.840207	73795.000000	903.823005
CEP192	70	77	FRSGSEAF			7.000000	900.421000	CEP	10.000000	fbsjrau_221012_jennifer-miles_prelim_44	2	7.817756	2576340.000000	452.365641
CEP192	70	77	FRSGSEAF			7.000000	900.421000	CEP	10.000000	fbsjrau_221012_jennifer-miles_prelim_56	1	7.844869	78553.000000	903.962077
CEP192	70	77	FRSGSEAF			7.000000	900.421000	CEP	10.000000	fbsjrau_221012_jennifer-miles_prelim_56	2	7.826665	2647975.000000	452.350766
CEP192	70	77	FRSGSEAF			7.000000	900.421000	CEP	30.000002	fbsjrau_221012_jennifer-miles_prelim_46	1	7.786333	41600.000000	903.525762
CEP192	70	77	FRSGSEAF			7.000000	900.421000	CEP	30.000002	fbsjrau_221012_jennifer-miles_prelim_46	2	7.773256	2305617.000000	452.354615
CEP192	70	77	FRSGSEAF			7.000000	900.421000	CEP	30.000002	fbsjrau_221012_jennifer-miles_prelim_50	1	7.805251	40001.000000	903.552195
CEP192	70	77	FRSGSEAF			7.000000	900.421000	CEP	30.000002	fbsjrau_221012_jennifer-miles_prelim_50	2	7.804855	2513127.000000	452.356373
CEP192	70	77	FRSGSEAF			7.000000	900.421000	CEP	30.000002	fbsjrau_221012_jennifer-miles_prelim_76	1	7.792718	77726.000000	903.876428
CEP192	70	77	FRSGSEAF			7.000000	900.421000	CEP	30.000002	fbsjrau_221012_jennifer-miles_prelim_76	2	7.794154	2699966.000000	452.313348
CEP192	70	77	FRSGSEAF			7.000000	900.421000	CEP + AurA	0.000000	fbsjrau_221014_jennifer-miles_both_13	1	7.800818	248744.000000	900.841972
CEP192	70	77	FRSGSEAF			7.000000	900.421000	CEP + AurA	0.000000	fbsjrau_221014_jennifer-miles_both_13	2	7.780752	3521582.000000	450.952327
CEP192	70	77	FRSGSEAF			7.000000	900.421000	CEP + AurA	0.000000	fbsjrau_221014_jennifer-miles_both_15	1	7.790952	414542.000000	900.831120
CEP192	70	77	FRSGSEAF			7.000000	900.421000	CEP + AurA	0.000000	fbsjrau_221014_jennifer-miles_both_15	2	7.785480	5356636.000000	450.969163
CEP192	70	77	FRSGSEAF			7.000000	900.421000	CEP + AurA	0.000000	fbsjrau_221014_jennifer-miles_both_29	1	7.807168	369897.000000	900.825273
CEP192	70	77	FRSGSEAF			7.000000	900.421000	CEP + AurA	0.000000	fbsjrau_221014_jennifer-miles_both_29	2	7.807000	3996635.000000	450.957654
CEP192	70	77	FRSGSEAF			7.000000	900.421000	CEP + AurA	0.500000	fbsjrau_221014_jennifer-miles_both_11	1	7.814662	347770.000000	903.162991
CEP192	70	77	FRSGSEAF			7.000000	900.421000	CEP + AurA	0.500000	fbsjrau_221014_jennifer-miles_both_11	2	7.803130	4907924.000000	452.101743
CEP192	70	77	FRSGSEAF			7.000000	900.421000	CEP + AurA	0.500000	fbsjrau_221014_jennifer-miles_both_17	1	7.817572	703330.000000	903.250413
CEP192	70	77	FRSGSEAF			7.000000	900.421000	CEP + AurA	0.500000	fbsjrau_221014_jennifer-miles_both_17	2	7.795306	7335998.000000	452.125297
CEP192	70	77	FRSGSEAF			7.000000	900.421000	CEP + AurA	0.500000	fbsjrau_221014_jennifer-miles_both_19	1	7.811831	558212.000000	903.311334
CEP192	70	77	FRSGSEAF			7.000000	900.421000	CEP + AurA	0.500000	fbsjrau_221014_jennifer-miles_both_19	2	7.815612	5215184.000000	452.131176
CEP192	70	77	FRSGSEAF			7.000000	900.421000	CEP + AurA	2.000000	fbsjrau_221014_jennifer-miles_both_07	1	7.809496	254004.000000	903.552856
CEP192	70	77	FRSGSEAF			7.000000	900.421000	CEP + AurA	2.000000	fbsjrau_221014_jennifer-miles_both_07	2	7.786067	5568776.000000	452.283423
CEP192	70	77	FRSGSEAF			7.000000	900.421000	CEP + AurA	2.000000	fbsjrau_221014_jennifer-miles_both_25	1	7.807585	464687.000000	903.568872
CEP192	70	77	FRSGSEAF			7.000000	900.421000	CEP + AurA	2.000000	fbsjrau_221014_jennifer-miles_both_25	2	7.806334	4117436.000000	452.263248
CEP192	70	77	FRSGSEAF			7.000000	900.421000	CEP + AurA	2.000000	fbsjrau_221014_jennifer-miles_both_27	1	7.804202	318336.000000	903.689673
CEP192	70	77	FRSGSEAF			7.000000	900.421000	CEP + AurA	2.000000	fbsjrau_221014_jennifer-miles_both_27	2	7.806885	4046915.000000	452.295607
CEP192	70	77	FRSGSEAF			7.000000	900.421000	CEP + AurA	10.000000	fbsjrau_221014_jennifer-miles_both_05	1	7.821454	195475.000000	903.810831
CEP192	70	77	FRSGSEAF			7.000000	900.421000	CEP + AurA	10.000000	fbsjrau_221014_jennifer-miles_both_05	2	7.818004	3648677.000000	452.439696
CEP192	70	77	FRSGSEAF			7.000000	900.421000	CEP + AurA	10.000000	fbsjrau_221014_jennifer-miles_both_09	1	7.820105	156538.000000	903.683356
CEP192	70	77	FRSGSEAF			7.000000	900.421000	CEP + AurA	10.000000	fbsjrau_221014_jennifer-miles_both_09	2	7.814501	3391845.000000	452.362853
CEP192	70	77	FRSGSEAF			7.000000	900.421000	CEP + AurA	10.000000	fbsjrau_221014_jennifer-miles_both_21	1	7.829180	284504.000000	903.778209
CEP192	70	77	FRSGSEAF			7.000000	900.421000	CEP + AurA	10.000000	fbsjrau_221014_jennifer-miles_both_21	2	7.830174	3145342.000000	452.390506
CEP192	70	77	FRSGSEAF			7.000000	900.421000	CEP + AurA	30.000002	fbsjrau_221014_jennifer-miles_both_03	1	7.762002	145703.000000	903.712444
CEP192	70	77	FRSGSEAF			7.000000	900.421000	CEP + AurA	30.000002	fbsjrau_221014_jennifer-miles_both_03	2	7.750311	5051254.000000	452.410026
CEP192	70	77	FRSGSEAF			7.000000	900.421000	CEP + AurA	30.000002	fbsjrau_221014_jennifer-miles_both_23	1	7.771259	262422.000000	903.795742
CEP192	70	77	FRSGSEAF			7.000000	900.421000	CEP + AurA	30.000002	fbsjrau_221014_jennifer-miles_both_23	2	7.770151	3818565.000000	452.280854
CEP192	70	77	FRSGSEAF			7.000000	900.421000	CEP + AurA	30.000002	fbsjrau_221014_jennifer-miles_both_31	1	7.772847	285128.000000	903.863063
CEP192	70	77	FRSGSEAF			7.000000	900.421000	CEP + AurA	30.000002	fbsjrau_221014_jennifer-miles_both_31	2	7.761797	4344034.000000	452.369336
CEP192	77	82	FDLIAQ			5.000000	706.377000	CEP	0.000000	fbsjrau_221012_jennifer-miles_prelim_20	1	9.977720	793796.000000	706.695111
CEP192	77	82	FDLIAQ			5.000000	706.377000	CEP	0.000000	fbsjrau_221012_jennifer-miles_prelim_42	1	9.951199	814842.000000	706.695860
CEP192	77	82	FDLIAQ			5.000000	706.377000	CEP	0.000000	fbsjrau_221012_jennifer-miles_prelim_64	1	9.959153	591655.000000	706.696459
CEP192	77	82	FDLIAQ			5.000000	706.377000	CEP	0.500000	fbsjrau_221012_jennifer-miles_prelim_26	1	9.955501	776611.000000	708.499619
CEP192	77	82	FDLIAQ			5.000000	706.377000	CEP	0.500000	fbsjrau_221012_jennifer-miles_prelim_40	1	9.930675	596153.000000	708.551311
CEP192	77	82	FDLIAQ			5.000000	706.377000	CEP	0.500000	fbsjrau_221012_jennifer-miles_prelim_48	1	9.942151	608554.000000	708.519693
CEP192	77	82	FDLIAQ			5.000000	706.377000	CEP	2.000000	fbsjrau_221012_jennifer-miles_prelim_52	1	9.945380	476675.000000	708.571082
CEP192	77	82	FDLIAQ			5.000000	706.377000	CEP	2.000000	fbsjrau_221012_jennifer-miles_prelim_60	1	9.947640	573022.000000	708.695577
CEP192	77	82	FDLIAQ			5.000000	706.377000	CEP	2.000000	fbsjrau_221012_jennifer-miles_prelim_66	1	9.953348	519914.000000	708.621064
CEP192	77	82	FDLIAQ			5.000000	706.377000	CEP	10.000000	fbsjrau_221012_jennifer-miles_prelim_36	1	9.960223	323125.000000	708.527467
CEP192	77	82	FDLIAQ			5.000000	706.377000	CEP	10.000000	fbsjrau_221012_jennifer-miles_prelim_44	1	9.949886	381143.000000	708.516960
CEP192	77	82	FDLIAQ			5.000000	706.377000	CEP	10.000000	fbsjrau_221012_jennifer-miles_prelim_56	1	9.945447	265680.000000	708.651192
CEP192	77	82	FDLIAQ			5.000000	706.377000	CEP	30.000002	fbsjrau_221012_jennifer-miles_prelim_46	1	9.927448	246317.000000	708.550212
CEP192	77	82	FDLIAQ			5.000000	706.377000	CEP	30.000002	fbsjrau_221012_jennifer-miles_prelim_50	1	9.930152	284354.000000	708.543562
CEP192	77	82	FDLIAQ			5.000000	706.377000	CEP	30.000002	fbsjrau_221012_jennifer-miles_prelim_76	1	9.919738	269740.000000	708.597783
CEP192	77	82	FDLIAQ			5.000000	706.377000	CEP + AurA	0.000000	fbsjrau_221014_jennifer-miles_both_13	1	9.931697	771586.000000	706.728536
CEP192	77	82	FDLIAQ			5.000000	706.377000	CEP + AurA	0.000000	fbsjrau_221014_jennifer-miles_both_15	1	9.920871	809776.000000	706.702807
CEP192	77	82	FDLIAQ			5.000000	706.377000	CEP + AurA	0.000000	fbsjrau_221014_jennifer-miles_both_29	1	9.925494	761207.000000	706.685216
CEP192	77	82	FDLIAQ			5.000000	706.377000	CEP + AurA	0.500000	fbsjrau_221014_jennifer-miles_both_11	1	9.918923	778812.000000	707.297667
CEP192	77	82	FDLIAQ			5.000000	706.377000	CEP + AurA	0.500000	fbsjrau_221014_jennifer-miles_both_17	1	9.929449	954260.000000	707.321473
CEP192	77	82	FDLIAQ			5.000000	706.377000	CEP + AurA	0.500000	fbsjrau_221014_jennifer-miles_both_19	1	9.918290	943368.000000	707.375274
CEP192	77	82	FDLIAQ			5.000000	706.377000	CEP + AurA	2.000000	fbsjrau_221014_jennifer-miles_both_07	1	9.929892	527449.000000	707.666512
CEP192	77	82	FDLIAQ			5.000000	706.377000	CEP + AurA	2.000000	fbsjrau_221014_jennifer-miles_both_25	1	9.920204	743581.000000	707.764927
CEP192	77	82	FDLIAQ			5.000000	706.377000	CEP + AurA	2.000000	fbsjrau_221014_jennifer-miles_both_27	1	9.930497	573010.000000	707.827215
CEP192	77	82	FDLIAQ			5.000000	706.377000	CEP + AurA	10.000000	fbsjrau_221014_jennifer-miles_both_05	1	9.925692	508829.000000	708.250239
CEP192	77	82	FDLIAQ			5.000000	706.377000	CEP + AurA	10.000000	fbsjrau_221014_jennifer-miles_both_09	1	9.929797	377517.000000	708.264870
CEP192	77	82	FDLIAQ			5.000000	706.377000	CEP + AurA	10.000000	fbsjrau_221014_jennifer-miles_both_21	1	9.946140	513939.000000	708.280758
CEP192	77	82	FDLIAQ			5.000000	706.377000	CEP + AurA	30.000002	fbsjrau_221014_jennifer-miles_both_03	1	9.866261	461435.000000	708.469998
CEP192	77	82	FDLIAQ			5.000000	706.377000	CEP + AurA	30.000002	fbsjrau_221014_jennifer-miles_both_23	1	9.900144	621951.000000	708.481982
CEP192	77	82	FDLIAQ			5.000000	706.377000	CEP + AurA	30.000002	fbsjrau_221014_jennifer-miles_both_31	1	9.894471	601769.000000	708.507345
CEP192	77	86	FDLIAQDEEE			9.000000	1208.531700	CEP	0.000000	fbsjrau_221012_jennifer-miles_prelim_20	1	9.887586	739307.000000	1209.143620
CEP192	77	86	FDLIAQDEEE			9.000000	1208.531700	CEP	0.000000	fbsjrau_221012_jennifer-miles_prelim_42	1	9.862635	778925.000000	1209.120522
CEP192	77	86	FDLIAQDEEE			9.000000	1208.531700	CEP	0.000000	fbsjrau_221012_jennifer-miles_prelim_64	1	9.871506	532588.000000	1209.125904
CEP192	77	86	FDLIAQDEEE			9.000000	1208.531700	CEP	0.500000	fbsjrau_221012_jennifer-miles_prelim_26	1	9.884581	656314.000000	1212.705112
CEP192	77	86	FDLIAQDEEE			9.000000	1208.531700	CEP	0.500000	fbsjrau_221012_jennifer-miles_prelim_40	1	9.864268	506431.000000	1212.754429
CEP192	77	86	FDLIAQDEEE			9.000000	1208.531700	CEP	0.500000	fbsjrau_221012_jennifer-miles_prelim_48	1	9.873559	578266.000000	1212.717921
CEP192	77	86	FDLIAQDEEE			9.000000	1208.531700	CEP	2.000000	fbsjrau_221012_jennifer-miles_prelim_52	1	9.867289	473304.000000	1212.777832
CEP192	77	86	FDLIAQDEEE			9.000000	1208.531700	CEP	2.000000	fbsjrau_221012_jennifer-miles_prelim_60	1	9.863051	556195.000000	1212.830937
CEP192	77	86	FDLIAQDEEE			9.000000	1208.531700	CEP	2.000000	fbsjrau_221012_jennifer-miles_prelim_66	1	9.870835	455901.000000	1212.778699
CEP192	77	86	FDLIAQDEEE			9.000000	1208.531700	CEP	10.000000	fbsjrau_221012_jennifer-miles_prelim_36	1	9.885711	276562.000000	1212.615579
CEP192	77	86	FDLIAQDEEE			9.000000	1208.531700	CEP	10.000000	fbsjrau_221012_jennifer-miles_prelim_44	1	9.883468	362435.000000	1212.768888
CEP192	77	86	FDLIAQDEEE			9.000000	1208.531700	CEP	10.000000	fbsjrau_221012_jennifer-miles_prelim_56	1	9.872446	274847.000000	1212.715215
CEP192	77	86	FDLIAQDEEE			9.000000	1208.531700	CEP	30.000002	fbsjrau_221012_jennifer-miles_prelim_46	1	9.825708	215484.000000	1212.512630
CEP192	77	86	FDLIAQDEEE			9.000000	1208.531700	CEP	30.000002	fbsjrau_221012_jennifer-miles_prelim_50	1	9.832334	299767.000000	1212.633626
CEP192	77	86	FDLIAQDEEE			9.000000	1208.531700	CEP	30.000002	fbsjrau_221012_jennifer-miles_prelim_76	1	9.817699	267875.000000	1212.739401
CEP192	77	86	FDLIAQDEEE			9.000000	1208.531700	CEP + AurA	0.000000	fbsjrau_221014_jennifer-miles_both_13	1	9.838041	758783.000000	1209.109343
CEP192	77	86	FDLIAQDEEE			9.000000	1208.531700	CEP + AurA	0.000000	fbsjrau_221014_jennifer-miles_both_15	1	9.827049	751144.000000	1209.091357
CEP192	77	86	FDLIAQDEEE			9.000000	1208.531700	CEP + AurA	0.000000	fbsjrau_221014_jennifer-miles_both_29	1	9.832582	771643.000000	1209.105300
CEP192	77	86	FDLIAQDEEE			9.000000	1208.531700	CEP + AurA	0.500000	fbsjrau_221014_jennifer-miles_both_11	1	9.847907	840607.000000	1210.590965
CEP192	77	86	FDLIAQDEEE			9.000000	1208.531700	CEP + AurA	0.500000	fbsjrau_221014_jennifer-miles_both_17	1	9.857167	856367.000000	1210.634323
CEP192	77	86	FDLIAQDEEE			9.000000	1208.531700	CEP + AurA	0.500000	fbsjrau_221014_jennifer-miles_both_19	1	9.851654	851466.000000	1210.714416
CEP192	77	86	FDLIAQDEEE			9.000000	1208.531700	CEP + AurA	2.000000	fbsjrau_221014_jennifer-miles_both_07	1	9.841604	501418.000000	1211.366043
CEP192	77	86	FDLIAQDEEE			9.000000	1208.531700	CEP + AurA	2.000000	fbsjrau_221014_jennifer-miles_both_25	1	9.843904	715785.000000	1211.525650
CEP192	77	86	FDLIAQDEEE			9.000000	1208.531700	CEP + AurA	2.000000	fbsjrau_221014_jennifer-miles_both_27	1	9.841242	549205.000000	1211.522440
CEP192	77	86	FDLIAQDEEE			9.000000	1208.531700	CEP + AurA	10.000000	fbsjrau_221014_jennifer-miles_both_05	1	9.852083	568775.000000	1212.352576
CEP192	77	86	FDLIAQDEEE			9.000000	1208.531700	CEP + AurA	10.000000	fbsjrau_221014_jennifer-miles_both_09	1	9.853816	320825.000000	1212.379934
CEP192	77	86	FDLIAQDEEE			9.000000	1208.531700	CEP + AurA	10.000000	fbsjrau_221014_jennifer-miles_both_21	1	9.861252	499986.000000	1212.291209
CEP192	77	86	FDLIAQDEEE			9.000000	1208.531700	CEP + AurA	30.000002	fbsjrau_221014_jennifer-miles_both_03	1	9.778309	566473.000000	1212.625095
CEP192	77	86	FDLIAQDEEE			9.000000	1208.531700	CEP + AurA	30.000002	fbsjrau_221014_jennifer-miles_both_23	1	9.809061	535725.000000	1212.554479
CEP192	77	86	FDLIAQDEEE			9.000000	1208.531700	CEP + AurA	30.000002	fbsjrau_221014_jennifer-miles_both_31	1	9.799170	530942.000000	1212.504218
CEP192	78	83	DLIAQD			5.000000	674.335500	CEP	0.000000	fbsjrau_221012_jennifer-miles_prelim_20	1	7.271882	609211.000000	674.626591
CEP192	78	83	DLIAQD			5.000000	674.335500	CEP	0.000000	fbsjrau_221012_jennifer-miles_prelim_42	1	7.267907	429355.000000	674.610592
CEP192	78	83	DLIAQD			5.000000	674.335500	CEP	0.000000	fbsjrau_221012_jennifer-miles_prelim_64	1	7.273110	370655.000000	674.601036
CEP192	78	83	DLIAQD			5.000000	674.335500	CEP	0.500000	fbsjrau_221012_jennifer-miles_prelim_26	1	7.259158	524058.000000	676.209629
CEP192	78	83	DLIAQD			5.000000	674.335500	CEP	0.500000	fbsjrau_221012_jennifer-miles_prelim_40	1	7.252311	372832.000000	676.205886
CEP192	78	83	DLIAQD			5.000000	674.335500	CEP	0.500000	fbsjrau_221012_jennifer-miles_prelim_48	1	7.251382	396921.000000	676.153324
CEP192	78	83	DLIAQD			5.000000	674.335500	CEP	2.000000	fbsjrau_221012_jennifer-miles_prelim_52	1	7.270805	373676.000000	676.265545
CEP192	78	83	DLIAQD			5.000000	674.335500	CEP	2.000000	fbsjrau_221012_jennifer-miles_prelim_60	1	7.263122	448433.000000	676.312013
CEP192	78	83	DLIAQD			5.000000	674.335500	CEP	2.000000	fbsjrau_221012_jennifer-miles_prelim_66	1	7.262430	329213.000000	676.324995
CEP192	78	83	DLIAQD			5.000000	674.335500	CEP	10.000000	fbsjrau_221012_jennifer-miles_prelim_36	1	7.246970	199233.000000	676.269650
CEP192	78	83	DLIAQD			5.000000	674.335500	CEP	10.000000	fbsjrau_221012_jennifer-miles_prelim_44	1	7.244515	235451.000000	676.329957
CEP192	78	83	DLIAQD			5.000000	674.335500	CEP	10.000000	fbsjrau_221012_jennifer-miles_prelim_56	1	7.247617	185430.000000	676.357572
CEP192	78	83	DLIAQD			5.000000	674.335500	CEP	30.000002	fbsjrau_221012_jennifer-miles_prelim_46	1	7.292133	170479.000000	676.345506
CEP192	78	83	DLIAQD			5.000000	674.335500	CEP	30.000002	fbsjrau_221012_jennifer-miles_prelim_50	1	7.292051	169824.000000	676.190910
CEP192	78	83	DLIAQD			5.000000	674.335500	CEP	30.000002	fbsjrau_221012_jennifer-miles_prelim_76	1	7.290024	195208.000000	676.240413
CEP192	78	83	DLIAQD			5.000000	674.335500	CEP + AurA	0.000000	fbsjrau_221014_jennifer-miles_both_13	1	7.259570	338792.000000	674.603506
CEP192	78	83	DLIAQD			5.000000	674.335500	CEP + AurA	0.000000	fbsjrau_221014_jennifer-miles_both_15	1	7.274806	551581.000000	674.593860
CEP192	78	83	DLIAQD			5.000000	674.335500	CEP + AurA	0.000000	fbsjrau_221014_jennifer-miles_both_29	1	7.268055	434285.000000	674.606772
CEP192	78	83	DLIAQD			5.000000	674.335500	CEP + AurA	0.500000	fbsjrau_221014_jennifer-miles_both_11	1	7.253423	471813.000000	675.189080
CEP192	78	83	DLIAQD			5.000000	674.335500	CEP + AurA	0.500000	fbsjrau_221014_jennifer-miles_both_17	1	7.251778	551901.000000	675.335164
CEP192	78	83	DLIAQD			5.000000	674.335500	CEP + AurA	0.500000	fbsjrau_221014_jennifer-miles_both_19	1	7.271918	543462.000000	675.269855
CEP192	78	83	DLIAQD			5.000000	674.335500	CEP + AurA	2.000000	fbsjrau_221014_jennifer-miles_both_07	1	7.250089	458081.000000	675.660784
CEP192	78	83	DLIAQD			5.000000	674.335500	CEP + AurA	2.000000	fbsjrau_221014_jennifer-miles_both_25	1	7.249106	449809.000000	675.681090
CEP192	78	83	DLIAQD			5.000000	674.335500	CEP + AurA	2.000000	fbsjrau_221014_jennifer-miles_both_27	1	7.245640	358761.000000	675.651070
CEP192	78	83	DLIAQD			5.000000	674.335500	CEP + AurA	10.000000	fbsjrau_221014_jennifer-miles_both_05	1	7.236546	300331.000000	676.096636
CEP192	78	83	DLIAQD			5.000000	674.335500	CEP + AurA	10.000000	fbsjrau_221014_jennifer-miles_both_09	1	7.229949	284280.000000	676.052600
CEP192	78	83	DLIAQD			5.000000	674.335500	CEP + AurA	10.000000	fbsjrau_221014_jennifer-miles_both_21	1	7.255910	305174.000000	676.053253
CEP192	78	83	DLIAQD			5.000000	674.335500	CEP + AurA	30.000002	fbsjrau_221014_jennifer-miles_both_03	1	7.289748	246598.000000	676.190868
CEP192	78	83	DLIAQD			5.000000	674.335500	CEP + AurA	30.000002	fbsjrau_221014_jennifer-miles_both_23	1	7.283587	361235.000000	676.184797
CEP192	78	83	DLIAQD			5.000000	674.335500	CEP + AurA	30.000002	fbsjrau_221014_jennifer-miles_both_31	1	7.280569	352855.000000	676.191852
CEP192	78	86	DLIAQDEEE			8.000000	1061.463300	CEP	0.000000	fbsjrau_221012_jennifer-miles_prelim_20	1	7.730455	1932664.000000	1062.008102
CEP192	78	86	DLIAQDEEE			8.000000	1061.463300	CEP	0.000000	fbsjrau_221012_jennifer-miles_prelim_42	1	7.704582	1631062.000000	1061.962204
CEP192	78	86	DLIAQDEEE			8.000000	1061.463300	CEP	0.000000	fbsjrau_221012_jennifer-miles_prelim_64	1	7.708930	1412000.000000	1061.952312
CEP192	78	86	DLIAQDEEE			8.000000	1061.463300	CEP	0.500000	fbsjrau_221012_jennifer-miles_prelim_26	1	7.733217	2165809.000000	1065.294174
CEP192	78	86	DLIAQDEEE			8.000000	1061.463300	CEP	0.500000	fbsjrau_221012_jennifer-miles_prelim_40	1	7.730407	1567751.000000	1065.343827
CEP192	78	86	DLIAQDEEE			8.000000	1061.463300	CEP	0.500000	fbsjrau_221012_jennifer-miles_prelim_48	1	7.724578	1559934.000000	1065.265233
CEP192	78	86	DLIAQDEEE			8.000000	1061.463300	CEP	2.000000	fbsjrau_221012_jennifer-miles_prelim_52	1	7.695019	1423844.000000	1065.415314
CEP192	78	86	DLIAQDEEE			8.000000	1061.463300	CEP	2.000000	fbsjrau_221012_jennifer-miles_prelim_60	1	7.691549	1698372.000000	1065.415255
CEP192	78	86	DLIAQDEEE			8.000000	1061.463300	CEP	2.000000	fbsjrau_221012_jennifer-miles_prelim_66	1	7.694715	1271829.000000	1065.403546
CEP192	78	86	DLIAQDEEE			8.000000	1061.463300	CEP	10.000000	fbsjrau_221012_jennifer-miles_prelim_36	1	7.722407	898812.000000	1065.230300
CEP192	78	86	DLIAQDEEE			8.000000	1061.463300	CEP	10.000000	fbsjrau_221012_jennifer-miles_prelim_44	1	7.723743	831575.000000	1065.331265
CEP192	78	86	DLIAQDEEE			8.000000	1061.463300	CEP	10.000000	fbsjrau_221012_jennifer-miles_prelim_56	1	7.723061	829189.000000	1065.377997
CEP192	78	86	DLIAQDEEE			8.000000	1061.463300	CEP	30.000002	fbsjrau_221012_jennifer-miles_prelim_46	1	7.676261	700616.000000	1065.245147
CEP192	78	86	DLIAQDEEE			8.000000	1061.463300	CEP	30.000002	fbsjrau_221012_jennifer-miles_prelim_50	1	7.681337	647453.000000	1065.308344
CEP192	78	86	DLIAQDEEE			8.000000	1061.463300	CEP	30.000002	fbsjrau_221012_jennifer-miles_prelim_76	1	7.671125	845116.000000	1065.295450
CEP192	78	86	DLIAQDEEE			8.000000	1061.463300	CEP + AurA	0.000000	fbsjrau_221014_jennifer-miles_both_13	1	7.692710	1047447.000000	1061.944128
CEP192	78	86	DLIAQDEEE			8.000000	1061.463300	CEP + AurA	0.000000	fbsjrau_221014_jennifer-miles_both_15	1	7.687149	1763224.000000	1061.923511
CEP192	78	86	DLIAQDEEE			8.000000	1061.463300	CEP + AurA	0.000000	fbsjrau_221014_jennifer-miles_both_29	1	7.694070	1516048.000000	1061.953456
CEP192	78	86	DLIAQDEEE			8.000000	1061.463300	CEP + AurA	0.500000	fbsjrau_221014_jennifer-miles_both_11	1	7.725283	2046010.000000	1063.316812
CEP192	78	86	DLIAQDEEE			8.000000	1061.463300	CEP + AurA	0.500000	fbsjrau_221014_jennifer-miles_both_17	1	7.730590	2043864.000000	1063.407180
CEP192	78	86	DLIAQDEEE			8.000000	1061.463300	CEP + AurA	0.500000	fbsjrau_221014_jennifer-miles_both_19	1	7.731025	2093057.000000	1063.400465
CEP192	78	86	DLIAQDEEE			8.000000	1061.463300	CEP + AurA	2.000000	fbsjrau_221014_jennifer-miles_both_07	1	7.692949	1808909.000000	1064.091415
CEP192	78	86	DLIAQDEEE			8.000000	1061.463300	CEP + AurA	2.000000	fbsjrau_221014_jennifer-miles_both_25	1	7.690863	1496865.000000	1064.188593
CEP192	78	86	DLIAQDEEE			8.000000	1061.463300	CEP + AurA	2.000000	fbsjrau_221014_jennifer-miles_both_27	1	7.690834	1232123.000000	1064.319531
CEP192	78	86	DLIAQDEEE			8.000000	1061.463300	CEP + AurA	10.000000	fbsjrau_221014_jennifer-miles_both_05	1	7.705927	1117256.000000	1064.934517
CEP192	78	86	DLIAQDEEE			8.000000	1061.463300	CEP + AurA	10.000000	fbsjrau_221014_jennifer-miles_both_09	1	7.711281	881518.000000	1064.920035
CEP192	78	86	DLIAQDEEE			8.000000	1061.463300	CEP + AurA	10.000000	fbsjrau_221014_jennifer-miles_both_21	1	7.716543	1152863.000000	1065.050312
CEP192	78	86	DLIAQDEEE			8.000000	1061.463300	CEP + AurA	30.000002	fbsjrau_221014_jennifer-miles_both_03	1	7.658112	989506.000000	1065.223853
CEP192	78	86	DLIAQDEEE			8.000000	1061.463300	CEP + AurA	30.000002	fbsjrau_221014_jennifer-miles_both_23	1	7.662786	1326461.000000	1065.135199
CEP192	78	86	DLIAQDEEE			8.000000	1061.463300	CEP + AurA	30.000002	fbsjrau_221014_jennifer-miles_both_31	1	7.657960	1344400.000000	1065.164141
CEP192	78	87	DLIAQDEEEF			9.000000	1208.531700	CEP	0.000000	fbsjrau_221012_jennifer-miles_prelim_20	2	10.517014	862185.000000	605.100777
CEP192	78	87	DLIAQDEEEF			9.000000	1208.531700	CEP	0.000000	fbsjrau_221012_jennifer-miles_prelim_42	2	10.490895	743690.000000	605.082589
CEP192	78	87	DLIAQDEEEF			9.000000	1208.531700	CEP	0.000000	fbsjrau_221012_jennifer-miles_prelim_64	2	10.495007	563952.000000	605.065373
CEP192	78	87	DLIAQDEEEF			9.000000	1208.531700	CEP	0.500000	fbsjrau_221012_jennifer-miles_prelim_26	2	10.505750	853584.000000	607.191582
CEP192	78	87	DLIAQDEEEF			9.000000	1208.531700	CEP	0.500000	fbsjrau_221012_jennifer-miles_prelim_40	2	10.497897	544437.000000	607.064825
CEP192	78	87	DLIAQDEEEF			9.000000	1208.531700	CEP	0.500000	fbsjrau_221012_jennifer-miles_prelim_48	2	10.493011	498593.000000	607.213046
CEP192	78	87	DLIAQDEEEF			9.000000	1208.531700	CEP	2.000000	fbsjrau_221012_jennifer-miles_prelim_52	2	10.477945	348992.000000	606.901117
CEP192	78	87	DLIAQDEEEF			9.000000	1208.531700	CEP	2.000000	fbsjrau_221012_jennifer-miles_prelim_60	2	10.457374	459859.000000	607.111733
CEP192	78	87	DLIAQDEEEF			9.000000	1208.531700	CEP	2.000000	fbsjrau_221012_jennifer-miles_prelim_66	2	10.484169	373751.000000	607.041170
CEP192	78	87	DLIAQDEEEF			9.000000	1208.531700	CEP	10.000000	fbsjrau_221012_jennifer-miles_prelim_36	2	10.484194	241785.000000	607.381231
CEP192	78	87	DLIAQDEEEF			9.000000	1208.531700	CEP	10.000000	fbsjrau_221012_jennifer-miles_prelim_44	2	10.474308	351302.000000	607.045013
CEP192	78	87	DLIAQDEEEF			9.000000	1208.531700	CEP	10.000000	fbsjrau_221012_jennifer-miles_prelim_56	2	10.485462	327940.000000	607.132959
CEP192	78	87	DLIAQDEEEF			9.000000	1208.531700	CEP	30.000002	fbsjrau_221012_jennifer-miles_prelim_46	2	10.500809	227165.000000	606.997757
CEP192	78	87	DLIAQDEEEF			9.000000	1208.531700	CEP	30.000002	fbsjrau_221012_jennifer-miles_prelim_50	2	10.499331	334774.000000	607.150075
CEP192	78	87	DLIAQDEEEF			9.000000	1208.531700	CEP	30.000002	fbsjrau_221012_jennifer-miles_prelim_76	2	10.492744	230818.000000	607.390359
CEP192	78	87	DLIAQDEEEF			9.000000	1208.531700	CEP + AurA	0.000000	fbsjrau_221014_jennifer-miles_both_13	2	10.456521	649337.000000	604.954153
CEP192	78	87	DLIAQDEEEF			9.000000	1208.531700	CEP + AurA	0.000000	fbsjrau_221014_jennifer-miles_both_15	2	10.466352	659521.000000	605.045774
CEP192	78	87	DLIAQDEEEF			9.000000	1208.531700	CEP + AurA	0.500000	fbsjrau_221014_jennifer-miles_both_11	2	10.494977	553236.000000	605.942357
CEP192	78	87	DLIAQDEEEF			9.000000	1208.531700	CEP + AurA	0.500000	fbsjrau_221014_jennifer-miles_both_17	2	10.495540	608771.000000	605.968950
CEP192	78	87	DLIAQDEEEF			9.000000	1208.531700	CEP + AurA	0.500000	fbsjrau_221014_jennifer-miles_both_19	2	10.516776	603424.000000	605.937547
CEP192	78	87	DLIAQDEEEF			9.000000	1208.531700	CEP + AurA	2.000000	fbsjrau_221014_jennifer-miles_both_07	2	10.445808	406749.000000	606.338351
CEP192	78	87	DLIAQDEEEF			9.000000	1208.531700	CEP + AurA	2.000000	fbsjrau_221014_jennifer-miles_both_25	2	10.444224	525599.000000	606.433374
CEP192	78	87	DLIAQDEEEF			9.000000	1208.531700	CEP + AurA	2.000000	fbsjrau_221014_jennifer-miles_both_27	2	10.444487	491678.000000	606.586737
CEP192	78	87	DLIAQDEEEF			9.000000	1208.531700	CEP + AurA	10.000000	fbsjrau_221014_jennifer-miles_both_05	2	10.435067	534726.000000	606.877075
CEP192	78	87	DLIAQDEEEF			9.000000	1208.531700	CEP + AurA	10.000000	fbsjrau_221014_jennifer-miles_both_09	2	10.443860	346740.000000	606.825818
CEP192	78	87	DLIAQDEEEF			9.000000	1208.531700	CEP + AurA	10.000000	fbsjrau_221014_jennifer-miles_both_21	2	10.453705	369908.000000	606.804254
CEP192	78	87	DLIAQDEEEF			9.000000	1208.531700	CEP + AurA	30.000002	fbsjrau_221014_jennifer-miles_both_03	2	10.496005	517137.000000	607.110233
CEP192	78	87	DLIAQDEEEF			9.000000	1208.531700	CEP + AurA	30.000002	fbsjrau_221014_jennifer-miles_both_23	2	10.485207	496145.000000	606.942877
CEP192	78	87	DLIAQDEEEF			9.000000	1208.531700	CEP + AurA	30.000002	fbsjrau_221014_jennifer-miles_both_31	2	10.487409	463872.000000	607.043737
CEP192	78	95	DLIAQDEEEFNKEHQFIQ			17.000000	2233.040800	CEP	0.000000	fbsjrau_221012_jennifer-miles_prelim_20	2	10.150913	1412193.000000	1117.642868
CEP192	78	95	DLIAQDEEEFNKEHQFIQ			17.000000	2233.040800	CEP	0.000000	fbsjrau_221012_jennifer-miles_prelim_20	3	10.133189	17830517.000000	745.488623
CEP192	78	95	DLIAQDEEEFNKEHQFIQ			17.000000	2233.040800	CEP	0.000000	fbsjrau_221012_jennifer-miles_prelim_42	2	10.139185	1340906.000000	1117.692023
CEP192	78	95	DLIAQDEEEFNKEHQFIQ			17.000000	2233.040800	CEP	0.000000	fbsjrau_221012_jennifer-miles_prelim_42	3	10.126713	21074817.000000	745.501821
CEP192	78	95	DLIAQDEEEFNKEHQFIQ			17.000000	2233.040800	CEP	0.000000	fbsjrau_221012_jennifer-miles_prelim_64	2	10.141280	869496.000000	1117.640210
CEP192	78	95	DLIAQDEEEFNKEHQFIQ			17.000000	2233.040800	CEP	0.000000	fbsjrau_221012_jennifer-miles_prelim_64	3	10.124604	18085618.000000	745.432571
CEP192	78	95	DLIAQDEEEFNKEHQFIQ			17.000000	2233.040800	CEP	0.500000	fbsjrau_221012_jennifer-miles_prelim_26	3	10.046327	23992181.000000	749.088015
CEP192	78	95	DLIAQDEEEFNKEHQFIQ			17.000000	2233.040800	CEP	0.500000	fbsjrau_221012_jennifer-miles_prelim_40	2	10.029689	796876.000000	1123.471256
CEP192	78	95	DLIAQDEEEFNKEHQFIQ			17.000000	2233.040800	CEP	0.500000	fbsjrau_221012_jennifer-miles_prelim_40	3	10.031762	15452051.000000	749.161625
CEP192	78	95	DLIAQDEEEFNKEHQFIQ			17.000000	2233.040800	CEP	0.500000	fbsjrau_221012_jennifer-miles_prelim_48	3	10.086188	134302.000000	745.523196
CEP192	78	95	DLIAQDEEEFNKEHQFIQ			17.000000	2233.040800	CEP	2.000000	fbsjrau_221012_jennifer-miles_prelim_52	2	10.123956	884149.000000	1123.611070
CEP192	78	95	DLIAQDEEEFNKEHQFIQ			17.000000	2233.040800	CEP	2.000000	fbsjrau_221012_jennifer-miles_prelim_52	3	10.147787	36075.000000	745.268955
CEP192	78	95	DLIAQDEEEFNKEHQFIQ			17.000000	2233.040800	CEP	2.000000	fbsjrau_221012_jennifer-miles_prelim_60	2	10.133125	965361.000000	1123.573429
CEP192	78	95	DLIAQDEEEFNKEHQFIQ			17.000000	2233.040800	CEP	2.000000	fbsjrau_221012_jennifer-miles_prelim_60	3	10.114474	15632621.000000	749.250390
CEP192	78	95	DLIAQDEEEFNKEHQFIQ			17.000000	2233.040800	CEP	2.000000	fbsjrau_221012_jennifer-miles_prelim_66	2	10.126511	905220.000000	1123.658669
CEP192	78	95	DLIAQDEEEFNKEHQFIQ			17.000000	2233.040800	CEP	2.000000	fbsjrau_221012_jennifer-miles_prelim_66	3	10.116903	14633715.000000	749.209704
CEP192	78	95	DLIAQDEEEFNKEHQFIQ			17.000000	2233.040800	CEP	10.000000	fbsjrau_221012_jennifer-miles_prelim_36	2	10.059008	524442.000000	1123.444565
CEP192	78	95	DLIAQDEEEFNKEHQFIQ			17.000000	2233.040800	CEP	10.000000	fbsjrau_221012_jennifer-miles_prelim_36	3	10.042712	10268666.000000	749.125401
CEP192	78	95	DLIAQDEEEFNKEHQFIQ			17.000000	2233.040800	CEP	10.000000	fbsjrau_221012_jennifer-miles_prelim_44	2	10.055769	473925.000000	1123.632951
CEP192	78	95	DLIAQDEEEFNKEHQFIQ			17.000000	2233.040800	CEP	10.000000	fbsjrau_221012_jennifer-miles_prelim_44	3	10.042270	11649028.000000	749.359382
CEP192	78	95	DLIAQDEEEFNKEHQFIQ			17.000000	2233.040800	CEP	10.000000	fbsjrau_221012_jennifer-miles_prelim_56	2	10.054984	449084.000000	1123.648343
CEP192	78	95	DLIAQDEEEFNKEHQFIQ			17.000000	2233.040800	CEP	10.000000	fbsjrau_221012_jennifer-miles_prelim_56	3	10.041151	9566876.000000	749.306780
CEP192	78	95	DLIAQDEEEFNKEHQFIQ			17.000000	2233.040800	CEP	30.000002	fbsjrau_221012_jennifer-miles_prelim_46	2	10.199640	391201.000000	1123.599271
CEP192	78	95	DLIAQDEEEFNKEHQFIQ			17.000000	2233.040800	CEP	30.000002	fbsjrau_221012_jennifer-miles_prelim_46	3	10.182334	8658827.000000	749.212126
CEP192	78	95	DLIAQDEEEFNKEHQFIQ			17.000000	2233.040800	CEP	30.000002	fbsjrau_221012_jennifer-miles_prelim_50	2	10.211730	485024.000000	1123.568297
CEP192	78	95	DLIAQDEEEFNKEHQFIQ			17.000000	2233.040800	CEP	30.000002	fbsjrau_221012_jennifer-miles_prelim_50	3	10.202532	10293786.000000	749.187212
CEP192	78	95	DLIAQDEEEFNKEHQFIQ			17.000000	2233.040800	CEP	30.000002	fbsjrau_221012_jennifer-miles_prelim_76	2	10.193772	514760.000000	1123.581858
CEP192	78	95	DLIAQDEEEFNKEHQFIQ			17.000000	2233.040800	CEP	30.000002	fbsjrau_221012_jennifer-miles_prelim_76	3	10.184351	8685215.000000	749.162864
CEP192	78	95	DLIAQDEEEFNKEHQFIQ			17.000000	2233.040800	CEP + AurA	0.000000	fbsjrau_221014_jennifer-miles_both_13	2	10.121123	1895284.000000	1117.669246
CEP192	78	95	DLIAQDEEEFNKEHQFIQ			17.000000	2233.040800	CEP + AurA	0.000000	fbsjrau_221014_jennifer-miles_both_13	3	10.126178	22579421.000000	745.433389
CEP192	78	95	DLIAQDEEEFNKEHQFIQ			17.000000	2233.040800	CEP + AurA	0.000000	fbsjrau_221014_jennifer-miles_both_15	2	10.143005	1937941.000000	1117.663915
CEP192	78	95	DLIAQDEEEFNKEHQFIQ			17.000000	2233.040800	CEP + AurA	0.000000	fbsjrau_221014_jennifer-miles_both_15	3	10.134081	15389732.000000	745.436446
CEP192	78	95	DLIAQDEEEFNKEHQFIQ			17.000000	2233.040800	CEP + AurA	0.000000	fbsjrau_221014_jennifer-miles_both_29	2	10.128779	2030201.000000	1117.642170
CEP192	78	95	DLIAQDEEEFNKEHQFIQ			17.000000	2233.040800	CEP + AurA	0.000000	fbsjrau_221014_jennifer-miles_both_29	3	10.121219	18309305.000000	745.428269
CEP192	78	95	DLIAQDEEEFNKEHQFIQ			17.000000	2233.040800	CEP + AurA	0.500000	fbsjrau_221014_jennifer-miles_both_11	2	10.015773	1372689.000000	1121.642936
CEP192	78	95	DLIAQDEEEFNKEHQFIQ			17.000000	2233.040800	CEP + AurA	0.500000	fbsjrau_221014_jennifer-miles_both_11	3	10.021852	19629796.000000	747.990782
CEP192	78	95	DLIAQDEEEFNKEHQFIQ			17.000000	2233.040800	CEP + AurA	0.500000	fbsjrau_221014_jennifer-miles_both_17	2	10.020082	1786864.000000	1121.799265
CEP192	78	95	DLIAQDEEEFNKEHQFIQ			17.000000	2233.040800	CEP + AurA	0.500000	fbsjrau_221014_jennifer-miles_both_17	3	10.025016	29821469.000000	748.036943
CEP192	78	95	DLIAQDEEEFNKEHQFIQ			17.000000	2233.040800	CEP + AurA	0.500000	fbsjrau_221014_jennifer-miles_both_19	2	10.034452	1624510.000000	1121.764814
CEP192	78	95	DLIAQDEEEFNKEHQFIQ			17.000000	2233.040800	CEP + AurA	0.500000	fbsjrau_221014_jennifer-miles_both_19	3	10.030882	18025932.000000	748.011670
CEP192	78	95	DLIAQDEEEFNKEHQFIQ			17.000000	2233.040800	CEP + AurA	2.000000	fbsjrau_221014_jennifer-miles_both_07	2	10.082609	1167168.000000	1122.493968
CEP192	78	95	DLIAQDEEEFNKEHQFIQ			17.000000	2233.040800	CEP + AurA	2.000000	fbsjrau_221014_jennifer-miles_both_07	3	10.073862	15498794.000000	748.596955
CEP192	78	95	DLIAQDEEEFNKEHQFIQ			17.000000	2233.040800	CEP + AurA	2.000000	fbsjrau_221014_jennifer-miles_both_25	2	10.073493	2071773.000000	1122.678560
CEP192	78	95	DLIAQDEEEFNKEHQFIQ			17.000000	2233.040800	CEP + AurA	2.000000	fbsjrau_221014_jennifer-miles_both_25	3	10.081441	17895925.000000	748.617730
CEP192	78	95	DLIAQDEEEFNKEHQFIQ			17.000000	2233.040800	CEP + AurA	10.000000	fbsjrau_221014_jennifer-miles_both_09	2	10.017720	788686.000000	1123.341803
CEP192	78	95	DLIAQDEEEFNKEHQFIQ			17.000000	2233.040800	CEP + AurA	10.000000	fbsjrau_221014_jennifer-miles_both_09	3	10.030353	10042057.000000	748.960820
CEP192	78	95	DLIAQDEEEFNKEHQFIQ			17.000000	2233.040800	CEP + AurA	10.000000	fbsjrau_221014_jennifer-miles_both_21	3	10.047952	10957700.000000	749.072572
CEP192	78	95	DLIAQDEEEFNKEHQFIQ			17.000000	2233.040800	CEP + AurA	30.000002	fbsjrau_221014_jennifer-miles_both_03	2	10.150149	981941.000000	1123.504856
CEP192	78	95	DLIAQDEEEFNKEHQFIQ			17.000000	2233.040800	CEP + AurA	30.000002	fbsjrau_221014_jennifer-miles_both_03	3	10.156421	13001495.000000	749.034103
CEP192	78	95	DLIAQDEEEFNKEHQFIQ			17.000000	2233.040800	CEP + AurA	30.000002	fbsjrau_221014_jennifer-miles_both_23	2	10.169659	1413538.000000	1123.428625
CEP192	78	95	DLIAQDEEEFNKEHQFIQ			17.000000	2233.040800	CEP + AurA	30.000002	fbsjrau_221014_jennifer-miles_both_23	3	10.161736	10507348.000000	749.315863
CEP192	78	95	DLIAQDEEEFNKEHQFIQ			17.000000	2233.040800	CEP + AurA	30.000002	fbsjrau_221014_jennifer-miles_both_31	2	10.166978	1536007.000000	1123.535423
CEP192	78	95	DLIAQDEEEFNKEHQFIQ			17.000000	2233.040800	CEP + AurA	30.000002	fbsjrau_221014_jennifer-miles_both_31	3	10.171287	13735402.000000	749.159502
CEP192	79	95	LIAQDEEEFNKEHQFIQ			16.000000	2118.013800	CEP	0.000000	fbsjrau_221012_jennifer-miles_prelim_20	2	8.924380	56511.000000	1059.949133
CEP192	79	95	LIAQDEEEFNKEHQFIQ			16.000000	2118.013800	CEP	0.000000	fbsjrau_221012_jennifer-miles_prelim_20	3	8.901757	1784384.000000	707.132232
CEP192	79	95	LIAQDEEEFNKEHQFIQ			16.000000	2118.013800	CEP	0.000000	fbsjrau_221012_jennifer-miles_prelim_42	2	8.884907	44824.000000	1059.995796
CEP192	79	95	LIAQDEEEFNKEHQFIQ			16.000000	2118.013800	CEP	0.000000	fbsjrau_221012_jennifer-miles_prelim_42	3	8.874144	1695979.000000	707.057130
CEP192	79	95	LIAQDEEEFNKEHQFIQ			16.000000	2118.013800	CEP	0.000000	fbsjrau_221012_jennifer-miles_prelim_64	2	8.877229	36995.000000	1059.913105
CEP192	79	95	LIAQDEEEFNKEHQFIQ			16.000000	2118.013800	CEP	0.000000	fbsjrau_221012_jennifer-miles_prelim_64	3	8.891036	1311743.000000	707.093131
CEP192	79	95	LIAQDEEEFNKEHQFIQ			16.000000	2118.013800	CEP	0.500000	fbsjrau_221012_jennifer-miles_prelim_26	2	8.813853	29737.000000	1064.741962
CEP192	79	95	LIAQDEEEFNKEHQFIQ			16.000000	2118.013800	CEP	0.500000	fbsjrau_221012_jennifer-miles_prelim_26	3	8.823182	1791908.000000	709.785819
CEP192	79	95	LIAQDEEEFNKEHQFIQ			16.000000	2118.013800	CEP	0.500000	fbsjrau_221012_jennifer-miles_prelim_40	3	8.798488	1295883.000000	709.966501
CEP192	79	95	LIAQDEEEFNKEHQFIQ			16.000000	2118.013800	CEP	0.500000	fbsjrau_221012_jennifer-miles_prelim_48	3	8.798968	1581260.000000	709.846286
CEP192	79	95	LIAQDEEEFNKEHQFIQ			16.000000	2118.013800	CEP	2.000000	fbsjrau_221012_jennifer-miles_prelim_52	3	8.853455	1277174.000000	710.023935
CEP192	79	95	LIAQDEEEFNKEHQFIQ			16.000000	2118.013800	CEP	2.000000	fbsjrau_221012_jennifer-miles_prelim_66	3	8.859749	1189716.000000	709.998795
CEP192	79	95	LIAQDEEEFNKEHQFIQ			16.000000	2118.013800	CEP	10.000000	fbsjrau_221012_jennifer-miles_prelim_44	3	8.836088	1004615.000000	710.006708
CEP192	79	95	LIAQDEEEFNKEHQFIQ			16.000000	2118.013800	CEP	10.000000	fbsjrau_221012_jennifer-miles_prelim_56	3	8.839905	815067.000000	710.078871
CEP192	79	95	LIAQDEEEFNKEHQFIQ			16.000000	2118.013800	CEP	10.000000	fbsjrau_221012_jennifer-miles_prelim_56	4	8.781570	74019.000000	533.181595
CEP192	79	95	LIAQDEEEFNKEHQFIQ			16.000000	2118.013800	CEP	30.000002	fbsjrau_221012_jennifer-miles_prelim_46	3	8.800770	634476.000000	710.072243
CEP192	79	95	LIAQDEEEFNKEHQFIQ			16.000000	2118.013800	CEP	30.000002	fbsjrau_221012_jennifer-miles_prelim_50	3	8.812602	746234.000000	709.956128
CEP192	79	95	LIAQDEEEFNKEHQFIQ			16.000000	2118.013800	CEP	30.000002	fbsjrau_221012_jennifer-miles_prelim_76	3	8.806970	768924.000000	710.025593
CEP192	79	95	LIAQDEEEFNKEHQFIQ			16.000000	2118.013800	CEP + AurA	0.000000	fbsjrau_221014_jennifer-miles_both_13	2	8.875751	47349.000000	1059.994674
CEP192	79	95	LIAQDEEEFNKEHQFIQ			16.000000	2118.013800	CEP + AurA	0.000000	fbsjrau_221014_jennifer-miles_both_13	3	8.867998	1531103.000000	707.075536
CEP192	79	95	LIAQDEEEFNKEHQFIQ			16.000000	2118.013800	CEP + AurA	0.000000	fbsjrau_221014_jennifer-miles_both_15	2	8.849370	42495.000000	1059.911466
CEP192	79	95	LIAQDEEEFNKEHQFIQ			16.000000	2118.013800	CEP + AurA	0.000000	fbsjrau_221014_jennifer-miles_both_15	3	8.842840	1353616.000000	707.063481
CEP192	79	95	LIAQDEEEFNKEHQFIQ			16.000000	2118.013800	CEP + AurA	0.000000	fbsjrau_221014_jennifer-miles_both_29	2	8.865184	36054.000000	1059.801448
CEP192	79	95	LIAQDEEEFNKEHQFIQ			16.000000	2118.013800	CEP + AurA	0.000000	fbsjrau_221014_jennifer-miles_both_29	3	8.855984	1282209.000000	707.073207
CEP192	79	95	LIAQDEEEFNKEHQFIQ			16.000000	2118.013800	CEP + AurA	0.500000	fbsjrau_221014_jennifer-miles_both_11	3	8.780560	1363097.000000	709.132115
CEP192	79	95	LIAQDEEEFNKEHQFIQ			16.000000	2118.013800	CEP + AurA	0.500000	fbsjrau_221014_jennifer-miles_both_17	2	8.792129	34853.000000	1063.066357
CEP192	79	95	LIAQDEEEFNKEHQFIQ			16.000000	2118.013800	CEP + AurA	0.500000	fbsjrau_221014_jennifer-miles_both_17	3	8.796918	1547166.000000	709.165997
CEP192	79	95	LIAQDEEEFNKEHQFIQ			16.000000	2118.013800	CEP + AurA	0.500000	fbsjrau_221014_jennifer-miles_both_19	2	8.783003	34453.000000	1063.708990
CEP192	79	95	LIAQDEEEFNKEHQFIQ			16.000000	2118.013800	CEP + AurA	0.500000	fbsjrau_221014_jennifer-miles_both_19	3	8.780841	1333996.000000	709.204419
CEP192	79	95	LIAQDEEEFNKEHQFIQ			16.000000	2118.013800	CEP + AurA	2.000000	fbsjrau_221014_jennifer-miles_both_07	3	8.836829	1042385.000000	709.547048
CEP192	79	95	LIAQDEEEFNKEHQFIQ			16.000000	2118.013800	CEP + AurA	2.000000	fbsjrau_221014_jennifer-miles_both_25	2	8.826142	27694.000000	1063.976052
CEP192	79	95	LIAQDEEEFNKEHQFIQ			16.000000	2118.013800	CEP + AurA	2.000000	fbsjrau_221014_jennifer-miles_both_25	3	8.836554	1459865.000000	709.580171
CEP192	79	95	LIAQDEEEFNKEHQFIQ			16.000000	2118.013800	CEP + AurA	2.000000	fbsjrau_221014_jennifer-miles_both_27	2	8.840771	15965.000000	1063.750674
CEP192	79	95	LIAQDEEEFNKEHQFIQ			16.000000	2118.013800	CEP + AurA	2.000000	fbsjrau_221014_jennifer-miles_both_27	3	8.835027	1121222.000000	709.644839
CEP192	79	95	LIAQDEEEFNKEHQFIQ			16.000000	2118.013800	CEP + AurA	10.000000	fbsjrau_221014_jennifer-miles_both_05	3	8.831774	1103712.000000	709.827624
CEP192	79	95	LIAQDEEEFNKEHQFIQ			16.000000	2118.013800	CEP + AurA	10.000000	fbsjrau_221014_jennifer-miles_both_09	3	8.826643	870698.000000	709.833662
CEP192	79	95	LIAQDEEEFNKEHQFIQ			16.000000	2118.013800	CEP + AurA	10.000000	fbsjrau_221014_jennifer-miles_both_21	3	8.850154	879853.000000	709.861996
CEP192	79	95	LIAQDEEEFNKEHQFIQ			16.000000	2118.013800	CEP + AurA	30.000002	fbsjrau_221014_jennifer-miles_both_03	3	8.711931	1122808.000000	709.881447
CEP192	79	95	LIAQDEEEFNKEHQFIQ			16.000000	2118.013800	CEP + AurA	30.000002	fbsjrau_221014_jennifer-miles_both_23	2	8.796730	22679.000000	1064.555102
CEP192	79	95	LIAQDEEEFNKEHQFIQ			16.000000	2118.013800	CEP + AurA	30.000002	fbsjrau_221014_jennifer-miles_both_23	3	8.779541	1176914.000000	709.856259
CEP192	80	86	IAQDEEE			6.000000	833.352300	CEP	0.000000	fbsjrau_221012_jennifer-miles_prelim_20	1	4.567432	769715.000000	833.693011
CEP192	80	86	IAQDEEE			6.000000	833.352300	CEP	0.000000	fbsjrau_221012_jennifer-miles_prelim_42	1	4.565862	817276.000000	833.699796
CEP192	80	86	IAQDEEE			6.000000	833.352300	CEP	0.000000	fbsjrau_221012_jennifer-miles_prelim_64	1	4.561444	516556.000000	833.678045
CEP192	80	86	IAQDEEE			6.000000	833.352300	CEP	0.500000	fbsjrau_221012_jennifer-miles_prelim_26	1	4.572618	860456.000000	836.186957
CEP192	80	86	IAQDEEE			6.000000	833.352300	CEP	0.500000	fbsjrau_221012_jennifer-miles_prelim_40	1	4.584380	663174.000000	836.324591
CEP192	80	86	IAQDEEE			6.000000	833.352300	CEP	0.500000	fbsjrau_221012_jennifer-miles_prelim_48	1	4.580590	718545.000000	836.268223
CEP192	80	86	IAQDEEE			6.000000	833.352300	CEP	2.000000	fbsjrau_221012_jennifer-miles_prelim_52	1	4.562274	565062.000000	836.266788
CEP192	80	86	IAQDEEE			6.000000	833.352300	CEP	2.000000	fbsjrau_221012_jennifer-miles_prelim_60	1	4.557945	676149.000000	836.326051
CEP192	80	86	IAQDEEE			6.000000	833.352300	CEP	2.000000	fbsjrau_221012_jennifer-miles_prelim_66	1	4.564859	432477.000000	836.199272
CEP192	80	86	IAQDEEE			6.000000	833.352300	CEP	10.000000	fbsjrau_221012_jennifer-miles_prelim_36	1	4.567545	375648.000000	836.129875
CEP192	80	86	IAQDEEE			6.000000	833.352300	CEP	10.000000	fbsjrau_221012_jennifer-miles_prelim_44	1	4.568989	333006.000000	836.204916
CEP192	80	86	IAQDEEE			6.000000	833.352300	CEP	10.000000	fbsjrau_221012_jennifer-miles_prelim_56	1	4.572011	319534.000000	836.233387
CEP192	80	86	IAQDEEE			6.000000	833.352300	CEP	30.000002	fbsjrau_221012_jennifer-miles_prelim_46	1	4.579662	244873.000000	836.242867
CEP192	80	86	IAQDEEE			6.000000	833.352300	CEP	30.000002	fbsjrau_221012_jennifer-miles_prelim_50	1	4.582691	280180.000000	836.049258
CEP192	80	86	IAQDEEE			6.000000	833.352300	CEP	30.000002	fbsjrau_221012_jennifer-miles_prelim_76	1	4.581718	365421.000000	836.276066
CEP192	80	86	IAQDEEE			6.000000	833.352300	CEP + AurA	0.000000	fbsjrau_221014_jennifer-miles_both_13	1	4.561662	440778.000000	833.688459
CEP192	80	86	IAQDEEE			6.000000	833.352300	CEP + AurA	0.000000	fbsjrau_221014_jennifer-miles_both_15	1	4.565372	693273.000000	833.701481
CEP192	80	86	IAQDEEE			6.000000	833.352300	CEP + AurA	0.000000	fbsjrau_221014_jennifer-miles_both_29	1	4.574806	592355.000000	833.678559
CEP192	80	86	IAQDEEE			6.000000	833.352300	CEP + AurA	0.500000	fbsjrau_221014_jennifer-miles_both_11	1	4.586769	608269.000000	834.962694
CEP192	80	86	IAQDEEE			6.000000	833.352300	CEP + AurA	0.500000	fbsjrau_221014_jennifer-miles_both_17	1	4.581652	891770.000000	835.058740
CEP192	80	86	IAQDEEE			6.000000	833.352300	CEP + AurA	0.500000	fbsjrau_221014_jennifer-miles_both_19	1	4.594282	784946.000000	835.133156
CEP192	80	86	IAQDEEE			6.000000	833.352300	CEP + AurA	2.000000	fbsjrau_221014_jennifer-miles_both_07	1	4.557765	883722.000000	835.669288
CEP192	80	86	IAQDEEE			6.000000	833.352300	CEP + AurA	2.000000	fbsjrau_221014_jennifer-miles_both_25	1	4.564049	536836.000000	835.698946
CEP192	80	86	IAQDEEE			6.000000	833.352300	CEP + AurA	2.000000	fbsjrau_221014_jennifer-miles_both_27	1	4.565245	470147.000000	835.677801
CEP192	80	86	IAQDEEE			6.000000	833.352300	CEP + AurA	10.000000	fbsjrau_221014_jennifer-miles_both_05	1	4.562662	476162.000000	836.039905
CEP192	80	86	IAQDEEE			6.000000	833.352300	CEP + AurA	10.000000	fbsjrau_221014_jennifer-miles_both_09	1	4.563271	617173.000000	836.169317
CEP192	80	86	IAQDEEE			6.000000	833.352300	CEP + AurA	10.000000	fbsjrau_221014_jennifer-miles_both_21	1	4.568918	406449.000000	836.100885
CEP192	80	86	IAQDEEE			6.000000	833.352300	CEP + AurA	30.000002	fbsjrau_221014_jennifer-miles_both_03	1	4.589628	653832.000000	836.203754
CEP192	80	86	IAQDEEE			6.000000	833.352300	CEP + AurA	30.000002	fbsjrau_221014_jennifer-miles_both_23	1	4.576884	443277.000000	836.166997
CEP192	80	86	IAQDEEE			6.000000	833.352300	CEP + AurA	30.000002	fbsjrau_221014_jennifer-miles_both_31	1	4.566070	438418.000000	836.247791
CEP192	80	95	IAQDEEEFNKEHQFIQ			15.000000	2004.929800	CEP	0.000000	fbsjrau_221012_jennifer-miles_prelim_20	2	8.125404	434821.000000	1003.497295
CEP192	80	95	IAQDEEEFNKEHQFIQ			15.000000	2004.929800	CEP	0.000000	fbsjrau_221012_jennifer-miles_prelim_20	3	8.129949	8637081.000000	669.349343
CEP192	80	95	IAQDEEEFNKEHQFIQ			15.000000	2004.929800	CEP	0.000000	fbsjrau_221012_jennifer-miles_prelim_42	2	8.130984	248534.000000	1003.508574
CEP192	80	95	IAQDEEEFNKEHQFIQ			15.000000	2004.929800	CEP	0.000000	fbsjrau_221012_jennifer-miles_prelim_42	3	8.124789	8061529.000000	669.350753
CEP192	80	95	IAQDEEEFNKEHQFIQ			15.000000	2004.929800	CEP	0.000000	fbsjrau_221012_jennifer-miles_prelim_64	2	8.130875	195265.000000	1003.510498
CEP192	80	95	IAQDEEEFNKEHQFIQ			15.000000	2004.929800	CEP	0.000000	fbsjrau_221012_jennifer-miles_prelim_64	3	8.114508	7005351.000000	669.303308
CEP192	80	95	IAQDEEEFNKEHQFIQ			15.000000	2004.929800	CEP	0.500000	fbsjrau_221012_jennifer-miles_prelim_26	2	8.092619	293473.000000	1006.689090
CEP192	80	95	IAQDEEEFNKEHQFIQ			15.000000	2004.929800	CEP	0.500000	fbsjrau_221012_jennifer-miles_prelim_26	3	8.068345	7816575.000000	671.306255
CEP192	80	95	IAQDEEEFNKEHQFIQ			15.000000	2004.929800	CEP	0.500000	fbsjrau_221012_jennifer-miles_prelim_40	2	8.098987	189327.000000	1006.823031
CEP192	80	95	IAQDEEEFNKEHQFIQ			15.000000	2004.929800	CEP	0.500000	fbsjrau_221012_jennifer-miles_prelim_40	3	8.084194	4971849.000000	671.428905
CEP192	80	95	IAQDEEEFNKEHQFIQ			15.000000	2004.929800	CEP	0.500000	fbsjrau_221012_jennifer-miles_prelim_48	2	8.096421	180435.000000	1006.711057
CEP192	80	95	IAQDEEEFNKEHQFIQ			15.000000	2004.929800	CEP	0.500000	fbsjrau_221012_jennifer-miles_prelim_48	3	8.078488	6359892.000000	671.318380
CEP192	80	95	IAQDEEEFNKEHQFIQ			15.000000	2004.929800	CEP	2.000000	fbsjrau_221012_jennifer-miles_prelim_52	2	8.118280	188097.000000	1006.863234
CEP192	80	95	IAQDEEEFNKEHQFIQ			15.000000	2004.929800	CEP	2.000000	fbsjrau_221012_jennifer-miles_prelim_52	3	8.118155	5989554.000000	671.526140
CEP192	80	95	IAQDEEEFNKEHQFIQ			15.000000	2004.929800	CEP	2.000000	fbsjrau_221012_jennifer-miles_prelim_60	2	8.126813	211870.000000	1006.937956
CEP192	80	95	IAQDEEEFNKEHQFIQ			15.000000	2004.929800	CEP	2.000000	fbsjrau_221012_jennifer-miles_prelim_60	3	8.105383	6443487.000000	671.499979
CEP192	80	95	IAQDEEEFNKEHQFIQ			15.000000	2004.929800	CEP	2.000000	fbsjrau_221012_jennifer-miles_prelim_66	2	8.141612	136121.000000	1006.904685
CEP192	80	95	IAQDEEEFNKEHQFIQ			15.000000	2004.929800	CEP	2.000000	fbsjrau_221012_jennifer-miles_prelim_66	3	8.117015	5330469.000000	671.457029
CEP192	80	95	IAQDEEEFNKEHQFIQ			15.000000	2004.929800	CEP	10.000000	fbsjrau_221012_jennifer-miles_prelim_36	2	8.097503	105695.000000	1006.892816
CEP192	80	95	IAQDEEEFNKEHQFIQ			15.000000	2004.929800	CEP	10.000000	fbsjrau_221012_jennifer-miles_prelim_36	3	8.091438	3988850.000000	671.062956
CEP192	80	95	IAQDEEEFNKEHQFIQ			15.000000	2004.929800	CEP	10.000000	fbsjrau_221012_jennifer-miles_prelim_44	2	8.097048	92388.000000	1006.759546
CEP192	80	95	IAQDEEEFNKEHQFIQ			15.000000	2004.929800	CEP	10.000000	fbsjrau_221012_jennifer-miles_prelim_44	3	8.085524	3927555.000000	671.406889
CEP192	80	95	IAQDEEEFNKEHQFIQ			15.000000	2004.929800	CEP	10.000000	fbsjrau_221012_jennifer-miles_prelim_56	2	8.099191	56629.000000	1006.969979
CEP192	80	95	IAQDEEEFNKEHQFIQ			15.000000	2004.929800	CEP	10.000000	fbsjrau_221012_jennifer-miles_prelim_56	3	8.081940	3465606.000000	671.489813
CEP192	80	95	IAQDEEEFNKEHQFIQ			15.000000	2004.929800	CEP	30.000002	fbsjrau_221012_jennifer-miles_prelim_46	2	8.197497	80995.000000	1007.013304
CEP192	80	95	IAQDEEEFNKEHQFIQ			15.000000	2004.929800	CEP	30.000002	fbsjrau_221012_jennifer-miles_prelim_46	3	8.193802	3048929.000000	671.462255
CEP192	80	95	IAQDEEEFNKEHQFIQ			15.000000	2004.929800	CEP	30.000002	fbsjrau_221012_jennifer-miles_prelim_50	2	8.213110	58334.000000	1006.725236
CEP192	80	95	IAQDEEEFNKEHQFIQ			15.000000	2004.929800	CEP	30.000002	fbsjrau_221012_jennifer-miles_prelim_50	3	8.193031	2810640.000000	671.430751
CEP192	80	95	IAQDEEEFNKEHQFIQ			15.000000	2004.929800	CEP	30.000002	fbsjrau_221012_jennifer-miles_prelim_76	2	8.203043	99967.000000	1006.891567
CEP192	80	95	IAQDEEEFNKEHQFIQ			15.000000	2004.929800	CEP	30.000002	fbsjrau_221012_jennifer-miles_prelim_76	3	8.199862	2804471.000000	671.485238
CEP192	80	95	IAQDEEEFNKEHQFIQ			15.000000	2004.929800	CEP + AurA	0.000000	fbsjrau_221014_jennifer-miles_both_13	2	8.112126	397922.000000	1003.536000
CEP192	80	95	IAQDEEEFNKEHQFIQ			15.000000	2004.929800	CEP + AurA	0.000000	fbsjrau_221014_jennifer-miles_both_13	3	8.098379	3713459.000000	669.374756
CEP192	80	95	IAQDEEEFNKEHQFIQ			15.000000	2004.929800	CEP + AurA	0.000000	fbsjrau_221014_jennifer-miles_both_15	2	8.118098	605910.000000	1003.498725
CEP192	80	95	IAQDEEEFNKEHQFIQ			15.000000	2004.929800	CEP + AurA	0.000000	fbsjrau_221014_jennifer-miles_both_15	3	8.113508	5603855.000000	669.344766
CEP192	80	95	IAQDEEEFNKEHQFIQ			15.000000	2004.929800	CEP + AurA	0.000000	fbsjrau_221014_jennifer-miles_both_29	2	8.121843	515074.000000	1003.472770
CEP192	80	95	IAQDEEEFNKEHQFIQ			15.000000	2004.929800	CEP + AurA	0.000000	fbsjrau_221014_jennifer-miles_both_29	3	8.108208	4477562.000000	669.340608
CEP192	80	95	IAQDEEEFNKEHQFIQ			15.000000	2004.929800	CEP + AurA	0.500000	fbsjrau_221014_jennifer-miles_both_11	2	8.071115	316321.000000	1005.953854
CEP192	80	95	IAQDEEEFNKEHQFIQ			15.000000	2004.929800	CEP + AurA	0.500000	fbsjrau_221014_jennifer-miles_both_11	3	8.054585	6461012.000000	670.942214
CEP192	80	95	IAQDEEEFNKEHQFIQ			15.000000	2004.929800	CEP + AurA	0.500000	fbsjrau_221014_jennifer-miles_both_17	2	8.066745	507509.000000	1005.958533
CEP192	80	95	IAQDEEEFNKEHQFIQ			15.000000	2004.929800	CEP + AurA	0.500000	fbsjrau_221014_jennifer-miles_both_17	3	8.061871	9600261.000000	670.948079
CEP192	80	95	IAQDEEEFNKEHQFIQ			15.000000	2004.929800	CEP + AurA	0.500000	fbsjrau_221014_jennifer-miles_both_19	2	8.098227	331330.000000	1006.056153
CEP192	80	95	IAQDEEEFNKEHQFIQ			15.000000	2004.929800	CEP + AurA	0.500000	fbsjrau_221014_jennifer-miles_both_19	3	8.090814	6629875.000000	670.992923
CEP192	80	95	IAQDEEEFNKEHQFIQ			15.000000	2004.929800	CEP + AurA	2.000000	fbsjrau_221014_jennifer-miles_both_07	2	8.093222	285956.000000	1006.371044
CEP192	80	95	IAQDEEEFNKEHQFIQ			15.000000	2004.929800	CEP + AurA	2.000000	fbsjrau_221014_jennifer-miles_both_07	3	8.080580	6241711.000000	671.230158
CEP192	80	95	IAQDEEEFNKEHQFIQ			15.000000	2004.929800	CEP + AurA	2.000000	fbsjrau_221014_jennifer-miles_both_25	2	8.085455	433346.000000	1006.366767
CEP192	80	95	IAQDEEEFNKEHQFIQ			15.000000	2004.929800	CEP + AurA	2.000000	fbsjrau_221014_jennifer-miles_both_25	3	8.089957	4520927.000000	671.189968
CEP192	80	95	IAQDEEEFNKEHQFIQ			15.000000	2004.929800	CEP + AurA	2.000000	fbsjrau_221014_jennifer-miles_both_27	2	8.086415	342418.000000	1006.446500
CEP192	80	95	IAQDEEEFNKEHQFIQ			15.000000	2004.929800	CEP + AurA	2.000000	fbsjrau_221014_jennifer-miles_both_27	3	8.076539	4644770.000000	671.267089
CEP192	80	95	IAQDEEEFNKEHQFIQ			15.000000	2004.929800	CEP + AurA	10.000000	fbsjrau_221014_jennifer-miles_both_05	2	8.063880	240023.000000	1006.749012
CEP192	80	95	IAQDEEEFNKEHQFIQ			15.000000	2004.929800	CEP + AurA	10.000000	fbsjrau_221014_jennifer-miles_both_05	3	8.051311	5587908.000000	671.423165
CEP192	80	95	IAQDEEEFNKEHQFIQ			15.000000	2004.929800	CEP + AurA	10.000000	fbsjrau_221014_jennifer-miles_both_09	2	8.062731	164050.000000	1006.747991
CEP192	80	95	IAQDEEEFNKEHQFIQ			15.000000	2004.929800	CEP + AurA	10.000000	fbsjrau_221014_jennifer-miles_both_09	3	8.056026	3739837.000000	671.380577
CEP192	80	95	IAQDEEEFNKEHQFIQ			15.000000	2004.929800	CEP + AurA	10.000000	fbsjrau_221014_jennifer-miles_both_21	2	8.082806	276630.000000	1006.719839
CEP192	80	95	IAQDEEEFNKEHQFIQ			15.000000	2004.929800	CEP + AurA	10.000000	fbsjrau_221014_jennifer-miles_both_21	3	8.075454	4408892.000000	671.377504
CEP192	80	95	IAQDEEEFNKEHQFIQ			15.000000	2004.929800	CEP + AurA	30.000002	fbsjrau_221014_jennifer-miles_both_03	2	8.191629	239878.000000	1006.665876
CEP192	80	95	IAQDEEEFNKEHQFIQ			15.000000	2004.929800	CEP + AurA	30.000002	fbsjrau_221014_jennifer-miles_both_03	3	8.172209	4334879.000000	671.443443
CEP192	80	95	IAQDEEEFNKEHQFIQ			15.000000	2004.929800	CEP + AurA	30.000002	fbsjrau_221014_jennifer-miles_both_23	2	8.195569	380457.000000	1006.691419
CEP192	80	95	IAQDEEEFNKEHQFIQ			15.000000	2004.929800	CEP + AurA	30.000002	fbsjrau_221014_jennifer-miles_both_23	3	8.192096	5168960.000000	671.338506
CEP192	80	95	IAQDEEEFNKEHQFIQ			15.000000	2004.929800	CEP + AurA	30.000002	fbsjrau_221014_jennifer-miles_both_31	2	8.188944	381025.000000	1006.666511
CEP192	80	95	IAQDEEEFNKEHQFIQ			15.000000	2004.929800	CEP + AurA	30.000002	fbsjrau_221014_jennifer-miles_both_31	3	8.186472	59478.000000	669.487534
CEP192	83	95	DEEEFNKEHQFIQ			12.000000	1692.750000	CEP	0.000000	fbsjrau_221012_jennifer-miles_prelim_20	3	8.009998	2022395.000000	565.230963
CEP192	83	95	DEEEFNKEHQFIQ			12.000000	1692.750000	CEP	0.000000	fbsjrau_221012_jennifer-miles_prelim_42	3	8.021841	1166726.000000	565.286952
CEP192	83	95	DEEEFNKEHQFIQ			12.000000	1692.750000	CEP	0.000000	fbsjrau_221012_jennifer-miles_prelim_64	3	8.014086	1266679.000000	565.226123
CEP192	83	95	DEEEFNKEHQFIQ			12.000000	1692.750000	CEP	0.500000	fbsjrau_221012_jennifer-miles_prelim_26	3	7.961227	1884087.000000	566.665003
CEP192	83	95	DEEEFNKEHQFIQ			12.000000	1692.750000	CEP	0.500000	fbsjrau_221012_jennifer-miles_prelim_40	3	7.943182	1550509.000000	566.646302
CEP192	83	95	DEEEFNKEHQFIQ			12.000000	1692.750000	CEP	0.500000	fbsjrau_221012_jennifer-miles_prelim_48	3	7.947876	1426016.000000	566.620283
CEP192	83	95	DEEEFNKEHQFIQ			12.000000	1692.750000	CEP	2.000000	fbsjrau_221012_jennifer-miles_prelim_52	3	8.033087	1489683.000000	566.667231
CEP192	83	95	DEEEFNKEHQFIQ			12.000000	1692.750000	CEP	2.000000	fbsjrau_221012_jennifer-miles_prelim_60	3	8.022502	1650744.000000	566.722965
CEP192	83	95	DEEEFNKEHQFIQ			12.000000	1692.750000	CEP	2.000000	fbsjrau_221012_jennifer-miles_prelim_66	3	8.025635	1301024.000000	566.748871
CEP192	83	95	DEEEFNKEHQFIQ			12.000000	1692.750000	CEP	10.000000	fbsjrau_221012_jennifer-miles_prelim_36	3	7.971433	981149.000000	566.854523
CEP192	83	95	DEEEFNKEHQFIQ			12.000000	1692.750000	CEP	10.000000	fbsjrau_221012_jennifer-miles_prelim_44	3	7.967228	917019.000000	566.642864
CEP192	83	95	DEEEFNKEHQFIQ			12.000000	1692.750000	CEP	10.000000	fbsjrau_221012_jennifer-miles_prelim_56	3	7.964387	875303.000000	566.801866
CEP192	83	95	DEEEFNKEHQFIQ			12.000000	1692.750000	CEP	30.000002	fbsjrau_221012_jennifer-miles_prelim_46	3	8.031818	794077.000000	566.674362
CEP192	83	95	DEEEFNKEHQFIQ			12.000000	1692.750000	CEP	30.000002	fbsjrau_221012_jennifer-miles_prelim_50	3	8.042382	720095.000000	566.681267
CEP192	83	95	DEEEFNKEHQFIQ			12.000000	1692.750000	CEP	30.000002	fbsjrau_221012_jennifer-miles_prelim_76	3	8.031769	896904.000000	566.775235
CEP192	83	95	DEEEFNKEHQFIQ			12.000000	1692.750000	CEP + AurA	0.000000	fbsjrau_221014_jennifer-miles_both_13	3	8.016176	1027492.000000	565.205998
CEP192	83	95	DEEEFNKEHQFIQ			12.000000	1692.750000	CEP + AurA	0.000000	fbsjrau_221014_jennifer-miles_both_15	3	8.025369	1046189.000000	565.290237
CEP192	83	95	DEEEFNKEHQFIQ			12.000000	1692.750000	CEP + AurA	0.000000	fbsjrau_221014_jennifer-miles_both_29	3	8.017733	906579.000000	565.266124
CEP192	83	95	DEEEFNKEHQFIQ			12.000000	1692.750000	CEP + AurA	0.500000	fbsjrau_221014_jennifer-miles_both_11	3	7.937396	1661430.000000	566.450361
CEP192	83	95	DEEEFNKEHQFIQ			12.000000	1692.750000	CEP + AurA	0.500000	fbsjrau_221014_jennifer-miles_both_17	3	7.940841	1681045.000000	566.490649
CEP192	83	95	DEEEFNKEHQFIQ			12.000000	1692.750000	CEP + AurA	0.500000	fbsjrau_221014_jennifer-miles_both_19	3	7.939142	1547300.000000	566.489370
CEP192	83	95	DEEEFNKEHQFIQ			12.000000	1692.750000	CEP + AurA	2.000000	fbsjrau_221014_jennifer-miles_both_07	3	7.987738	1511994.000000	566.634455
CEP192	83	95	DEEEFNKEHQFIQ			12.000000	1692.750000	CEP + AurA	2.000000	fbsjrau_221014_jennifer-miles_both_27	3	7.987214	1114751.000000	566.692803
CEP192	83	95	DEEEFNKEHQFIQ			12.000000	1692.750000	CEP + AurA	10.000000	fbsjrau_221014_jennifer-miles_both_05	3	7.960326	1250296.000000	566.725681
CEP192	83	95	DEEEFNKEHQFIQ			12.000000	1692.750000	CEP + AurA	10.000000	fbsjrau_221014_jennifer-miles_both_09	3	7.953331	1008132.000000	566.667416
CEP192	83	95	DEEEFNKEHQFIQ			12.000000	1692.750000	CEP + AurA	10.000000	fbsjrau_221014_jennifer-miles_both_21	3	7.988213	900457.000000	566.773858
CEP192	83	95	DEEEFNKEHQFIQ			12.000000	1692.750000	CEP + AurA	30.000002	fbsjrau_221014_jennifer-miles_both_03	3	7.997948	1240843.000000	566.687121
CEP192	83	95	DEEEFNKEHQFIQ			12.000000	1692.750000	CEP + AurA	30.000002	fbsjrau_221014_jennifer-miles_both_23	3	8.010749	1119504.000000	566.629160
CEP192	83	95	DEEEFNKEHQFIQ			12.000000	1692.750000	CEP + AurA	30.000002	fbsjrau_221014_jennifer-miles_both_31	3	8.018278	1090223.000000	566.696577
CEP192	87	95	FNKEHQFIQ			8.000000	1190.595300	CEP	0.000000	fbsjrau_221012_jennifer-miles_prelim_20	2	6.965650	13161875.000000	596.153778
CEP192	87	95	FNKEHQFIQ			8.000000	1190.595300	CEP	0.000000	fbsjrau_221012_jennifer-miles_prelim_42	2	6.963893	9949710.000000	596.193373
CEP192	87	95	FNKEHQFIQ			8.000000	1190.595300	CEP	0.000000	fbsjrau_221012_jennifer-miles_prelim_64	2	6.981120	6976131.000000	596.214626
CEP192	87	95	FNKEHQFIQ			8.000000	1190.595300	CEP	0.500000	fbsjrau_221012_jennifer-miles_prelim_26	2	6.911912	13183377.000000	597.318507
CEP192	87	95	FNKEHQFIQ			8.000000	1190.595300	CEP	0.500000	fbsjrau_221012_jennifer-miles_prelim_40	2	6.900693	11943590.000000	597.389706
CEP192	87	95	FNKEHQFIQ			8.000000	1190.595300	CEP	0.500000	fbsjrau_221012_jennifer-miles_prelim_48	2	6.905274	11068433.000000	597.330389
CEP192	87	95	FNKEHQFIQ			8.000000	1190.595300	CEP	2.000000	fbsjrau_221012_jennifer-miles_prelim_52	2	6.958754	10180393.000000	597.466681
CEP192	87	95	FNKEHQFIQ			8.000000	1190.595300	CEP	2.000000	fbsjrau_221012_jennifer-miles_prelim_60	2	6.969796	10086179.000000	597.468022
CEP192	87	95	FNKEHQFIQ			8.000000	1190.595300	CEP	2.000000	fbsjrau_221012_jennifer-miles_prelim_66	2	6.956282	8600840.000000	597.461659
CEP192	87	95	FNKEHQFIQ			8.000000	1190.595300	CEP	10.000000	fbsjrau_221012_jennifer-miles_prelim_44	2	6.927465	5959688.000000	597.475892
CEP192	87	95	FNKEHQFIQ			8.000000	1190.595300	CEP	10.000000	fbsjrau_221012_jennifer-miles_prelim_56	2	6.930849	4602563.000000	597.413626
CEP192	87	95	FNKEHQFIQ			8.000000	1190.595300	CEP	30.000002	fbsjrau_221012_jennifer-miles_prelim_46	2	6.947098	4429610.000000	597.438784
CEP192	87	95	FNKEHQFIQ			8.000000	1190.595300	CEP	30.000002	fbsjrau_221012_jennifer-miles_prelim_50	2	6.948147	4370196.000000	597.424727
CEP192	87	95	FNKEHQFIQ			8.000000	1190.595300	CEP	30.000002	fbsjrau_221012_jennifer-miles_prelim_76	2	6.939371	5070592.000000	597.514110
CEP192	87	95	FNKEHQFIQ			8.000000	1190.595300	CEP + AurA	0.000000	fbsjrau_221014_jennifer-miles_both_13	2	6.950659	9848342.000000	596.102576
CEP192	87	95	FNKEHQFIQ			8.000000	1190.595300	CEP + AurA	0.000000	fbsjrau_221014_jennifer-miles_both_15	2	6.936424	14624503.000000	596.107975
CEP192	87	95	FNKEHQFIQ			8.000000	1190.595300	CEP + AurA	0.000000	fbsjrau_221014_jennifer-miles_both_29	2	6.957999	12498825.000000	596.098272
CEP192	87	95	FNKEHQFIQ			8.000000	1190.595300	CEP + AurA	0.500000	fbsjrau_221014_jennifer-miles_both_11	2	6.900187	12840510.000000	597.315724
CEP192	87	95	FNKEHQFIQ			8.000000	1190.595300	CEP + AurA	0.500000	fbsjrau_221014_jennifer-miles_both_17	1	6.890369	205735.000000	1193.569106
CEP192	87	95	FNKEHQFIQ			8.000000	1190.595300	CEP + AurA	0.500000	fbsjrau_221014_jennifer-miles_both_17	2	6.902612	19180929.000000	597.328006
CEP192	87	95	FNKEHQFIQ			8.000000	1190.595300	CEP + AurA	0.500000	fbsjrau_221014_jennifer-miles_both_19	2	6.898727	11333971.000000	597.324977
CEP192	87	95	FNKEHQFIQ			8.000000	1190.595300	CEP + AurA	2.000000	fbsjrau_221014_jennifer-miles_both_07	2	6.943154	9189485.000000	597.406424
CEP192	87	95	FNKEHQFIQ			8.000000	1190.595300	CEP + AurA	2.000000	fbsjrau_221014_jennifer-miles_both_25	2	6.942809	15200239.000000	597.465728
CEP192	87	95	FNKEHQFIQ			8.000000	1190.595300	CEP + AurA	2.000000	fbsjrau_221014_jennifer-miles_both_27	2	6.942791	11310472.000000	597.478224
CEP192	87	95	FNKEHQFIQ			8.000000	1190.595300	CEP + AurA	10.000000	fbsjrau_221014_jennifer-miles_both_05	1	6.907123	71845.000000	1193.941418
CEP192	87	95	FNKEHQFIQ			8.000000	1190.595300	CEP + AurA	10.000000	fbsjrau_221014_jennifer-miles_both_05	2	6.913600	6421991.000000	597.375979
CEP192	87	95	FNKEHQFIQ			8.000000	1190.595300	CEP + AurA	10.000000	fbsjrau_221014_jennifer-miles_both_09	2	6.917572	9452718.000000	597.441292
CEP192	87	95	FNKEHQFIQ			8.000000	1190.595300	CEP + AurA	10.000000	fbsjrau_221014_jennifer-miles_both_21	2	6.946481	11109789.000000	597.446827
CEP192	87	95	FNKEHQFIQ			8.000000	1190.595300	CEP + AurA	30.000002	fbsjrau_221014_jennifer-miles_both_03	2	6.895259	8151603.000000	597.465230
CEP192	87	95	FNKEHQFIQ			8.000000	1190.595300	CEP + AurA	30.000002	fbsjrau_221014_jennifer-miles_both_23	2	6.926767	10106116.000000	597.413326
CEP192	87	95	FNKEHQFIQ			8.000000	1190.595300	CEP + AurA	30.000002	fbsjrau_221014_jennifer-miles_both_31	2	6.937657	8553486.000000	597.404472
CEP192	88	95	NKEHQFIQ			7.000000	1043.526900	CEP	0.000000	fbsjrau_221012_jennifer-miles_prelim_20	2	6.209137	1974851.000000	522.550253
CEP192	88	95	NKEHQFIQ			7.000000	1043.526900	CEP	0.000000	fbsjrau_221012_jennifer-miles_prelim_42	2	6.217441	1725146.000000	522.532960
CEP192	88	95	NKEHQFIQ			7.000000	1043.526900	CEP	0.000000	fbsjrau_221012_jennifer-miles_prelim_64	2	6.207530	1294237.000000	522.590370
CEP192	88	95	NKEHQFIQ			7.000000	1043.526900	CEP	0.500000	fbsjrau_221012_jennifer-miles_prelim_26	2	6.199403	1802411.000000	523.478390
CEP192	88	95	NKEHQFIQ			7.000000	1043.526900	CEP	0.500000	fbsjrau_221012_jennifer-miles_prelim_40	2	6.194424	1417211.000000	523.626279
CEP192	88	95	NKEHQFIQ			7.000000	1043.526900	CEP	0.500000	fbsjrau_221012_jennifer-miles_prelim_48	2	6.193903	1451063.000000	523.662268
CEP192	88	95	NKEHQFIQ			7.000000	1043.526900	CEP	2.000000	fbsjrau_221012_jennifer-miles_prelim_52	2	6.216412	1640833.000000	523.725442
CEP192	88	95	NKEHQFIQ			7.000000	1043.526900	CEP	2.000000	fbsjrau_221012_jennifer-miles_prelim_60	2	6.216693	1672031.000000	523.797392
CEP192	88	95	NKEHQFIQ			7.000000	1043.526900	CEP	2.000000	fbsjrau_221012_jennifer-miles_prelim_66	2	6.219707	1305728.000000	523.718422
CEP192	88	95	NKEHQFIQ			7.000000	1043.526900	CEP	10.000000	fbsjrau_221012_jennifer-miles_prelim_36	2	6.203114	932190.000000	523.713666
CEP192	88	95	NKEHQFIQ			7.000000	1043.526900	CEP	10.000000	fbsjrau_221012_jennifer-miles_prelim_44	2	6.197708	1078978.000000	523.700615
CEP192	88	95	NKEHQFIQ			7.000000	1043.526900	CEP	10.000000	fbsjrau_221012_jennifer-miles_prelim_56	2	6.200346	918878.000000	523.715539
CEP192	88	95	NKEHQFIQ			7.000000	1043.526900	CEP	30.000002	fbsjrau_221012_jennifer-miles_prelim_46	2	6.257743	794474.000000	523.690497
CEP192	88	95	NKEHQFIQ			7.000000	1043.526900	CEP	30.000002	fbsjrau_221012_jennifer-miles_prelim_50	2	6.259686	796029.000000	523.706918
CEP192	88	95	NKEHQFIQ			7.000000	1043.526900	CEP	30.000002	fbsjrau_221012_jennifer-miles_prelim_76	2	6.254737	985435.000000	523.727608
CEP192	88	95	NKEHQFIQ			7.000000	1043.526900	CEP + AurA	0.000000	fbsjrau_221014_jennifer-miles_both_13	2	6.206455	1465919.000000	522.580205
CEP192	88	95	NKEHQFIQ			7.000000	1043.526900	CEP + AurA	0.000000	fbsjrau_221014_jennifer-miles_both_15	2	6.207823	1813959.000000	522.559575
CEP192	88	95	NKEHQFIQ			7.000000	1043.526900	CEP + AurA	0.000000	fbsjrau_221014_jennifer-miles_both_29	2	6.218716	1572528.000000	522.592165
CEP192	88	95	NKEHQFIQ			7.000000	1043.526900	CEP + AurA	0.500000	fbsjrau_221014_jennifer-miles_both_11	2	6.178494	1617944.000000	523.764125
CEP192	88	95	NKEHQFIQ			7.000000	1043.526900	CEP + AurA	0.500000	fbsjrau_221014_jennifer-miles_both_17	2	6.174025	2387070.000000	523.763436
CEP192	88	95	NKEHQFIQ			7.000000	1043.526900	CEP + AurA	0.500000	fbsjrau_221014_jennifer-miles_both_19	2	6.198982	2307994.000000	523.743791
CEP192	88	95	NKEHQFIQ			7.000000	1043.526900	CEP + AurA	2.000000	fbsjrau_221014_jennifer-miles_both_07	2	6.195032	1758901.000000	523.775076
CEP192	88	95	NKEHQFIQ			7.000000	1043.526900	CEP + AurA	2.000000	fbsjrau_221014_jennifer-miles_both_25	2	6.193921	1765220.000000	523.852321
CEP192	88	95	NKEHQFIQ			7.000000	1043.526900	CEP + AurA	2.000000	fbsjrau_221014_jennifer-miles_both_27	2	6.187865	1762876.000000	523.799399
CEP192	88	95	NKEHQFIQ			7.000000	1043.526900	CEP + AurA	10.000000	fbsjrau_221014_jennifer-miles_both_05	2	6.182151	1415515.000000	523.821640
CEP192	88	95	NKEHQFIQ			7.000000	1043.526900	CEP + AurA	10.000000	fbsjrau_221014_jennifer-miles_both_09	2	6.174493	1518063.000000	523.795624
CEP192	88	95	NKEHQFIQ			7.000000	1043.526900	CEP + AurA	10.000000	fbsjrau_221014_jennifer-miles_both_21	2	6.199323	1437550.000000	523.845916
CEP192	88	95	NKEHQFIQ			7.000000	1043.526900	CEP + AurA	30.000002	fbsjrau_221014_jennifer-miles_both_03	2	6.243021	1353632.000000	523.824632
CEP192	88	95	NKEHQFIQ			7.000000	1043.526900	CEP + AurA	30.000002	fbsjrau_221014_jennifer-miles_both_23	2	6.244418	1824879.000000	523.829128
CEP192	88	95	NKEHQFIQ			7.000000	1043.526900	CEP + AurA	30.000002	fbsjrau_221014_jennifer-miles_both_31	2	6.244008	1651198.000000	523.770758
