# Supplementary material for: CEP192 localises mitotic Aurora-A activity by priming its interaction with TPX2
Source: EMBO J. 2024 Sep 26;43(22):5381–420. doi: 10.1038/s44318-024-00240-z (PMC11574021; doi:10.1038/s44318-024-00240-z)
Supplement: Supplementary file 10 — EV and Appendix Figure Source Data [file 44318_2024_240_MOESM10_ESM.zip › Expanded View/EV2/EV2C/Source_Data_Fig_EV2_HDX_MS_CEP192_uptake_plots/CEP/CEP_state.csv]

Protein	Start	End	Sequence	Modification	Fragment	MaxUptake	MHP	State	Exposure	Center	Center SD	Uptake	Uptake SD	RT	RT SD
CEP192	4	10	IWSPTCE			5.000000	835.365500	CEP	0.000000	835.838672	0.025944	0.000000	0.000000	9.322577	0.009230
CEP192	4	10	IWSPTCE			5.000000	835.365500	CEP	0.500000	838.574860	0.043740	2.736188	0.050855	9.316942	0.005680
CEP192	4	10	IWSPTCE			5.000000	835.365500	CEP	2.000000	838.602128	0.003007	2.763456	0.026118	9.320098	0.003026
CEP192	4	10	IWSPTCE			5.000000	835.365500	CEP	10.000000	838.574420	0.030860	2.735748	0.040317	9.308160	0.001982
CEP192	4	10	IWSPTCE			5.000000	835.365500	CEP	30.000002	838.523096	0.043821	2.684424	0.050925	9.354168	0.005484
CEP192	4	10	IWSPTCE			5.000000	835.365500	CEP + AurA	0.000000	835.773758	0.011989	0.000000	0.000000	9.304130	0.000667
CEP192	4	10	IWSPTCE			5.000000	835.365500	CEP + AurA	0.500000	838.416475	0.011258	2.642717	0.016446	9.305401	0.013964
CEP192	4	10	IWSPTCE			5.000000	835.365500	CEP + AurA	2.000000	838.374416	0.031590	2.600658	0.033788	9.290937	0.001687
CEP192	4	10	IWSPTCE			5.000000	835.365500	CEP + AurA	10.000000	838.388424	0.024762	2.614666	0.027512	9.284109	0.009184
CEP192	4	10	IWSPTCE			5.000000	835.365500	CEP + AurA	30.000002	838.381386	0.047694	2.607628	0.049178	9.344044	0.001513
CEP192	33	42	VVYQNEEGRW			9.000000	1279.606600	CEP	0.000000	1280.399191	0.026113	0.000000	0.000000	8.592264	0.013178
CEP192	33	42	VVYQNEEGRW			9.000000	1279.606600	CEP	0.500000	1285.093017	0.206661	4.693825	0.208305	8.629354	0.001068
CEP192	33	42	VVYQNEEGRW			9.000000	1279.606600	CEP	2.000000	1285.250096	0.056476	4.850905	0.062221	8.575867	0.003821
CEP192	33	42	VVYQNEEGRW			9.000000	1279.606600	CEP	10.000000	1285.177199	0.166343	4.778008	0.168380	8.611650	0.004094
CEP192	33	42	VVYQNEEGRW			9.000000	1279.606600	CEP	30.000002	1285.264141	0.216086	4.864950	0.217658	8.560457	0.001448
CEP192	33	42	VVYQNEEGRW			9.000000	1279.606600	CEP + AurA	0.000000	1280.395290	0.026156	0.000000	0.000000	8.541553	0.002376
CEP192	33	42	VVYQNEEGRW			9.000000	1279.606600	CEP + AurA	0.500000	1285.199861	0.026473	4.804571	0.037215	8.607716	0.013363
CEP192	33	42	VVYQNEEGRW			9.000000	1279.606600	CEP + AurA	2.000000	1285.206102	0.048081	4.810812	0.054735	8.556009	0.004318
CEP192	33	42	VVYQNEEGRW			9.000000	1279.606600	CEP + AurA	10.000000	1285.159842	0.014234	4.764552	0.029779	8.581890	0.006177
CEP192	33	42	VVYQNEEGRW			9.000000	1279.606600	CEP + AurA	30.000002	1285.250517	0.056550	4.855227	0.062307	8.546304	0.003838
CEP192	34	42	VYQNEEGRW			8.000000	1180.538200	CEP	0.000000	1181.190935	0.001166	0.000000	0.000000	8.241513	0.004538
CEP192	34	42	VYQNEEGRW			8.000000	1180.538200	CEP	0.500000	1184.977253	0.080848	3.786319	0.080856	8.238190	0.005547
CEP192	34	42	VYQNEEGRW			8.000000	1180.538200	CEP	2.000000	1184.955139	0.032042	3.764204	0.032063	8.247927	0.003812
CEP192	34	42	VYQNEEGRW			8.000000	1180.538200	CEP	10.000000	1184.880340	0.042357	3.689405	0.042373	8.233636	0.003506
CEP192	34	42	VYQNEEGRW			8.000000	1180.538200	CEP	30.000002	1184.922167	0.119825	3.731232	0.119831	8.289251	0.001885
CEP192	34	42	VYQNEEGRW			8.000000	1180.538200	CEP + AurA	0.000000	1181.038265	0.138668	0.000000	0.000000	8.231087	0.005612
CEP192	34	42	VYQNEEGRW			8.000000	1180.538200	CEP + AurA	0.500000	1184.881524	0.049597	3.843259	0.147271	8.203069	0.013065
CEP192	34	42	VYQNEEGRW			8.000000	1180.538200	CEP + AurA	2.000000	1184.848712	0.056308	3.810447	0.149664	8.224876	0.002516
CEP192	34	42	VYQNEEGRW			8.000000	1180.538200	CEP + AurA	10.000000	1184.845147	0.054740	3.806883	0.149082	8.204449	0.012379
CEP192	34	42	VYQNEEGRW			8.000000	1180.538200	CEP + AurA	30.000002	1184.947551	0.110390	3.909286	0.177242	8.286390	0.003339
CEP192	35	42	YQNEEGRW			7.000000	1081.469700	CEP	0.000000	1082.075429	0.063208	0.000000	0.000000	8.065434	0.003897
CEP192	35	42	YQNEEGRW			7.000000	1081.469700	CEP	0.500000	1084.829377	0.073846	2.753948	0.097203	8.039681	0.009945
CEP192	35	42	YQNEEGRW			7.000000	1081.469700	CEP	2.000000	1085.095325	0.023130	3.019895	0.067307	8.079673	0.005031
CEP192	35	42	YQNEEGRW			7.000000	1081.469700	CEP	10.000000	1085.048532	0.052061	2.973102	0.081888	8.056870	0.004919
CEP192	35	42	YQNEEGRW			7.000000	1081.469700	CEP	30.000002	1084.910590	0.067128	2.835161	0.092203	8.089502	0.005863
CEP192	35	42	YQNEEGRW			7.000000	1081.469700	CEP + AurA	0.000000	1082.168192	0.060099	0.000000	0.000000	8.069377	0.006300
CEP192	35	42	YQNEEGRW			7.000000	1081.469700	CEP + AurA	0.500000	1084.991282	0.039564	2.823091	0.071952	8.024511	0.000507
CEP192	35	42	YQNEEGRW			7.000000	1081.469700	CEP + AurA	2.000000	1084.942477	0.074077	2.774285	0.095390	8.059783	0.002529
CEP192	35	42	YQNEEGRW			7.000000	1081.469700	CEP + AurA	10.000000	1084.953996	0.035134	2.785804	0.069615	8.042496	0.011198
CEP192	35	42	YQNEEGRW			7.000000	1081.469700	CEP + AurA	30.000002	1085.017903	0.056041	2.849711	0.082173	8.062071	0.010489
CEP192	43	46	VTDL			3.000000	447.244900	CEP	0.000000	447.448073	0.010592	0.000000	0.000000	6.858999	0.003801
CEP192	43	46	VTDL			3.000000	447.244900	CEP	0.500000	448.550213	0.037300	1.102140	0.038775	6.855836	0.002017
CEP192	43	46	VTDL			3.000000	447.244900	CEP	2.000000	448.503553	0.008911	1.055481	0.013842	6.856155	0.003477
CEP192	43	46	VTDL			3.000000	447.244900	CEP	10.000000	448.501082	0.052120	1.053010	0.053185	6.862736	0.004242
CEP192	43	46	VTDL			3.000000	447.244900	CEP	30.000002	448.494935	0.013056	1.046862	0.016812	6.838826	0.003938
CEP192	43	46	VTDL			3.000000	447.244900	CEP + AurA	0.000000	447.405198	0.018635	0.000000	0.000000	6.848057	0.003968
CEP192	43	46	VTDL			3.000000	447.244900	CEP + AurA	0.500000	448.355951	0.026368	0.950753	0.032288	6.862661	0.001044
CEP192	43	46	VTDL			3.000000	447.244900	CEP + AurA	2.000000	448.461399	0.021146	1.056201	0.028186	6.862957	0.001876
CEP192	43	46	VTDL			3.000000	447.244900	CEP + AurA	10.000000	448.471746	0.021824	1.066548	0.028697	6.863389	0.001088
CEP192	43	46	VTDL			3.000000	447.244900	CEP + AurA	30.000002	448.479100	0.022347	1.073902	0.029098	6.832992	0.006636
CEP192	43	47	VTDLA			4.000000	518.282100	CEP	0.000000	518.557495	0.032336	0.000000	0.000000	6.281263	0.007341
CEP192	43	47	VTDLA			4.000000	518.282100	CEP	0.500000	520.291042	0.005045	1.733547	0.032727	6.265671	0.003274
CEP192	43	47	VTDLA			4.000000	518.282100	CEP	2.000000	520.270935	0.015980	1.713440	0.036069	6.281354	0.001696
CEP192	43	47	VTDLA			4.000000	518.282100	CEP	10.000000	520.280012	0.008791	1.722517	0.033510	6.266201	0.003061
CEP192	43	47	VTDLA			4.000000	518.282100	CEP	30.000002	520.256007	0.036892	1.698512	0.049058	6.303034	0.004341
CEP192	43	47	VTDLA			4.000000	518.282100	CEP + AurA	0.000000	518.558754	0.023101	0.000000	0.000000	6.283175	0.004665
CEP192	43	47	VTDLA			4.000000	518.282100	CEP + AurA	0.500000	519.879048	0.017336	1.320293	0.028882	6.272347	0.004155
CEP192	43	47	VTDLA			4.000000	518.282100	CEP + AurA	2.000000	520.102991	0.012296	1.544237	0.026169	6.273952	0.002377
CEP192	43	47	VTDLA			4.000000	518.282100	CEP + AurA	10.000000	520.254223	0.024679	1.695468	0.033804	6.262702	0.006264
CEP192	43	47	VTDLA			4.000000	518.282100	CEP + AurA	30.000002	520.232552	0.027959	1.673797	0.036268	6.303029	0.003946
CEP192	43	48	VTDLAY			5.000000	681.345400	CEP	0.000000	681.787992	0.004207	0.000000	0.000000	8.287000	0.002481
CEP192	43	48	VTDLAY			5.000000	681.345400	CEP	0.500000	684.105051	0.001634	2.317059	0.004514	8.279688	0.003161
CEP192	43	48	VTDLAY			5.000000	681.345400	CEP	2.000000	684.069610	0.018464	2.281618	0.018937	8.286272	0.002497
CEP192	43	48	VTDLAY			5.000000	681.345400	CEP	10.000000	684.073621	0.007340	2.285630	0.008461	8.277292	0.002470
CEP192	43	48	VTDLAY			5.000000	681.345400	CEP	30.000002	684.049920	0.019678	2.261929	0.020122	8.316912	0.001103
CEP192	43	48	VTDLAY			5.000000	681.345400	CEP + AurA	0.000000	681.723583	0.016857	0.000000	0.000000	8.274748	0.003674
CEP192	43	48	VTDLAY			5.000000	681.345400	CEP + AurA	0.500000	683.351961	0.051518	1.628378	0.054206	8.267540	0.007926
CEP192	43	48	VTDLAY			5.000000	681.345400	CEP + AurA	2.000000	683.767912	0.024036	2.044329	0.029358	8.264627	0.002408
CEP192	43	48	VTDLAY			5.000000	681.345400	CEP + AurA	10.000000	683.953338	0.014592	2.229755	0.022295	8.255504	0.006458
CEP192	43	48	VTDLAY			5.000000	681.345400	CEP + AurA	30.000002	683.977163	0.010690	2.253580	0.019961	8.307376	0.006213
CEP192	46	52	LAYYTSF			6.000000	864.413800	CEP	0.000000	864.851906	0.019835	0.000000	0.000000	10.844723	0.018021
CEP192	46	52	LAYYTSF			6.000000	864.413800	CEP	0.500000	868.172587	0.058428	3.320681	0.061703	10.860299	0.007056
CEP192	46	52	LAYYTSF			6.000000	864.413800	CEP	2.000000	868.211197	0.047471	3.359291	0.051448	10.824307	0.001617
CEP192	46	52	LAYYTSF			6.000000	864.413800	CEP	10.000000	868.134947	0.031598	3.283041	0.037308	10.851651	0.002331
CEP192	46	52	LAYYTSF			6.000000	864.413800	CEP	30.000002	868.099231	0.030755	3.247325	0.036597	10.800974	0.007259
CEP192	46	52	LAYYTSF			6.000000	864.413800	CEP + AurA	0.000000	864.840037	0.030841	0.000000	0.000000	10.792360	0.005937
CEP192	46	52	LAYYTSF			6.000000	864.413800	CEP + AurA	0.500000	867.463681	0.062780	2.623644	0.069947	10.839352	0.008302
CEP192	46	52	LAYYTSF			6.000000	864.413800	CEP + AurA	2.000000	867.740667	0.047226	2.900630	0.056404	10.805900	0.005626
CEP192	46	52	LAYYTSF			6.000000	864.413800	CEP + AurA	10.000000	868.044487	0.021184	3.204450	0.037416	10.818989	0.009440
CEP192	46	52	LAYYTSF			6.000000	864.413800	CEP + AurA	30.000002	867.963856	0.056341	3.123818	0.064230	10.779783	0.004151
CEP192	47	52	AYYTSF			5.000000	751.329700	CEP	0.000000	751.928174	0.062235	0.000000	0.000000	10.029022	0.017348
CEP192	47	52	AYYTSF			5.000000	751.329700	CEP	0.500000	754.520151	0.019224	2.591977	0.065136	10.003170	0.009588
CEP192	47	52	AYYTSF			5.000000	751.329700	CEP	2.000000	754.522347	0.022167	2.594173	0.066065	10.028056	0.001801
CEP192	47	52	AYYTSF			5.000000	751.329700	CEP	10.000000	754.483542	0.051612	2.555368	0.080852	10.014378	0.005859
CEP192	47	52	AYYTSF			5.000000	751.329700	CEP	30.000002	754.429696	0.013642	2.501523	0.063712	10.010622	0.005061
CEP192	47	52	AYYTSF			5.000000	751.329700	CEP + AurA	0.000000	751.894887	0.028604	0.000000	0.000000	10.000306	0.012135
CEP192	47	52	AYYTSF			5.000000	751.329700	CEP + AurA	0.500000	754.064130	0.028800	2.169243	0.040591	9.982336	0.003329
CEP192	47	52	AYYTSF			5.000000	751.329700	CEP + AurA	2.000000	754.302376	0.017630	2.407489	0.033601	10.009985	0.003616
CEP192	47	52	AYYTSF			5.000000	751.329700	CEP + AurA	10.000000	754.408646	0.014437	2.513758	0.032041	10.001386	0.008369
CEP192	47	52	AYYTSF			5.000000	751.329700	CEP + AurA	30.000002	754.382759	0.033236	2.487872	0.043850	9.978025	0.016447
CEP192	47	58	AYYTSFNSKQNL			11.000000	1435.685200	CEP	0.000000	1436.461258	0.087481	0.000000	0.000000	8.605505	0.019315
CEP192	47	58	AYYTSFNSKQNL			11.000000	1435.685200	CEP	0.500000	1442.522387	0.083699	6.061129	0.121072	8.646864	0.006790
CEP192	47	58	AYYTSFNSKQNL			11.000000	1435.685200	CEP	2.000000	1442.618499	0.132545	6.157241	0.158812	8.571764	0.003607
CEP192	47	58	AYYTSFNSKQNL			11.000000	1435.685200	CEP	10.000000	1442.414020	0.281780	5.952762	0.295047	8.627313	0.002832
CEP192	47	58	AYYTSFNSKQNL			11.000000	1435.685200	CEP	30.000002	1442.738034	0.060025	6.276777	0.106094	8.547654	0.001859
CEP192	47	58	AYYTSFNSKQNL			11.000000	1435.685200	CEP + AurA	0.000000	1436.428567	0.046198	0.000000	0.000000	8.544799	0.009562
CEP192	47	58	AYYTSFNSKQNL			11.000000	1435.685200	CEP + AurA	0.500000	1441.995908	0.098514	5.567340	0.108808	8.628729	0.011210
CEP192	47	58	AYYTSFNSKQNL			11.000000	1435.685200	CEP + AurA	2.000000	1442.428595	0.116240	6.000028	0.125085	8.566480	0.004021
CEP192	47	58	AYYTSFNSKQNL			11.000000	1435.685200	CEP + AurA	10.000000	1442.461246	0.168561	6.032679	0.174777	8.599201	0.008270
CEP192	47	58	AYYTSFNSKQNL			11.000000	1435.685200	CEP + AurA	30.000002	1442.416130	0.129972	5.987563	0.137939	8.531010	0.002886
CEP192	48	52	YYTSF			4.000000	680.292600	CEP	0.000000	680.627437	0.002607	0.000000	0.000000	9.785136	0.011252
CEP192	48	52	YYTSF			4.000000	680.292600	CEP	0.500000	682.767243	0.011942	2.139806	0.012224	9.800340	0.005582
CEP192	48	52	YYTSF			4.000000	680.292600	CEP	2.000000	682.777346	0.029277	2.149909	0.029393	9.775859	0.000613
CEP192	48	52	YYTSF			4.000000	680.292600	CEP	10.000000	682.765791	0.043277	2.138353	0.043356	9.790862	0.004917
CEP192	48	52	YYTSF			4.000000	680.292600	CEP	30.000002	682.710609	0.042498	2.083172	0.042578	9.754194	0.006820
CEP192	48	52	YYTSF			4.000000	680.292600	CEP + AurA	0.000000	680.633633	0.008446	0.000000	0.000000	9.742407	0.007630
CEP192	48	52	YYTSF			4.000000	680.292600	CEP + AurA	0.500000	682.618064	0.025450	1.984432	0.026815	9.779514	0.004243
CEP192	48	52	YYTSF			4.000000	680.292600	CEP + AurA	2.000000	682.672979	0.050043	2.039346	0.050751	9.755734	0.003157
CEP192	48	52	YYTSF			4.000000	680.292600	CEP + AurA	10.000000	682.696784	0.025451	2.063151	0.026816	9.763542	0.007202
CEP192	48	52	YYTSF			4.000000	680.292600	CEP + AurA	30.000002	682.652585	0.028147	2.018952	0.029387	9.731783	0.006879
CEP192	49	52	YTSF			3.000000	517.229300	CEP	0.000000	517.489155	0.019957	0.000000	0.000000	8.375978	0.007192
CEP192	49	52	YTSF			3.000000	517.229300	CEP	0.500000	518.826366	0.046723	1.337211	0.050807	8.382263	0.005892
CEP192	49	52	YTSF			3.000000	517.229300	CEP	2.000000	518.842025	0.051432	1.352870	0.055168	8.374061	0.007965
CEP192	49	52	YTSF			3.000000	517.229300	CEP	10.000000	518.861786	0.019727	1.372631	0.028061	8.382989	0.000699
CEP192	49	52	YTSF			3.000000	517.229300	CEP	30.000002	518.816484	0.019628	1.327329	0.027992	8.395473	0.005398
CEP192	49	52	YTSF			3.000000	517.229300	CEP + AurA	0.000000	517.460918	0.013112	0.000000	0.000000	8.353909	0.002641
CEP192	49	52	YTSF			3.000000	517.229300	CEP + AurA	0.500000	518.825621	0.025455	1.364703	0.028634	8.374708	0.010342
CEP192	49	52	YTSF			3.000000	517.229300	CEP + AurA	2.000000	518.843789	0.023186	1.382871	0.026636	8.348084	0.003495
CEP192	49	52	YTSF			3.000000	517.229300	CEP + AurA	10.000000	518.809407	0.012136	1.348489	0.017866	8.363100	0.005799
CEP192	49	52	YTSF			3.000000	517.229300	CEP + AurA	30.000002	518.799258	0.011527	1.338340	0.017459	8.383689	0.002463
CEP192	49	58	YTSFNSKQNL			9.000000	1201.584800	CEP	0.000000	1202.247291	0.021219	0.000000	0.000000	7.536278	0.012745
CEP192	49	58	YTSFNSKQNL			9.000000	1201.584800	CEP	0.500000	1207.033856	0.126689	4.786565	0.128454	7.571056	0.004836
CEP192	49	58	YTSFNSKQNL			9.000000	1201.584800	CEP	2.000000	1207.080317	0.040748	4.833026	0.045942	7.510607	0.002018
CEP192	49	58	YTSFNSKQNL			9.000000	1201.584800	CEP	10.000000	1206.961395	0.132982	4.714104	0.134664	7.561498	0.002321
CEP192	49	58	YTSFNSKQNL			9.000000	1201.584800	CEP	30.000002	1206.933857	0.153257	4.686566	0.154719	7.507715	0.009416
CEP192	49	58	YTSFNSKQNL			9.000000	1201.584800	CEP + AurA	0.000000	1202.297865	0.032607	0.000000	0.000000	7.489853	0.007770
CEP192	49	58	YTSFNSKQNL			9.000000	1201.584800	CEP + AurA	0.500000	1206.755560	0.014149	4.457695	0.035545	7.555841	0.003780
CEP192	49	58	YTSFNSKQNL			9.000000	1201.584800	CEP + AurA	2.000000	1206.832771	0.049529	4.534906	0.059299	7.507200	0.009719
CEP192	49	58	YTSFNSKQNL			9.000000	1201.584800	CEP + AurA	10.000000	1206.714113	0.044338	4.416249	0.055037	7.532540	0.003894
CEP192	49	58	YTSFNSKQNL			9.000000	1201.584800	CEP + AurA	30.000002	1206.803208	0.068281	4.505343	0.075667	7.492975	0.007569
CEP192	53	60	NSKQNLNV			7.000000	916.484700	CEP	0.000000	917.055599	0.044075	0.000000	0.000000	6.017694	0.006817
CEP192	53	60	NSKQNLNV			7.000000	916.484700	CEP	0.500000	920.856314	0.041416	3.800715	0.060480	5.989791	0.006892
CEP192	53	60	NSKQNLNV			7.000000	916.484700	CEP	2.000000	920.677767	0.021733	3.622168	0.049142	6.027113	0.004481
CEP192	53	60	NSKQNLNV			7.000000	916.484700	CEP	10.000000	920.759518	0.090893	3.703919	0.101016	6.001724	0.007445
CEP192	53	60	NSKQNLNV			7.000000	916.484700	CEP	30.000002	920.690748	0.078698	3.635149	0.090199	5.998210	0.003831
CEP192	53	60	NSKQNLNV			7.000000	916.484700	CEP + AurA	0.000000	917.053914	0.010353	0.000000	0.000000	6.022876	0.003073
CEP192	53	60	NSKQNLNV			7.000000	916.484700	CEP + AurA	0.500000	920.786440	0.052376	3.732526	0.053390	5.981879	0.002950
CEP192	53	60	NSKQNLNV			7.000000	916.484700	CEP + AurA	2.000000	920.781707	0.069113	3.727792	0.069884	6.007121	0.003741
CEP192	53	60	NSKQNLNV			7.000000	916.484700	CEP + AurA	10.000000	920.668257	0.029401	3.614342	0.031170	5.998209	0.016379
CEP192	53	60	NSKQNLNV			7.000000	916.484700	CEP + AurA	30.000002	920.768681	0.020799	3.714766	0.023233	5.981896	0.009619
CEP192	59	65	NVSLSDE			6.000000	763.346800	CEP	0.000000	763.797262	0.058823	0.000000	0.000000	6.826910	0.004825
CEP192	59	65	NVSLSDE			6.000000	763.346800	CEP	0.500000	766.695154	0.002642	2.897892	0.058882	6.824558	0.005084
CEP192	59	65	NVSLSDE			6.000000	763.346800	CEP	2.000000	766.717580	0.014401	2.920318	0.060560	6.814011	0.002996
CEP192	59	65	NVSLSDE			6.000000	763.346800	CEP	10.000000	766.642146	0.055542	2.844884	0.080901	6.829200	0.001312
CEP192	59	65	NVSLSDE			6.000000	763.346800	CEP	30.000002	766.581395	0.021537	2.784133	0.062641	6.786362	0.001698
CEP192	59	65	NVSLSDE			6.000000	763.346800	CEP + AurA	0.000000	763.739133	0.021928	0.000000	0.000000	6.813933	0.005492
CEP192	59	65	NVSLSDE			6.000000	763.346800	CEP + AurA	0.500000	766.663699	0.012851	2.924565	0.025417	6.824311	0.001408
CEP192	59	65	NVSLSDE			6.000000	763.346800	CEP + AurA	2.000000	766.650742	0.026265	2.911609	0.034215	6.813126	0.001464
CEP192	59	65	NVSLSDE			6.000000	763.346800	CEP + AurA	10.000000	766.605742	0.008197	2.866609	0.023410	6.821374	0.008434
CEP192	59	65	NVSLSDE			6.000000	763.346800	CEP + AurA	30.000002	766.631426	0.026094	2.892293	0.034085	6.777535	0.004427
CEP192	59	66	NVSLSDEM			7.000000	894.387300	CEP	0.000000	894.829551	0.004806	0.000000	0.000000	8.889962	0.011415
CEP192	59	66	NVSLSDEM			7.000000	894.387300	CEP	0.500000	898.543519	0.006653	3.713968	0.008207	8.869119	0.008689
CEP192	59	66	NVSLSDEM			7.000000	894.387300	CEP	2.000000	898.562271	0.039460	3.732720	0.039752	8.869778	0.003161
CEP192	59	66	NVSLSDEM			7.000000	894.387300	CEP	10.000000	898.525691	0.066375	3.696140	0.066548	8.877455	0.003060
CEP192	59	66	NVSLSDEM			7.000000	894.387300	CEP	30.000002	898.505332	0.026768	3.675781	0.027196	8.837996	0.002558
CEP192	59	66	NVSLSDEM			7.000000	894.387300	CEP + AurA	0.000000	894.827970	0.011327	0.000000	0.000000	8.863851	0.012997
CEP192	59	66	NVSLSDEM			7.000000	894.387300	CEP + AurA	0.500000	898.323859	0.032342	3.495889	0.034268	8.852530	0.003568
CEP192	59	66	NVSLSDEM			7.000000	894.387300	CEP + AurA	2.000000	898.400706	0.056926	3.572736	0.058042	8.854369	0.003609
CEP192	59	66	NVSLSDEM			7.000000	894.387300	CEP + AurA	10.000000	898.367577	0.026931	3.539607	0.029216	8.860297	0.006300
CEP192	59	66	NVSLSDEM			7.000000	894.387300	CEP + AurA	30.000002	898.310866	0.047692	3.482896	0.049019	8.814916	0.011809
CEP192	59	68	NVSLSDEMNE			9.000000	1137.472800	CEP	0.000000	1138.047634	0.016400	0.000000	0.000000	8.214774	0.003427
CEP192	59	68	NVSLSDEMNE			9.000000	1137.472800	CEP	0.500000	1143.013743	0.034291	4.966108	0.038011	8.184221	0.001688
CEP192	59	68	NVSLSDEMNE			9.000000	1137.472800	CEP	2.000000	1143.023310	0.036269	4.975675	0.039804	8.207478	0.002837
CEP192	59	68	NVSLSDEMNE			9.000000	1137.472800	CEP	10.000000	1142.953980	0.057513	4.906345	0.059806	8.187214	0.006115
CEP192	59	68	NVSLSDEMNE			9.000000	1137.472800	CEP	30.000002	1142.887314	0.055310	4.839680	0.057690	8.254431	0.000866
CEP192	59	68	NVSLSDEMNE			9.000000	1137.472800	CEP + AurA	0.000000	1138.056061	0.019707	0.000000	0.000000	8.203082	0.006671
CEP192	59	68	NVSLSDEMNE			9.000000	1137.472800	CEP + AurA	0.500000	1142.772722	0.025554	4.716661	0.032270	8.173313	0.006737
CEP192	59	68	NVSLSDEMNE			9.000000	1137.472800	CEP + AurA	2.000000	1142.786383	0.032780	4.730322	0.038247	8.179675	0.004493
CEP192	59	68	NVSLSDEMNE			9.000000	1137.472800	CEP + AurA	10.000000	1142.762078	0.049834	4.706016	0.053589	8.169500	0.006556
CEP192	59	68	NVSLSDEMNE			9.000000	1137.472800	CEP + AurA	30.000002	1142.742261	0.056781	4.686199	0.060104	8.236570	0.003268
CEP192	59	69	NVSLSDEMNED			10.000000	1252.499800	CEP	0.000000	1253.130020	0.016022	0.000000	0.000000	8.195486	0.005259
CEP192	59	69	NVSLSDEMNED			10.000000	1252.499800	CEP	0.500000	1258.564938	0.047564	5.434918	0.050190	8.163108	0.008543
CEP192	59	69	NVSLSDEMNED			10.000000	1252.499800	CEP	2.000000	1258.665956	0.078887	5.535936	0.080498	8.188243	0.002257
CEP192	59	69	NVSLSDEMNED			10.000000	1252.499800	CEP	10.000000	1258.474217	0.038286	5.344197	0.041503	8.166999	0.007411
CEP192	59	69	NVSLSDEMNED			10.000000	1252.499800	CEP	30.000002	1258.336402	0.155226	5.206382	0.156050	8.237475	0.005700
CEP192	59	69	NVSLSDEMNED			10.000000	1252.499800	CEP + AurA	0.000000	1253.126735	0.035924	0.000000	0.000000	8.187702	0.003466
CEP192	59	69	NVSLSDEMNED			10.000000	1252.499800	CEP + AurA	0.500000	1258.352521	0.055319	5.225786	0.065960	8.152864	0.007462
CEP192	59	69	NVSLSDEMNED			10.000000	1252.499800	CEP + AurA	2.000000	1258.448744	0.046332	5.322009	0.058628	8.161391	0.003320
CEP192	59	69	NVSLSDEMNED			10.000000	1252.499800	CEP + AurA	10.000000	1258.368274	0.053878	5.241539	0.064756	8.153852	0.006911
CEP192	59	69	NVSLSDEMNED			10.000000	1252.499800	CEP + AurA	30.000002	1258.355706	0.096162	5.228971	0.102653	8.223343	0.000867
CEP192	69	76	DFRSGSEA			7.000000	868.379500	CEP	0.000000	868.839108	0.066305	0.000000	0.000000	5.496356	0.013097
CEP192	69	76	DFRSGSEA			7.000000	868.379500	CEP	0.500000	871.893288	0.099100	3.054180	0.119236	5.521438	0.002375
CEP192	69	76	DFRSGSEA			7.000000	868.379500	CEP	2.000000	871.854762	0.076822	3.015653	0.101479	5.494968	0.007010
CEP192	69	76	DFRSGSEA			7.000000	868.379500	CEP	10.000000	871.869707	0.073826	3.030598	0.099230	5.513046	0.005667
CEP192	69	76	DFRSGSEA			7.000000	868.379500	CEP	30.000002	871.772150	0.070390	2.933042	0.096701	5.517682	0.002721
CEP192	69	76	DFRSGSEA			7.000000	868.379500	CEP + AurA	0.000000	868.804776	0.042958	0.000000	0.000000	5.492869	0.003848
CEP192	69	76	DFRSGSEA			7.000000	868.379500	CEP + AurA	0.500000	871.518249	0.116259	2.713473	0.123941	5.528842	0.012564
CEP192	69	76	DFRSGSEA			7.000000	868.379500	CEP + AurA	2.000000	871.698554	0.088991	2.893779	0.098817	5.485456	0.008633
CEP192	69	76	DFRSGSEA			7.000000	868.379500	CEP + AurA	10.000000	871.856593	0.059398	3.051817	0.073304	5.500063	0.004430
CEP192	69	76	DFRSGSEA			7.000000	868.379500	CEP + AurA	30.000002	871.790175	0.052882	2.985399	0.068131	5.516050	0.009538
CEP192	69	77	DFRSGSEAF			8.000000	1015.448000	CEP	0.000000	1016.001476	0.027503	0.000000	0.000000	8.750213	0.010489
CEP192	69	77	DFRSGSEAF			8.000000	1015.448000	CEP	0.500000	1019.717839	0.098570	3.716363	0.102335	8.762512	0.004306
CEP192	69	77	DFRSGSEAF			8.000000	1015.448000	CEP	2.000000	1019.602865	0.031058	3.601388	0.041485	8.732792	0.007017
CEP192	69	77	DFRSGSEAF			8.000000	1015.448000	CEP	10.000000	1019.580973	0.169070	3.579497	0.171292	8.762090	0.000372
CEP192	69	77	DFRSGSEAF			8.000000	1015.448000	CEP	30.000002	1019.442035	0.067569	3.440559	0.072952	8.698651	0.002086
CEP192	69	77	DFRSGSEAF			8.000000	1015.448000	CEP + AurA	0.000000	1015.965786	0.020616	0.000000	0.000000	8.704970	0.012837
CEP192	69	77	DFRSGSEAF			8.000000	1015.448000	CEP + AurA	0.500000	1018.953735	0.047743	2.987949	0.052004	8.751465	0.003404
CEP192	69	77	DFRSGSEAF			8.000000	1015.448000	CEP + AurA	2.000000	1019.322065	0.087878	3.356279	0.090264	8.721417	0.002008
CEP192	69	77	DFRSGSEAF			8.000000	1015.448000	CEP + AurA	10.000000	1019.552443	0.065794	3.586657	0.068949	8.742072	0.003947
CEP192	69	77	DFRSGSEAF			8.000000	1015.448000	CEP + AurA	30.000002	1019.566698	0.079278	3.600913	0.081915	8.679914	0.002497
CEP192	69	79	DFRSGSEAFDL			10.000000	1243.559000	CEP	0.000000	1244.194944	0.023210	0.000000	0.000000	10.628538	0.028328
CEP192	69	79	DFRSGSEAFDL			10.000000	1243.559000	CEP	0.500000	1248.492683	0.192855	4.297739	0.194247	10.668871	0.006567
CEP192	69	79	DFRSGSEAFDL			10.000000	1243.559000	CEP	2.000000	1248.648416	0.069621	4.453471	0.073388	10.597971	0.001617
CEP192	69	79	DFRSGSEAFDL			10.000000	1243.559000	CEP	10.000000	1248.522144	0.153334	4.327199	0.155081	10.649611	0.002065
CEP192	69	79	DFRSGSEAFDL			10.000000	1243.559000	CEP	30.000002	1248.624516	0.124882	4.429572	0.127020	10.603251	0.002997
CEP192	69	79	DFRSGSEAFDL			10.000000	1243.559000	CEP + AurA	0.000000	1244.180565	0.057468	0.000000	0.000000	10.560724	0.009084
CEP192	69	79	DFRSGSEAFDL			10.000000	1243.559000	CEP + AurA	0.500000	1247.308519	0.068677	3.127953	0.089549	10.647351	0.012285
CEP192	69	79	DFRSGSEAFDL			10.000000	1243.559000	CEP + AurA	2.000000	1248.015137	0.116120	3.834572	0.129562	10.574689	0.001444
CEP192	69	79	DFRSGSEAFDL			10.000000	1243.559000	CEP + AurA	10.000000	1248.529014	0.020607	4.348448	0.061051	10.602333	0.001769
CEP192	69	79	DFRSGSEAFDL			10.000000	1243.559000	CEP + AurA	30.000002	1248.569533	0.069370	4.388968	0.090081	10.588329	0.002867
CEP192	70	77	FRSGSEAF			7.000000	900.421000	CEP	0.000000	900.877207	0.029190	0.000000	0.000000	7.823254	0.008097
CEP192	70	77	FRSGSEAF			7.000000	900.421000	CEP	0.500000	903.862482	0.077627	2.985276	0.082933	7.819097	0.002029
CEP192	70	77	FRSGSEAF			7.000000	900.421000	CEP	2.000000	903.788861	0.065305	2.911655	0.071532	7.814994	0.003890
CEP192	70	77	FRSGSEAF			7.000000	900.421000	CEP	10.000000	903.784663	0.107395	2.907456	0.111291	7.828058	0.008581
CEP192	70	77	FRSGSEAF			7.000000	900.421000	CEP	30.000002	903.674113	0.047091	2.796906	0.055404	7.791382	0.012725
CEP192	70	77	FRSGSEAF			7.000000	900.421000	CEP + AurA	0.000000	900.908524	0.025866	0.000000	0.000000	7.791481	0.010970
CEP192	70	77	FRSGSEAF			7.000000	900.421000	CEP + AurA	0.500000	903.235196	0.028249	2.326672	0.038303	7.804532	0.008748
CEP192	70	77	FRSGSEAF			7.000000	900.421000	CEP + AurA	2.000000	903.557979	0.031342	2.649455	0.040638	7.798892	0.009994
CEP192	70	77	FRSGSEAF			7.000000	900.421000	CEP + AurA	10.000000	903.789050	0.064270	2.880526	0.069280	7.820830	0.006517
CEP192	70	77	FRSGSEAF			7.000000	900.421000	CEP + AurA	30.000002	903.716079	0.105863	2.807555	0.108977	7.760326	0.008313
CEP192	77	82	FDLIAQ			5.000000	706.377000	CEP	0.000000	706.695751	0.000536	0.000000	0.000000	9.962906	0.011564
CEP192	77	82	FDLIAQ			5.000000	706.377000	CEP	0.500000	708.521338	0.021355	1.825587	0.021362	9.943931	0.010311
CEP192	77	82	FDLIAQ			5.000000	706.377000	CEP	2.000000	708.633088	0.051391	1.937337	0.051394	9.948845	0.003300
CEP192	77	82	FDLIAQ			5.000000	706.377000	CEP	10.000000	708.557228	0.057885	1.861477	0.057887	9.952114	0.006003
CEP192	77	82	FDLIAQ			5.000000	706.377000	CEP	30.000002	708.563881	0.024321	1.868130	0.024326	9.925810	0.004466
CEP192	77	82	FDLIAQ			5.000000	706.377000	CEP + AurA	0.000000	706.705565	0.017635	0.000000	0.000000	9.925939	0.004457
CEP192	77	82	FDLIAQ			5.000000	706.377000	CEP + AurA	0.500000	707.333509	0.032254	0.627944	0.036760	9.922453	0.005214
CEP192	77	82	FDLIAQ			5.000000	706.377000	CEP + AurA	2.000000	707.756133	0.062439	1.050567	0.064881	9.926173	0.004912
CEP192	77	82	FDLIAQ			5.000000	706.377000	CEP + AurA	10.000000	708.265385	0.013045	1.559819	0.021935	9.934303	0.009157
CEP192	77	82	FDLIAQ			5.000000	706.377000	CEP + AurA	30.000002	708.487758	0.015352	1.782192	0.023381	9.888840	0.014074
CEP192	77	86	FDLIAQDEEE			9.000000	1208.531700	CEP	0.000000	1209.130246	0.010261	0.000000	0.000000	9.873933	0.010826
CEP192	77	86	FDLIAQDEEE			9.000000	1208.531700	CEP	0.500000	1212.723712	0.020396	3.593465	0.022832	9.875011	0.008294
CEP192	77	86	FDLIAQDEEE			9.000000	1208.531700	CEP	2.000000	1212.797983	0.025498	3.667736	0.027485	9.866791	0.003215
CEP192	77	86	FDLIAQDEEE			9.000000	1208.531700	CEP	10.000000	1212.706348	0.063783	3.576102	0.064603	9.880832	0.005577
CEP192	77	86	FDLIAQDEEE			9.000000	1208.531700	CEP	30.000002	1212.636514	0.088583	3.506268	0.089176	9.825505	0.006221
CEP192	77	86	FDLIAQDEEE			9.000000	1208.531700	CEP + AurA	0.000000	1209.102054	0.007675	0.000000	0.000000	9.832576	0.004471
CEP192	77	86	FDLIAQDEEE			9.000000	1208.531700	CEP + AurA	0.500000	1210.646782	0.051070	1.544727	0.051644	9.852270	0.003803
CEP192	77	86	FDLIAQDEEE			9.000000	1208.531700	CEP + AurA	2.000000	1211.479345	0.071346	2.377291	0.071758	9.842423	0.001230
CEP192	77	86	FDLIAQDEEE			9.000000	1208.531700	CEP + AurA	10.000000	1212.336812	0.035767	3.234758	0.036582	9.855783	0.004154
CEP192	77	86	FDLIAQDEEE			9.000000	1208.531700	CEP + AurA	30.000002	1212.562633	0.049844	3.460579	0.050432	9.795178	0.012928
CEP192	78	83	DLIAQD			5.000000	674.335500	CEP	0.000000	674.614995	0.010737	0.000000	0.000000	7.270994	0.002103
CEP192	78	83	DLIAQD			5.000000	674.335500	CEP	0.500000	676.191277	0.025295	1.576282	0.027479	7.254799	0.003614
CEP192	78	83	DLIAQD			5.000000	674.335500	CEP	2.000000	676.300643	0.024895	1.685648	0.027112	7.265418	0.003745
CEP192	78	83	DLIAQD			5.000000	674.335500	CEP	10.000000	676.318839	0.035678	1.703844	0.037258	7.246232	0.001366
CEP192	78	83	DLIAQD			5.000000	674.335500	CEP	30.000002	676.258170	0.063070	1.643176	0.063978	7.291338	0.000996
CEP192	78	83	DLIAQD			5.000000	674.335500	CEP + AurA	0.000000	674.600560	0.005794	0.000000	0.000000	7.268696	0.006081
CEP192	78	83	DLIAQD			5.000000	674.335500	CEP + AurA	0.500000	675.268536	0.058861	0.667976	0.059145	7.259257	0.009249
CEP192	78	83	DLIAQD			5.000000	674.335500	CEP + AurA	2.000000	675.665243	0.012380	1.064683	0.013669	7.248480	0.001833
CEP192	78	83	DLIAQD			5.000000	674.335500	CEP + AurA	10.000000	676.067687	0.020665	1.467127	0.021462	7.241080	0.011043
CEP192	78	83	DLIAQD			5.000000	674.335500	CEP + AurA	30.000002	676.188947	0.003244	1.588386	0.006640	7.284060	0.003587
CEP192	78	86	DLIAQDEEE			8.000000	1061.463300	CEP	0.000000	1061.977225	0.024908	0.000000	0.000000	7.715866	0.011750
CEP192	78	86	DLIAQDEEE			8.000000	1061.463300	CEP	0.500000	1065.300351	0.030640	3.323126	0.039487	7.729839	0.003594
CEP192	78	86	DLIAQDEEE			8.000000	1061.463300	CEP	2.000000	1065.411885	0.005323	3.434661	0.025471	7.693590	0.001625
CEP192	78	86	DLIAQDEEE			8.000000	1061.463300	CEP	10.000000	1065.310950	0.062245	3.333725	0.067043	7.723053	0.000549
CEP192	78	86	DLIAQDEEE			8.000000	1061.463300	CEP	30.000002	1065.283187	0.026591	3.305962	0.036434	7.675781	0.004188
CEP192	78	86	DLIAQDEEE			8.000000	1061.463300	CEP + AurA	0.000000	1061.938995	0.013318	0.000000	0.000000	7.690920	0.003170
CEP192	78	86	DLIAQDEEE			8.000000	1061.463300	CEP + AurA	0.500000	1063.375003	0.041016	1.436008	0.043124	7.728981	0.002607
CEP192	78	86	DLIAQDEEE			8.000000	1061.463300	CEP + AurA	2.000000	1064.185408	0.091703	2.246413	0.092665	7.691687	0.001028
CEP192	78	86	DLIAQDEEE			8.000000	1061.463300	CEP + AurA	10.000000	1064.972824	0.059127	3.033829	0.060609	7.711308	0.004504
CEP192	78	86	DLIAQDEEE			8.000000	1061.463300	CEP + AurA	30.000002	1065.169795	0.035149	3.230800	0.037587	7.659750	0.002290
CEP192	78	87	DLIAQDEEEF			9.000000	1208.531700	CEP	0.000000	1209.163407	0.028348	0.000000	0.000000	10.502342	0.012018
CEP192	78	87	DLIAQDEEEF			9.000000	1208.531700	CEP	0.500000	1213.314400	0.123096	4.150993	0.126318	10.500147	0.005382
CEP192	78	87	DLIAQDEEEF			9.000000	1208.531700	CEP	2.000000	1213.047280	0.173570	3.883873	0.175870	10.471913	0.011850
CEP192	78	87	DLIAQDEEEF			9.000000	1208.531700	CEP	10.000000	1213.321903	0.269302	4.158496	0.270790	10.480874	0.005180
CEP192	78	87	DLIAQDEEEF			9.000000	1208.531700	CEP	30.000002	1213.345501	0.301769	4.182094	0.303098	10.497836	0.003320
CEP192	78	87	DLIAQDEEEF			9.000000	1208.531700	CEP + AurA	0.000000	1208.993363	0.091619	0.000000	0.000000	10.461475	0.004916
CEP192	78	87	DLIAQDEEEF			9.000000	1208.531700	CEP + AurA	0.500000	1210.892490	0.027938	1.899126	0.095784	10.502622	0.010202
CEP192	78	87	DLIAQDEEEF			9.000000	1208.531700	CEP + AurA	2.000000	1211.911092	0.200338	2.917729	0.220293	10.444767	0.000667
CEP192	78	87	DLIAQDEEEF			9.000000	1208.531700	CEP + AurA	10.000000	1212.675416	0.063843	3.682053	0.111669	10.443013	0.007809
CEP192	78	87	DLIAQDEEEF			9.000000	1208.531700	CEP + AurA	30.000002	1213.059004	0.139320	4.065640	0.166745	10.489678	0.004727
CEP192	78	95	DLIAQDEEEFNKEHQFIQ			17.000000	2233.040800	CEP	0.000000	2234.406677	0.090905	0.000000	0.000000	10.129037	0.005329
CEP192	78	95	DLIAQDEEEFNKEHQFIQ			17.000000	2233.040800	CEP	0.500000	2245.311967	0.635986	10.905290	0.642450	10.040557	0.007658
CEP192	78	95	DLIAQDEEEFNKEHQFIQ			17.000000	2233.040800	CEP	2.000000	2245.709812	0.425947	11.303135	0.435540	10.116714	0.003916
CEP192	78	95	DLIAQDEEEFNKEHQFIQ			17.000000	2233.040800	CEP	10.000000	2245.801866	0.306824	11.395189	0.320007	10.042717	0.003084
CEP192	78	95	DLIAQDEEEFNKEHQFIQ			17.000000	2233.040800	CEP	30.000002	2245.576738	0.142211	11.170061	0.168783	10.191027	0.009545
CEP192	78	95	DLIAQDEEEFNKEHQFIQ			17.000000	2233.040800	CEP + AurA	0.000000	2234.285560	0.013937	0.000000	0.000000	10.127130	0.005625
CEP192	78	95	DLIAQDEEEFNKEHQFIQ			17.000000	2233.040800	CEP + AurA	0.500000	2242.065025	0.128211	7.779464	0.128966	10.025534	0.003907
CEP192	78	95	DLIAQDEEEFNKEHQFIQ			17.000000	2233.040800	CEP + AurA	2.000000	2243.845705	0.130443	9.560145	0.131186	10.077822	0.003850
CEP192	78	95	DLIAQDEEEFNKEHQFIQ			17.000000	2233.040800	CEP + AurA	10.000000	2245.065775	0.202561	10.780215	0.203040	10.038747	0.009544
CEP192	78	95	DLIAQDEEEFNKEHQFIQ			17.000000	2233.040800	CEP + AurA	30.000002	2245.513329	0.351912	11.227769	0.352188	10.163435	0.006545
CEP192	79	95	LIAQDEEEFNKEHQFIQ			16.000000	2118.013800	CEP	0.000000	2119.259961	0.113040	0.000000	0.000000	8.889328	0.012302
CEP192	79	95	LIAQDEEEFNKEHQFIQ			16.000000	2118.013800	CEP	0.500000	2127.560616	0.229872	8.300656	0.256163	8.808164	0.011853
CEP192	79	95	LIAQDEEEFNKEHQFIQ			16.000000	2118.013800	CEP	2.000000	2128.020879	0.037686	8.760918	0.119156	8.856490	0.003145
CEP192	79	95	LIAQDEEEFNKEHQFIQ			16.000000	2118.013800	CEP	10.000000	2128.165159	0.327918	8.905198	0.346854	8.835600	0.011055
CEP192	79	95	LIAQDEEEFNKEHQFIQ			16.000000	2118.013800	CEP	30.000002	2128.031190	0.141044	8.771229	0.180753	8.807095	0.004727
CEP192	79	95	LIAQDEEEFNKEHQFIQ			16.000000	2118.013800	CEP + AurA	0.000000	2119.186927	0.071595	0.000000	0.000000	8.856355	0.010548
CEP192	79	95	LIAQDEEEFNKEHQFIQ			16.000000	2118.013800	CEP + AurA	0.500000	2125.491478	0.123338	6.304551	0.142612	8.786628	0.007766
CEP192	79	95	LIAQDEEEFNKEHQFIQ			16.000000	2118.013800	CEP + AurA	2.000000	2126.757674	0.117917	7.570748	0.137950	8.836104	0.001195
CEP192	79	95	LIAQDEEEFNKEHQFIQ			16.000000	2118.013800	CEP + AurA	10.000000	2127.505631	0.044560	8.318705	0.084329	8.835875	0.009765
CEP192	79	95	LIAQDEEEFNKEHQFIQ			16.000000	2118.013800	CEP + AurA	30.000002	2127.596115	0.062815	8.409188	0.095245	8.747022	0.033990
CEP192	80	86	IAQDEEE			6.000000	833.352300	CEP	0.000000	833.691972	0.008474	0.000000	0.000000	4.565351	0.002331
CEP192	80	86	IAQDEEE			6.000000	833.352300	CEP	0.500000	836.253709	0.057127	2.561736	0.057752	4.578652	0.004988
CEP192	80	86	IAQDEEE			6.000000	833.352300	CEP	2.000000	836.273284	0.050543	2.581311	0.051248	4.561193	0.002851
CEP192	80	86	IAQDEEE			6.000000	833.352300	CEP	10.000000	836.186348	0.044323	2.494375	0.045125	4.569400	0.001852
CEP192	80	86	IAQDEEE			6.000000	833.352300	CEP	30.000002	836.195573	0.100049	2.503601	0.100407	4.581459	0.001180
CEP192	80	86	IAQDEEE			6.000000	833.352300	CEP + AurA	0.000000	833.690291	0.009918	0.000000	0.000000	4.567662	0.005367
CEP192	80	86	IAQDEEE			6.000000	833.352300	CEP + AurA	0.500000	835.058736	0.066016	1.368445	0.066756	4.587353	0.005410
CEP192	80	86	IAQDEEE			6.000000	833.352300	CEP + AurA	2.000000	835.679825	0.012519	1.989534	0.015972	4.561409	0.003442
CEP192	80	86	IAQDEEE			6.000000	833.352300	CEP + AurA	10.000000	836.109685	0.055048	2.419394	0.055934	4.564608	0.002641
CEP192	80	86	IAQDEEE			6.000000	833.352300	CEP + AurA	30.000002	836.205716	0.030657	2.515425	0.032222	4.579223	0.009853
CEP192	80	95	IAQDEEEFNKEHQFIQ			15.000000	2004.929800	CEP	0.000000	2005.994295	0.062867	0.000000	0.000000	8.123794	0.006259
CEP192	80	95	IAQDEEEFNKEHQFIQ			15.000000	2004.929800	CEP	0.500000	2012.026812	0.173574	6.032517	0.184608	8.076487	0.007393
CEP192	80	95	IAQDEEEFNKEHQFIQ			15.000000	2004.929800	CEP	2.000000	2012.482735	0.099266	6.488441	0.117499	8.113602	0.006485
CEP192	80	95	IAQDEEEFNKEHQFIQ			15.000000	2004.929800	CEP	10.000000	2011.937681	0.563549	5.943386	0.567045	8.086751	0.004193
CEP192	80	95	IAQDEEEFNKEHQFIQ			15.000000	2004.929800	CEP	30.000002	2012.374979	0.099908	6.380684	0.118042	8.195731	0.003400
CEP192	80	95	IAQDEEEFNKEHQFIQ			15.000000	2004.929800	CEP + AurA	0.000000	2006.035174	0.045616	0.000000	0.000000	8.108716	0.006631
CEP192	80	95	IAQDEEEFNKEHQFIQ			15.000000	2004.929800	CEP + AurA	0.500000	2010.868790	0.069591	4.833616	0.083209	8.068674	0.014866
CEP192	80	95	IAQDEEEFNKEHQFIQ			15.000000	2004.929800	CEP + AurA	2.000000	2011.680779	0.092038	5.645606	0.102722	8.082483	0.005406
CEP192	80	95	IAQDEEEFNKEHQFIQ			15.000000	2004.929800	CEP + AurA	10.000000	2012.189901	0.088847	6.154727	0.099873	8.060860	0.010769
CEP192	80	95	IAQDEEEFNKEHQFIQ			15.000000	2004.929800	CEP + AurA	30.000002	2012.131424	0.456592	6.096251	0.458865	8.183905	0.009807
CEP192	83	95	DEEEFNKEHQFIQ			12.000000	1692.750000	CEP	0.000000	1693.718189	0.076545	0.000000	0.000000	8.014261	0.004827
CEP192	83	95	DEEEFNKEHQFIQ			12.000000	1692.750000	CEP	0.500000	1697.923199	0.054830	4.205010	0.094156	7.951554	0.007912
CEP192	83	95	DEEEFNKEHQFIQ			12.000000	1692.750000	CEP	2.000000	1698.121027	0.100181	4.402838	0.126076	8.026970	0.004527
CEP192	83	95	DEEEFNKEHQFIQ			12.000000	1692.750000	CEP	10.000000	1698.289213	0.271459	4.571024	0.282044	7.967819	0.002907
CEP192	83	95	DEEEFNKEHQFIQ			12.000000	1692.750000	CEP	30.000002	1698.127292	0.141742	4.409103	0.161090	8.034955	0.004847
CEP192	83	95	DEEEFNKEHQFIQ			12.000000	1692.750000	CEP + AurA	0.000000	1693.747024	0.108170	0.000000	0.000000	8.019876	0.004088
CEP192	83	95	DEEEFNKEHQFIQ			12.000000	1692.750000	CEP + AurA	0.500000	1697.415113	0.056396	3.668089	0.121988	7.939133	0.001424
CEP192	83	95	DEEEFNKEHQFIQ			12.000000	1692.750000	CEP + AurA	2.000000	1697.963098	0.086514	4.216074	0.138511	7.987515	0.000259
CEP192	83	95	DEEEFNKEHQFIQ			12.000000	1692.750000	CEP + AurA	10.000000	1698.147906	0.124469	4.400882	0.164904	7.966043	0.014305
CEP192	83	95	DEEEFNKEHQFIQ			12.000000	1692.750000	CEP + AurA	30.000002	1697.999358	0.088387	4.252334	0.139689	8.008524	0.008479
CEP192	87	95	FNKEHQFIQ			8.000000	1190.595300	CEP	0.000000	1191.354684	0.050476	0.000000	0.000000	6.968656	0.006890
CEP192	87	95	FNKEHQFIQ			8.000000	1190.595300	CEP	0.500000	1193.683992	0.062610	2.329308	0.080423	6.906180	0.004707
CEP192	87	95	FNKEHQFIQ			8.000000	1190.595300	CEP	2.000000	1193.924030	0.005324	2.569346	0.050756	6.961875	0.005889
CEP192	87	95	FNKEHQFIQ			8.000000	1190.595300	CEP	10.000000	1193.890241	0.061750	2.535557	0.079755	6.928940	0.001678
CEP192	87	95	FNKEHQFIQ			8.000000	1190.595300	CEP	30.000002	1193.916508	0.080063	2.561824	0.094647	6.944604	0.003994
CEP192	87	95	FNKEHQFIQ			8.000000	1190.595300	CEP + AurA	0.000000	1191.199237	0.008325	0.000000	0.000000	6.947510	0.009405
CEP192	87	95	FNKEHQFIQ			8.000000	1190.595300	CEP + AurA	0.500000	1193.639542	0.011525	2.440306	0.014218	6.900828	0.001785
CEP192	87	95	FNKEHQFIQ			8.000000	1190.595300	CEP + AurA	2.000000	1193.901567	0.057513	2.702331	0.058112	6.942892	0.000155
CEP192	87	95	FNKEHQFIQ			8.000000	1190.595300	CEP + AurA	10.000000	1193.849023	0.058491	2.649786	0.059080	6.928472	0.015113
CEP192	87	95	FNKEHQFIQ			8.000000	1190.595300	CEP + AurA	30.000002	1193.845287	0.052009	2.646051	0.052671	6.920661	0.017389
CEP192	88	95	NKEHQFIQ			7.000000	1043.526900	CEP	0.000000	1044.102075	0.044757	0.000000	0.000000	6.211589	0.004298
CEP192	88	95	NKEHQFIQ			7.000000	1043.526900	CEP	0.500000	1046.153503	0.164154	2.051427	0.170146	6.196184	0.002561
CEP192	88	95	NKEHQFIQ			7.000000	1043.526900	CEP	2.000000	1046.491733	0.072361	2.389658	0.085084	6.217445	0.001425
CEP192	88	95	NKEHQFIQ			7.000000	1043.526900	CEP	10.000000	1046.411618	0.013568	2.309543	0.046768	6.200255	0.002234
CEP192	88	95	NKEHQFIQ			7.000000	1043.526900	CEP	30.000002	1046.412260	0.030906	2.310185	0.054391	6.257194	0.002079
CEP192	88	95	NKEHQFIQ			7.000000	1043.526900	CEP + AurA	0.000000	1044.145461	0.027621	0.000000	0.000000	6.210940	0.005413
CEP192	88	95	NKEHQFIQ			7.000000	1043.526900	CEP + AurA	0.500000	1046.505584	0.019198	2.360123	0.033638	6.184294	0.011286
CEP192	88	95	NKEHQFIQ			7.000000	1043.526900	CEP + AurA	2.000000	1046.610676	0.064504	2.465215	0.070169	6.192271	0.003149
CEP192	88	95	NKEHQFIQ			7.000000	1043.526900	CEP + AurA	10.000000	1046.633900	0.041365	2.488439	0.049739	6.185139	0.010413
CEP192	88	95	NKEHQFIQ			7.000000	1043.526900	CEP + AurA	30.000002	1046.608548	0.053679	2.463087	0.060369	6.243886	0.000567
