# Supplementary material for: CEP192 localises mitotic Aurora-A activity by priming its interaction with TPX2
Source: EMBO J. 2024 Sep 26;43(22):5381–420. doi: 10.1038/s44318-024-00240-z (PMC11574021; doi:10.1038/s44318-024-00240-z)
Supplement: Supplementary file 10 — EV and Appendix Figure Source Data [file 44318_2024_240_MOESM10_ESM.zip › Expanded View/EV2/EV2D/Source_Data_Fig_EV2D_HDX_MS_AurA_cluster.csv]

Protein	Start	End	Sequence	Modification	Fragment	MaxUptake	MHP	State	Exposure	File	z	RT	Inten	Center
AurA	1	13	GAMESKKRQWALE			12.000000	1533.784200	AurA	0.000000	fbsjrau_221012_jennifer-miles_prelim_18	2	7.314654	718891.000000	767.813263
AurA	1	13	GAMESKKRQWALE			12.000000	1533.784200	AurA	0.000000	fbsjrau_221012_jennifer-miles_prelim_18	3	7.290864	4743813.000000	512.218465
AurA	1	13	GAMESKKRQWALE			12.000000	1533.784200	AurA	0.000000	fbsjrau_221012_jennifer-miles_prelim_54	2	7.306133	738176.000000	767.830237
AurA	1	13	GAMESKKRQWALE			12.000000	1533.784200	AurA	0.000000	fbsjrau_221012_jennifer-miles_prelim_54	3	7.318988	4006269.000000	512.231684
AurA	1	13	GAMESKKRQWALE			12.000000	1533.784200	AurA	0.000000	fbsjrau_221012_jennifer-miles_prelim_58	2	7.318746	640883.000000	767.800689
AurA	1	13	GAMESKKRQWALE			12.000000	1533.784200	AurA	0.000000	fbsjrau_221012_jennifer-miles_prelim_58	3	7.336480	3588742.000000	512.215481
AurA	1	13	GAMESKKRQWALE			12.000000	1533.784200	AurA	0.500000	fbsjrau_221012_jennifer-miles_prelim_28	2	7.357140	774903.000000	769.567397
AurA	1	13	GAMESKKRQWALE			12.000000	1533.784200	AurA	0.500000	fbsjrau_221012_jennifer-miles_prelim_28	3	7.356051	5989609.000000	513.385907
AurA	1	13	GAMESKKRQWALE			12.000000	1533.784200	AurA	0.500000	fbsjrau_221012_jennifer-miles_prelim_70	2	7.349829	629073.000000	769.573751
AurA	1	13	GAMESKKRQWALE			12.000000	1533.784200	AurA	0.500000	fbsjrau_221012_jennifer-miles_prelim_70	3	7.348943	3308877.000000	513.423786
AurA	1	13	GAMESKKRQWALE			12.000000	1533.784200	AurA	0.500000	fbsjrau_221012_jennifer-miles_prelim_72	2	7.378931	604205.000000	769.549549
AurA	1	13	GAMESKKRQWALE			12.000000	1533.784200	AurA	0.500000	fbsjrau_221012_jennifer-miles_prelim_72	3	7.378680	1946847.000000	513.265151
AurA	1	13	GAMESKKRQWALE			12.000000	1533.784200	AurA	2.000000	fbsjrau_221012_jennifer-miles_prelim_32	2	7.317144	620920.000000	769.500001
AurA	1	13	GAMESKKRQWALE			12.000000	1533.784200	AurA	2.000000	fbsjrau_221012_jennifer-miles_prelim_32	3	7.312723	3414102.000000	513.593123
AurA	1	13	GAMESKKRQWALE			12.000000	1533.784200	AurA	2.000000	fbsjrau_221012_jennifer-miles_prelim_38	2	7.313496	374012.000000	769.581345
AurA	1	13	GAMESKKRQWALE			12.000000	1533.784200	AurA	2.000000	fbsjrau_221012_jennifer-miles_prelim_38	3	7.324327	2121982.000000	513.491666
AurA	1	13	GAMESKKRQWALE			12.000000	1533.784200	AurA	2.000000	fbsjrau_221012_jennifer-miles_prelim_62	2	7.309227	808777.000000	769.820778
AurA	1	13	GAMESKKRQWALE			12.000000	1533.784200	AurA	2.000000	fbsjrau_221012_jennifer-miles_prelim_62	3	7.323020	4883270.000000	513.559938
AurA	1	13	GAMESKKRQWALE			12.000000	1533.784200	AurA	10.000000	fbsjrau_221012_jennifer-miles_prelim_22	2	7.360760	368565.000000	769.985889
AurA	1	13	GAMESKKRQWALE			12.000000	1533.784200	AurA	10.000000	fbsjrau_221012_jennifer-miles_prelim_22	3	7.357059	2920371.000000	513.644895
AurA	1	13	GAMESKKRQWALE			12.000000	1533.784200	AurA	10.000000	fbsjrau_221012_jennifer-miles_prelim_30	2	7.331998	314905.000000	769.810118
AurA	1	13	GAMESKKRQWALE			12.000000	1533.784200	AurA	10.000000	fbsjrau_221012_jennifer-miles_prelim_30	3	7.336236	2896787.000000	513.603929
AurA	1	13	GAMESKKRQWALE			12.000000	1533.784200	AurA	10.000000	fbsjrau_221012_jennifer-miles_prelim_34	2	7.337980	354276.000000	769.871323
AurA	1	13	GAMESKKRQWALE			12.000000	1533.784200	AurA	10.000000	fbsjrau_221012_jennifer-miles_prelim_34	3	7.330446	2544185.000000	513.719815
AurA	1	13	GAMESKKRQWALE			12.000000	1533.784200	AurA	30.000002	fbsjrau_221012_jennifer-miles_prelim_24	2	7.357635	491220.000000	769.923281
AurA	1	13	GAMESKKRQWALE			12.000000	1533.784200	AurA	30.000002	fbsjrau_221012_jennifer-miles_prelim_24	3	7.352561	3946181.000000	513.645852
AurA	1	13	GAMESKKRQWALE			12.000000	1533.784200	AurA	30.000002	fbsjrau_221012_jennifer-miles_prelim_68	2	7.356389	516944.000000	770.151417
AurA	1	13	GAMESKKRQWALE			12.000000	1533.784200	AurA	30.000002	fbsjrau_221012_jennifer-miles_prelim_68	3	7.361861	2858568.000000	513.779359
AurA	1	13	GAMESKKRQWALE			12.000000	1533.784200	AurA	30.000002	fbsjrau_221012_jennifer-miles_prelim_74	2	7.367446	230548.000000	770.259020
AurA	1	13	GAMESKKRQWALE			12.000000	1533.784200	AurA	30.000002	fbsjrau_221012_jennifer-miles_prelim_74	3	7.373228	2521782.000000	513.727917
AurA	1	13	GAMESKKRQWALE			12.000000	1533.784200	AurA + CEP	0.000000	fbsjrau_221014_jennifer-miles_both_13	2	7.289607	700014.000000	767.791487
AurA	1	13	GAMESKKRQWALE			12.000000	1533.784200	AurA + CEP	0.000000	fbsjrau_221014_jennifer-miles_both_13	3	7.286508	2512761.000000	512.244210
AurA	1	13	GAMESKKRQWALE			12.000000	1533.784200	AurA + CEP	0.000000	fbsjrau_221014_jennifer-miles_both_15	2	7.299162	914394.000000	767.806648
AurA	1	13	GAMESKKRQWALE			12.000000	1533.784200	AurA + CEP	0.000000	fbsjrau_221014_jennifer-miles_both_15	3	7.305780	4828335.000000	512.200986
AurA	1	13	GAMESKKRQWALE			12.000000	1533.784200	AurA + CEP	0.000000	fbsjrau_221014_jennifer-miles_both_29	2	7.295962	732320.000000	767.816325
AurA	1	13	GAMESKKRQWALE			12.000000	1533.784200	AurA + CEP	0.000000	fbsjrau_221014_jennifer-miles_both_29	3	7.274607	2590825.000000	512.272719
AurA	1	13	GAMESKKRQWALE			12.000000	1533.784200	AurA + CEP	0.500000	fbsjrau_221014_jennifer-miles_both_11	2	7.349562	588218.000000	769.264904
AurA	1	13	GAMESKKRQWALE			12.000000	1533.784200	AurA + CEP	0.500000	fbsjrau_221014_jennifer-miles_both_11	3	7.340500	3210686.000000	513.279515
AurA	1	13	GAMESKKRQWALE			12.000000	1533.784200	AurA + CEP	0.500000	fbsjrau_221014_jennifer-miles_both_19	2	7.367606	694278.000000	769.325600
AurA	1	13	GAMESKKRQWALE			12.000000	1533.784200	AurA + CEP	0.500000	fbsjrau_221014_jennifer-miles_both_19	3	7.374812	2492467.000000	513.184526
AurA	1	13	GAMESKKRQWALE			12.000000	1533.784200	AurA + CEP	2.000000	fbsjrau_221014_jennifer-miles_both_07	2	7.292212	544626.000000	769.401417
AurA	1	13	GAMESKKRQWALE			12.000000	1533.784200	AurA + CEP	2.000000	fbsjrau_221014_jennifer-miles_both_07	3	7.300361	3389412.000000	513.311262
AurA	1	13	GAMESKKRQWALE			12.000000	1533.784200	AurA + CEP	2.000000	fbsjrau_221014_jennifer-miles_both_25	2	7.293647	903397.000000	769.469804
AurA	1	13	GAMESKKRQWALE			12.000000	1533.784200	AurA + CEP	2.000000	fbsjrau_221014_jennifer-miles_both_25	3	7.297749	3255666.000000	513.367446
AurA	1	13	GAMESKKRQWALE			12.000000	1533.784200	AurA + CEP	2.000000	fbsjrau_221014_jennifer-miles_both_27	2	7.296692	688050.000000	769.493079
AurA	1	13	GAMESKKRQWALE			12.000000	1533.784200	AurA + CEP	2.000000	fbsjrau_221014_jennifer-miles_both_27	3	7.288507	3844385.000000	513.404212
AurA	1	13	GAMESKKRQWALE			12.000000	1533.784200	AurA + CEP	10.000000	fbsjrau_221014_jennifer-miles_both_05	2	7.299336	355414.000000	769.740063
AurA	1	13	GAMESKKRQWALE			12.000000	1533.784200	AurA + CEP	10.000000	fbsjrau_221014_jennifer-miles_both_05	3	7.307348	2701250.000000	513.549340
AurA	1	13	GAMESKKRQWALE			12.000000	1533.784200	AurA + CEP	10.000000	fbsjrau_221014_jennifer-miles_both_09	2	7.315578	261878.000000	769.805618
AurA	1	13	GAMESKKRQWALE			12.000000	1533.784200	AurA + CEP	10.000000	fbsjrau_221014_jennifer-miles_both_09	3	7.313261	2143023.000000	513.510241
AurA	1	13	GAMESKKRQWALE			12.000000	1533.784200	AurA + CEP	10.000000	fbsjrau_221014_jennifer-miles_both_21	2	7.316931	439232.000000	769.793368
AurA	1	13	GAMESKKRQWALE			12.000000	1533.784200	AurA + CEP	10.000000	fbsjrau_221014_jennifer-miles_both_21	3	7.305388	2578515.000000	513.548897
AurA	1	13	GAMESKKRQWALE			12.000000	1533.784200	AurA + CEP	30.000002	fbsjrau_221014_jennifer-miles_both_03	2	7.360278	476294.000000	770.026887
AurA	1	13	GAMESKKRQWALE			12.000000	1533.784200	AurA + CEP	30.000002	fbsjrau_221014_jennifer-miles_both_03	3	7.368157	2819050.000000	513.679047
AurA	1	13	GAMESKKRQWALE			12.000000	1533.784200	AurA + CEP	30.000002	fbsjrau_221014_jennifer-miles_both_23	2	7.342172	569604.000000	769.925512
AurA	1	13	GAMESKKRQWALE			12.000000	1533.784200	AurA + CEP	30.000002	fbsjrau_221014_jennifer-miles_both_23	3	7.335523	3378497.000000	513.589835
AurA	1	13	GAMESKKRQWALE			12.000000	1533.784200	AurA + CEP	30.000002	fbsjrau_221014_jennifer-miles_both_31	2	7.338140	686099.000000	769.983281
AurA	1	13	GAMESKKRQWALE			12.000000	1533.784200	AurA + CEP	30.000002	fbsjrau_221014_jennifer-miles_both_31	3	7.343242	3528063.000000	513.661406
AurA	1	14	GAMESKKRQWALED			13.000000	1648.811200	AurA	0.000000	fbsjrau_221012_jennifer-miles_prelim_18	2	7.307787	6864265.000000	825.427402
AurA	1	14	GAMESKKRQWALED			13.000000	1648.811200	AurA	0.000000	fbsjrau_221012_jennifer-miles_prelim_18	3	7.322836	46258375.000000	550.786997
AurA	1	14	GAMESKKRQWALED			13.000000	1648.811200	AurA	0.000000	fbsjrau_221012_jennifer-miles_prelim_18	4	7.303771	1956240.000000	413.209720
AurA	1	14	GAMESKKRQWALED			13.000000	1648.811200	AurA	0.000000	fbsjrau_221012_jennifer-miles_prelim_54	2	7.291414	6392686.000000	825.408507
AurA	1	14	GAMESKKRQWALED			13.000000	1648.811200	AurA	0.000000	fbsjrau_221012_jennifer-miles_prelim_54	3	7.301450	31859139.000000	550.722546
AurA	1	14	GAMESKKRQWALED			13.000000	1648.811200	AurA	0.000000	fbsjrau_221012_jennifer-miles_prelim_54	4	7.317808	1480114.000000	413.186078
AurA	1	14	GAMESKKRQWALED			13.000000	1648.811200	AurA	0.000000	fbsjrau_221012_jennifer-miles_prelim_58	2	7.312554	5922387.000000	825.430872
AurA	1	14	GAMESKKRQWALED			13.000000	1648.811200	AurA	0.000000	fbsjrau_221012_jennifer-miles_prelim_58	3	7.332413	37663452.000000	550.750092
AurA	1	14	GAMESKKRQWALED			13.000000	1648.811200	AurA	0.000000	fbsjrau_221012_jennifer-miles_prelim_58	4	7.322624	1655230.000000	413.204118
AurA	1	14	GAMESKKRQWALED			13.000000	1648.811200	AurA	0.500000	fbsjrau_221012_jennifer-miles_prelim_28	2	7.350346	8246007.000000	827.139515
AurA	1	14	GAMESKKRQWALED			13.000000	1648.811200	AurA	0.500000	fbsjrau_221012_jennifer-miles_prelim_28	3	7.342118	71366754.000000	551.759585
AurA	1	14	GAMESKKRQWALED			13.000000	1648.811200	AurA	0.500000	fbsjrau_221012_jennifer-miles_prelim_28	4	7.353930	2085670.000000	414.104964
AurA	1	14	GAMESKKRQWALED			13.000000	1648.811200	AurA	0.500000	fbsjrau_221012_jennifer-miles_prelim_70	2	7.348212	5266905.000000	827.212147
AurA	1	14	GAMESKKRQWALED			13.000000	1648.811200	AurA	0.500000	fbsjrau_221012_jennifer-miles_prelim_70	3	7.344863	62612272.000000	551.778814
AurA	1	14	GAMESKKRQWALED			13.000000	1648.811200	AurA	0.500000	fbsjrau_221012_jennifer-miles_prelim_70	4	7.351093	1721605.000000	414.089565
AurA	1	14	GAMESKKRQWALED			13.000000	1648.811200	AurA	0.500000	fbsjrau_221012_jennifer-miles_prelim_72	2	7.378916	5078615.000000	827.206166
AurA	1	14	GAMESKKRQWALED			13.000000	1648.811200	AurA	0.500000	fbsjrau_221012_jennifer-miles_prelim_72	3	7.368992	57652557.000000	551.777822
AurA	1	14	GAMESKKRQWALED			13.000000	1648.811200	AurA	0.500000	fbsjrau_221012_jennifer-miles_prelim_72	4	7.378801	1397760.000000	414.099778
AurA	1	14	GAMESKKRQWALED			13.000000	1648.811200	AurA	2.000000	fbsjrau_221012_jennifer-miles_prelim_32	2	7.312502	5602503.000000	827.291571
AurA	1	14	GAMESKKRQWALED			13.000000	1648.811200	AurA	2.000000	fbsjrau_221012_jennifer-miles_prelim_32	3	7.310443	55307544.000000	551.863123
AurA	1	14	GAMESKKRQWALED			13.000000	1648.811200	AurA	2.000000	fbsjrau_221012_jennifer-miles_prelim_32	4	7.312311	1491114.000000	414.216941
AurA	1	14	GAMESKKRQWALED			13.000000	1648.811200	AurA	2.000000	fbsjrau_221012_jennifer-miles_prelim_38	2	7.308253	4748933.000000	827.314098
AurA	1	14	GAMESKKRQWALED			13.000000	1648.811200	AurA	2.000000	fbsjrau_221012_jennifer-miles_prelim_38	3	7.319076	48484954.000000	551.845540
AurA	1	14	GAMESKKRQWALED			13.000000	1648.811200	AurA	2.000000	fbsjrau_221012_jennifer-miles_prelim_38	4	7.317557	1253480.000000	414.231014
AurA	1	14	GAMESKKRQWALED			13.000000	1648.811200	AurA	2.000000	fbsjrau_221012_jennifer-miles_prelim_62	2	7.304021	8410914.000000	827.457473
AurA	1	14	GAMESKKRQWALED			13.000000	1648.811200	AurA	2.000000	fbsjrau_221012_jennifer-miles_prelim_62	3	7.301845	71007742.000000	551.963724
AurA	1	14	GAMESKKRQWALED			13.000000	1648.811200	AurA	2.000000	fbsjrau_221012_jennifer-miles_prelim_62	4	7.315668	1650796.000000	414.207070
AurA	1	14	GAMESKKRQWALED			13.000000	1648.811200	AurA	10.000000	fbsjrau_221012_jennifer-miles_prelim_22	2	7.357116	3899852.000000	827.754390
AurA	1	14	GAMESKKRQWALED			13.000000	1648.811200	AurA	10.000000	fbsjrau_221012_jennifer-miles_prelim_22	3	7.352767	57962520.000000	552.051005
AurA	1	14	GAMESKKRQWALED			13.000000	1648.811200	AurA	10.000000	fbsjrau_221012_jennifer-miles_prelim_22	4	7.354001	799627.000000	414.770436
AurA	1	14	GAMESKKRQWALED			13.000000	1648.811200	AurA	10.000000	fbsjrau_221012_jennifer-miles_prelim_30	2	7.330017	3749739.000000	827.614837
AurA	1	14	GAMESKKRQWALED			13.000000	1648.811200	AurA	10.000000	fbsjrau_221012_jennifer-miles_prelim_30	3	7.320123	51910574.000000	551.999508
AurA	1	14	GAMESKKRQWALED			13.000000	1648.811200	AurA	10.000000	fbsjrau_221012_jennifer-miles_prelim_30	4	7.336716	1371402.000000	414.371769
AurA	1	14	GAMESKKRQWALED			13.000000	1648.811200	AurA	10.000000	fbsjrau_221012_jennifer-miles_prelim_34	2	7.337670	4100121.000000	827.609124
AurA	1	14	GAMESKKRQWALED			13.000000	1648.811200	AurA	10.000000	fbsjrau_221012_jennifer-miles_prelim_34	3	7.337958	49240382.000000	552.069411
AurA	1	14	GAMESKKRQWALED			13.000000	1648.811200	AurA	10.000000	fbsjrau_221012_jennifer-miles_prelim_34	4	7.330410	1208532.000000	414.372793
AurA	1	14	GAMESKKRQWALED			13.000000	1648.811200	AurA	30.000002	fbsjrau_221012_jennifer-miles_prelim_24	2	7.345680	5135076.000000	827.745147
AurA	1	14	GAMESKKRQWALED			13.000000	1648.811200	AurA	30.000002	fbsjrau_221012_jennifer-miles_prelim_24	3	7.352571	76037053.000000	552.080868
AurA	1	14	GAMESKKRQWALED			13.000000	1648.811200	AurA	30.000002	fbsjrau_221012_jennifer-miles_prelim_24	4	7.352265	1908436.000000	414.376610
AurA	1	14	GAMESKKRQWALED			13.000000	1648.811200	AurA	30.000002	fbsjrau_221012_jennifer-miles_prelim_68	2	7.347219	4900356.000000	827.859914
AurA	1	14	GAMESKKRQWALED			13.000000	1648.811200	AurA	30.000002	fbsjrau_221012_jennifer-miles_prelim_68	3	7.365113	49280216.000000	552.187097
AurA	1	14	GAMESKKRQWALED			13.000000	1648.811200	AurA	30.000002	fbsjrau_221012_jennifer-miles_prelim_68	4	7.350215	1600128.000000	414.366918
AurA	1	14	GAMESKKRQWALED			13.000000	1648.811200	AurA	30.000002	fbsjrau_221012_jennifer-miles_prelim_74	2	7.361531	3378039.000000	827.816169
AurA	1	14	GAMESKKRQWALED			13.000000	1648.811200	AurA	30.000002	fbsjrau_221012_jennifer-miles_prelim_74	3	7.378207	33830602.000000	552.149751
AurA	1	14	GAMESKKRQWALED			13.000000	1648.811200	AurA	30.000002	fbsjrau_221012_jennifer-miles_prelim_74	4	7.372843	976981.000000	414.345926
AurA	1	14	GAMESKKRQWALED			13.000000	1648.811200	AurA + CEP	0.000000	fbsjrau_221014_jennifer-miles_both_13	2	7.276754	6279838.000000	825.398558
AurA	1	14	GAMESKKRQWALED			13.000000	1648.811200	AurA + CEP	0.000000	fbsjrau_221014_jennifer-miles_both_13	3	7.285939	33741172.000000	550.681595
AurA	1	14	GAMESKKRQWALED			13.000000	1648.811200	AurA + CEP	0.000000	fbsjrau_221014_jennifer-miles_both_13	4	7.299170	1095500.000000	413.162529
AurA	1	14	GAMESKKRQWALED			13.000000	1648.811200	AurA + CEP	0.000000	fbsjrau_221014_jennifer-miles_both_15	2	7.287640	8204344.000000	825.396882
AurA	1	14	GAMESKKRQWALED			13.000000	1648.811200	AurA + CEP	0.000000	fbsjrau_221014_jennifer-miles_both_15	3	7.299855	36958938.000000	550.712837
AurA	1	14	GAMESKKRQWALED			13.000000	1648.811200	AurA + CEP	0.000000	fbsjrau_221014_jennifer-miles_both_15	4	7.290740	852434.000000	413.330106
AurA	1	14	GAMESKKRQWALED			13.000000	1648.811200	AurA + CEP	0.000000	fbsjrau_221014_jennifer-miles_both_29	2	7.275909	7727533.000000	825.379094
AurA	1	14	GAMESKKRQWALED			13.000000	1648.811200	AurA + CEP	0.000000	fbsjrau_221014_jennifer-miles_both_29	3	7.302343	33860949.000000	550.706479
AurA	1	14	GAMESKKRQWALED			13.000000	1648.811200	AurA + CEP	0.000000	fbsjrau_221014_jennifer-miles_both_29	4	7.300665	768429.000000	413.342960
AurA	1	14	GAMESKKRQWALED			13.000000	1648.811200	AurA + CEP	0.500000	fbsjrau_221014_jennifer-miles_both_11	2	7.343558	5894309.000000	826.877694
AurA	1	14	GAMESKKRQWALED			13.000000	1648.811200	AurA + CEP	0.500000	fbsjrau_221014_jennifer-miles_both_11	3	7.327646	55765555.000000	551.625619
AurA	1	14	GAMESKKRQWALED			13.000000	1648.811200	AurA + CEP	0.500000	fbsjrau_221014_jennifer-miles_both_11	4	7.347312	1521477.000000	413.952660
AurA	1	14	GAMESKKRQWALED			13.000000	1648.811200	AurA + CEP	0.500000	fbsjrau_221014_jennifer-miles_both_17	2	7.333691	8805485.000000	826.862691
AurA	1	14	GAMESKKRQWALED			13.000000	1648.811200	AurA + CEP	0.500000	fbsjrau_221014_jennifer-miles_both_17	3	7.325610	57159998.000000	551.617280
AurA	1	14	GAMESKKRQWALED			13.000000	1648.811200	AurA + CEP	0.500000	fbsjrau_221014_jennifer-miles_both_17	4	7.340505	1283826.000000	413.930487
AurA	1	14	GAMESKKRQWALED			13.000000	1648.811200	AurA + CEP	0.500000	fbsjrau_221014_jennifer-miles_both_19	2	7.365259	6649149.000000	826.940083
AurA	1	14	GAMESKKRQWALED			13.000000	1648.811200	AurA + CEP	0.500000	fbsjrau_221014_jennifer-miles_both_19	3	7.379455	50872566.000000	551.645153
AurA	1	14	GAMESKKRQWALED			13.000000	1648.811200	AurA + CEP	0.500000	fbsjrau_221014_jennifer-miles_both_19	4	7.386859	1270715.000000	413.974427
AurA	1	14	GAMESKKRQWALED			13.000000	1648.811200	AurA + CEP	2.000000	fbsjrau_221014_jennifer-miles_both_07	2	7.286654	6337664.000000	827.063567
AurA	1	14	GAMESKKRQWALED			13.000000	1648.811200	AurA + CEP	2.000000	fbsjrau_221014_jennifer-miles_both_07	3	7.288740	65601654.000000	551.698216
AurA	1	14	GAMESKKRQWALED			13.000000	1648.811200	AurA + CEP	2.000000	fbsjrau_221014_jennifer-miles_both_07	4	7.301625	1675226.000000	414.011777
AurA	1	14	GAMESKKRQWALED			13.000000	1648.811200	AurA + CEP	2.000000	fbsjrau_221014_jennifer-miles_both_25	2	7.287411	8202812.000000	827.096830
AurA	1	14	GAMESKKRQWALED			13.000000	1648.811200	AurA + CEP	2.000000	fbsjrau_221014_jennifer-miles_both_25	3	7.279685	48521476.000000	551.757767
AurA	1	14	GAMESKKRQWALED			13.000000	1648.811200	AurA + CEP	2.000000	fbsjrau_221014_jennifer-miles_both_25	4	7.294491	986318.000000	414.035960
AurA	1	14	GAMESKKRQWALED			13.000000	1648.811200	AurA + CEP	2.000000	fbsjrau_221014_jennifer-miles_both_27	2	7.285076	6065160.000000	827.125165
AurA	1	14	GAMESKKRQWALED			13.000000	1648.811200	AurA + CEP	2.000000	fbsjrau_221014_jennifer-miles_both_27	3	7.297041	46564558.000000	551.722603
AurA	1	14	GAMESKKRQWALED			13.000000	1648.811200	AurA + CEP	2.000000	fbsjrau_221014_jennifer-miles_both_27	4	7.295745	912834.000000	414.032669
AurA	1	14	GAMESKKRQWALED			13.000000	1648.811200	AurA + CEP	10.000000	fbsjrau_221014_jennifer-miles_both_05	2	7.300640	3887956.000000	827.438365
AurA	1	14	GAMESKKRQWALED			13.000000	1648.811200	AurA + CEP	10.000000	fbsjrau_221014_jennifer-miles_both_05	3	7.289937	46473921.000000	551.944485
AurA	1	14	GAMESKKRQWALED			13.000000	1648.811200	AurA + CEP	10.000000	fbsjrau_221014_jennifer-miles_both_05	4	7.296661	1294209.000000	414.182377
AurA	1	14	GAMESKKRQWALED			13.000000	1648.811200	AurA + CEP	10.000000	fbsjrau_221014_jennifer-miles_both_09	2	7.311005	3565697.000000	827.466522
AurA	1	14	GAMESKKRQWALED			13.000000	1648.811200	AurA + CEP	10.000000	fbsjrau_221014_jennifer-miles_both_09	3	7.297868	45190513.000000	551.923422
AurA	1	14	GAMESKKRQWALED			13.000000	1648.811200	AurA + CEP	10.000000	fbsjrau_221014_jennifer-miles_both_09	4	7.311426	1098235.000000	414.156182
AurA	1	14	GAMESKKRQWALED			13.000000	1648.811200	AurA + CEP	10.000000	fbsjrau_221014_jennifer-miles_both_21	2	7.310484	4509594.000000	827.466586
AurA	1	14	GAMESKKRQWALED			13.000000	1648.811200	AurA + CEP	10.000000	fbsjrau_221014_jennifer-miles_both_21	3	7.328003	44732169.000000	551.973894
AurA	1	14	GAMESKKRQWALED			13.000000	1648.811200	AurA + CEP	10.000000	fbsjrau_221014_jennifer-miles_both_21	4	7.315745	891319.000000	414.185585
AurA	1	14	GAMESKKRQWALED			13.000000	1648.811200	AurA + CEP	30.000002	fbsjrau_221014_jennifer-miles_both_03	2	7.357075	4622720.000000	827.709120
AurA	1	14	GAMESKKRQWALED			13.000000	1648.811200	AurA + CEP	30.000002	fbsjrau_221014_jennifer-miles_both_03	3	7.362720	49536923.000000	552.090774
AurA	1	14	GAMESKKRQWALED			13.000000	1648.811200	AurA + CEP	30.000002	fbsjrau_221014_jennifer-miles_both_03	4	7.362164	1472380.000000	414.318930
AurA	1	14	GAMESKKRQWALED			13.000000	1648.811200	AurA + CEP	30.000002	fbsjrau_221014_jennifer-miles_both_23	2	7.327350	6138958.000000	827.581528
AurA	1	14	GAMESKKRQWALED			13.000000	1648.811200	AurA + CEP	30.000002	fbsjrau_221014_jennifer-miles_both_23	3	7.313630	46207607.000000	552.061924
AurA	1	14	GAMESKKRQWALED			13.000000	1648.811200	AurA + CEP	30.000002	fbsjrau_221014_jennifer-miles_both_23	4	7.342348	1073217.000000	414.293934
AurA	1	14	GAMESKKRQWALED			13.000000	1648.811200	AurA + CEP	30.000002	fbsjrau_221014_jennifer-miles_both_31	2	7.327694	6853634.000000	827.683756
AurA	1	14	GAMESKKRQWALED			13.000000	1648.811200	AurA + CEP	30.000002	fbsjrau_221014_jennifer-miles_both_31	3	7.326941	37883706.000000	552.063355
AurA	1	14	GAMESKKRQWALED			13.000000	1648.811200	AurA + CEP	30.000002	fbsjrau_221014_jennifer-miles_both_31	4	7.335124	1062777.000000	414.319792
AurA	15	30	FEIGRPLGKGKFGNVY			14.000000	1781.969700	AurA	0.000000	fbsjrau_221012_jennifer-miles_prelim_18	2	8.977922	1827094.000000	892.061718
AurA	15	30	FEIGRPLGKGKFGNVY			14.000000	1781.969700	AurA	0.000000	fbsjrau_221012_jennifer-miles_prelim_18	3	8.953039	26607692.000000	595.017480
AurA	15	30	FEIGRPLGKGKFGNVY			14.000000	1781.969700	AurA	0.000000	fbsjrau_221012_jennifer-miles_prelim_18	4	8.967524	39270657.000000	446.530221
AurA	15	30	FEIGRPLGKGKFGNVY			14.000000	1781.969700	AurA	0.000000	fbsjrau_221012_jennifer-miles_prelim_54	2	8.952348	1778189.000000	892.092805
AurA	15	30	FEIGRPLGKGKFGNVY			14.000000	1781.969700	AurA	0.000000	fbsjrau_221012_jennifer-miles_prelim_54	3	8.945805	20904579.000000	595.003168
AurA	15	30	FEIGRPLGKGKFGNVY			14.000000	1781.969700	AurA	0.000000	fbsjrau_221012_jennifer-miles_prelim_54	4	8.936700	33217165.000000	446.556197
AurA	15	30	FEIGRPLGKGKFGNVY			14.000000	1781.969700	AurA	0.000000	fbsjrau_221012_jennifer-miles_prelim_58	2	8.921434	2049287.000000	892.083783
AurA	15	30	FEIGRPLGKGKFGNVY			14.000000	1781.969700	AurA	0.000000	fbsjrau_221012_jennifer-miles_prelim_58	3	8.914101	26792309.000000	595.005898
AurA	15	30	FEIGRPLGKGKFGNVY			14.000000	1781.969700	AurA	0.000000	fbsjrau_221012_jennifer-miles_prelim_58	4	8.910275	40579847.000000	446.551263
AurA	15	30	FEIGRPLGKGKFGNVY			14.000000	1781.969700	AurA	0.500000	fbsjrau_221012_jennifer-miles_prelim_28	2	8.855290	2415793.000000	894.077775
AurA	15	30	FEIGRPLGKGKFGNVY			14.000000	1781.969700	AurA	0.500000	fbsjrau_221012_jennifer-miles_prelim_28	3	8.846780	33947803.000000	596.415611
AurA	15	30	FEIGRPLGKGKFGNVY			14.000000	1781.969700	AurA	0.500000	fbsjrau_221012_jennifer-miles_prelim_28	4	8.852087	49625339.000000	447.589012
AurA	15	30	FEIGRPLGKGKFGNVY			14.000000	1781.969700	AurA	0.500000	fbsjrau_221012_jennifer-miles_prelim_70	2	8.849021	2352939.000000	894.103806
AurA	15	30	FEIGRPLGKGKFGNVY			14.000000	1781.969700	AurA	0.500000	fbsjrau_221012_jennifer-miles_prelim_70	3	8.843811	26285976.000000	596.396671
AurA	15	30	FEIGRPLGKGKFGNVY			14.000000	1781.969700	AurA	0.500000	fbsjrau_221012_jennifer-miles_prelim_70	4	8.849044	48324011.000000	447.542259
AurA	15	30	FEIGRPLGKGKFGNVY			14.000000	1781.969700	AurA	0.500000	fbsjrau_221012_jennifer-miles_prelim_72	2	8.819635	2234081.000000	894.105319
AurA	15	30	FEIGRPLGKGKFGNVY			14.000000	1781.969700	AurA	0.500000	fbsjrau_221012_jennifer-miles_prelim_72	3	8.803421	26185443.000000	596.389542
AurA	15	30	FEIGRPLGKGKFGNVY			14.000000	1781.969700	AurA	0.500000	fbsjrau_221012_jennifer-miles_prelim_72	4	8.804806	53220358.000000	447.524772
AurA	15	30	FEIGRPLGKGKFGNVY			14.000000	1781.969700	AurA	2.000000	fbsjrau_221012_jennifer-miles_prelim_32	2	8.936073	1867142.000000	894.146959
AurA	15	30	FEIGRPLGKGKFGNVY			14.000000	1781.969700	AurA	2.000000	fbsjrau_221012_jennifer-miles_prelim_32	3	8.931274	25643320.000000	596.488515
AurA	15	30	FEIGRPLGKGKFGNVY			14.000000	1781.969700	AurA	2.000000	fbsjrau_221012_jennifer-miles_prelim_32	4	8.937571	41673640.000000	447.672797
AurA	15	30	FEIGRPLGKGKFGNVY			14.000000	1781.969700	AurA	2.000000	fbsjrau_221012_jennifer-miles_prelim_38	2	8.922616	1569441.000000	894.154000
AurA	15	30	FEIGRPLGKGKFGNVY			14.000000	1781.969700	AurA	2.000000	fbsjrau_221012_jennifer-miles_prelim_38	3	8.908155	17218558.000000	596.467986
AurA	15	30	FEIGRPLGKGKFGNVY			14.000000	1781.969700	AurA	2.000000	fbsjrau_221012_jennifer-miles_prelim_38	4	8.918533	35250865.000000	447.663717
AurA	15	30	FEIGRPLGKGKFGNVY			14.000000	1781.969700	AurA	2.000000	fbsjrau_221012_jennifer-miles_prelim_62	2	8.951741	3153377.000000	894.319391
AurA	15	30	FEIGRPLGKGKFGNVY			14.000000	1781.969700	AurA	2.000000	fbsjrau_221012_jennifer-miles_prelim_62	3	8.946182	37759296.000000	596.510906
AurA	15	30	FEIGRPLGKGKFGNVY			14.000000	1781.969700	AurA	2.000000	fbsjrau_221012_jennifer-miles_prelim_62	4	8.948502	59028665.000000	447.648237
AurA	15	30	FEIGRPLGKGKFGNVY			14.000000	1781.969700	AurA	10.000000	fbsjrau_221012_jennifer-miles_prelim_22	2	8.866196	1781933.000000	894.689692
AurA	15	30	FEIGRPLGKGKFGNVY			14.000000	1781.969700	AurA	10.000000	fbsjrau_221012_jennifer-miles_prelim_22	3	8.863317	28466695.000000	596.726874
AurA	15	30	FEIGRPLGKGKFGNVY			14.000000	1781.969700	AurA	10.000000	fbsjrau_221012_jennifer-miles_prelim_22	4	8.873626	33373027.000000	447.801609
AurA	15	30	FEIGRPLGKGKFGNVY			14.000000	1781.969700	AurA	10.000000	fbsjrau_221012_jennifer-miles_prelim_30	2	8.874825	1466394.000000	894.459923
AurA	15	30	FEIGRPLGKGKFGNVY			14.000000	1781.969700	AurA	10.000000	fbsjrau_221012_jennifer-miles_prelim_30	3	8.875234	16902329.000000	596.774868
AurA	15	30	FEIGRPLGKGKFGNVY			14.000000	1781.969700	AurA	10.000000	fbsjrau_221012_jennifer-miles_prelim_30	4	8.879560	37004203.000000	447.860938
AurA	15	30	FEIGRPLGKGKFGNVY			14.000000	1781.969700	AurA	10.000000	fbsjrau_221012_jennifer-miles_prelim_34	2	8.867751	1558146.000000	894.515273
AurA	15	30	FEIGRPLGKGKFGNVY			14.000000	1781.969700	AurA	10.000000	fbsjrau_221012_jennifer-miles_prelim_34	3	8.876948	17207291.000000	596.736485
AurA	15	30	FEIGRPLGKGKFGNVY			14.000000	1781.969700	AurA	10.000000	fbsjrau_221012_jennifer-miles_prelim_34	4	8.869780	33101325.000000	447.865151
AurA	15	30	FEIGRPLGKGKFGNVY			14.000000	1781.969700	AurA	30.000002	fbsjrau_221012_jennifer-miles_prelim_24	2	8.976665	1404882.000000	894.806750
AurA	15	30	FEIGRPLGKGKFGNVY			14.000000	1781.969700	AurA	30.000002	fbsjrau_221012_jennifer-miles_prelim_24	3	8.971028	19986853.000000	596.919937
AurA	15	30	FEIGRPLGKGKFGNVY			14.000000	1781.969700	AurA	30.000002	fbsjrau_221012_jennifer-miles_prelim_24	4	8.958638	36866546.000000	447.940032
AurA	15	30	FEIGRPLGKGKFGNVY			14.000000	1781.969700	AurA	30.000002	fbsjrau_221012_jennifer-miles_prelim_68	2	8.950607	1713226.000000	894.900182
AurA	15	30	FEIGRPLGKGKFGNVY			14.000000	1781.969700	AurA	30.000002	fbsjrau_221012_jennifer-miles_prelim_68	3	8.932049	23662968.000000	596.964749
AurA	15	30	FEIGRPLGKGKFGNVY			14.000000	1781.969700	AurA	30.000002	fbsjrau_221012_jennifer-miles_prelim_68	4	8.945607	39265317.000000	447.936854
AurA	15	30	FEIGRPLGKGKFGNVY			14.000000	1781.969700	AurA	30.000002	fbsjrau_221012_jennifer-miles_prelim_74	2	8.917099	1060195.000000	894.890736
AurA	15	30	FEIGRPLGKGKFGNVY			14.000000	1781.969700	AurA	30.000002	fbsjrau_221012_jennifer-miles_prelim_74	3	8.907796	14781718.000000	596.859640
AurA	15	30	FEIGRPLGKGKFGNVY			14.000000	1781.969700	AurA	30.000002	fbsjrau_221012_jennifer-miles_prelim_74	4	8.899506	29975054.000000	447.906652
AurA	15	30	FEIGRPLGKGKFGNVY			14.000000	1781.969700	AurA + CEP	0.000000	fbsjrau_221014_jennifer-miles_both_13	2	8.944961	1931012.000000	892.052809
AurA	15	30	FEIGRPLGKGKFGNVY			14.000000	1781.969700	AurA + CEP	0.000000	fbsjrau_221014_jennifer-miles_both_13	3	8.940643	23320523.000000	595.015139
AurA	15	30	FEIGRPLGKGKFGNVY			14.000000	1781.969700	AurA + CEP	0.000000	fbsjrau_221014_jennifer-miles_both_13	4	8.942870	44816465.000000	446.569402
AurA	15	30	FEIGRPLGKGKFGNVY			14.000000	1781.969700	AurA + CEP	0.000000	fbsjrau_221014_jennifer-miles_both_15	2	8.940098	2653113.000000	892.030291
AurA	15	30	FEIGRPLGKGKFGNVY			14.000000	1781.969700	AurA + CEP	0.000000	fbsjrau_221014_jennifer-miles_both_15	3	8.938897	27718165.000000	595.045244
AurA	15	30	FEIGRPLGKGKFGNVY			14.000000	1781.969700	AurA + CEP	0.000000	fbsjrau_221014_jennifer-miles_both_15	4	8.939025	35241136.000000	446.537188
AurA	15	30	FEIGRPLGKGKFGNVY			14.000000	1781.969700	AurA + CEP	0.000000	fbsjrau_221014_jennifer-miles_both_29	2	8.943684	1851131.000000	892.037107
AurA	15	30	FEIGRPLGKGKFGNVY			14.000000	1781.969700	AurA + CEP	0.000000	fbsjrau_221014_jennifer-miles_both_29	3	8.952678	18167545.000000	595.033828
AurA	15	30	FEIGRPLGKGKFGNVY			14.000000	1781.969700	AurA + CEP	0.000000	fbsjrau_221014_jennifer-miles_both_29	4	8.940250	33848985.000000	446.541324
AurA	15	30	FEIGRPLGKGKFGNVY			14.000000	1781.969700	AurA + CEP	0.500000	fbsjrau_221014_jennifer-miles_both_11	2	8.815098	2349324.000000	893.416934
AurA	15	30	FEIGRPLGKGKFGNVY			14.000000	1781.969700	AurA + CEP	0.500000	fbsjrau_221014_jennifer-miles_both_11	4	8.832314	46932831.000000	447.186901
AurA	15	30	FEIGRPLGKGKFGNVY			14.000000	1781.969700	AurA + CEP	0.500000	fbsjrau_221014_jennifer-miles_both_17	2	8.831391	3621605.000000	893.481115
AurA	15	30	FEIGRPLGKGKFGNVY			14.000000	1781.969700	AurA + CEP	0.500000	fbsjrau_221014_jennifer-miles_both_17	3	8.834788	43471745.000000	596.007507
AurA	15	30	FEIGRPLGKGKFGNVY			14.000000	1781.969700	AurA + CEP	0.500000	fbsjrau_221014_jennifer-miles_both_17	4	8.831755	55628369.000000	447.251131
AurA	15	30	FEIGRPLGKGKFGNVY			14.000000	1781.969700	AurA + CEP	0.500000	fbsjrau_221014_jennifer-miles_both_19	2	8.818563	2709772.000000	893.467276
AurA	15	30	FEIGRPLGKGKFGNVY			14.000000	1781.969700	AurA + CEP	0.500000	fbsjrau_221014_jennifer-miles_both_19	3	8.818217	27955088.000000	595.963964
AurA	15	30	FEIGRPLGKGKFGNVY			14.000000	1781.969700	AurA + CEP	0.500000	fbsjrau_221014_jennifer-miles_both_19	4	8.826915	43763410.000000	447.245353
AurA	15	30	FEIGRPLGKGKFGNVY			14.000000	1781.969700	AurA + CEP	2.000000	fbsjrau_221014_jennifer-miles_both_07	2	8.945946	1706685.000000	893.678895
AurA	15	30	FEIGRPLGKGKFGNVY			14.000000	1781.969700	AurA + CEP	2.000000	fbsjrau_221014_jennifer-miles_both_07	3	8.934448	21307030.000000	596.150489
AurA	15	30	FEIGRPLGKGKFGNVY			14.000000	1781.969700	AurA + CEP	2.000000	fbsjrau_221014_jennifer-miles_both_07	4	8.928949	46259852.000000	447.335570
AurA	15	30	FEIGRPLGKGKFGNVY			14.000000	1781.969700	AurA + CEP	2.000000	fbsjrau_221014_jennifer-miles_both_25	2	8.929365	3066844.000000	893.633504
AurA	15	30	FEIGRPLGKGKFGNVY			14.000000	1781.969700	AurA + CEP	2.000000	fbsjrau_221014_jennifer-miles_both_25	4	8.900651	44313289.000000	447.293436
AurA	15	30	FEIGRPLGKGKFGNVY			14.000000	1781.969700	AurA + CEP	2.000000	fbsjrau_221014_jennifer-miles_both_27	2	8.925015	2284524.000000	893.676825
AurA	15	30	FEIGRPLGKGKFGNVY			14.000000	1781.969700	AurA + CEP	2.000000	fbsjrau_221014_jennifer-miles_both_27	3	8.920566	25677815.000000	596.103524
AurA	15	30	FEIGRPLGKGKFGNVY			14.000000	1781.969700	AurA + CEP	2.000000	fbsjrau_221014_jennifer-miles_both_27	4	8.929975	38635898.000000	447.341848
AurA	15	30	FEIGRPLGKGKFGNVY			14.000000	1781.969700	AurA + CEP	10.000000	fbsjrau_221014_jennifer-miles_both_05	2	8.883938	1762072.000000	893.928859
AurA	15	30	FEIGRPLGKGKFGNVY			14.000000	1781.969700	AurA + CEP	10.000000	fbsjrau_221014_jennifer-miles_both_05	3	8.866373	24349058.000000	596.327872
AurA	15	30	FEIGRPLGKGKFGNVY			14.000000	1781.969700	AurA + CEP	10.000000	fbsjrau_221014_jennifer-miles_both_05	4	8.873973	48258742.000000	447.471819
AurA	15	30	FEIGRPLGKGKFGNVY			14.000000	1781.969700	AurA + CEP	10.000000	fbsjrau_221014_jennifer-miles_both_09	2	8.857467	1373858.000000	893.899334
AurA	15	30	FEIGRPLGKGKFGNVY			14.000000	1781.969700	AurA + CEP	10.000000	fbsjrau_221014_jennifer-miles_both_09	3	8.870956	17410220.000000	596.339003
AurA	15	30	FEIGRPLGKGKFGNVY			14.000000	1781.969700	AurA + CEP	10.000000	fbsjrau_221014_jennifer-miles_both_09	4	8.868038	38958020.000000	447.455818
AurA	15	30	FEIGRPLGKGKFGNVY			14.000000	1781.969700	AurA + CEP	10.000000	fbsjrau_221014_jennifer-miles_both_21	2	8.917380	2034168.000000	893.967044
AurA	15	30	FEIGRPLGKGKFGNVY			14.000000	1781.969700	AurA + CEP	10.000000	fbsjrau_221014_jennifer-miles_both_21	3	8.907662	19929293.000000	596.318349
AurA	15	30	FEIGRPLGKGKFGNVY			14.000000	1781.969700	AurA + CEP	10.000000	fbsjrau_221014_jennifer-miles_both_21	4	8.911153	26566454.000000	447.526664
AurA	15	30	FEIGRPLGKGKFGNVY			14.000000	1781.969700	AurA + CEP	30.000002	fbsjrau_221014_jennifer-miles_both_03	2	8.872975	1259810.000000	894.256166
AurA	15	30	FEIGRPLGKGKFGNVY			14.000000	1781.969700	AurA + CEP	30.000002	fbsjrau_221014_jennifer-miles_both_03	3	8.858151	18913264.000000	596.498374
AurA	15	30	FEIGRPLGKGKFGNVY			14.000000	1781.969700	AurA + CEP	30.000002	fbsjrau_221014_jennifer-miles_both_03	4	8.856470	42952746.000000	447.615895
AurA	15	30	FEIGRPLGKGKFGNVY			14.000000	1781.969700	AurA + CEP	30.000002	fbsjrau_221014_jennifer-miles_both_23	2	8.935797	2161710.000000	894.047596
AurA	15	30	FEIGRPLGKGKFGNVY			14.000000	1781.969700	AurA + CEP	30.000002	fbsjrau_221014_jennifer-miles_both_23	3	8.925429	25180524.000000	596.389935
AurA	15	30	FEIGRPLGKGKFGNVY			14.000000	1781.969700	AurA + CEP	30.000002	fbsjrau_221014_jennifer-miles_both_23	4	8.917557	36070262.000000	447.500853
AurA	15	30	FEIGRPLGKGKFGNVY			14.000000	1781.969700	AurA + CEP	30.000002	fbsjrau_221014_jennifer-miles_both_31	2	8.939159	2168233.000000	894.079532
AurA	15	30	FEIGRPLGKGKFGNVY			14.000000	1781.969700	AurA + CEP	30.000002	fbsjrau_221014_jennifer-miles_both_31	3	8.926197	27812715.000000	596.394686
AurA	15	30	FEIGRPLGKGKFGNVY			14.000000	1781.969700	AurA + CEP	30.000002	fbsjrau_221014_jennifer-miles_both_31	4	8.923873	40883402.000000	447.524000
AurA	15	31	FEIGRPLGKGKFGNVYL			15.000000	1895.053800	AurA	0.000000	fbsjrau_221012_jennifer-miles_prelim_18	2	10.030320	3420442.000000	948.640199
AurA	15	31	FEIGRPLGKGKFGNVYL			15.000000	1895.053800	AurA	0.000000	fbsjrau_221012_jennifer-miles_prelim_18	3	9.998938	31800998.000000	632.747017
AurA	15	31	FEIGRPLGKGKFGNVYL			15.000000	1895.053800	AurA	0.000000	fbsjrau_221012_jennifer-miles_prelim_18	4	10.025577	37365194.000000	474.979315
AurA	15	31	FEIGRPLGKGKFGNVYL			15.000000	1895.053800	AurA	0.000000	fbsjrau_221012_jennifer-miles_prelim_54	2	10.006332	3443004.000000	948.599499
AurA	15	31	FEIGRPLGKGKFGNVYL			15.000000	1895.053800	AurA	0.000000	fbsjrau_221012_jennifer-miles_prelim_54	3	9.995069	32087487.000000	632.766860
AurA	15	31	FEIGRPLGKGKFGNVYL			15.000000	1895.053800	AurA	0.000000	fbsjrau_221012_jennifer-miles_prelim_54	4	9.982141	48616245.000000	474.847759
AurA	15	31	FEIGRPLGKGKFGNVYL			15.000000	1895.053800	AurA	0.000000	fbsjrau_221012_jennifer-miles_prelim_58	2	9.966038	3532782.000000	948.616018
AurA	15	31	FEIGRPLGKGKFGNVYL			15.000000	1895.053800	AurA	0.000000	fbsjrau_221012_jennifer-miles_prelim_58	3	9.959501	30994714.000000	632.760935
AurA	15	31	FEIGRPLGKGKFGNVYL			15.000000	1895.053800	AurA	0.000000	fbsjrau_221012_jennifer-miles_prelim_58	4	9.949512	52667339.000000	474.848432
AurA	15	31	FEIGRPLGKGKFGNVYL			15.000000	1895.053800	AurA	0.500000	fbsjrau_221012_jennifer-miles_prelim_28	2	9.898585	5286256.000000	950.737955
AurA	15	31	FEIGRPLGKGKFGNVYL			15.000000	1895.053800	AurA	0.500000	fbsjrau_221012_jennifer-miles_prelim_28	3	9.890422	42376802.000000	634.110598
AurA	15	31	FEIGRPLGKGKFGNVYL			15.000000	1895.053800	AurA	0.500000	fbsjrau_221012_jennifer-miles_prelim_28	4	9.887390	52376233.000000	475.880566
AurA	15	31	FEIGRPLGKGKFGNVYL			15.000000	1895.053800	AurA	0.500000	fbsjrau_221012_jennifer-miles_prelim_70	2	9.890694	4769964.000000	950.710191
AurA	15	31	FEIGRPLGKGKFGNVYL			15.000000	1895.053800	AurA	0.500000	fbsjrau_221012_jennifer-miles_prelim_70	3	9.894636	39652498.000000	634.170505
AurA	15	31	FEIGRPLGKGKFGNVYL			15.000000	1895.053800	AurA	0.500000	fbsjrau_221012_jennifer-miles_prelim_70	4	9.896294	47529307.000000	475.834821
AurA	15	31	FEIGRPLGKGKFGNVYL			15.000000	1895.053800	AurA	0.500000	fbsjrau_221012_jennifer-miles_prelim_72	2	9.846089	4599910.000000	950.736428
AurA	15	31	FEIGRPLGKGKFGNVYL			15.000000	1895.053800	AurA	0.500000	fbsjrau_221012_jennifer-miles_prelim_72	3	9.843361	42985482.000000	634.139133
AurA	15	31	FEIGRPLGKGKFGNVYL			15.000000	1895.053800	AurA	0.500000	fbsjrau_221012_jennifer-miles_prelim_72	4	9.848720	68592887.000000	475.839006
AurA	15	31	FEIGRPLGKGKFGNVYL			15.000000	1895.053800	AurA	2.000000	fbsjrau_221012_jennifer-miles_prelim_32	2	9.986399	4165654.000000	950.798178
AurA	15	31	FEIGRPLGKGKFGNVYL			15.000000	1895.053800	AurA	2.000000	fbsjrau_221012_jennifer-miles_prelim_32	3	9.975006	36249286.000000	634.330708
AurA	15	31	FEIGRPLGKGKFGNVYL			15.000000	1895.053800	AurA	2.000000	fbsjrau_221012_jennifer-miles_prelim_32	4	9.973578	49297994.000000	475.990918
AurA	15	31	FEIGRPLGKGKFGNVYL			15.000000	1895.053800	AurA	2.000000	fbsjrau_221012_jennifer-miles_prelim_38	2	9.966967	3377120.000000	950.817196
AurA	15	31	FEIGRPLGKGKFGNVYL			15.000000	1895.053800	AurA	2.000000	fbsjrau_221012_jennifer-miles_prelim_38	3	9.966287	34408385.000000	634.243204
AurA	15	31	FEIGRPLGKGKFGNVYL			15.000000	1895.053800	AurA	2.000000	fbsjrau_221012_jennifer-miles_prelim_38	4	9.966242	49117696.000000	475.962963
AurA	15	31	FEIGRPLGKGKFGNVYL			15.000000	1895.053800	AurA	2.000000	fbsjrau_221012_jennifer-miles_prelim_62	2	9.999914	4661688.000000	950.932306
AurA	15	31	FEIGRPLGKGKFGNVYL			15.000000	1895.053800	AurA	2.000000	fbsjrau_221012_jennifer-miles_prelim_62	3	9.991832	46642085.000000	634.289684
AurA	15	31	FEIGRPLGKGKFGNVYL			15.000000	1895.053800	AurA	2.000000	fbsjrau_221012_jennifer-miles_prelim_62	4	9.970226	64994869.000000	475.972911
AurA	15	31	FEIGRPLGKGKFGNVYL			15.000000	1895.053800	AurA	10.000000	fbsjrau_221012_jennifer-miles_prelim_22	2	9.915499	3031753.000000	951.332585
AurA	15	31	FEIGRPLGKGKFGNVYL			15.000000	1895.053800	AurA	10.000000	fbsjrau_221012_jennifer-miles_prelim_22	3	9.903491	37252841.000000	634.548391
AurA	15	31	FEIGRPLGKGKFGNVYL			15.000000	1895.053800	AurA	10.000000	fbsjrau_221012_jennifer-miles_prelim_22	4	9.930372	49073012.000000	476.151193
AurA	15	31	FEIGRPLGKGKFGNVYL			15.000000	1895.053800	AurA	10.000000	fbsjrau_221012_jennifer-miles_prelim_30	2	9.928486	3124515.000000	951.219078
AurA	15	31	FEIGRPLGKGKFGNVYL			15.000000	1895.053800	AurA	10.000000	fbsjrau_221012_jennifer-miles_prelim_30	3	9.923420	33371599.000000	634.514305
AurA	15	31	FEIGRPLGKGKFGNVYL			15.000000	1895.053800	AurA	10.000000	fbsjrau_221012_jennifer-miles_prelim_30	4	9.931832	44155669.000000	476.138361
AurA	15	31	FEIGRPLGKGKFGNVYL			15.000000	1895.053800	AurA	10.000000	fbsjrau_221012_jennifer-miles_prelim_34	2	9.919627	3267892.000000	951.148487
AurA	15	31	FEIGRPLGKGKFGNVYL			15.000000	1895.053800	AurA	10.000000	fbsjrau_221012_jennifer-miles_prelim_34	3	9.890223	28622406.000000	634.504225
AurA	15	31	FEIGRPLGKGKFGNVYL			15.000000	1895.053800	AurA	10.000000	fbsjrau_221012_jennifer-miles_prelim_34	4	9.911189	42565492.000000	476.158730
AurA	15	31	FEIGRPLGKGKFGNVYL			15.000000	1895.053800	AurA	30.000002	fbsjrau_221012_jennifer-miles_prelim_24	2	10.034992	2642792.000000	951.494838
AurA	15	31	FEIGRPLGKGKFGNVYL			15.000000	1895.053800	AurA	30.000002	fbsjrau_221012_jennifer-miles_prelim_24	3	10.028007	39275684.000000	634.696863
AurA	15	31	FEIGRPLGKGKFGNVYL			15.000000	1895.053800	AurA	30.000002	fbsjrau_221012_jennifer-miles_prelim_24	4	10.014148	46157279.000000	476.288045
AurA	15	31	FEIGRPLGKGKFGNVYL			15.000000	1895.053800	AurA	30.000002	fbsjrau_221012_jennifer-miles_prelim_68	2	10.007248	3042901.000000	951.511951
AurA	15	31	FEIGRPLGKGKFGNVYL			15.000000	1895.053800	AurA	30.000002	fbsjrau_221012_jennifer-miles_prelim_68	3	9.992456	38530069.000000	634.655222
AurA	15	31	FEIGRPLGKGKFGNVYL			15.000000	1895.053800	AurA	30.000002	fbsjrau_221012_jennifer-miles_prelim_68	4	9.996687	56985809.000000	476.279433
AurA	15	31	FEIGRPLGKGKFGNVYL			15.000000	1895.053800	AurA	30.000002	fbsjrau_221012_jennifer-miles_prelim_74	2	9.964388	1990218.000000	951.537038
AurA	15	31	FEIGRPLGKGKFGNVYL			15.000000	1895.053800	AurA	30.000002	fbsjrau_221012_jennifer-miles_prelim_74	3	9.950562	21137455.000000	634.701811
AurA	15	31	FEIGRPLGKGKFGNVYL			15.000000	1895.053800	AurA	30.000002	fbsjrau_221012_jennifer-miles_prelim_74	4	9.966754	30766504.000000	476.267856
AurA	15	31	FEIGRPLGKGKFGNVYL			15.000000	1895.053800	AurA + CEP	0.000000	fbsjrau_221014_jennifer-miles_both_13	2	9.986155	4075616.000000	948.595582
AurA	15	31	FEIGRPLGKGKFGNVYL			15.000000	1895.053800	AurA + CEP	0.000000	fbsjrau_221014_jennifer-miles_both_13	3	10.014629	34706118.000000	632.742371
AurA	15	31	FEIGRPLGKGKFGNVYL			15.000000	1895.053800	AurA + CEP	0.000000	fbsjrau_221014_jennifer-miles_both_13	4	9.988030	46076996.000000	474.838171
AurA	15	31	FEIGRPLGKGKFGNVYL			15.000000	1895.053800	AurA + CEP	0.000000	fbsjrau_221014_jennifer-miles_both_15	2	9.981312	4399928.000000	948.588922
AurA	15	31	FEIGRPLGKGKFGNVYL			15.000000	1895.053800	AurA + CEP	0.000000	fbsjrau_221014_jennifer-miles_both_15	3	9.957414	33220384.000000	632.771068
AurA	15	31	FEIGRPLGKGKFGNVYL			15.000000	1895.053800	AurA + CEP	0.000000	fbsjrau_221014_jennifer-miles_both_15	4	9.997464	39747672.000000	474.791949
AurA	15	31	FEIGRPLGKGKFGNVYL			15.000000	1895.053800	AurA + CEP	0.000000	fbsjrau_221014_jennifer-miles_both_29	2	9.985335	4401570.000000	948.651643
AurA	15	31	FEIGRPLGKGKFGNVYL			15.000000	1895.053800	AurA + CEP	0.000000	fbsjrau_221014_jennifer-miles_both_29	3	9.985148	31885598.000000	632.778120
AurA	15	31	FEIGRPLGKGKFGNVYL			15.000000	1895.053800	AurA + CEP	0.000000	fbsjrau_221014_jennifer-miles_both_29	4	9.998244	47896871.000000	474.838631
AurA	15	31	FEIGRPLGKGKFGNVYL			15.000000	1895.053800	AurA + CEP	0.500000	fbsjrau_221014_jennifer-miles_both_11	2	9.859691	4716560.000000	950.051979
AurA	15	31	FEIGRPLGKGKFGNVYL			15.000000	1895.053800	AurA + CEP	0.500000	fbsjrau_221014_jennifer-miles_both_11	3	9.847651	43285635.000000	633.690712
AurA	15	31	FEIGRPLGKGKFGNVYL			15.000000	1895.053800	AurA + CEP	0.500000	fbsjrau_221014_jennifer-miles_both_11	4	9.855081	52516341.000000	475.547046
AurA	15	31	FEIGRPLGKGKFGNVYL			15.000000	1895.053800	AurA + CEP	0.500000	fbsjrau_221014_jennifer-miles_both_17	2	9.873214	6240015.000000	950.067679
AurA	15	31	FEIGRPLGKGKFGNVYL			15.000000	1895.053800	AurA + CEP	0.500000	fbsjrau_221014_jennifer-miles_both_17	3	9.877131	71271756.000000	633.762384
AurA	15	31	FEIGRPLGKGKFGNVYL			15.000000	1895.053800	AurA + CEP	0.500000	fbsjrau_221014_jennifer-miles_both_19	2	9.859012	5419589.000000	950.050934
AurA	15	31	FEIGRPLGKGKFGNVYL			15.000000	1895.053800	AurA + CEP	0.500000	fbsjrau_221014_jennifer-miles_both_19	3	9.844814	54948909.000000	633.719029
AurA	15	31	FEIGRPLGKGKFGNVYL			15.000000	1895.053800	AurA + CEP	0.500000	fbsjrau_221014_jennifer-miles_both_19	4	9.845489	71307323.000000	475.569967
AurA	15	31	FEIGRPLGKGKFGNVYL			15.000000	1895.053800	AurA + CEP	2.000000	fbsjrau_221014_jennifer-miles_both_07	2	9.986021	3315771.000000	950.321546
AurA	15	31	FEIGRPLGKGKFGNVYL			15.000000	1895.053800	AurA + CEP	2.000000	fbsjrau_221014_jennifer-miles_both_07	3	9.966597	34530273.000000	633.857213
AurA	15	31	FEIGRPLGKGKFGNVYL			15.000000	1895.053800	AurA + CEP	2.000000	fbsjrau_221014_jennifer-miles_both_07	4	9.968856	48240661.000000	475.624424
AurA	15	31	FEIGRPLGKGKFGNVYL			15.000000	1895.053800	AurA + CEP	2.000000	fbsjrau_221014_jennifer-miles_both_25	2	9.982687	5595624.000000	950.185960
AurA	15	31	FEIGRPLGKGKFGNVYL			15.000000	1895.053800	AurA + CEP	2.000000	fbsjrau_221014_jennifer-miles_both_25	3	9.968917	51067960.000000	633.792566
AurA	15	31	FEIGRPLGKGKFGNVYL			15.000000	1895.053800	AurA + CEP	2.000000	fbsjrau_221014_jennifer-miles_both_25	4	9.967156	49904154.000000	475.649279
AurA	15	31	FEIGRPLGKGKFGNVYL			15.000000	1895.053800	AurA + CEP	2.000000	fbsjrau_221014_jennifer-miles_both_27	2	9.972313	4029441.000000	950.266762
AurA	15	31	FEIGRPLGKGKFGNVYL			15.000000	1895.053800	AurA + CEP	2.000000	fbsjrau_221014_jennifer-miles_both_27	3	9.976213	31904645.000000	633.826533
AurA	15	31	FEIGRPLGKGKFGNVYL			15.000000	1895.053800	AurA + CEP	2.000000	fbsjrau_221014_jennifer-miles_both_27	4	9.976645	54168761.000000	475.639702
AurA	15	31	FEIGRPLGKGKFGNVYL			15.000000	1895.053800	AurA + CEP	10.000000	fbsjrau_221014_jennifer-miles_both_05	2	9.918624	3731348.000000	950.572438
AurA	15	31	FEIGRPLGKGKFGNVYL			15.000000	1895.053800	AurA + CEP	10.000000	fbsjrau_221014_jennifer-miles_both_05	3	9.907472	31137286.000000	634.049801
AurA	15	31	FEIGRPLGKGKFGNVYL			15.000000	1895.053800	AurA + CEP	10.000000	fbsjrau_221014_jennifer-miles_both_05	4	9.918938	60672769.000000	475.786457
AurA	15	31	FEIGRPLGKGKFGNVYL			15.000000	1895.053800	AurA + CEP	10.000000	fbsjrau_221014_jennifer-miles_both_09	2	9.909874	2622368.000000	950.557923
AurA	15	31	FEIGRPLGKGKFGNVYL			15.000000	1895.053800	AurA + CEP	10.000000	fbsjrau_221014_jennifer-miles_both_09	3	9.908967	27326485.000000	633.988573
AurA	15	31	FEIGRPLGKGKFGNVYL			15.000000	1895.053800	AurA + CEP	10.000000	fbsjrau_221014_jennifer-miles_both_09	4	9.898036	39994169.000000	475.784733
AurA	15	31	FEIGRPLGKGKFGNVYL			15.000000	1895.053800	AurA + CEP	10.000000	fbsjrau_221014_jennifer-miles_both_21	2	9.964995	3998480.000000	950.598788
AurA	15	31	FEIGRPLGKGKFGNVYL			15.000000	1895.053800	AurA + CEP	10.000000	fbsjrau_221014_jennifer-miles_both_21	3	9.950479	35891000.000000	634.058992
AurA	15	31	FEIGRPLGKGKFGNVYL			15.000000	1895.053800	AurA + CEP	10.000000	fbsjrau_221014_jennifer-miles_both_21	4	9.952126	37870885.000000	475.782417
AurA	15	31	FEIGRPLGKGKFGNVYL			15.000000	1895.053800	AurA + CEP	30.000002	fbsjrau_221014_jennifer-miles_both_03	2	9.889164	2340637.000000	950.868211
AurA	15	31	FEIGRPLGKGKFGNVYL			15.000000	1895.053800	AurA + CEP	30.000002	fbsjrau_221014_jennifer-miles_both_03	3	9.889359	33857605.000000	634.257051
AurA	15	31	FEIGRPLGKGKFGNVYL			15.000000	1895.053800	AurA + CEP	30.000002	fbsjrau_221014_jennifer-miles_both_03	4	9.915605	48470410.000000	475.902866
AurA	15	31	FEIGRPLGKGKFGNVYL			15.000000	1895.053800	AurA + CEP	30.000002	fbsjrau_221014_jennifer-miles_both_23	2	9.983207	3633555.000000	950.660985
AurA	15	31	FEIGRPLGKGKFGNVYL			15.000000	1895.053800	AurA + CEP	30.000002	fbsjrau_221014_jennifer-miles_both_23	3	9.978727	30974760.000000	634.138463
AurA	15	31	FEIGRPLGKGKFGNVYL			15.000000	1895.053800	AurA + CEP	30.000002	fbsjrau_221014_jennifer-miles_both_23	4	9.955540	45046603.000000	475.835179
AurA	15	31	FEIGRPLGKGKFGNVYL			15.000000	1895.053800	AurA + CEP	30.000002	fbsjrau_221014_jennifer-miles_both_31	2	9.984903	3197724.000000	950.696926
AurA	15	31	FEIGRPLGKGKFGNVYL			15.000000	1895.053800	AurA + CEP	30.000002	fbsjrau_221014_jennifer-miles_both_31	3	9.967278	38565707.000000	634.146648
AurA	15	31	FEIGRPLGKGKFGNVYL			15.000000	1895.053800	AurA + CEP	30.000002	fbsjrau_221014_jennifer-miles_both_31	4	9.966871	60966312.000000	475.861336
AurA	16	30	EIGRPLGKGKFGNVY			13.000000	1634.901300	AurA	0.000000	fbsjrau_221012_jennifer-miles_prelim_18	3	8.968635	1735830.000000	545.950474
AurA	16	30	EIGRPLGKGKFGNVY			13.000000	1634.901300	AurA	0.000000	fbsjrau_221012_jennifer-miles_prelim_54	3	8.950694	2052930.000000	545.975752
AurA	16	30	EIGRPLGKGKFGNVY			13.000000	1634.901300	AurA	0.000000	fbsjrau_221012_jennifer-miles_prelim_58	3	8.908952	1897217.000000	545.967921
AurA	16	30	EIGRPLGKGKFGNVY			13.000000	1634.901300	AurA	0.500000	fbsjrau_221012_jennifer-miles_prelim_28	3	8.858174	2425485.000000	547.217315
AurA	16	30	EIGRPLGKGKFGNVY			13.000000	1634.901300	AurA	0.500000	fbsjrau_221012_jennifer-miles_prelim_70	3	8.853280	2025866.000000	547.198244
AurA	16	30	EIGRPLGKGKFGNVY			13.000000	1634.901300	AurA	0.500000	fbsjrau_221012_jennifer-miles_prelim_72	3	8.821871	1787369.000000	547.199216
AurA	16	30	EIGRPLGKGKFGNVY			13.000000	1634.901300	AurA	2.000000	fbsjrau_221012_jennifer-miles_prelim_32	3	8.940801	1544171.000000	547.307879
AurA	16	30	EIGRPLGKGKFGNVY			13.000000	1634.901300	AurA	2.000000	fbsjrau_221012_jennifer-miles_prelim_38	3	8.925849	1316563.000000	547.323081
AurA	16	30	EIGRPLGKGKFGNVY			13.000000	1634.901300	AurA	2.000000	fbsjrau_221012_jennifer-miles_prelim_62	3	8.948019	2108526.000000	547.342452
AurA	16	30	EIGRPLGKGKFGNVY			13.000000	1634.901300	AurA	10.000000	fbsjrau_221012_jennifer-miles_prelim_22	3	8.876312	2069738.000000	547.511286
AurA	16	30	EIGRPLGKGKFGNVY			13.000000	1634.901300	AurA	10.000000	fbsjrau_221012_jennifer-miles_prelim_30	3	8.887614	1319682.000000	547.522597
AurA	16	30	EIGRPLGKGKFGNVY			13.000000	1634.901300	AurA	10.000000	fbsjrau_221012_jennifer-miles_prelim_34	3	8.879515	1283338.000000	547.603911
AurA	16	30	EIGRPLGKGKFGNVY			13.000000	1634.901300	AurA	30.000002	fbsjrau_221012_jennifer-miles_prelim_24	3	8.968184	1737299.000000	547.706103
AurA	16	30	EIGRPLGKGKFGNVY			13.000000	1634.901300	AurA	30.000002	fbsjrau_221012_jennifer-miles_prelim_68	3	8.944336	1570913.000000	547.756294
AurA	16	30	EIGRPLGKGKFGNVY			13.000000	1634.901300	AurA	30.000002	fbsjrau_221012_jennifer-miles_prelim_74	3	8.914606	1088943.000000	547.698963
AurA	16	30	EIGRPLGKGKFGNVY			13.000000	1634.901300	AurA + CEP	0.000000	fbsjrau_221014_jennifer-miles_both_13	3	8.945635	1761204.000000	546.035384
AurA	16	30	EIGRPLGKGKFGNVY			13.000000	1634.901300	AurA + CEP	0.000000	fbsjrau_221014_jennifer-miles_both_15	3	8.945807	1396021.000000	545.937244
AurA	16	30	EIGRPLGKGKFGNVY			13.000000	1634.901300	AurA + CEP	0.000000	fbsjrau_221014_jennifer-miles_both_29	3	8.938589	1328494.000000	545.939730
AurA	16	30	EIGRPLGKGKFGNVY			13.000000	1634.901300	AurA + CEP	0.500000	fbsjrau_221014_jennifer-miles_both_11	3	8.822113	2246370.000000	546.850676
AurA	16	30	EIGRPLGKGKFGNVY			13.000000	1634.901300	AurA + CEP	0.500000	fbsjrau_221014_jennifer-miles_both_17	3	8.833383	2312293.000000	546.887142
AurA	16	30	EIGRPLGKGKFGNVY			13.000000	1634.901300	AurA + CEP	0.500000	fbsjrau_221014_jennifer-miles_both_19	3	8.824696	1748318.000000	546.909416
AurA	16	30	EIGRPLGKGKFGNVY			13.000000	1634.901300	AurA + CEP	2.000000	fbsjrau_221014_jennifer-miles_both_07	3	8.931297	1448145.000000	547.012422
AurA	16	30	EIGRPLGKGKFGNVY			13.000000	1634.901300	AurA + CEP	2.000000	fbsjrau_221014_jennifer-miles_both_25	3	8.925879	1802023.000000	546.960575
AurA	16	30	EIGRPLGKGKFGNVY			13.000000	1634.901300	AurA + CEP	2.000000	fbsjrau_221014_jennifer-miles_both_27	3	8.926280	1507366.000000	546.976624
AurA	16	30	EIGRPLGKGKFGNVY			13.000000	1634.901300	AurA + CEP	10.000000	fbsjrau_221014_jennifer-miles_both_05	3	8.876963	1900864.000000	547.121567
AurA	16	30	EIGRPLGKGKFGNVY			13.000000	1634.901300	AurA + CEP	10.000000	fbsjrau_221014_jennifer-miles_both_09	3	8.875449	1164357.000000	547.103600
AurA	16	30	EIGRPLGKGKFGNVY			13.000000	1634.901300	AurA + CEP	10.000000	fbsjrau_221014_jennifer-miles_both_21	3	8.916158	1309953.000000	547.170898
AurA	16	30	EIGRPLGKGKFGNVY			13.000000	1634.901300	AurA + CEP	30.000002	fbsjrau_221014_jennifer-miles_both_03	3	8.865760	1409910.000000	547.299720
AurA	16	30	EIGRPLGKGKFGNVY			13.000000	1634.901300	AurA + CEP	30.000002	fbsjrau_221014_jennifer-miles_both_23	3	8.929852	1544182.000000	547.211643
AurA	16	30	EIGRPLGKGKFGNVY			13.000000	1634.901300	AurA + CEP	30.000002	fbsjrau_221014_jennifer-miles_both_31	3	8.936722	1552981.000000	547.235537
AurA	16	31	EIGRPLGKGKFGNVYL			14.000000	1747.985400	AurA	0.000000	fbsjrau_221012_jennifer-miles_prelim_18	3	10.019324	1403829.000000	583.658200
AurA	16	31	EIGRPLGKGKFGNVYL			14.000000	1747.985400	AurA	0.000000	fbsjrau_221012_jennifer-miles_prelim_54	3	9.995717	1281435.000000	583.677723
AurA	16	31	EIGRPLGKGKFGNVYL			14.000000	1747.985400	AurA	0.000000	fbsjrau_221012_jennifer-miles_prelim_58	3	9.971719	1310069.000000	583.631211
AurA	16	31	EIGRPLGKGKFGNVYL			14.000000	1747.985400	AurA	0.500000	fbsjrau_221012_jennifer-miles_prelim_70	3	9.893229	1150710.000000	584.888185
AurA	16	31	EIGRPLGKGKFGNVYL			14.000000	1747.985400	AurA	0.500000	fbsjrau_221012_jennifer-miles_prelim_72	3	9.852231	1157515.000000	584.928017
AurA	16	31	EIGRPLGKGKFGNVYL			14.000000	1747.985400	AurA	2.000000	fbsjrau_221012_jennifer-miles_prelim_32	3	9.982307	927886.000000	585.084404
AurA	16	31	EIGRPLGKGKFGNVYL			14.000000	1747.985400	AurA	2.000000	fbsjrau_221012_jennifer-miles_prelim_38	3	9.965520	774774.000000	585.018439
AurA	16	31	EIGRPLGKGKFGNVYL			14.000000	1747.985400	AurA	2.000000	fbsjrau_221012_jennifer-miles_prelim_62	3	9.994987	1357208.000000	585.070062
AurA	16	31	EIGRPLGKGKFGNVYL			14.000000	1747.985400	AurA	10.000000	fbsjrau_221012_jennifer-miles_prelim_22	3	9.913690	1221452.000000	585.285528
AurA	16	31	EIGRPLGKGKFGNVYL			14.000000	1747.985400	AurA	10.000000	fbsjrau_221012_jennifer-miles_prelim_30	3	9.919032	938180.000000	585.327891
AurA	16	31	EIGRPLGKGKFGNVYL			14.000000	1747.985400	AurA	10.000000	fbsjrau_221012_jennifer-miles_prelim_34	3	9.922069	790225.000000	585.292142
AurA	16	31	EIGRPLGKGKFGNVYL			14.000000	1747.985400	AurA	30.000002	fbsjrau_221012_jennifer-miles_prelim_24	3	10.028791	1364281.000000	585.398588
AurA	16	31	EIGRPLGKGKFGNVYL			14.000000	1747.985400	AurA	30.000002	fbsjrau_221012_jennifer-miles_prelim_68	3	10.004784	1025568.000000	585.478377
AurA	16	31	EIGRPLGKGKFGNVYL			14.000000	1747.985400	AurA	30.000002	fbsjrau_221012_jennifer-miles_prelim_74	3	9.958799	656092.000000	585.546838
AurA	16	31	EIGRPLGKGKFGNVYL			14.000000	1747.985400	AurA + CEP	0.000000	fbsjrau_221014_jennifer-miles_both_13	3	9.983536	1232855.000000	583.656754
AurA	16	31	EIGRPLGKGKFGNVYL			14.000000	1747.985400	AurA + CEP	0.000000	fbsjrau_221014_jennifer-miles_both_15	3	9.980988	1125005.000000	583.674917
AurA	16	31	EIGRPLGKGKFGNVYL			14.000000	1747.985400	AurA + CEP	0.000000	fbsjrau_221014_jennifer-miles_both_29	3	9.987468	992779.000000	583.658768
AurA	16	31	EIGRPLGKGKFGNVYL			14.000000	1747.985400	AurA + CEP	0.500000	fbsjrau_221014_jennifer-miles_both_17	3	9.870388	1306047.000000	584.525859
AurA	16	31	EIGRPLGKGKFGNVYL			14.000000	1747.985400	AurA + CEP	0.500000	fbsjrau_221014_jennifer-miles_both_19	3	9.856735	1134988.000000	584.492847
AurA	16	31	EIGRPLGKGKFGNVYL			14.000000	1747.985400	AurA + CEP	2.000000	fbsjrau_221014_jennifer-miles_both_07	3	9.980765	722493.000000	584.723140
AurA	16	31	EIGRPLGKGKFGNVYL			14.000000	1747.985400	AurA + CEP	2.000000	fbsjrau_221014_jennifer-miles_both_25	3	9.970643	977649.000000	584.567429
AurA	16	31	EIGRPLGKGKFGNVYL			14.000000	1747.985400	AurA + CEP	2.000000	fbsjrau_221014_jennifer-miles_both_27	3	9.976895	779583.000000	584.742676
AurA	16	31	EIGRPLGKGKFGNVYL			14.000000	1747.985400	AurA + CEP	10.000000	fbsjrau_221014_jennifer-miles_both_05	3	9.914274	974313.000000	584.865714
AurA	16	31	EIGRPLGKGKFGNVYL			14.000000	1747.985400	AurA + CEP	10.000000	fbsjrau_221014_jennifer-miles_both_09	3	9.905643	610440.000000	584.839450
AurA	16	31	EIGRPLGKGKFGNVYL			14.000000	1747.985400	AurA + CEP	10.000000	fbsjrau_221014_jennifer-miles_both_21	3	9.949706	639885.000000	584.996237
AurA	16	31	EIGRPLGKGKFGNVYL			14.000000	1747.985400	AurA + CEP	30.000002	fbsjrau_221014_jennifer-miles_both_03	3	9.898931	846384.000000	585.002704
AurA	16	31	EIGRPLGKGKFGNVYL			14.000000	1747.985400	AurA + CEP	30.000002	fbsjrau_221014_jennifer-miles_both_23	3	9.979122	818760.000000	584.947098
AurA	16	31	EIGRPLGKGKFGNVYL			14.000000	1747.985400	AurA + CEP	30.000002	fbsjrau_221014_jennifer-miles_both_31	3	9.979610	870697.000000	584.944167
AurA	17	31	IGRPLGKGKFGNVYL			13.000000	1618.942800	AurA	0.000000	fbsjrau_221012_jennifer-miles_prelim_18	3	10.034453	1735426.000000	540.717879
AurA	17	31	IGRPLGKGKFGNVYL			13.000000	1618.942800	AurA	0.000000	fbsjrau_221012_jennifer-miles_prelim_54	3	9.995495	1949654.000000	540.675454
AurA	17	31	IGRPLGKGKFGNVYL			13.000000	1618.942800	AurA	0.000000	fbsjrau_221012_jennifer-miles_prelim_58	3	9.965755	1893762.000000	540.634374
AurA	17	31	IGRPLGKGKFGNVYL			13.000000	1618.942800	AurA	0.500000	fbsjrau_221012_jennifer-miles_prelim_28	3	9.892703	2285671.000000	541.902344
AurA	17	31	IGRPLGKGKFGNVYL			13.000000	1618.942800	AurA	0.500000	fbsjrau_221012_jennifer-miles_prelim_70	3	9.896547	1866846.000000	541.874267
AurA	17	31	IGRPLGKGKFGNVYL			13.000000	1618.942800	AurA	0.500000	fbsjrau_221012_jennifer-miles_prelim_72	3	9.847831	1988082.000000	541.904089
AurA	17	31	IGRPLGKGKFGNVYL			13.000000	1618.942800	AurA	2.000000	fbsjrau_221012_jennifer-miles_prelim_32	3	9.984374	1481634.000000	542.028637
AurA	17	31	IGRPLGKGKFGNVYL			13.000000	1618.942800	AurA	2.000000	fbsjrau_221012_jennifer-miles_prelim_38	3	9.975505	1273900.000000	542.014146
AurA	17	31	IGRPLGKGKFGNVYL			13.000000	1618.942800	AurA	2.000000	fbsjrau_221012_jennifer-miles_prelim_62	3	9.993899	2495904.000000	541.993709
AurA	17	31	IGRPLGKGKFGNVYL			13.000000	1618.942800	AurA	10.000000	fbsjrau_221012_jennifer-miles_prelim_22	3	9.908820	2261893.000000	542.131192
AurA	17	31	IGRPLGKGKFGNVYL			13.000000	1618.942800	AurA	10.000000	fbsjrau_221012_jennifer-miles_prelim_30	3	9.926212	1432887.000000	542.263317
AurA	17	31	IGRPLGKGKFGNVYL			13.000000	1618.942800	AurA	10.000000	fbsjrau_221012_jennifer-miles_prelim_34	3	9.923700	1226378.000000	542.226219
AurA	17	31	IGRPLGKGKFGNVYL			13.000000	1618.942800	AurA	30.000002	fbsjrau_221012_jennifer-miles_prelim_24	3	10.032335	2016171.000000	542.273849
AurA	17	31	IGRPLGKGKFGNVYL			13.000000	1618.942800	AurA	30.000002	fbsjrau_221012_jennifer-miles_prelim_68	3	10.005299	1793622.000000	542.405453
AurA	17	31	IGRPLGKGKFGNVYL			13.000000	1618.942800	AurA	30.000002	fbsjrau_221012_jennifer-miles_prelim_74	3	9.968121	1058502.000000	542.321122
AurA	17	31	IGRPLGKGKFGNVYL			13.000000	1618.942800	AurA + CEP	0.000000	fbsjrau_221014_jennifer-miles_both_13	3	9.988976	1753846.000000	540.660523
AurA	17	31	IGRPLGKGKFGNVYL			13.000000	1618.942800	AurA + CEP	0.000000	fbsjrau_221014_jennifer-miles_both_15	3	10.004051	1429006.000000	540.694060
AurA	17	31	IGRPLGKGKFGNVYL			13.000000	1618.942800	AurA + CEP	0.000000	fbsjrau_221014_jennifer-miles_both_29	3	9.995266	1348844.000000	540.702000
AurA	17	31	IGRPLGKGKFGNVYL			13.000000	1618.942800	AurA + CEP	0.500000	fbsjrau_221014_jennifer-miles_both_11	3	9.868236	1934098.000000	541.493389
AurA	17	31	IGRPLGKGKFGNVYL			13.000000	1618.942800	AurA + CEP	0.500000	fbsjrau_221014_jennifer-miles_both_17	3	9.877378	2058373.000000	541.530145
AurA	17	31	IGRPLGKGKFGNVYL			13.000000	1618.942800	AurA + CEP	0.500000	fbsjrau_221014_jennifer-miles_both_19	3	9.861150	1646583.000000	541.522028
AurA	17	31	IGRPLGKGKFGNVYL			13.000000	1618.942800	AurA + CEP	2.000000	fbsjrau_221014_jennifer-miles_both_07	3	9.985439	1317758.000000	541.633025
AurA	17	31	IGRPLGKGKFGNVYL			13.000000	1618.942800	AurA + CEP	2.000000	fbsjrau_221014_jennifer-miles_both_25	3	9.970557	1954257.000000	541.632155
AurA	17	31	IGRPLGKGKFGNVYL			13.000000	1618.942800	AurA + CEP	2.000000	fbsjrau_221014_jennifer-miles_both_27	3	9.977958	1384519.000000	541.638560
AurA	17	31	IGRPLGKGKFGNVYL			13.000000	1618.942800	AurA + CEP	10.000000	fbsjrau_221014_jennifer-miles_both_05	3	9.919270	1852081.000000	541.780248
AurA	17	31	IGRPLGKGKFGNVYL			13.000000	1618.942800	AurA + CEP	10.000000	fbsjrau_221014_jennifer-miles_both_09	3	9.910557	1005835.000000	541.743192
AurA	17	31	IGRPLGKGKFGNVYL			13.000000	1618.942800	AurA + CEP	10.000000	fbsjrau_221014_jennifer-miles_both_21	3	9.955762	1308140.000000	541.819391
AurA	17	31	IGRPLGKGKFGNVYL			13.000000	1618.942800	AurA + CEP	30.000002	fbsjrau_221014_jennifer-miles_both_03	3	9.893002	1656276.000000	541.937283
AurA	17	31	IGRPLGKGKFGNVYL			13.000000	1618.942800	AurA + CEP	30.000002	fbsjrau_221014_jennifer-miles_both_23	3	9.982965	1431203.000000	541.853082
AurA	17	31	IGRPLGKGKFGNVYL			13.000000	1618.942800	AurA + CEP	30.000002	fbsjrau_221014_jennifer-miles_both_31	3	9.978922	1378003.000000	541.894024
AurA	31	39	LAREKQSKF			8.000000	1106.631700	AurA	0.000000	fbsjrau_221012_jennifer-miles_prelim_18	2	4.601493	547974.000000	554.125910
AurA	31	39	LAREKQSKF			8.000000	1106.631700	AurA	0.000000	fbsjrau_221012_jennifer-miles_prelim_54	2	4.613864	880610.000000	554.101418
AurA	31	39	LAREKQSKF			8.000000	1106.631700	AurA	0.000000	fbsjrau_221012_jennifer-miles_prelim_58	2	4.617153	769540.000000	554.100622
AurA	31	39	LAREKQSKF			8.000000	1106.631700	AurA	0.500000	fbsjrau_221012_jennifer-miles_prelim_28	2	4.657614	895641.000000	554.620241
AurA	31	39	LAREKQSKF			8.000000	1106.631700	AurA	0.500000	fbsjrau_221012_jennifer-miles_prelim_70	2	4.641024	943900.000000	554.764770
AurA	31	39	LAREKQSKF			8.000000	1106.631700	AurA	0.500000	fbsjrau_221012_jennifer-miles_prelim_72	2	4.653037	907107.000000	554.769789
AurA	31	39	LAREKQSKF			8.000000	1106.631700	AurA	2.000000	fbsjrau_221012_jennifer-miles_prelim_32	2	4.619171	710475.000000	554.778594
AurA	31	39	LAREKQSKF			8.000000	1106.631700	AurA	2.000000	fbsjrau_221012_jennifer-miles_prelim_38	2	4.626220	643814.000000	554.629159
AurA	31	39	LAREKQSKF			8.000000	1106.631700	AurA	2.000000	fbsjrau_221012_jennifer-miles_prelim_62	2	4.620074	1018576.000000	554.862487
AurA	31	39	LAREKQSKF			8.000000	1106.631700	AurA	10.000000	fbsjrau_221012_jennifer-miles_prelim_22	2	4.668160	539381.000000	554.740906
AurA	31	39	LAREKQSKF			8.000000	1106.631700	AurA	10.000000	fbsjrau_221012_jennifer-miles_prelim_30	2	4.631148	630273.000000	554.830703
AurA	31	39	LAREKQSKF			8.000000	1106.631700	AurA	10.000000	fbsjrau_221012_jennifer-miles_prelim_34	2	4.635151	656779.000000	554.790532
AurA	31	39	LAREKQSKF			8.000000	1106.631700	AurA	30.000002	fbsjrau_221012_jennifer-miles_prelim_24	2	4.616138	505601.000000	554.878161
AurA	31	39	LAREKQSKF			8.000000	1106.631700	AurA	30.000002	fbsjrau_221012_jennifer-miles_prelim_68	2	4.625089	720059.000000	554.969549
AurA	31	39	LAREKQSKF			8.000000	1106.631700	AurA	30.000002	fbsjrau_221012_jennifer-miles_prelim_74	2	4.634823	471421.000000	554.931707
AurA	31	39	LAREKQSKF			8.000000	1106.631700	AurA + CEP	0.000000	fbsjrau_221014_jennifer-miles_both_13	2	4.604730	489607.000000	554.158873
AurA	31	39	LAREKQSKF			8.000000	1106.631700	AurA + CEP	0.000000	fbsjrau_221014_jennifer-miles_both_15	2	4.605060	893432.000000	554.124137
AurA	31	39	LAREKQSKF			8.000000	1106.631700	AurA + CEP	0.000000	fbsjrau_221014_jennifer-miles_both_29	2	4.612529	757151.000000	554.177443
AurA	31	39	LAREKQSKF			8.000000	1106.631700	AurA + CEP	0.500000	fbsjrau_221014_jennifer-miles_both_11	2	4.657877	853617.000000	554.430475
AurA	31	39	LAREKQSKF			8.000000	1106.631700	AurA + CEP	0.500000	fbsjrau_221014_jennifer-miles_both_17	2	4.659198	1259276.000000	554.447028
AurA	31	39	LAREKQSKF			8.000000	1106.631700	AurA + CEP	0.500000	fbsjrau_221014_jennifer-miles_both_19	2	4.665251	939936.000000	554.447078
AurA	31	39	LAREKQSKF			8.000000	1106.631700	AurA + CEP	2.000000	fbsjrau_221014_jennifer-miles_both_07	2	4.607696	712675.000000	554.551786
AurA	31	39	LAREKQSKF			8.000000	1106.631700	AurA + CEP	2.000000	fbsjrau_221014_jennifer-miles_both_25	2	4.617071	1000351.000000	554.566258
AurA	31	39	LAREKQSKF			8.000000	1106.631700	AurA + CEP	2.000000	fbsjrau_221014_jennifer-miles_both_27	2	4.620779	774621.000000	554.538605
AurA	31	39	LAREKQSKF			8.000000	1106.631700	AurA + CEP	10.000000	fbsjrau_221014_jennifer-miles_both_05	2	4.631486	692994.000000	554.680306
AurA	31	39	LAREKQSKF			8.000000	1106.631700	AurA + CEP	10.000000	fbsjrau_221014_jennifer-miles_both_09	2	4.634778	559634.000000	554.672877
AurA	31	39	LAREKQSKF			8.000000	1106.631700	AurA + CEP	10.000000	fbsjrau_221014_jennifer-miles_both_21	2	4.632655	644156.000000	554.639864
AurA	31	39	LAREKQSKF			8.000000	1106.631700	AurA + CEP	30.000002	fbsjrau_221014_jennifer-miles_both_03	2	4.630116	746708.000000	554.759582
AurA	31	39	LAREKQSKF			8.000000	1106.631700	AurA + CEP	30.000002	fbsjrau_221014_jennifer-miles_both_23	2	4.617012	770180.000000	554.808095
AurA	31	39	LAREKQSKF			8.000000	1106.631700	AurA + CEP	30.000002	fbsjrau_221014_jennifer-miles_both_31	2	4.607564	741715.000000	554.818801
AurA	31	41	LAREKQSKFIL			10.000000	1332.799800	AurA	0.000000	fbsjrau_221012_jennifer-miles_prelim_18	2	8.185325	872483.000000	667.301179
AurA	31	41	LAREKQSKFIL			10.000000	1332.799800	AurA	0.000000	fbsjrau_221012_jennifer-miles_prelim_18	3	8.182980	10745467.000000	445.179504
AurA	31	41	LAREKQSKFIL			10.000000	1332.799800	AurA	0.000000	fbsjrau_221012_jennifer-miles_prelim_54	2	8.163759	1027319.000000	667.264763
AurA	31	41	LAREKQSKFIL			10.000000	1332.799800	AurA	0.000000	fbsjrau_221012_jennifer-miles_prelim_54	3	8.161967	8015995.000000	445.190035
AurA	31	41	LAREKQSKFIL			10.000000	1332.799800	AurA	0.000000	fbsjrau_221012_jennifer-miles_prelim_58	2	8.163523	1067576.000000	667.279159
AurA	31	41	LAREKQSKFIL			10.000000	1332.799800	AurA	0.000000	fbsjrau_221012_jennifer-miles_prelim_58	3	8.162729	9763924.000000	445.172034
AurA	31	41	LAREKQSKFIL			10.000000	1332.799800	AurA	0.500000	fbsjrau_221012_jennifer-miles_prelim_28	2	8.149610	1203484.000000	667.855632
AurA	31	41	LAREKQSKFIL			10.000000	1332.799800	AurA	0.500000	fbsjrau_221012_jennifer-miles_prelim_28	3	8.144597	12506312.000000	445.639621
AurA	31	41	LAREKQSKFIL			10.000000	1332.799800	AurA	0.500000	fbsjrau_221012_jennifer-miles_prelim_70	2	8.143663	1185855.000000	667.903864
AurA	31	41	LAREKQSKFIL			10.000000	1332.799800	AurA	0.500000	fbsjrau_221012_jennifer-miles_prelim_70	3	8.139169	10465308.000000	445.628285
AurA	31	41	LAREKQSKFIL			10.000000	1332.799800	AurA	0.500000	fbsjrau_221012_jennifer-miles_prelim_72	2	8.159253	903997.000000	667.814167
AurA	31	41	LAREKQSKFIL			10.000000	1332.799800	AurA	0.500000	fbsjrau_221012_jennifer-miles_prelim_72	3	8.155198	8756151.000000	445.611899
AurA	31	41	LAREKQSKFIL			10.000000	1332.799800	AurA	2.000000	fbsjrau_221012_jennifer-miles_prelim_32	2	8.159117	883679.000000	667.886437
AurA	31	41	LAREKQSKFIL			10.000000	1332.799800	AurA	2.000000	fbsjrau_221012_jennifer-miles_prelim_32	3	8.154963	6109711.000000	445.779526
AurA	31	41	LAREKQSKFIL			10.000000	1332.799800	AurA	2.000000	fbsjrau_221012_jennifer-miles_prelim_38	2	8.166969	718079.000000	667.894127
AurA	31	41	LAREKQSKFIL			10.000000	1332.799800	AurA	2.000000	fbsjrau_221012_jennifer-miles_prelim_38	3	8.154879	4521212.000000	445.773552
AurA	31	41	LAREKQSKFIL			10.000000	1332.799800	AurA	2.000000	fbsjrau_221012_jennifer-miles_prelim_62	2	8.175779	1293320.000000	668.047029
AurA	31	41	LAREKQSKFIL			10.000000	1332.799800	AurA	2.000000	fbsjrau_221012_jennifer-miles_prelim_62	3	8.165564	10824532.000000	445.732115
AurA	31	41	LAREKQSKFIL			10.000000	1332.799800	AurA	10.000000	fbsjrau_221012_jennifer-miles_prelim_22	2	8.165131	794671.000000	668.134867
AurA	31	41	LAREKQSKFIL			10.000000	1332.799800	AurA	10.000000	fbsjrau_221012_jennifer-miles_prelim_22	3	8.161412	8056969.000000	445.792754
AurA	31	41	LAREKQSKFIL			10.000000	1332.799800	AurA	10.000000	fbsjrau_221012_jennifer-miles_prelim_30	2	8.153759	741631.000000	668.016903
AurA	31	41	LAREKQSKFIL			10.000000	1332.799800	AurA	10.000000	fbsjrau_221012_jennifer-miles_prelim_30	3	8.155699	5828152.000000	445.890660
AurA	31	41	LAREKQSKFIL			10.000000	1332.799800	AurA	10.000000	fbsjrau_221012_jennifer-miles_prelim_34	2	8.148200	684891.000000	668.002151
AurA	31	41	LAREKQSKFIL			10.000000	1332.799800	AurA	10.000000	fbsjrau_221012_jennifer-miles_prelim_34	3	8.147298	4433823.000000	445.864199
AurA	31	41	LAREKQSKFIL			10.000000	1332.799800	AurA	30.000002	fbsjrau_221012_jennifer-miles_prelim_24	2	8.243168	732044.000000	668.189854
AurA	31	41	LAREKQSKFIL			10.000000	1332.799800	AurA	30.000002	fbsjrau_221012_jennifer-miles_prelim_24	3	8.254502	7129442.000000	445.944082
AurA	31	41	LAREKQSKFIL			10.000000	1332.799800	AurA	30.000002	fbsjrau_221012_jennifer-miles_prelim_68	2	8.237641	841572.000000	668.359019
AurA	31	41	LAREKQSKFIL			10.000000	1332.799800	AurA	30.000002	fbsjrau_221012_jennifer-miles_prelim_68	3	8.232562	6132041.000000	445.975302
AurA	31	41	LAREKQSKFIL			10.000000	1332.799800	AurA	30.000002	fbsjrau_221012_jennifer-miles_prelim_74	2	8.246021	484757.000000	668.280154
AurA	31	41	LAREKQSKFIL			10.000000	1332.799800	AurA	30.000002	fbsjrau_221012_jennifer-miles_prelim_74	3	8.239388	4276902.000000	445.861240
AurA	31	41	LAREKQSKFIL			10.000000	1332.799800	AurA + CEP	0.000000	fbsjrau_221014_jennifer-miles_both_13	2	8.168057	1105958.000000	667.296625
AurA	31	41	LAREKQSKFIL			10.000000	1332.799800	AurA + CEP	0.000000	fbsjrau_221014_jennifer-miles_both_13	3	8.159200	8090252.000000	445.142719
AurA	31	41	LAREKQSKFIL			10.000000	1332.799800	AurA + CEP	0.000000	fbsjrau_221014_jennifer-miles_both_15	2	8.176614	1728476.000000	667.263224
AurA	31	41	LAREKQSKFIL			10.000000	1332.799800	AurA + CEP	0.000000	fbsjrau_221014_jennifer-miles_both_15	3	8.165470	9613240.000000	445.180218
AurA	31	41	LAREKQSKFIL			10.000000	1332.799800	AurA + CEP	0.000000	fbsjrau_221014_jennifer-miles_both_29	2	8.166541	1285704.000000	667.305895
AurA	31	41	LAREKQSKFIL			10.000000	1332.799800	AurA + CEP	0.000000	fbsjrau_221014_jennifer-miles_both_29	3	8.150408	7781486.000000	445.209773
AurA	31	41	LAREKQSKFIL			10.000000	1332.799800	AurA + CEP	0.500000	fbsjrau_221014_jennifer-miles_both_11	2	8.132352	1170826.000000	667.543866
AurA	31	41	LAREKQSKFIL			10.000000	1332.799800	AurA + CEP	0.500000	fbsjrau_221014_jennifer-miles_both_11	3	8.130151	9843841.000000	445.387043
AurA	31	41	LAREKQSKFIL			10.000000	1332.799800	AurA + CEP	0.500000	fbsjrau_221014_jennifer-miles_both_17	2	8.133454	1859035.000000	667.622099
AurA	31	41	LAREKQSKFIL			10.000000	1332.799800	AurA + CEP	0.500000	fbsjrau_221014_jennifer-miles_both_17	3	8.134483	15030977.000000	445.425272
AurA	31	41	LAREKQSKFIL			10.000000	1332.799800	AurA + CEP	0.500000	fbsjrau_221014_jennifer-miles_both_19	2	8.159225	1393648.000000	667.574290
AurA	31	41	LAREKQSKFIL			10.000000	1332.799800	AurA + CEP	0.500000	fbsjrau_221014_jennifer-miles_both_19	3	8.144052	12877713.000000	445.400959
AurA	31	41	LAREKQSKFIL			10.000000	1332.799800	AurA + CEP	2.000000	fbsjrau_221014_jennifer-miles_both_07	2	8.154244	986842.000000	667.675905
AurA	31	41	LAREKQSKFIL			10.000000	1332.799800	AurA + CEP	2.000000	fbsjrau_221014_jennifer-miles_both_07	3	8.139456	7777138.000000	445.468250
AurA	31	41	LAREKQSKFIL			10.000000	1332.799800	AurA + CEP	2.000000	fbsjrau_221014_jennifer-miles_both_25	2	8.150593	1902985.000000	667.671233
AurA	31	41	LAREKQSKFIL			10.000000	1332.799800	AurA + CEP	2.000000	fbsjrau_221014_jennifer-miles_both_25	3	8.148268	12574091.000000	445.461948
AurA	31	41	LAREKQSKFIL			10.000000	1332.799800	AurA + CEP	2.000000	fbsjrau_221014_jennifer-miles_both_27	2	8.152172	1248564.000000	667.676794
AurA	31	41	LAREKQSKFIL			10.000000	1332.799800	AurA + CEP	2.000000	fbsjrau_221014_jennifer-miles_both_27	3	8.138948	6339068.000000	445.476597
AurA	31	41	LAREKQSKFIL			10.000000	1332.799800	AurA + CEP	10.000000	fbsjrau_221014_jennifer-miles_both_05	2	8.136136	937563.000000	667.860891
AurA	31	41	LAREKQSKFIL			10.000000	1332.799800	AurA + CEP	10.000000	fbsjrau_221014_jennifer-miles_both_05	3	8.136730	6842216.000000	445.643112
AurA	31	41	LAREKQSKFIL			10.000000	1332.799800	AurA + CEP	10.000000	fbsjrau_221014_jennifer-miles_both_09	2	8.139271	733037.000000	667.844749
AurA	31	41	LAREKQSKFIL			10.000000	1332.799800	AurA + CEP	10.000000	fbsjrau_221014_jennifer-miles_both_09	3	8.125688	6249773.000000	445.610691
AurA	31	41	LAREKQSKFIL			10.000000	1332.799800	AurA + CEP	10.000000	fbsjrau_221014_jennifer-miles_both_21	2	8.151827	1104037.000000	667.828250
AurA	31	41	LAREKQSKFIL			10.000000	1332.799800	AurA + CEP	10.000000	fbsjrau_221014_jennifer-miles_both_21	3	8.160267	8001622.000000	445.598744
AurA	31	41	LAREKQSKFIL			10.000000	1332.799800	AurA + CEP	30.000002	fbsjrau_221014_jennifer-miles_both_03	2	8.225950	791837.000000	668.022308
AurA	31	41	LAREKQSKFIL			10.000000	1332.799800	AurA + CEP	30.000002	fbsjrau_221014_jennifer-miles_both_03	3	8.211538	6458839.000000	445.738733
AurA	31	41	LAREKQSKFIL			10.000000	1332.799800	AurA + CEP	30.000002	fbsjrau_221014_jennifer-miles_both_23	2	8.227214	1329912.000000	667.965547
AurA	31	41	LAREKQSKFIL			10.000000	1332.799800	AurA + CEP	30.000002	fbsjrau_221014_jennifer-miles_both_23	3	8.212939	6122980.000000	445.737411
AurA	31	41	LAREKQSKFIL			10.000000	1332.799800	AurA + CEP	30.000002	fbsjrau_221014_jennifer-miles_both_31	2	8.223091	1372049.000000	668.015585
AurA	31	41	LAREKQSKFIL			10.000000	1332.799800	AurA + CEP	30.000002	fbsjrau_221014_jennifer-miles_both_31	3	8.210846	7228888.000000	445.742499
AurA	31	43	LAREKQSKFILAL			12.000000	1516.921000	AurA	0.000000	fbsjrau_221012_jennifer-miles_prelim_18	2	9.852777	424750.000000	759.332082
AurA	31	43	LAREKQSKFILAL			12.000000	1516.921000	AurA	0.000000	fbsjrau_221012_jennifer-miles_prelim_18	3	9.870481	5478289.000000	506.570559
AurA	31	43	LAREKQSKFILAL			12.000000	1516.921000	AurA	0.000000	fbsjrau_221012_jennifer-miles_prelim_54	2	9.849401	430752.000000	759.388299
AurA	31	43	LAREKQSKFILAL			12.000000	1516.921000	AurA	0.000000	fbsjrau_221012_jennifer-miles_prelim_54	3	9.837873	4866636.000000	506.586078
AurA	31	43	LAREKQSKFILAL			12.000000	1516.921000	AurA	0.000000	fbsjrau_221012_jennifer-miles_prelim_58	2	9.871340	579364.000000	759.372207
AurA	31	43	LAREKQSKFILAL			12.000000	1516.921000	AurA	0.000000	fbsjrau_221012_jennifer-miles_prelim_58	3	9.851766	4408415.000000	506.592120
AurA	31	43	LAREKQSKFILAL			12.000000	1516.921000	AurA	0.500000	fbsjrau_221012_jennifer-miles_prelim_28	2	9.847051	705653.000000	760.097444
AurA	31	43	LAREKQSKFILAL			12.000000	1516.921000	AurA	0.500000	fbsjrau_221012_jennifer-miles_prelim_28	3	9.833746	4940612.000000	507.122330
AurA	31	43	LAREKQSKFILAL			12.000000	1516.921000	AurA	0.500000	fbsjrau_221012_jennifer-miles_prelim_70	2	9.834272	669259.000000	760.090809
AurA	31	43	LAREKQSKFILAL			12.000000	1516.921000	AurA	0.500000	fbsjrau_221012_jennifer-miles_prelim_70	3	9.827824	4493063.000000	507.030894
AurA	31	43	LAREKQSKFILAL			12.000000	1516.921000	AurA	0.500000	fbsjrau_221012_jennifer-miles_prelim_72	2	9.790709	718410.000000	760.029582
AurA	31	43	LAREKQSKFILAL			12.000000	1516.921000	AurA	0.500000	fbsjrau_221012_jennifer-miles_prelim_72	3	9.796669	5516827.000000	507.010338
AurA	31	43	LAREKQSKFILAL			12.000000	1516.921000	AurA	2.000000	fbsjrau_221012_jennifer-miles_prelim_32	2	9.865993	483804.000000	760.147512
AurA	31	43	LAREKQSKFILAL			12.000000	1516.921000	AurA	2.000000	fbsjrau_221012_jennifer-miles_prelim_32	3	9.853740	3991124.000000	507.181467
AurA	31	43	LAREKQSKFILAL			12.000000	1516.921000	AurA	2.000000	fbsjrau_221012_jennifer-miles_prelim_38	2	9.866575	335129.000000	760.052152
AurA	31	43	LAREKQSKFILAL			12.000000	1516.921000	AurA	2.000000	fbsjrau_221012_jennifer-miles_prelim_38	3	9.846742	2555118.000000	507.158196
AurA	31	43	LAREKQSKFILAL			12.000000	1516.921000	AurA	2.000000	fbsjrau_221012_jennifer-miles_prelim_62	2	9.849488	695464.000000	760.210159
AurA	31	43	LAREKQSKFILAL			12.000000	1516.921000	AurA	2.000000	fbsjrau_221012_jennifer-miles_prelim_62	3	9.848344	5800929.000000	507.143086
AurA	31	43	LAREKQSKFILAL			12.000000	1516.921000	AurA	10.000000	fbsjrau_221012_jennifer-miles_prelim_22	2	9.862360	462343.000000	760.324306
AurA	31	43	LAREKQSKFILAL			12.000000	1516.921000	AurA	10.000000	fbsjrau_221012_jennifer-miles_prelim_22	3	9.862991	3855830.000000	507.206358
AurA	31	43	LAREKQSKFILAL			12.000000	1516.921000	AurA	10.000000	fbsjrau_221012_jennifer-miles_prelim_30	2	9.876280	439131.000000	760.255313
AurA	31	43	LAREKQSKFILAL			12.000000	1516.921000	AurA	10.000000	fbsjrau_221012_jennifer-miles_prelim_30	3	9.860173	2532060.000000	507.303300
AurA	31	43	LAREKQSKFILAL			12.000000	1516.921000	AurA	10.000000	fbsjrau_221012_jennifer-miles_prelim_34	2	9.857205	403485.000000	760.247445
AurA	31	43	LAREKQSKFILAL			12.000000	1516.921000	AurA	10.000000	fbsjrau_221012_jennifer-miles_prelim_34	3	9.848248	2673380.000000	507.245644
AurA	31	43	LAREKQSKFILAL			12.000000	1516.921000	AurA	30.000002	fbsjrau_221012_jennifer-miles_prelim_24	2	9.798937	352487.000000	760.415099
AurA	31	43	LAREKQSKFILAL			12.000000	1516.921000	AurA	30.000002	fbsjrau_221012_jennifer-miles_prelim_24	3	9.808144	4741754.000000	507.290322
AurA	31	43	LAREKQSKFILAL			12.000000	1516.921000	AurA	30.000002	fbsjrau_221012_jennifer-miles_prelim_68	2	9.781373	377663.000000	760.510080
AurA	31	43	LAREKQSKFILAL			12.000000	1516.921000	AurA	30.000002	fbsjrau_221012_jennifer-miles_prelim_68	3	9.761560	4687629.000000	507.379307
AurA	31	43	LAREKQSKFILAL			12.000000	1516.921000	AurA	30.000002	fbsjrau_221012_jennifer-miles_prelim_74	2	9.745114	251089.000000	760.329240
AurA	31	43	LAREKQSKFILAL			12.000000	1516.921000	AurA	30.000002	fbsjrau_221012_jennifer-miles_prelim_74	3	9.738655	3492153.000000	507.345007
AurA	31	43	LAREKQSKFILAL			12.000000	1516.921000	AurA + CEP	0.000000	fbsjrau_221014_jennifer-miles_both_13	2	9.819263	472565.000000	759.363535
AurA	31	43	LAREKQSKFILAL			12.000000	1516.921000	AurA + CEP	0.000000	fbsjrau_221014_jennifer-miles_both_13	3	9.805861	5349220.000000	506.584257
AurA	31	43	LAREKQSKFILAL			12.000000	1516.921000	AurA + CEP	0.000000	fbsjrau_221014_jennifer-miles_both_15	2	9.806047	504063.000000	759.371257
AurA	31	43	LAREKQSKFILAL			12.000000	1516.921000	AurA + CEP	0.000000	fbsjrau_221014_jennifer-miles_both_15	3	9.800175	5608353.000000	506.582366
AurA	31	43	LAREKQSKFILAL			12.000000	1516.921000	AurA + CEP	0.000000	fbsjrau_221014_jennifer-miles_both_29	2	9.816887	649022.000000	759.372689
AurA	31	43	LAREKQSKFILAL			12.000000	1516.921000	AurA + CEP	0.000000	fbsjrau_221014_jennifer-miles_both_29	3	9.804789	5730740.000000	506.588199
AurA	31	43	LAREKQSKFILAL			12.000000	1516.921000	AurA + CEP	0.500000	fbsjrau_221014_jennifer-miles_both_11	2	9.822469	627200.000000	759.648934
AurA	31	43	LAREKQSKFILAL			12.000000	1516.921000	AurA + CEP	0.500000	fbsjrau_221014_jennifer-miles_both_11	3	9.811321	5299762.000000	506.819623
AurA	31	43	LAREKQSKFILAL			12.000000	1516.921000	AurA + CEP	0.500000	fbsjrau_221014_jennifer-miles_both_17	2	9.834621	956187.000000	759.721169
AurA	31	43	LAREKQSKFILAL			12.000000	1516.921000	AurA + CEP	0.500000	fbsjrau_221014_jennifer-miles_both_17	3	9.834087	5158227.000000	506.827443
AurA	31	43	LAREKQSKFILAL			12.000000	1516.921000	AurA + CEP	0.500000	fbsjrau_221014_jennifer-miles_both_19	2	9.818714	765509.000000	759.636754
AurA	31	43	LAREKQSKFILAL			12.000000	1516.921000	AurA + CEP	0.500000	fbsjrau_221014_jennifer-miles_both_19	3	9.798341	3315111.000000	506.851741
AurA	31	43	LAREKQSKFILAL			12.000000	1516.921000	AurA + CEP	2.000000	fbsjrau_221014_jennifer-miles_both_07	2	9.828577	430691.000000	759.867574
AurA	31	43	LAREKQSKFILAL			12.000000	1516.921000	AurA + CEP	2.000000	fbsjrau_221014_jennifer-miles_both_07	3	9.812265	3311708.000000	506.967585
AurA	31	43	LAREKQSKFILAL			12.000000	1516.921000	AurA + CEP	2.000000	fbsjrau_221014_jennifer-miles_both_25	2	9.830076	883604.000000	759.800150
AurA	31	43	LAREKQSKFILAL			12.000000	1516.921000	AurA + CEP	2.000000	fbsjrau_221014_jennifer-miles_both_25	3	9.825016	7026048.000000	506.911527
AurA	31	43	LAREKQSKFILAL			12.000000	1516.921000	AurA + CEP	2.000000	fbsjrau_221014_jennifer-miles_both_27	2	9.823535	589088.000000	759.785964
AurA	31	43	LAREKQSKFILAL			12.000000	1516.921000	AurA + CEP	2.000000	fbsjrau_221014_jennifer-miles_both_27	3	9.830219	4461328.000000	506.910926
AurA	31	43	LAREKQSKFILAL			12.000000	1516.921000	AurA + CEP	10.000000	fbsjrau_221014_jennifer-miles_both_05	2	9.839587	391378.000000	759.992888
AurA	31	43	LAREKQSKFILAL			12.000000	1516.921000	AurA + CEP	10.000000	fbsjrau_221014_jennifer-miles_both_05	3	9.832834	4338540.000000	507.007848
AurA	31	43	LAREKQSKFILAL			12.000000	1516.921000	AurA + CEP	10.000000	fbsjrau_221014_jennifer-miles_both_09	2	9.838591	299331.000000	759.950285
AurA	31	43	LAREKQSKFILAL			12.000000	1516.921000	AurA + CEP	10.000000	fbsjrau_221014_jennifer-miles_both_09	3	9.842771	1961858.000000	507.023469
AurA	31	43	LAREKQSKFILAL			12.000000	1516.921000	AurA + CEP	10.000000	fbsjrau_221014_jennifer-miles_both_21	2	9.845928	465339.000000	759.984243
AurA	31	43	LAREKQSKFILAL			12.000000	1516.921000	AurA + CEP	10.000000	fbsjrau_221014_jennifer-miles_both_21	3	9.830106	3352513.000000	507.059562
AurA	31	43	LAREKQSKFILAL			12.000000	1516.921000	AurA + CEP	30.000002	fbsjrau_221014_jennifer-miles_both_03	2	9.717799	429607.000000	760.116671
AurA	31	43	LAREKQSKFILAL			12.000000	1516.921000	AurA + CEP	30.000002	fbsjrau_221014_jennifer-miles_both_03	3	9.708514	4127014.000000	507.161761
AurA	31	43	LAREKQSKFILAL			12.000000	1516.921000	AurA + CEP	30.000002	fbsjrau_221014_jennifer-miles_both_23	2	9.755101	515083.000000	760.083529
AurA	31	43	LAREKQSKFILAL			12.000000	1516.921000	AurA + CEP	30.000002	fbsjrau_221014_jennifer-miles_both_23	3	9.746280	4092558.000000	507.102340
AurA	31	43	LAREKQSKFILAL			12.000000	1516.921000	AurA + CEP	30.000002	fbsjrau_221014_jennifer-miles_both_31	2	9.756446	550479.000000	760.176334
AurA	31	43	LAREKQSKFILAL			12.000000	1516.921000	AurA + CEP	30.000002	fbsjrau_221014_jennifer-miles_both_31	3	9.753930	4639238.000000	507.195547
AurA	32	39	AREKQSKF			7.000000	993.547600	AurA	0.000000	fbsjrau_221012_jennifer-miles_prelim_18	2	3.845975	586168.000000	497.531244
AurA	32	39	AREKQSKF			7.000000	993.547600	AurA	0.000000	fbsjrau_221012_jennifer-miles_prelim_54	2	3.851655	818540.000000	497.593842
AurA	32	39	AREKQSKF			7.000000	993.547600	AurA	0.000000	fbsjrau_221012_jennifer-miles_prelim_58	2	3.863605	678252.000000	497.593601
AurA	32	39	AREKQSKF			7.000000	993.547600	AurA	0.500000	fbsjrau_221012_jennifer-miles_prelim_28	2	3.862736	646649.000000	498.053613
AurA	32	39	AREKQSKF			7.000000	993.547600	AurA	0.500000	fbsjrau_221012_jennifer-miles_prelim_70	2	3.848131	1002997.000000	498.208218
AurA	32	39	AREKQSKF			7.000000	993.547600	AurA	0.500000	fbsjrau_221012_jennifer-miles_prelim_72	2	3.879212	1097332.000000	498.152357
AurA	32	39	AREKQSKF			7.000000	993.547600	AurA	2.000000	fbsjrau_221012_jennifer-miles_prelim_32	2	3.842131	858957.000000	498.192957
AurA	32	39	AREKQSKF			7.000000	993.547600	AurA	2.000000	fbsjrau_221012_jennifer-miles_prelim_38	2	3.862106	609860.000000	498.185100
AurA	32	39	AREKQSKF			7.000000	993.547600	AurA	2.000000	fbsjrau_221012_jennifer-miles_prelim_62	2	3.851576	1177155.000000	498.271250
AurA	32	39	AREKQSKF			7.000000	993.547600	AurA	10.000000	fbsjrau_221012_jennifer-miles_prelim_22	2	3.852935	418856.000000	498.169342
AurA	32	39	AREKQSKF			7.000000	993.547600	AurA	10.000000	fbsjrau_221012_jennifer-miles_prelim_30	2	3.856956	619399.000000	498.283186
AurA	32	39	AREKQSKF			7.000000	993.547600	AurA	10.000000	fbsjrau_221012_jennifer-miles_prelim_34	2	3.861254	663687.000000	498.315276
AurA	32	39	AREKQSKF			7.000000	993.547600	AurA	30.000002	fbsjrau_221012_jennifer-miles_prelim_24	2	3.799936	504729.000000	498.267865
AurA	32	39	AREKQSKF			7.000000	993.547600	AurA	30.000002	fbsjrau_221012_jennifer-miles_prelim_68	2	3.842487	891823.000000	498.338724
AurA	32	39	AREKQSKF			7.000000	993.547600	AurA	30.000002	fbsjrau_221012_jennifer-miles_prelim_74	2	3.860613	559236.000000	498.270999
AurA	32	39	AREKQSKF			7.000000	993.547600	AurA + CEP	0.000000	fbsjrau_221014_jennifer-miles_both_13	2	3.842546	664027.000000	497.552348
AurA	32	39	AREKQSKF			7.000000	993.547600	AurA + CEP	0.000000	fbsjrau_221014_jennifer-miles_both_15	2	3.850419	892729.000000	497.520312
AurA	32	39	AREKQSKF			7.000000	993.547600	AurA + CEP	0.000000	fbsjrau_221014_jennifer-miles_both_29	2	3.865730	796008.000000	497.522748
AurA	32	39	AREKQSKF			7.000000	993.547600	AurA + CEP	0.500000	fbsjrau_221014_jennifer-miles_both_11	2	3.880688	924439.000000	497.885347
AurA	32	39	AREKQSKF			7.000000	993.547600	AurA + CEP	0.500000	fbsjrau_221014_jennifer-miles_both_17	2	3.870503	1266066.000000	497.840473
AurA	32	39	AREKQSKF			7.000000	993.547600	AurA + CEP	0.500000	fbsjrau_221014_jennifer-miles_both_19	2	3.886580	961836.000000	497.851493
AurA	32	39	AREKQSKF			7.000000	993.547600	AurA + CEP	2.000000	fbsjrau_221014_jennifer-miles_both_07	2	3.845780	741971.000000	497.982141
AurA	32	39	AREKQSKF			7.000000	993.547600	AurA + CEP	2.000000	fbsjrau_221014_jennifer-miles_both_25	2	3.849271	1042725.000000	497.968212
AurA	32	39	AREKQSKF			7.000000	993.547600	AurA + CEP	2.000000	fbsjrau_221014_jennifer-miles_both_27	2	3.873490	724763.000000	497.935096
AurA	32	39	AREKQSKF			7.000000	993.547600	AurA + CEP	10.000000	fbsjrau_221014_jennifer-miles_both_05	2	3.864530	860355.000000	498.052684
AurA	32	39	AREKQSKF			7.000000	993.547600	AurA + CEP	10.000000	fbsjrau_221014_jennifer-miles_both_09	2	3.853770	662970.000000	498.042590
AurA	32	39	AREKQSKF			7.000000	993.547600	AurA + CEP	10.000000	fbsjrau_221014_jennifer-miles_both_21	2	3.858764	567033.000000	498.069689
AurA	32	39	AREKQSKF			7.000000	993.547600	AurA + CEP	30.000002	fbsjrau_221014_jennifer-miles_both_03	2	3.850998	773723.000000	498.170352
AurA	32	39	AREKQSKF			7.000000	993.547600	AurA + CEP	30.000002	fbsjrau_221014_jennifer-miles_both_23	2	3.828040	857716.000000	498.195697
AurA	32	39	AREKQSKF			7.000000	993.547600	AurA + CEP	30.000002	fbsjrau_221014_jennifer-miles_both_31	2	3.789026	681879.000000	498.238170
AurA	32	41	AREKQSKFIL			9.000000	1219.715700	AurA	0.000000	fbsjrau_221012_jennifer-miles_prelim_18	2	8.049797	1386616.000000	610.696643
AurA	32	41	AREKQSKFIL			9.000000	1219.715700	AurA	0.000000	fbsjrau_221012_jennifer-miles_prelim_18	3	8.055980	8135896.000000	407.443113
AurA	32	41	AREKQSKFIL			9.000000	1219.715700	AurA	0.000000	fbsjrau_221012_jennifer-miles_prelim_54	2	8.029319	1404583.000000	610.692311
AurA	32	41	AREKQSKFIL			9.000000	1219.715700	AurA	0.000000	fbsjrau_221012_jennifer-miles_prelim_54	3	8.031826	7574075.000000	407.429082
AurA	32	41	AREKQSKFIL			9.000000	1219.715700	AurA	0.000000	fbsjrau_221012_jennifer-miles_prelim_58	2	8.026320	1570381.000000	610.748655
AurA	32	41	AREKQSKFIL			9.000000	1219.715700	AurA	0.000000	fbsjrau_221012_jennifer-miles_prelim_58	3	8.012660	9523944.000000	407.458511
AurA	32	41	AREKQSKFIL			9.000000	1219.715700	AurA	0.500000	fbsjrau_221012_jennifer-miles_prelim_28	2	7.988076	1701399.000000	611.318137
AurA	32	41	AREKQSKFIL			9.000000	1219.715700	AurA	0.500000	fbsjrau_221012_jennifer-miles_prelim_28	3	7.991509	11618070.000000	407.939800
AurA	32	41	AREKQSKFIL			9.000000	1219.715700	AurA	0.500000	fbsjrau_221012_jennifer-miles_prelim_70	2	7.982135	1844194.000000	611.335377
AurA	32	41	AREKQSKFIL			9.000000	1219.715700	AurA	0.500000	fbsjrau_221012_jennifer-miles_prelim_70	3	7.983409	9174861.000000	407.918592
AurA	32	41	AREKQSKFIL			9.000000	1219.715700	AurA	0.500000	fbsjrau_221012_jennifer-miles_prelim_72	2	7.971632	1556344.000000	611.295477
AurA	32	41	AREKQSKFIL			9.000000	1219.715700	AurA	0.500000	fbsjrau_221012_jennifer-miles_prelim_72	3	7.976693	7589649.000000	407.880967
AurA	32	41	AREKQSKFIL			9.000000	1219.715700	AurA	2.000000	fbsjrau_221012_jennifer-miles_prelim_32	2	8.024456	1417168.000000	611.316187
AurA	32	41	AREKQSKFIL			9.000000	1219.715700	AurA	2.000000	fbsjrau_221012_jennifer-miles_prelim_32	3	8.023314	7096155.000000	408.039802
AurA	32	41	AREKQSKFIL			9.000000	1219.715700	AurA	2.000000	fbsjrau_221012_jennifer-miles_prelim_38	2	8.031232	991084.000000	611.345332
AurA	32	41	AREKQSKFIL			9.000000	1219.715700	AurA	2.000000	fbsjrau_221012_jennifer-miles_prelim_38	3	8.011604	4709308.000000	407.980271
AurA	32	41	AREKQSKFIL			9.000000	1219.715700	AurA	2.000000	fbsjrau_221012_jennifer-miles_prelim_62	2	8.035463	1889666.000000	611.505348
AurA	32	41	AREKQSKFIL			9.000000	1219.715700	AurA	2.000000	fbsjrau_221012_jennifer-miles_prelim_62	3	8.028777	11173366.000000	407.971387
AurA	32	41	AREKQSKFIL			9.000000	1219.715700	AurA	10.000000	fbsjrau_221012_jennifer-miles_prelim_22	2	8.012098	1231368.000000	611.514985
AurA	32	41	AREKQSKFIL			9.000000	1219.715700	AurA	10.000000	fbsjrau_221012_jennifer-miles_prelim_22	3	7.989252	6094143.000000	408.099945
AurA	32	41	AREKQSKFIL			9.000000	1219.715700	AurA	10.000000	fbsjrau_221012_jennifer-miles_prelim_30	2	8.015671	1153117.000000	611.458893
AurA	32	41	AREKQSKFIL			9.000000	1219.715700	AurA	10.000000	fbsjrau_221012_jennifer-miles_prelim_30	3	8.025748	4735050.000000	408.146802
AurA	32	41	AREKQSKFIL			9.000000	1219.715700	AurA	10.000000	fbsjrau_221012_jennifer-miles_prelim_34	2	7.999396	1104914.000000	611.401433
AurA	32	41	AREKQSKFIL			9.000000	1219.715700	AurA	10.000000	fbsjrau_221012_jennifer-miles_prelim_34	3	8.005480	4176349.000000	408.106225
AurA	32	41	AREKQSKFIL			9.000000	1219.715700	AurA	30.000002	fbsjrau_221012_jennifer-miles_prelim_24	2	8.049996	1162934.000000	611.561913
AurA	32	41	AREKQSKFIL			9.000000	1219.715700	AurA	30.000002	fbsjrau_221012_jennifer-miles_prelim_24	3	8.045872	7567399.000000	408.188763
AurA	32	41	AREKQSKFIL			9.000000	1219.715700	AurA	30.000002	fbsjrau_221012_jennifer-miles_prelim_68	2	8.049591	1292136.000000	611.780793
AurA	32	41	AREKQSKFIL			9.000000	1219.715700	AurA	30.000002	fbsjrau_221012_jennifer-miles_prelim_68	3	8.057101	7212090.000000	408.131390
AurA	32	41	AREKQSKFIL			9.000000	1219.715700	AurA	30.000002	fbsjrau_221012_jennifer-miles_prelim_74	2	8.036264	717679.000000	611.642335
AurA	32	41	AREKQSKFIL			9.000000	1219.715700	AurA	30.000002	fbsjrau_221012_jennifer-miles_prelim_74	3	8.026791	4631528.000000	408.183032
AurA	32	41	AREKQSKFIL			9.000000	1219.715700	AurA + CEP	0.000000	fbsjrau_221014_jennifer-miles_both_13	2	8.029594	1866538.000000	610.700354
AurA	32	41	AREKQSKFIL			9.000000	1219.715700	AurA + CEP	0.000000	fbsjrau_221014_jennifer-miles_both_13	3	8.029966	5162146.000000	407.400667
AurA	32	41	AREKQSKFIL			9.000000	1219.715700	AurA + CEP	0.000000	fbsjrau_221014_jennifer-miles_both_15	2	8.045087	2219473.000000	610.681821
AurA	32	41	AREKQSKFIL			9.000000	1219.715700	AurA + CEP	0.000000	fbsjrau_221014_jennifer-miles_both_15	3	8.028379	9045704.000000	407.423896
AurA	32	41	AREKQSKFIL			9.000000	1219.715700	AurA + CEP	0.000000	fbsjrau_221014_jennifer-miles_both_29	2	8.050117	1660576.000000	610.765294
AurA	32	41	AREKQSKFIL			9.000000	1219.715700	AurA + CEP	0.000000	fbsjrau_221014_jennifer-miles_both_29	3	8.042057	8521641.000000	407.428951
AurA	32	41	AREKQSKFIL			9.000000	1219.715700	AurA + CEP	0.500000	fbsjrau_221014_jennifer-miles_both_11	2	7.969073	1448216.000000	610.998059
AurA	32	41	AREKQSKFIL			9.000000	1219.715700	AurA + CEP	0.500000	fbsjrau_221014_jennifer-miles_both_11	3	7.988378	6313535.000000	407.721180
AurA	32	41	AREKQSKFIL			9.000000	1219.715700	AurA + CEP	0.500000	fbsjrau_221014_jennifer-miles_both_17	2	7.967093	2677508.000000	611.041521
AurA	32	41	AREKQSKFIL			9.000000	1219.715700	AurA + CEP	0.500000	fbsjrau_221014_jennifer-miles_both_17	3	7.981800	12161328.000000	407.664370
AurA	32	41	AREKQSKFIL			9.000000	1219.715700	AurA + CEP	0.500000	fbsjrau_221014_jennifer-miles_both_19	2	7.985276	1627094.000000	611.060952
AurA	32	41	AREKQSKFIL			9.000000	1219.715700	AurA + CEP	0.500000	fbsjrau_221014_jennifer-miles_both_19	3	7.976770	10568330.000000	407.639033
AurA	32	41	AREKQSKFIL			9.000000	1219.715700	AurA + CEP	2.000000	fbsjrau_221014_jennifer-miles_both_07	2	8.018094	1589289.000000	611.115254
AurA	32	41	AREKQSKFIL			9.000000	1219.715700	AurA + CEP	2.000000	fbsjrau_221014_jennifer-miles_both_07	3	8.023448	6407361.000000	407.733761
AurA	32	41	AREKQSKFIL			9.000000	1219.715700	AurA + CEP	2.000000	fbsjrau_221014_jennifer-miles_both_25	2	8.015852	2627563.000000	611.103486
AurA	32	41	AREKQSKFIL			9.000000	1219.715700	AurA + CEP	2.000000	fbsjrau_221014_jennifer-miles_both_25	3	8.007123	8537637.000000	407.759247
AurA	32	41	AREKQSKFIL			9.000000	1219.715700	AurA + CEP	2.000000	fbsjrau_221014_jennifer-miles_both_27	2	8.015709	1961708.000000	611.083210
AurA	32	41	AREKQSKFIL			9.000000	1219.715700	AurA + CEP	2.000000	fbsjrau_221014_jennifer-miles_both_27	3	8.016279	6766028.000000	407.724946
AurA	32	41	AREKQSKFIL			9.000000	1219.715700	AurA + CEP	10.000000	fbsjrau_221014_jennifer-miles_both_05	2	7.997967	1184470.000000	611.300185
AurA	32	41	AREKQSKFIL			9.000000	1219.715700	AurA + CEP	10.000000	fbsjrau_221014_jennifer-miles_both_05	3	8.008899	5206664.000000	407.898316
AurA	32	41	AREKQSKFIL			9.000000	1219.715700	AurA + CEP	10.000000	fbsjrau_221014_jennifer-miles_both_09	2	7.992965	1063955.000000	611.266902
AurA	32	41	AREKQSKFIL			9.000000	1219.715700	AurA + CEP	10.000000	fbsjrau_221014_jennifer-miles_both_09	3	7.999516	4000679.000000	407.881322
AurA	32	41	AREKQSKFIL			9.000000	1219.715700	AurA + CEP	10.000000	fbsjrau_221014_jennifer-miles_both_21	2	8.020026	1626596.000000	611.254626
AurA	32	41	AREKQSKFIL			9.000000	1219.715700	AurA + CEP	10.000000	fbsjrau_221014_jennifer-miles_both_21	3	8.017565	6294932.000000	407.820265
AurA	32	41	AREKQSKFIL			9.000000	1219.715700	AurA + CEP	30.000002	fbsjrau_221014_jennifer-miles_both_03	2	8.021456	1007524.000000	611.413723
AurA	32	41	AREKQSKFIL			9.000000	1219.715700	AurA + CEP	30.000002	fbsjrau_221014_jennifer-miles_both_03	3	8.008307	5851720.000000	407.958912
AurA	32	41	AREKQSKFIL			9.000000	1219.715700	AurA + CEP	30.000002	fbsjrau_221014_jennifer-miles_both_23	2	8.033442	1631394.000000	611.388721
AurA	32	41	AREKQSKFIL			9.000000	1219.715700	AurA + CEP	30.000002	fbsjrau_221014_jennifer-miles_both_23	3	8.028955	7520889.000000	407.930956
AurA	32	41	AREKQSKFIL			9.000000	1219.715700	AurA + CEP	30.000002	fbsjrau_221014_jennifer-miles_both_31	2	8.032610	1615978.000000	611.457624
AurA	32	41	AREKQSKFIL			9.000000	1219.715700	AurA + CEP	30.000002	fbsjrau_221014_jennifer-miles_both_31	3	8.023862	7746918.000000	407.960030
AurA	32	42	AREKQSKFILA			10.000000	1290.752800	AurA	0.000000	fbsjrau_221012_jennifer-miles_prelim_18	2	7.374760	318805.000000	646.166825
AurA	32	42	AREKQSKFILA			10.000000	1290.752800	AurA	0.000000	fbsjrau_221012_jennifer-miles_prelim_18	3	7.384973	1702156.000000	431.182227
AurA	32	42	AREKQSKFILA			10.000000	1290.752800	AurA	0.000000	fbsjrau_221012_jennifer-miles_prelim_54	2	7.359036	321726.000000	646.169050
AurA	32	42	AREKQSKFILA			10.000000	1290.752800	AurA	0.000000	fbsjrau_221012_jennifer-miles_prelim_54	3	7.371737	1493666.000000	431.155147
AurA	32	42	AREKQSKFILA			10.000000	1290.752800	AurA	0.000000	fbsjrau_221012_jennifer-miles_prelim_58	2	7.379961	281719.000000	646.209728
AurA	32	42	AREKQSKFILA			10.000000	1290.752800	AurA	0.000000	fbsjrau_221012_jennifer-miles_prelim_58	3	7.386279	1677787.000000	431.151570
AurA	32	42	AREKQSKFILA			10.000000	1290.752800	AurA	0.500000	fbsjrau_221012_jennifer-miles_prelim_28	2	7.424105	321632.000000	646.832300
AurA	32	42	AREKQSKFILA			10.000000	1290.752800	AurA	0.500000	fbsjrau_221012_jennifer-miles_prelim_28	3	7.428368	1880184.000000	431.717643
AurA	32	42	AREKQSKFILA			10.000000	1290.752800	AurA	0.500000	fbsjrau_221012_jennifer-miles_prelim_70	2	7.421532	294107.000000	646.805431
AurA	32	42	AREKQSKFILA			10.000000	1290.752800	AurA	0.500000	fbsjrau_221012_jennifer-miles_prelim_70	3	7.428219	1713791.000000	431.629261
AurA	32	42	AREKQSKFILA			10.000000	1290.752800	AurA	0.500000	fbsjrau_221012_jennifer-miles_prelim_72	2	7.437491	287872.000000	646.838418
AurA	32	42	AREKQSKFILA			10.000000	1290.752800	AurA	0.500000	fbsjrau_221012_jennifer-miles_prelim_72	3	7.452230	1437111.000000	431.635318
AurA	32	42	AREKQSKFILA			10.000000	1290.752800	AurA	2.000000	fbsjrau_221012_jennifer-miles_prelim_32	2	7.365772	315466.000000	646.836294
AurA	32	42	AREKQSKFILA			10.000000	1290.752800	AurA	2.000000	fbsjrau_221012_jennifer-miles_prelim_32	3	7.381485	1287196.000000	431.736674
AurA	32	42	AREKQSKFILA			10.000000	1290.752800	AurA	2.000000	fbsjrau_221012_jennifer-miles_prelim_38	2	7.386231	162903.000000	646.742937
AurA	32	42	AREKQSKFILA			10.000000	1290.752800	AurA	2.000000	fbsjrau_221012_jennifer-miles_prelim_38	3	7.380030	971167.000000	431.719690
AurA	32	42	AREKQSKFILA			10.000000	1290.752800	AurA	2.000000	fbsjrau_221012_jennifer-miles_prelim_62	2	7.380134	406848.000000	646.978270
AurA	32	42	AREKQSKFILA			10.000000	1290.752800	AurA	2.000000	fbsjrau_221012_jennifer-miles_prelim_62	3	7.389212	2165660.000000	431.701561
AurA	32	42	AREKQSKFILA			10.000000	1290.752800	AurA	10.000000	fbsjrau_221012_jennifer-miles_prelim_22	2	7.412717	181146.000000	647.085589
AurA	32	42	AREKQSKFILA			10.000000	1290.752800	AurA	10.000000	fbsjrau_221012_jennifer-miles_prelim_22	3	7.426101	1359089.000000	431.787817
AurA	32	42	AREKQSKFILA			10.000000	1290.752800	AurA	10.000000	fbsjrau_221012_jennifer-miles_prelim_30	2	7.401283	173449.000000	646.956235
AurA	32	42	AREKQSKFILA			10.000000	1290.752800	AurA	10.000000	fbsjrau_221012_jennifer-miles_prelim_30	3	7.411026	1144272.000000	431.809303
AurA	32	42	AREKQSKFILA			10.000000	1290.752800	AurA	10.000000	fbsjrau_221012_jennifer-miles_prelim_34	2	7.393959	118027.000000	646.781099
AurA	32	42	AREKQSKFILA			10.000000	1290.752800	AurA	10.000000	fbsjrau_221012_jennifer-miles_prelim_34	3	7.415124	1021613.000000	431.842231
AurA	32	42	AREKQSKFILA			10.000000	1290.752800	AurA	30.000002	fbsjrau_221012_jennifer-miles_prelim_24	2	7.397541	213129.000000	647.114666
AurA	32	42	AREKQSKFILA			10.000000	1290.752800	AurA	30.000002	fbsjrau_221012_jennifer-miles_prelim_24	3	7.398623	1408424.000000	431.920584
AurA	32	42	AREKQSKFILA			10.000000	1290.752800	AurA	30.000002	fbsjrau_221012_jennifer-miles_prelim_68	2	7.401660	254133.000000	647.279717
AurA	32	42	AREKQSKFILA			10.000000	1290.752800	AurA	30.000002	fbsjrau_221012_jennifer-miles_prelim_68	3	7.424067	1552023.000000	431.912908
AurA	32	42	AREKQSKFILA			10.000000	1290.752800	AurA	30.000002	fbsjrau_221012_jennifer-miles_prelim_74	2	7.413788	157949.000000	647.186739
AurA	32	42	AREKQSKFILA			10.000000	1290.752800	AurA	30.000002	fbsjrau_221012_jennifer-miles_prelim_74	3	7.437410	1291495.000000	431.880608
AurA	32	42	AREKQSKFILA			10.000000	1290.752800	AurA + CEP	0.000000	fbsjrau_221014_jennifer-miles_both_13	2	7.345599	347196.000000	646.157063
AurA	32	42	AREKQSKFILA			10.000000	1290.752800	AurA + CEP	0.000000	fbsjrau_221014_jennifer-miles_both_13	3	7.358883	1140564.000000	431.182372
AurA	32	42	AREKQSKFILA			10.000000	1290.752800	AurA + CEP	0.000000	fbsjrau_221014_jennifer-miles_both_15	2	7.359634	403007.000000	646.200174
AurA	32	42	AREKQSKFILA			10.000000	1290.752800	AurA + CEP	0.000000	fbsjrau_221014_jennifer-miles_both_15	3	7.378874	1716474.000000	431.153724
AurA	32	42	AREKQSKFILA			10.000000	1290.752800	AurA + CEP	0.000000	fbsjrau_221014_jennifer-miles_both_29	2	7.360437	424330.000000	646.195372
AurA	32	42	AREKQSKFILA			10.000000	1290.752800	AurA + CEP	0.000000	fbsjrau_221014_jennifer-miles_both_29	3	7.370050	1700416.000000	431.175192
AurA	32	42	AREKQSKFILA			10.000000	1290.752800	AurA + CEP	0.500000	fbsjrau_221014_jennifer-miles_both_11	2	7.399343	220533.000000	646.368482
AurA	32	42	AREKQSKFILA			10.000000	1290.752800	AurA + CEP	0.500000	fbsjrau_221014_jennifer-miles_both_11	3	7.412019	1593234.000000	431.314964
AurA	32	42	AREKQSKFILA			10.000000	1290.752800	AurA + CEP	0.500000	fbsjrau_221014_jennifer-miles_both_17	2	7.399525	459537.000000	646.462406
AurA	32	42	AREKQSKFILA			10.000000	1290.752800	AurA + CEP	0.500000	fbsjrau_221014_jennifer-miles_both_17	3	7.416801	2568303.000000	431.384118
AurA	32	42	AREKQSKFILA			10.000000	1290.752800	AurA + CEP	0.500000	fbsjrau_221014_jennifer-miles_both_19	2	7.439494	300632.000000	646.550948
AurA	32	42	AREKQSKFILA			10.000000	1290.752800	AurA + CEP	0.500000	fbsjrau_221014_jennifer-miles_both_19	3	7.443538	1806232.000000	431.390697
AurA	32	42	AREKQSKFILA			10.000000	1290.752800	AurA + CEP	2.000000	fbsjrau_221014_jennifer-miles_both_07	2	7.366576	246439.000000	646.567413
AurA	32	42	AREKQSKFILA			10.000000	1290.752800	AurA + CEP	2.000000	fbsjrau_221014_jennifer-miles_both_07	3	7.376508	2063242.000000	431.425002
AurA	32	42	AREKQSKFILA			10.000000	1290.752800	AurA + CEP	2.000000	fbsjrau_221014_jennifer-miles_both_25	2	7.362771	404841.000000	646.628730
AurA	32	42	AREKQSKFILA			10.000000	1290.752800	AurA + CEP	2.000000	fbsjrau_221014_jennifer-miles_both_25	3	7.373614	1901845.000000	431.469393
AurA	32	42	AREKQSKFILA			10.000000	1290.752800	AurA + CEP	2.000000	fbsjrau_221014_jennifer-miles_both_27	2	7.352843	365850.000000	646.571958
AurA	32	42	AREKQSKFILA			10.000000	1290.752800	AurA + CEP	2.000000	fbsjrau_221014_jennifer-miles_both_27	3	7.366573	1678261.000000	431.471598
AurA	32	42	AREKQSKFILA			10.000000	1290.752800	AurA + CEP	10.000000	fbsjrau_221014_jennifer-miles_both_05	2	7.361131	187405.000000	646.817520
AurA	32	42	AREKQSKFILA			10.000000	1290.752800	AurA + CEP	10.000000	fbsjrau_221014_jennifer-miles_both_05	3	7.379981	1304159.000000	431.599476
AurA	32	42	AREKQSKFILA			10.000000	1290.752800	AurA + CEP	10.000000	fbsjrau_221014_jennifer-miles_both_09	2	7.378836	142749.000000	646.677292
AurA	32	42	AREKQSKFILA			10.000000	1290.752800	AurA + CEP	10.000000	fbsjrau_221014_jennifer-miles_both_09	3	7.399227	1136381.000000	431.543760
AurA	32	42	AREKQSKFILA			10.000000	1290.752800	AurA + CEP	10.000000	fbsjrau_221014_jennifer-miles_both_21	2	7.370091	293990.000000	646.789110
AurA	32	42	AREKQSKFILA			10.000000	1290.752800	AurA + CEP	10.000000	fbsjrau_221014_jennifer-miles_both_21	3	7.383488	1674709.000000	431.548767
AurA	32	42	AREKQSKFILA			10.000000	1290.752800	AurA + CEP	30.000002	fbsjrau_221014_jennifer-miles_both_03	2	7.400115	201831.000000	646.802439
AurA	32	42	AREKQSKFILA			10.000000	1290.752800	AurA + CEP	30.000002	fbsjrau_221014_jennifer-miles_both_03	3	7.417348	1489854.000000	431.716857
AurA	32	42	AREKQSKFILA			10.000000	1290.752800	AurA + CEP	30.000002	fbsjrau_221014_jennifer-miles_both_23	2	7.391665	357181.000000	646.927922
AurA	32	42	AREKQSKFILA			10.000000	1290.752800	AurA + CEP	30.000002	fbsjrau_221014_jennifer-miles_both_23	3	7.389395	1790204.000000	431.667529
AurA	32	42	AREKQSKFILA			10.000000	1290.752800	AurA + CEP	30.000002	fbsjrau_221014_jennifer-miles_both_31	2	7.384010	397744.000000	646.893529
AurA	32	42	AREKQSKFILA			10.000000	1290.752800	AurA + CEP	30.000002	fbsjrau_221014_jennifer-miles_both_31	3	7.392851	1619191.000000	431.680800
AurA	32	43	AREKQSKFILAL			11.000000	1403.836900	AurA	0.000000	fbsjrau_221012_jennifer-miles_prelim_18	2	9.728007	718357.000000	702.788153
AurA	32	43	AREKQSKFILAL			11.000000	1403.836900	AurA	0.000000	fbsjrau_221012_jennifer-miles_prelim_18	3	9.716261	6748853.000000	468.885246
AurA	32	43	AREKQSKFILAL			11.000000	1403.836900	AurA	0.000000	fbsjrau_221012_jennifer-miles_prelim_54	2	9.740843	766259.000000	702.827924
AurA	32	43	AREKQSKFILAL			11.000000	1403.836900	AurA	0.000000	fbsjrau_221012_jennifer-miles_prelim_54	3	9.717513	5558867.000000	468.867485
AurA	32	43	AREKQSKFILAL			11.000000	1403.836900	AurA	0.000000	fbsjrau_221012_jennifer-miles_prelim_58	2	9.759347	926272.000000	702.823279
AurA	32	43	AREKQSKFILAL			11.000000	1403.836900	AurA	0.000000	fbsjrau_221012_jennifer-miles_prelim_58	3	9.736194	5989707.000000	468.878840
AurA	32	43	AREKQSKFILAL			11.000000	1403.836900	AurA	0.500000	fbsjrau_221012_jennifer-miles_prelim_28	2	9.784834	1095783.000000	703.445541
AurA	32	43	AREKQSKFILAL			11.000000	1403.836900	AurA	0.500000	fbsjrau_221012_jennifer-miles_prelim_28	3	9.761113	6466439.000000	469.401548
AurA	32	43	AREKQSKFILAL			11.000000	1403.836900	AurA	0.500000	fbsjrau_221012_jennifer-miles_prelim_70	2	9.780513	1096886.000000	703.478456
AurA	32	43	AREKQSKFILAL			11.000000	1403.836900	AurA	0.500000	fbsjrau_221012_jennifer-miles_prelim_70	3	9.754753	3208506.000000	469.352121
AurA	32	43	AREKQSKFILAL			11.000000	1403.836900	AurA	0.500000	fbsjrau_221012_jennifer-miles_prelim_72	2	9.743879	1167127.000000	703.460922
AurA	32	43	AREKQSKFILAL			11.000000	1403.836900	AurA	0.500000	fbsjrau_221012_jennifer-miles_prelim_72	3	9.728222	6616752.000000	469.343051
AurA	32	43	AREKQSKFILAL			11.000000	1403.836900	AurA	2.000000	fbsjrau_221012_jennifer-miles_prelim_32	2	9.752265	869873.000000	703.494553
AurA	32	43	AREKQSKFILAL			11.000000	1403.836900	AurA	2.000000	fbsjrau_221012_jennifer-miles_prelim_32	3	9.739841	4629597.000000	469.431143
AurA	32	43	AREKQSKFILAL			11.000000	1403.836900	AurA	2.000000	fbsjrau_221012_jennifer-miles_prelim_38	2	9.764477	606024.000000	703.431907
AurA	32	43	AREKQSKFILAL			11.000000	1403.836900	AurA	2.000000	fbsjrau_221012_jennifer-miles_prelim_38	3	9.748343	3923399.000000	469.427731
AurA	32	43	AREKQSKFILAL			11.000000	1403.836900	AurA	2.000000	fbsjrau_221012_jennifer-miles_prelim_62	2	9.744974	1143038.000000	703.676927
AurA	32	43	AREKQSKFILAL			11.000000	1403.836900	AurA	2.000000	fbsjrau_221012_jennifer-miles_prelim_62	3	9.721539	6853187.000000	469.398252
AurA	32	43	AREKQSKFILAL			11.000000	1403.836900	AurA	10.000000	fbsjrau_221012_jennifer-miles_prelim_22	2	9.791836	684724.000000	703.765574
AurA	32	43	AREKQSKFILAL			11.000000	1403.836900	AurA	10.000000	fbsjrau_221012_jennifer-miles_prelim_22	3	9.765102	4961669.000000	469.501481
AurA	32	43	AREKQSKFILAL			11.000000	1403.836900	AurA	10.000000	fbsjrau_221012_jennifer-miles_prelim_30	2	9.776587	614825.000000	703.689713
AurA	32	43	AREKQSKFILAL			11.000000	1403.836900	AurA	10.000000	fbsjrau_221012_jennifer-miles_prelim_30	3	9.753845	4436103.000000	469.498552
AurA	32	43	AREKQSKFILAL			11.000000	1403.836900	AurA	10.000000	fbsjrau_221012_jennifer-miles_prelim_34	2	9.776790	705588.000000	703.634740
AurA	32	43	AREKQSKFILAL			11.000000	1403.836900	AurA	10.000000	fbsjrau_221012_jennifer-miles_prelim_34	3	9.760612	3673455.000000	469.545681
AurA	32	43	AREKQSKFILAL			11.000000	1403.836900	AurA	30.000002	fbsjrau_221012_jennifer-miles_prelim_24	2	9.684763	646616.000000	703.797325
AurA	32	43	AREKQSKFILAL			11.000000	1403.836900	AurA	30.000002	fbsjrau_221012_jennifer-miles_prelim_24	3	9.660717	5655991.000000	469.579878
AurA	32	43	AREKQSKFILAL			11.000000	1403.836900	AurA	30.000002	fbsjrau_221012_jennifer-miles_prelim_68	2	9.670110	690813.000000	703.883240
AurA	32	43	AREKQSKFILAL			11.000000	1403.836900	AurA	30.000002	fbsjrau_221012_jennifer-miles_prelim_68	3	9.646599	5123688.000000	469.654900
AurA	32	43	AREKQSKFILAL			11.000000	1403.836900	AurA	30.000002	fbsjrau_221012_jennifer-miles_prelim_74	2	9.654636	468552.000000	703.854133
AurA	32	43	AREKQSKFILAL			11.000000	1403.836900	AurA	30.000002	fbsjrau_221012_jennifer-miles_prelim_74	3	9.657471	3162069.000000	469.616893
AurA	32	43	AREKQSKFILAL			11.000000	1403.836900	AurA + CEP	0.000000	fbsjrau_221014_jennifer-miles_both_13	2	9.700360	978781.000000	702.807955
AurA	32	43	AREKQSKFILAL			11.000000	1403.836900	AurA + CEP	0.000000	fbsjrau_221014_jennifer-miles_both_13	3	9.666025	7374031.000000	468.903632
AurA	32	43	AREKQSKFILAL			11.000000	1403.836900	AurA + CEP	0.000000	fbsjrau_221014_jennifer-miles_both_15	2	9.677603	920070.000000	702.826920
AurA	32	43	AREKQSKFILAL			11.000000	1403.836900	AurA + CEP	0.000000	fbsjrau_221014_jennifer-miles_both_15	3	9.657295	7118675.000000	468.895873
AurA	32	43	AREKQSKFILAL			11.000000	1403.836900	AurA + CEP	0.000000	fbsjrau_221014_jennifer-miles_both_29	2	9.696480	1031598.000000	702.815502
AurA	32	43	AREKQSKFILAL			11.000000	1403.836900	AurA + CEP	0.000000	fbsjrau_221014_jennifer-miles_both_29	3	9.686110	5912985.000000	468.878535
AurA	32	43	AREKQSKFILAL			11.000000	1403.836900	AurA + CEP	0.500000	fbsjrau_221014_jennifer-miles_both_11	2	9.754407	984116.000000	703.119512
AurA	32	43	AREKQSKFILAL			11.000000	1403.836900	AurA + CEP	0.500000	fbsjrau_221014_jennifer-miles_both_11	3	9.727483	4939412.000000	469.070621
AurA	32	43	AREKQSKFILAL			11.000000	1403.836900	AurA + CEP	0.500000	fbsjrau_221014_jennifer-miles_both_17	2	9.754004	1573382.000000	703.148891
AurA	32	43	AREKQSKFILAL			11.000000	1403.836900	AurA + CEP	0.500000	fbsjrau_221014_jennifer-miles_both_17	3	9.721061	8834283.000000	469.121183
AurA	32	43	AREKQSKFILAL			11.000000	1403.836900	AurA + CEP	0.500000	fbsjrau_221014_jennifer-miles_both_19	2	9.756918	1340548.000000	703.133382
AurA	32	43	AREKQSKFILAL			11.000000	1403.836900	AurA + CEP	0.500000	fbsjrau_221014_jennifer-miles_both_19	3	9.718061	7273088.000000	469.093521
AurA	32	43	AREKQSKFILAL			11.000000	1403.836900	AurA + CEP	2.000000	fbsjrau_221014_jennifer-miles_both_07	2	9.714336	721633.000000	703.222020
AurA	32	43	AREKQSKFILAL			11.000000	1403.836900	AurA + CEP	2.000000	fbsjrau_221014_jennifer-miles_both_07	3	9.691964	5238448.000000	469.171288
AurA	32	43	AREKQSKFILAL			11.000000	1403.836900	AurA + CEP	2.000000	fbsjrau_221014_jennifer-miles_both_25	2	9.718085	1317066.000000	703.238776
AurA	32	43	AREKQSKFILAL			11.000000	1403.836900	AurA + CEP	2.000000	fbsjrau_221014_jennifer-miles_both_25	3	9.704492	5834265.000000	469.207976
AurA	32	43	AREKQSKFILAL			11.000000	1403.836900	AurA + CEP	2.000000	fbsjrau_221014_jennifer-miles_both_27	2	9.720024	1106351.000000	703.214847
AurA	32	43	AREKQSKFILAL			11.000000	1403.836900	AurA + CEP	2.000000	fbsjrau_221014_jennifer-miles_both_27	3	9.708776	6649594.000000	469.151298
AurA	32	43	AREKQSKFILAL			11.000000	1403.836900	AurA + CEP	10.000000	fbsjrau_221014_jennifer-miles_both_05	2	9.729645	685802.000000	703.403594
AurA	32	43	AREKQSKFILAL			11.000000	1403.836900	AurA + CEP	10.000000	fbsjrau_221014_jennifer-miles_both_05	3	9.720672	5367021.000000	469.301479
AurA	32	43	AREKQSKFILAL			11.000000	1403.836900	AurA + CEP	10.000000	fbsjrau_221014_jennifer-miles_both_09	2	9.745638	506958.000000	703.385933
AurA	32	43	AREKQSKFILAL			11.000000	1403.836900	AurA + CEP	10.000000	fbsjrau_221014_jennifer-miles_both_09	3	9.735908	4344584.000000	469.284990
AurA	32	43	AREKQSKFILAL			11.000000	1403.836900	AurA + CEP	10.000000	fbsjrau_221014_jennifer-miles_both_21	2	9.744225	834090.000000	703.358044
AurA	32	43	AREKQSKFILAL			11.000000	1403.836900	AurA + CEP	10.000000	fbsjrau_221014_jennifer-miles_both_21	3	9.748799	5671115.000000	469.243068
AurA	32	43	AREKQSKFILAL			11.000000	1403.836900	AurA + CEP	30.000002	fbsjrau_221014_jennifer-miles_both_03	2	9.620807	696865.000000	703.535010
AurA	32	43	AREKQSKFILAL			11.000000	1403.836900	AurA + CEP	30.000002	fbsjrau_221014_jennifer-miles_both_03	3	9.613285	4625101.000000	469.459469
AurA	32	43	AREKQSKFILAL			11.000000	1403.836900	AurA + CEP	30.000002	fbsjrau_221014_jennifer-miles_both_23	2	9.644381	854418.000000	703.564294
AurA	32	43	AREKQSKFILAL			11.000000	1403.836900	AurA + CEP	30.000002	fbsjrau_221014_jennifer-miles_both_23	3	9.625898	5616260.000000	469.425473
AurA	32	43	AREKQSKFILAL			11.000000	1403.836900	AurA + CEP	30.000002	fbsjrau_221014_jennifer-miles_both_31	2	9.638327	875105.000000	703.574748
AurA	32	43	AREKQSKFILAL			11.000000	1403.836900	AurA + CEP	30.000002	fbsjrau_221014_jennifer-miles_both_31	3	9.636691	6681785.000000	469.356244
AurA	40	43	ILAL			3.000000	429.307100	AurA	0.000000	fbsjrau_221012_jennifer-miles_prelim_18	1	10.329812	19543391.000000	429.500710
AurA	40	43	ILAL			3.000000	429.307100	AurA	0.000000	fbsjrau_221012_jennifer-miles_prelim_54	1	10.310646	20984885.000000	429.500059
AurA	40	43	ILAL			3.000000	429.307100	AurA	0.000000	fbsjrau_221012_jennifer-miles_prelim_58	1	10.307293	19757212.000000	429.551500
AurA	40	43	ILAL			3.000000	429.307100	AurA	0.500000	fbsjrau_221012_jennifer-miles_prelim_28	1	10.311741	21101160.000000	429.541324
AurA	40	43	ILAL			3.000000	429.307100	AurA	0.500000	fbsjrau_221012_jennifer-miles_prelim_70	1	10.304391	19063392.000000	429.521092
AurA	40	43	ILAL			3.000000	429.307100	AurA	0.500000	fbsjrau_221012_jennifer-miles_prelim_72	1	10.304045	20521114.000000	429.525924
AurA	40	43	ILAL			3.000000	429.307100	AurA	2.000000	fbsjrau_221012_jennifer-miles_prelim_32	1	10.311165	17798257.000000	429.536947
AurA	40	43	ILAL			3.000000	429.307100	AurA	2.000000	fbsjrau_221012_jennifer-miles_prelim_38	1	10.310203	13539380.000000	429.505939
AurA	40	43	ILAL			3.000000	429.307100	AurA	2.000000	fbsjrau_221012_jennifer-miles_prelim_62	1	10.318179	26205611.000000	429.553242
AurA	40	43	ILAL			3.000000	429.307100	AurA	10.000000	fbsjrau_221012_jennifer-miles_prelim_22	1	10.308719	15722207.000000	429.520959
AurA	40	43	ILAL			3.000000	429.307100	AurA	10.000000	fbsjrau_221012_jennifer-miles_prelim_30	1	10.310530	16328677.000000	429.528699
AurA	40	43	ILAL			3.000000	429.307100	AurA	10.000000	fbsjrau_221012_jennifer-miles_prelim_34	1	10.294923	14067081.000000	429.514037
AurA	40	43	ILAL			3.000000	429.307100	AurA	30.000002	fbsjrau_221012_jennifer-miles_prelim_24	1	10.360276	18188499.000000	429.569935
AurA	40	43	ILAL			3.000000	429.307100	AurA	30.000002	fbsjrau_221012_jennifer-miles_prelim_68	1	10.346111	17475212.000000	429.531299
AurA	40	43	ILAL			3.000000	429.307100	AurA	30.000002	fbsjrau_221012_jennifer-miles_prelim_74	1	10.349691	12623256.000000	429.515053
AurA	40	43	ILAL			3.000000	429.307100	AurA + CEP	0.000000	fbsjrau_221014_jennifer-miles_both_13	1	10.301537	23062196.000000	429.516077
AurA	40	43	ILAL			3.000000	429.307100	AurA + CEP	0.000000	fbsjrau_221014_jennifer-miles_both_15	1	10.308415	23072666.000000	429.515975
AurA	40	43	ILAL			3.000000	429.307100	AurA + CEP	0.000000	fbsjrau_221014_jennifer-miles_both_29	1	10.303406	20535284.000000	429.497856
AurA	40	43	ILAL			3.000000	429.307100	AurA + CEP	0.500000	fbsjrau_221014_jennifer-miles_both_11	1	10.281060	20340911.000000	429.547154
AurA	40	43	ILAL			3.000000	429.307100	AurA + CEP	0.500000	fbsjrau_221014_jennifer-miles_both_17	1	10.288023	27102945.000000	429.522547
AurA	40	43	ILAL			3.000000	429.307100	AurA + CEP	0.500000	fbsjrau_221014_jennifer-miles_both_19	1	10.298528	21074219.000000	429.514769
AurA	40	43	ILAL			3.000000	429.307100	AurA + CEP	2.000000	fbsjrau_221014_jennifer-miles_both_07	1	10.289995	15656241.000000	429.527632
AurA	40	43	ILAL			3.000000	429.307100	AurA + CEP	2.000000	fbsjrau_221014_jennifer-miles_both_25	1	10.284551	25652763.000000	429.545219
AurA	40	43	ILAL			3.000000	429.307100	AurA + CEP	2.000000	fbsjrau_221014_jennifer-miles_both_27	1	10.291203	17679577.000000	429.519261
AurA	40	43	ILAL			3.000000	429.307100	AurA + CEP	10.000000	fbsjrau_221014_jennifer-miles_both_05	1	10.283025	16690591.000000	429.535923
AurA	40	43	ILAL			3.000000	429.307100	AurA + CEP	10.000000	fbsjrau_221014_jennifer-miles_both_09	1	10.282678	12335148.000000	429.542290
AurA	40	43	ILAL			3.000000	429.307100	AurA + CEP	10.000000	fbsjrau_221014_jennifer-miles_both_21	1	10.287919	15658087.000000	429.489985
AurA	40	43	ILAL			3.000000	429.307100	AurA + CEP	30.000002	fbsjrau_221014_jennifer-miles_both_03	1	10.313409	14381377.000000	429.528542
AurA	40	43	ILAL			3.000000	429.307100	AurA + CEP	30.000002	fbsjrau_221014_jennifer-miles_both_23	1	10.331989	17850565.000000	429.528020
AurA	40	43	ILAL			3.000000	429.307100	AurA + CEP	30.000002	fbsjrau_221014_jennifer-miles_both_31	1	10.320798	20888922.000000	429.527105
AurA	40	47	ILALKVLF			7.000000	916.623000	AurA	0.000000	fbsjrau_221012_jennifer-miles_prelim_18	1	12.483664	92968.000000	917.098943
AurA	40	47	ILALKVLF			7.000000	916.623000	AurA	0.000000	fbsjrau_221012_jennifer-miles_prelim_18	2	12.485480	1913911.000000	459.098031
AurA	40	47	ILALKVLF			7.000000	916.623000	AurA	0.000000	fbsjrau_221012_jennifer-miles_prelim_54	1	12.453780	109789.000000	917.164978
AurA	40	47	ILALKVLF			7.000000	916.623000	AurA	0.000000	fbsjrau_221012_jennifer-miles_prelim_54	2	12.455464	1676869.000000	459.130357
AurA	40	47	ILALKVLF			7.000000	916.623000	AurA	0.000000	fbsjrau_221012_jennifer-miles_prelim_58	1	12.429265	89823.000000	917.112639
AurA	40	47	ILALKVLF			7.000000	916.623000	AurA	0.000000	fbsjrau_221012_jennifer-miles_prelim_58	2	12.428692	1564502.000000	459.136733
AurA	40	47	ILALKVLF			7.000000	916.623000	AurA	0.500000	fbsjrau_221012_jennifer-miles_prelim_28	1	12.423874	109894.000000	917.374101
AurA	40	47	ILALKVLF			7.000000	916.623000	AurA	0.500000	fbsjrau_221012_jennifer-miles_prelim_28	2	12.425478	2474622.000000	459.259832
AurA	40	47	ILALKVLF			7.000000	916.623000	AurA	0.500000	fbsjrau_221012_jennifer-miles_prelim_70	1	12.427703	109451.000000	917.319158
AurA	40	47	ILALKVLF			7.000000	916.623000	AurA	0.500000	fbsjrau_221012_jennifer-miles_prelim_70	2	12.412985	2180183.000000	459.214625
AurA	40	47	ILALKVLF			7.000000	916.623000	AurA	0.500000	fbsjrau_221012_jennifer-miles_prelim_72	1	12.426131	97644.000000	917.303659
AurA	40	47	ILALKVLF			7.000000	916.623000	AurA	0.500000	fbsjrau_221012_jennifer-miles_prelim_72	2	12.414229	2303197.000000	459.224689
AurA	40	47	ILALKVLF			7.000000	916.623000	AurA	2.000000	fbsjrau_221012_jennifer-miles_prelim_32	1	12.452257	78063.000000	917.484450
AurA	40	47	ILALKVLF			7.000000	916.623000	AurA	2.000000	fbsjrau_221012_jennifer-miles_prelim_32	2	12.443725	1747718.000000	459.403360
AurA	40	47	ILALKVLF			7.000000	916.623000	AurA	2.000000	fbsjrau_221012_jennifer-miles_prelim_38	1	12.443331	77318.000000	917.509265
AurA	40	47	ILALKVLF			7.000000	916.623000	AurA	2.000000	fbsjrau_221012_jennifer-miles_prelim_38	2	12.442153	1569788.000000	459.353887
AurA	40	47	ILALKVLF			7.000000	916.623000	AurA	2.000000	fbsjrau_221012_jennifer-miles_prelim_62	1	12.462477	120928.000000	917.517187
AurA	40	47	ILALKVLF			7.000000	916.623000	AurA	2.000000	fbsjrau_221012_jennifer-miles_prelim_62	2	12.441215	2677951.000000	459.320052
AurA	40	47	ILALKVLF			7.000000	916.623000	AurA	10.000000	fbsjrau_221012_jennifer-miles_prelim_22	1	12.441379	75240.000000	917.706134
AurA	40	47	ILALKVLF			7.000000	916.623000	AurA	10.000000	fbsjrau_221012_jennifer-miles_prelim_22	2	12.441485	1928431.000000	459.467106
AurA	40	47	ILALKVLF			7.000000	916.623000	AurA	10.000000	fbsjrau_221012_jennifer-miles_prelim_30	1	12.427202	77719.000000	917.681057
AurA	40	47	ILALKVLF			7.000000	916.623000	AurA	10.000000	fbsjrau_221012_jennifer-miles_prelim_30	2	12.417662	1619754.000000	459.482964
AurA	40	47	ILALKVLF			7.000000	916.623000	AurA	10.000000	fbsjrau_221012_jennifer-miles_prelim_34	1	12.428473	73153.000000	917.732108
AurA	40	47	ILALKVLF			7.000000	916.623000	AurA	10.000000	fbsjrau_221012_jennifer-miles_prelim_34	2	12.422130	1659879.000000	459.463564
AurA	40	47	ILALKVLF			7.000000	916.623000	AurA	30.000002	fbsjrau_221012_jennifer-miles_prelim_24	1	12.554001	75349.000000	917.721717
AurA	40	47	ILALKVLF			7.000000	916.623000	AurA	30.000002	fbsjrau_221012_jennifer-miles_prelim_24	2	12.545154	2201715.000000	459.522442
AurA	40	47	ILALKVLF			7.000000	916.623000	AurA	30.000002	fbsjrau_221012_jennifer-miles_prelim_68	1	12.535497	94318.000000	918.007789
AurA	40	47	ILALKVLF			7.000000	916.623000	AurA	30.000002	fbsjrau_221012_jennifer-miles_prelim_68	2	12.529391	2015188.000000	459.496551
AurA	40	47	ILALKVLF			7.000000	916.623000	AurA	30.000002	fbsjrau_221012_jennifer-miles_prelim_74	1	12.527024	47789.000000	917.681099
AurA	40	47	ILALKVLF			7.000000	916.623000	AurA	30.000002	fbsjrau_221012_jennifer-miles_prelim_74	2	12.532444	1288154.000000	459.471189
AurA	40	47	ILALKVLF			7.000000	916.623000	AurA + CEP	0.000000	fbsjrau_221014_jennifer-miles_both_13	1	12.437580	97526.000000	917.178952
AurA	40	47	ILALKVLF			7.000000	916.623000	AurA + CEP	0.000000	fbsjrau_221014_jennifer-miles_both_13	2	12.427734	2108252.000000	459.124305
AurA	40	47	ILALKVLF			7.000000	916.623000	AurA + CEP	0.000000	fbsjrau_221014_jennifer-miles_both_15	1	12.451989	130896.000000	917.078702
AurA	40	47	ILALKVLF			7.000000	916.623000	AurA + CEP	0.000000	fbsjrau_221014_jennifer-miles_both_15	2	12.452569	2262342.000000	459.112157
AurA	40	47	ILALKVLF			7.000000	916.623000	AurA + CEP	0.000000	fbsjrau_221014_jennifer-miles_both_29	1	12.439035	122935.000000	917.093221
AurA	40	47	ILALKVLF			7.000000	916.623000	AurA + CEP	0.000000	fbsjrau_221014_jennifer-miles_both_29	2	12.425565	2581881.000000	459.147332
AurA	40	47	ILALKVLF			7.000000	916.623000	AurA + CEP	0.500000	fbsjrau_221014_jennifer-miles_both_11	1	12.387119	90120.000000	917.139329
AurA	40	47	ILALKVLF			7.000000	916.623000	AurA + CEP	0.500000	fbsjrau_221014_jennifer-miles_both_11	2	12.376245	1850251.000000	459.170627
AurA	40	47	ILALKVLF			7.000000	916.623000	AurA + CEP	0.500000	fbsjrau_221014_jennifer-miles_both_17	1	12.385819	123537.000000	917.179529
AurA	40	47	ILALKVLF			7.000000	916.623000	AurA + CEP	0.500000	fbsjrau_221014_jennifer-miles_both_17	2	12.379517	3116386.000000	459.109414
AurA	40	47	ILALKVLF			7.000000	916.623000	AurA + CEP	0.500000	fbsjrau_221014_jennifer-miles_both_19	1	12.407163	118593.000000	917.174518
AurA	40	47	ILALKVLF			7.000000	916.623000	AurA + CEP	0.500000	fbsjrau_221014_jennifer-miles_both_19	2	12.387700	2195875.000000	459.165747
AurA	40	47	ILALKVLF			7.000000	916.623000	AurA + CEP	2.000000	fbsjrau_221014_jennifer-miles_both_07	1	12.433335	88637.000000	917.172997
AurA	40	47	ILALKVLF			7.000000	916.623000	AurA + CEP	2.000000	fbsjrau_221014_jennifer-miles_both_07	2	12.421955	2230638.000000	459.167453
AurA	40	47	ILALKVLF			7.000000	916.623000	AurA + CEP	2.000000	fbsjrau_221014_jennifer-miles_both_25	1	12.424786	146739.000000	917.150778
AurA	40	47	ILALKVLF			7.000000	916.623000	AurA + CEP	2.000000	fbsjrau_221014_jennifer-miles_both_25	2	12.401706	2807695.000000	459.135605
AurA	40	47	ILALKVLF			7.000000	916.623000	AurA + CEP	2.000000	fbsjrau_221014_jennifer-miles_both_27	1	12.418905	96173.000000	917.198666
AurA	40	47	ILALKVLF			7.000000	916.623000	AurA + CEP	2.000000	fbsjrau_221014_jennifer-miles_both_27	2	12.399961	1929506.000000	459.196895
AurA	40	47	ILALKVLF			7.000000	916.623000	AurA + CEP	10.000000	fbsjrau_221014_jennifer-miles_both_05	1	12.391757	79816.000000	917.218935
AurA	40	47	ILALKVLF			7.000000	916.623000	AurA + CEP	10.000000	fbsjrau_221014_jennifer-miles_both_05	2	12.386351	1934073.000000	459.221393
AurA	40	47	ILALKVLF			7.000000	916.623000	AurA + CEP	10.000000	fbsjrau_221014_jennifer-miles_both_09	1	12.396727	56444.000000	917.012529
AurA	40	47	ILALKVLF			7.000000	916.623000	AurA + CEP	10.000000	fbsjrau_221014_jennifer-miles_both_09	2	12.398612	1541755.000000	459.221284
AurA	40	47	ILALKVLF			7.000000	916.623000	AurA + CEP	10.000000	fbsjrau_221014_jennifer-miles_both_21	1	12.411359	96327.000000	917.239016
AurA	40	47	ILALKVLF			7.000000	916.623000	AurA + CEP	10.000000	fbsjrau_221014_jennifer-miles_both_21	2	12.404913	1976993.000000	459.216891
AurA	40	47	ILALKVLF			7.000000	916.623000	AurA + CEP	30.000002	fbsjrau_221014_jennifer-miles_both_03	1	12.490328	71224.000000	917.454344
AurA	40	47	ILALKVLF			7.000000	916.623000	AurA + CEP	30.000002	fbsjrau_221014_jennifer-miles_both_03	2	12.479740	1676922.000000	459.339486
AurA	40	47	ILALKVLF			7.000000	916.623000	AurA + CEP	30.000002	fbsjrau_221014_jennifer-miles_both_23	1	12.508607	87424.000000	917.326063
AurA	40	47	ILALKVLF			7.000000	916.623000	AurA + CEP	30.000002	fbsjrau_221014_jennifer-miles_both_23	2	12.500546	1823767.000000	459.337996
AurA	40	47	ILALKVLF			7.000000	916.623000	AurA + CEP	30.000002	fbsjrau_221014_jennifer-miles_both_31	1	12.512308	104202.000000	917.309270
AurA	40	47	ILALKVLF			7.000000	916.623000	AurA + CEP	30.000002	fbsjrau_221014_jennifer-miles_both_31	2	12.513986	1887135.000000	459.325588
AurA	42	47	ALKVLF			5.000000	690.454900	AurA	0.000000	fbsjrau_221012_jennifer-miles_prelim_18	1	10.622869	969724.000000	690.789073
AurA	42	47	ALKVLF			5.000000	690.454900	AurA	0.000000	fbsjrau_221012_jennifer-miles_prelim_18	2	10.623588	1702465.000000	346.037900
AurA	42	47	ALKVLF			5.000000	690.454900	AurA	0.000000	fbsjrau_221012_jennifer-miles_prelim_54	1	10.615115	1129059.000000	690.775364
AurA	42	47	ALKVLF			5.000000	690.454900	AurA	0.000000	fbsjrau_221012_jennifer-miles_prelim_54	2	10.636790	1749384.000000	345.947820
AurA	42	47	ALKVLF			5.000000	690.454900	AurA	0.000000	fbsjrau_221012_jennifer-miles_prelim_58	1	10.653479	857812.000000	690.778261
AurA	42	47	ALKVLF			5.000000	690.454900	AurA	0.000000	fbsjrau_221012_jennifer-miles_prelim_58	2	10.636133	1659255.000000	345.971183
AurA	42	47	ALKVLF			5.000000	690.454900	AurA	0.500000	fbsjrau_221012_jennifer-miles_prelim_28	1	10.674177	1023888.000000	690.995563
AurA	42	47	ALKVLF			5.000000	690.454900	AurA	0.500000	fbsjrau_221012_jennifer-miles_prelim_28	2	10.677580	3089884.000000	346.008088
AurA	42	47	ALKVLF			5.000000	690.454900	AurA	0.500000	fbsjrau_221012_jennifer-miles_prelim_70	1	10.676006	984532.000000	690.998405
AurA	42	47	ALKVLF			5.000000	690.454900	AurA	0.500000	fbsjrau_221012_jennifer-miles_prelim_70	2	10.674331	2028358.000000	346.057192
AurA	42	47	ALKVLF			5.000000	690.454900	AurA	0.500000	fbsjrau_221012_jennifer-miles_prelim_72	1	10.684475	1104132.000000	690.985992
AurA	42	47	ALKVLF			5.000000	690.454900	AurA	0.500000	fbsjrau_221012_jennifer-miles_prelim_72	2	10.681275	2619460.000000	346.068254
AurA	42	47	ALKVLF			5.000000	690.454900	AurA	2.000000	fbsjrau_221012_jennifer-miles_prelim_32	1	10.627041	798414.000000	691.165986
AurA	42	47	ALKVLF			5.000000	690.454900	AurA	2.000000	fbsjrau_221012_jennifer-miles_prelim_32	2	10.637968	2084671.000000	346.092999
AurA	42	47	ALKVLF			5.000000	690.454900	AurA	2.000000	fbsjrau_221012_jennifer-miles_prelim_38	1	10.637183	597180.000000	691.138626
AurA	42	47	ALKVLF			5.000000	690.454900	AurA	2.000000	fbsjrau_221012_jennifer-miles_prelim_38	2	10.631384	1366495.000000	346.124016
AurA	42	47	ALKVLF			5.000000	690.454900	AurA	2.000000	fbsjrau_221012_jennifer-miles_prelim_62	1	10.625535	1115082.000000	691.146422
AurA	42	47	ALKVLF			5.000000	690.454900	AurA	2.000000	fbsjrau_221012_jennifer-miles_prelim_62	2	10.616895	3202126.000000	346.147690
AurA	42	47	ALKVLF			5.000000	690.454900	AurA	10.000000	fbsjrau_221012_jennifer-miles_prelim_22	1	10.686101	609253.000000	691.396649
AurA	42	47	ALKVLF			5.000000	690.454900	AurA	10.000000	fbsjrau_221012_jennifer-miles_prelim_22	2	10.671687	1760696.000000	346.236326
AurA	42	47	ALKVLF			5.000000	690.454900	AurA	10.000000	fbsjrau_221012_jennifer-miles_prelim_30	1	10.667126	653047.000000	691.429308
AurA	42	47	ALKVLF			5.000000	690.454900	AurA	10.000000	fbsjrau_221012_jennifer-miles_prelim_30	2	10.668377	2272797.000000	346.230730
AurA	42	47	ALKVLF			5.000000	690.454900	AurA	10.000000	fbsjrau_221012_jennifer-miles_prelim_34	1	10.666819	618907.000000	691.448539
AurA	42	47	ALKVLF			5.000000	690.454900	AurA	10.000000	fbsjrau_221012_jennifer-miles_prelim_34	2	10.664059	1329871.000000	346.237157
AurA	42	47	ALKVLF			5.000000	690.454900	AurA	30.000002	fbsjrau_221012_jennifer-miles_prelim_24	1	10.636963	894194.000000	691.478807
AurA	42	47	ALKVLF			5.000000	690.454900	AurA	30.000002	fbsjrau_221012_jennifer-miles_prelim_24	2	10.647133	2090448.000000	346.266845
AurA	42	47	ALKVLF			5.000000	690.454900	AurA	30.000002	fbsjrau_221012_jennifer-miles_prelim_68	1	10.627481	931776.000000	691.483727
AurA	42	47	ALKVLF			5.000000	690.454900	AurA	30.000002	fbsjrau_221012_jennifer-miles_prelim_68	2	10.625689	2157229.000000	346.230834
AurA	42	47	ALKVLF			5.000000	690.454900	AurA	30.000002	fbsjrau_221012_jennifer-miles_prelim_74	1	10.628931	587485.000000	691.478267
AurA	42	47	ALKVLF			5.000000	690.454900	AurA	30.000002	fbsjrau_221012_jennifer-miles_prelim_74	2	10.629418	1752773.000000	346.275394
AurA	42	47	ALKVLF			5.000000	690.454900	AurA + CEP	0.000000	fbsjrau_221014_jennifer-miles_both_13	1	10.589814	1116006.000000	690.794806
AurA	42	47	ALKVLF			5.000000	690.454900	AurA + CEP	0.000000	fbsjrau_221014_jennifer-miles_both_13	2	10.598213	1745149.000000	345.988706
AurA	42	47	ALKVLF			5.000000	690.454900	AurA + CEP	0.000000	fbsjrau_221014_jennifer-miles_both_15	1	10.582506	1388806.000000	690.844305
AurA	42	47	ALKVLF			5.000000	690.454900	AurA + CEP	0.000000	fbsjrau_221014_jennifer-miles_both_15	2	10.573521	2250152.000000	345.975314
AurA	42	47	ALKVLF			5.000000	690.454900	AurA + CEP	0.000000	fbsjrau_221014_jennifer-miles_both_29	1	10.586647	1197367.000000	690.801658
AurA	42	47	ALKVLF			5.000000	690.454900	AurA + CEP	0.000000	fbsjrau_221014_jennifer-miles_both_29	2	10.572252	2166586.000000	345.961288
AurA	42	47	ALKVLF			5.000000	690.454900	AurA + CEP	0.500000	fbsjrau_221014_jennifer-miles_both_11	1	10.657913	935110.000000	690.816861
AurA	42	47	ALKVLF			5.000000	690.454900	AurA + CEP	0.500000	fbsjrau_221014_jennifer-miles_both_11	2	10.651967	2178807.000000	345.976464
AurA	42	47	ALKVLF			5.000000	690.454900	AurA + CEP	0.500000	fbsjrau_221014_jennifer-miles_both_17	1	10.654411	1444783.000000	690.828877
AurA	42	47	ALKVLF			5.000000	690.454900	AurA + CEP	0.500000	fbsjrau_221014_jennifer-miles_both_17	2	10.650805	3045392.000000	345.923788
AurA	42	47	ALKVLF			5.000000	690.454900	AurA + CEP	0.500000	fbsjrau_221014_jennifer-miles_both_19	1	10.677453	1288596.000000	690.799142
AurA	42	47	ALKVLF			5.000000	690.454900	AurA + CEP	0.500000	fbsjrau_221014_jennifer-miles_both_19	2	10.661980	2880881.000000	345.931177
AurA	42	47	ALKVLF			5.000000	690.454900	AurA + CEP	2.000000	fbsjrau_221014_jennifer-miles_both_07	1	10.599887	755053.000000	690.845413
AurA	42	47	ALKVLF			5.000000	690.454900	AurA + CEP	2.000000	fbsjrau_221014_jennifer-miles_both_07	2	10.604754	2281957.000000	345.926424
AurA	42	47	ALKVLF			5.000000	690.454900	AurA + CEP	2.000000	fbsjrau_221014_jennifer-miles_both_25	1	10.605829	1291850.000000	690.905575
AurA	42	47	ALKVLF			5.000000	690.454900	AurA + CEP	2.000000	fbsjrau_221014_jennifer-miles_both_25	2	10.614280	2031097.000000	346.037899
AurA	42	47	ALKVLF			5.000000	690.454900	AurA + CEP	2.000000	fbsjrau_221014_jennifer-miles_both_27	1	10.593018	914800.000000	690.884007
AurA	42	47	ALKVLF			5.000000	690.454900	AurA + CEP	2.000000	fbsjrau_221014_jennifer-miles_both_27	2	10.613801	1535956.000000	346.015599
AurA	42	47	ALKVLF			5.000000	690.454900	AurA + CEP	10.000000	fbsjrau_221014_jennifer-miles_both_05	1	10.617710	649967.000000	690.906674
AurA	42	47	ALKVLF			5.000000	690.454900	AurA + CEP	10.000000	fbsjrau_221014_jennifer-miles_both_05	2	10.608885	2306489.000000	346.026868
AurA	42	47	ALKVLF			5.000000	690.454900	AurA + CEP	10.000000	fbsjrau_221014_jennifer-miles_both_09	1	10.636836	471234.000000	690.915459
AurA	42	47	ALKVLF			5.000000	690.454900	AurA + CEP	10.000000	fbsjrau_221014_jennifer-miles_both_09	2	10.622499	1502985.000000	346.001491
AurA	42	47	ALKVLF			5.000000	690.454900	AurA + CEP	10.000000	fbsjrau_221014_jennifer-miles_both_21	1	10.624463	881249.000000	690.967222
AurA	42	47	ALKVLF			5.000000	690.454900	AurA + CEP	10.000000	fbsjrau_221014_jennifer-miles_both_21	2	10.614291	1654502.000000	345.980445
AurA	42	47	ALKVLF			5.000000	690.454900	AurA + CEP	30.000002	fbsjrau_221014_jennifer-miles_both_03	1	10.598054	790962.000000	691.141879
AurA	42	47	ALKVLF			5.000000	690.454900	AurA + CEP	30.000002	fbsjrau_221014_jennifer-miles_both_03	2	10.606191	2500225.000000	346.105429
AurA	42	47	ALKVLF			5.000000	690.454900	AurA + CEP	30.000002	fbsjrau_221014_jennifer-miles_both_23	1	10.600760	1181761.000000	691.072601
AurA	42	47	ALKVLF			5.000000	690.454900	AurA + CEP	30.000002	fbsjrau_221014_jennifer-miles_both_23	2	10.601329	2379290.000000	346.016680
AurA	42	47	ALKVLF			5.000000	690.454900	AurA + CEP	30.000002	fbsjrau_221014_jennifer-miles_both_31	1	10.597556	1235273.000000	691.048113
AurA	42	47	ALKVLF			5.000000	690.454900	AurA + CEP	30.000002	fbsjrau_221014_jennifer-miles_both_31	2	10.609313	2249360.000000	346.076581
AurA	43	47	LKVLF			4.000000	619.417800	AurA	0.000000	fbsjrau_221012_jennifer-miles_prelim_18	1	10.613613	1632984.000000	619.813237
AurA	43	47	LKVLF			4.000000	619.417800	AurA	0.000000	fbsjrau_221012_jennifer-miles_prelim_54	1	10.609288	1810052.000000	619.760781
AurA	43	47	LKVLF			4.000000	619.417800	AurA	0.000000	fbsjrau_221012_jennifer-miles_prelim_58	1	10.647602	1369457.000000	619.824933
AurA	43	47	LKVLF			4.000000	619.417800	AurA	0.500000	fbsjrau_221012_jennifer-miles_prelim_28	1	10.675121	1814627.000000	619.955418
AurA	43	47	LKVLF			4.000000	619.417800	AurA	0.500000	fbsjrau_221012_jennifer-miles_prelim_70	1	10.672124	1566831.000000	619.948874
AurA	43	47	LKVLF			4.000000	619.417800	AurA	0.500000	fbsjrau_221012_jennifer-miles_prelim_72	1	10.684558	1736509.000000	619.912977
AurA	43	47	LKVLF			4.000000	619.417800	AurA	2.000000	fbsjrau_221012_jennifer-miles_prelim_32	1	10.631393	1246767.000000	620.041983
AurA	43	47	LKVLF			4.000000	619.417800	AurA	2.000000	fbsjrau_221012_jennifer-miles_prelim_38	1	10.626834	988157.000000	619.992366
AurA	43	47	LKVLF			4.000000	619.417800	AurA	2.000000	fbsjrau_221012_jennifer-miles_prelim_62	1	10.610080	1946005.000000	620.040510
AurA	43	47	LKVLF			4.000000	619.417800	AurA	10.000000	fbsjrau_221012_jennifer-miles_prelim_22	1	10.685567	1372769.000000	620.161529
AurA	43	47	LKVLF			4.000000	619.417800	AurA	10.000000	fbsjrau_221012_jennifer-miles_prelim_30	1	10.661695	1178325.000000	620.207361
AurA	43	47	LKVLF			4.000000	619.417800	AurA	10.000000	fbsjrau_221012_jennifer-miles_prelim_34	1	10.665056	1008599.000000	620.236173
AurA	43	47	LKVLF			4.000000	619.417800	AurA	30.000002	fbsjrau_221012_jennifer-miles_prelim_24	1	10.622533	1946923.000000	620.244555
AurA	43	47	LKVLF			4.000000	619.417800	AurA	30.000002	fbsjrau_221012_jennifer-miles_prelim_68	1	10.601940	1776694.000000	620.234404
AurA	43	47	LKVLF			4.000000	619.417800	AurA	30.000002	fbsjrau_221012_jennifer-miles_prelim_74	1	10.605415	1324627.000000	620.265486
AurA	43	47	LKVLF			4.000000	619.417800	AurA + CEP	0.000000	fbsjrau_221014_jennifer-miles_both_13	1	10.558355	1360142.000000	619.792734
AurA	43	47	LKVLF			4.000000	619.417800	AurA + CEP	0.000000	fbsjrau_221014_jennifer-miles_both_15	1	10.565600	1703624.000000	619.749204
AurA	43	47	LKVLF			4.000000	619.417800	AurA + CEP	0.000000	fbsjrau_221014_jennifer-miles_both_29	1	10.572037	1530690.000000	619.786289
AurA	43	47	LKVLF			4.000000	619.417800	AurA + CEP	0.500000	fbsjrau_221014_jennifer-miles_both_11	1	10.656729	1542442.000000	619.814569
AurA	43	47	LKVLF			4.000000	619.417800	AurA + CEP	0.500000	fbsjrau_221014_jennifer-miles_both_17	1	10.648181	1629917.000000	619.837150
AurA	43	47	LKVLF			4.000000	619.417800	AurA + CEP	0.500000	fbsjrau_221014_jennifer-miles_both_19	1	10.664370	1485548.000000	619.825932
AurA	43	47	LKVLF			4.000000	619.417800	AurA + CEP	2.000000	fbsjrau_221014_jennifer-miles_both_07	1	10.594665	1363162.000000	619.761933
AurA	43	47	LKVLF			4.000000	619.417800	AurA + CEP	2.000000	fbsjrau_221014_jennifer-miles_both_25	1	10.595527	1835689.000000	619.814229
AurA	43	47	LKVLF			4.000000	619.417800	AurA + CEP	2.000000	fbsjrau_221014_jennifer-miles_both_27	1	10.588539	1309039.000000	619.773958
AurA	43	47	LKVLF			4.000000	619.417800	AurA + CEP	10.000000	fbsjrau_221014_jennifer-miles_both_05	1	10.610078	1315960.000000	619.879815
AurA	43	47	LKVLF			4.000000	619.417800	AurA + CEP	10.000000	fbsjrau_221014_jennifer-miles_both_09	1	10.638852	1030899.000000	619.837168
AurA	43	47	LKVLF			4.000000	619.417800	AurA + CEP	10.000000	fbsjrau_221014_jennifer-miles_both_21	1	10.619505	1165089.000000	619.862658
AurA	43	47	LKVLF			4.000000	619.417800	AurA + CEP	30.000002	fbsjrau_221014_jennifer-miles_both_03	1	10.582603	1756914.000000	619.992324
AurA	43	47	LKVLF			4.000000	619.417800	AurA + CEP	30.000002	fbsjrau_221014_jennifer-miles_both_23	1	10.573479	1674829.000000	619.977406
AurA	43	47	LKVLF			4.000000	619.417800	AurA + CEP	30.000002	fbsjrau_221014_jennifer-miles_both_31	1	10.577958	1797436.000000	619.940496
AurA	44	51	KVLFKAQL			7.000000	946.608400	AurA	0.000000	fbsjrau_221012_jennifer-miles_prelim_18	1	8.338906	103235.000000	947.087529
AurA	44	51	KVLFKAQL			7.000000	946.608400	AurA	0.000000	fbsjrau_221012_jennifer-miles_prelim_18	2	8.329452	9278649.000000	474.071855
AurA	44	51	KVLFKAQL			7.000000	946.608400	AurA	0.000000	fbsjrau_221012_jennifer-miles_prelim_54	1	8.321852	95821.000000	946.926741
AurA	44	51	KVLFKAQL			7.000000	946.608400	AurA	0.000000	fbsjrau_221012_jennifer-miles_prelim_54	2	8.311510	7906500.000000	474.060327
AurA	44	51	KVLFKAQL			7.000000	946.608400	AurA	0.000000	fbsjrau_221012_jennifer-miles_prelim_58	1	8.344137	116247.000000	947.059315
AurA	44	51	KVLFKAQL			7.000000	946.608400	AurA	0.000000	fbsjrau_221012_jennifer-miles_prelim_58	2	8.336728	8972155.000000	474.090411
AurA	44	51	KVLFKAQL			7.000000	946.608400	AurA	0.500000	fbsjrau_221012_jennifer-miles_prelim_28	1	8.378958	137845.000000	948.637629
AurA	44	51	KVLFKAQL			7.000000	946.608400	AurA	0.500000	fbsjrau_221012_jennifer-miles_prelim_28	2	8.377584	10017127.000000	474.831540
AurA	44	51	KVLFKAQL			7.000000	946.608400	AurA	0.500000	fbsjrau_221012_jennifer-miles_prelim_70	1	8.376108	118254.000000	948.406431
AurA	44	51	KVLFKAQL			7.000000	946.608400	AurA	0.500000	fbsjrau_221012_jennifer-miles_prelim_70	2	8.369380	8104333.000000	474.887408
AurA	44	51	KVLFKAQL			7.000000	946.608400	AurA	0.500000	fbsjrau_221012_jennifer-miles_prelim_72	1	8.406178	137800.000000	948.654778
AurA	44	51	KVLFKAQL			7.000000	946.608400	AurA	0.500000	fbsjrau_221012_jennifer-miles_prelim_72	2	8.409730	8679116.000000	474.800286
AurA	44	51	KVLFKAQL			7.000000	946.608400	AurA	2.000000	fbsjrau_221012_jennifer-miles_prelim_32	1	8.326357	88624.000000	949.005674
AurA	44	51	KVLFKAQL			7.000000	946.608400	AurA	2.000000	fbsjrau_221012_jennifer-miles_prelim_32	2	8.320750	6379419.000000	475.235166
AurA	44	51	KVLFKAQL			7.000000	946.608400	AurA	2.000000	fbsjrau_221012_jennifer-miles_prelim_38	1	8.331232	50777.000000	948.741927
AurA	44	51	KVLFKAQL			7.000000	946.608400	AurA	2.000000	fbsjrau_221012_jennifer-miles_prelim_38	2	8.326196	4904625.000000	475.198958
AurA	44	51	KVLFKAQL			7.000000	946.608400	AurA	2.000000	fbsjrau_221012_jennifer-miles_prelim_62	1	8.316742	119974.000000	949.175194
AurA	44	51	KVLFKAQL			7.000000	946.608400	AurA	2.000000	fbsjrau_221012_jennifer-miles_prelim_62	2	8.321192	11471049.000000	475.094468
AurA	44	51	KVLFKAQL			7.000000	946.608400	AurA	10.000000	fbsjrau_221012_jennifer-miles_prelim_22	1	8.376142	61514.000000	950.107818
AurA	44	51	KVLFKAQL			7.000000	946.608400	AurA	10.000000	fbsjrau_221012_jennifer-miles_prelim_22	2	8.378901	5707291.000000	475.581467
AurA	44	51	KVLFKAQL			7.000000	946.608400	AurA	10.000000	fbsjrau_221012_jennifer-miles_prelim_30	1	8.360298	66809.000000	950.073534
AurA	44	51	KVLFKAQL			7.000000	946.608400	AurA	10.000000	fbsjrau_221012_jennifer-miles_prelim_30	2	8.347989	4378353.000000	475.644951
AurA	44	51	KVLFKAQL			7.000000	946.608400	AurA	10.000000	fbsjrau_221012_jennifer-miles_prelim_34	1	8.350589	72009.000000	949.978806
AurA	44	51	KVLFKAQL			7.000000	946.608400	AurA	10.000000	fbsjrau_221012_jennifer-miles_prelim_34	2	8.352070	4772102.000000	475.653840
AurA	44	51	KVLFKAQL			7.000000	946.608400	AurA	30.000002	fbsjrau_221012_jennifer-miles_prelim_24	1	8.371460	75262.000000	950.308562
AurA	44	51	KVLFKAQL			7.000000	946.608400	AurA	30.000002	fbsjrau_221012_jennifer-miles_prelim_24	2	8.359591	6630396.000000	475.764677
AurA	44	51	KVLFKAQL			7.000000	946.608400	AurA	30.000002	fbsjrau_221012_jennifer-miles_prelim_68	1	8.350384	88007.000000	950.388224
AurA	44	51	KVLFKAQL			7.000000	946.608400	AurA	30.000002	fbsjrau_221012_jennifer-miles_prelim_68	2	8.358122	8599230.000000	475.740103
AurA	44	51	KVLFKAQL			7.000000	946.608400	AurA	30.000002	fbsjrau_221012_jennifer-miles_prelim_74	1	8.381176	52108.000000	950.297399
AurA	44	51	KVLFKAQL			7.000000	946.608400	AurA	30.000002	fbsjrau_221012_jennifer-miles_prelim_74	2	8.365259	4592576.000000	475.689778
AurA	44	51	KVLFKAQL			7.000000	946.608400	AurA + CEP	0.000000	fbsjrau_221014_jennifer-miles_both_13	1	8.302880	165840.000000	947.103378
AurA	44	51	KVLFKAQL			7.000000	946.608400	AurA + CEP	0.000000	fbsjrau_221014_jennifer-miles_both_13	2	8.301273	8296146.000000	474.052112
AurA	44	51	KVLFKAQL			7.000000	946.608400	AurA + CEP	0.000000	fbsjrau_221014_jennifer-miles_both_15	1	8.305789	250074.000000	947.073265
AurA	44	51	KVLFKAQL			7.000000	946.608400	AurA + CEP	0.000000	fbsjrau_221014_jennifer-miles_both_15	2	8.304173	13152074.000000	474.073507
AurA	44	51	KVLFKAQL			7.000000	946.608400	AurA + CEP	0.000000	fbsjrau_221014_jennifer-miles_both_29	1	8.310276	208550.000000	947.041064
AurA	44	51	KVLFKAQL			7.000000	946.608400	AurA + CEP	0.000000	fbsjrau_221014_jennifer-miles_both_29	2	8.313508	9463383.000000	474.115155
AurA	44	51	KVLFKAQL			7.000000	946.608400	AurA + CEP	0.500000	fbsjrau_221014_jennifer-miles_both_11	1	8.369798	140759.000000	948.005962
AurA	44	51	KVLFKAQL			7.000000	946.608400	AurA + CEP	0.500000	fbsjrau_221014_jennifer-miles_both_11	2	8.370425	6457604.000000	474.536903
AurA	44	51	KVLFKAQL			7.000000	946.608400	AurA + CEP	0.500000	fbsjrau_221014_jennifer-miles_both_17	1	8.371175	271466.000000	948.044651
AurA	44	51	KVLFKAQL			7.000000	946.608400	AurA + CEP	0.500000	fbsjrau_221014_jennifer-miles_both_17	2	8.352326	10603903.000000	474.547432
AurA	44	51	KVLFKAQL			7.000000	946.608400	AurA + CEP	0.500000	fbsjrau_221014_jennifer-miles_both_19	1	8.410439	224983.000000	947.936723
AurA	44	51	KVLFKAQL			7.000000	946.608400	AurA + CEP	0.500000	fbsjrau_221014_jennifer-miles_both_19	2	8.405066	9498544.000000	474.547467
AurA	44	51	KVLFKAQL			7.000000	946.608400	AurA + CEP	2.000000	fbsjrau_221014_jennifer-miles_both_07	1	8.304544	105915.000000	948.088189
AurA	44	51	KVLFKAQL			7.000000	946.608400	AurA + CEP	2.000000	fbsjrau_221014_jennifer-miles_both_07	2	8.310775	7675674.000000	474.569088
AurA	44	51	KVLFKAQL			7.000000	946.608400	AurA + CEP	2.000000	fbsjrau_221014_jennifer-miles_both_25	1	8.299387	250329.000000	948.135041
AurA	44	51	KVLFKAQL			7.000000	946.608400	AurA + CEP	2.000000	fbsjrau_221014_jennifer-miles_both_25	2	8.306634	11387151.000000	474.602795
AurA	44	51	KVLFKAQL			7.000000	946.608400	AurA + CEP	2.000000	fbsjrau_221014_jennifer-miles_both_27	1	8.300245	138417.000000	948.227177
AurA	44	51	KVLFKAQL			7.000000	946.608400	AurA + CEP	2.000000	fbsjrau_221014_jennifer-miles_both_27	2	8.302565	9145133.000000	474.625981
AurA	44	51	KVLFKAQL			7.000000	946.608400	AurA + CEP	10.000000	fbsjrau_221014_jennifer-miles_both_05	1	8.308596	75782.000000	948.914301
AurA	44	51	KVLFKAQL			7.000000	946.608400	AurA + CEP	10.000000	fbsjrau_221014_jennifer-miles_both_05	2	8.319920	4422342.000000	474.886120
AurA	44	51	KVLFKAQL			7.000000	946.608400	AurA + CEP	10.000000	fbsjrau_221014_jennifer-miles_both_09	1	8.332885	67072.000000	948.940749
AurA	44	51	KVLFKAQL			7.000000	946.608400	AurA + CEP	10.000000	fbsjrau_221014_jennifer-miles_both_09	2	8.327102	4862720.000000	474.846108
AurA	44	51	KVLFKAQL			7.000000	946.608400	AurA + CEP	10.000000	fbsjrau_221014_jennifer-miles_both_21	1	8.317729	122860.000000	948.629760
AurA	44	51	KVLFKAQL			7.000000	946.608400	AurA + CEP	10.000000	fbsjrau_221014_jennifer-miles_both_21	2	8.312206	7384506.000000	474.839693
AurA	44	51	KVLFKAQL			7.000000	946.608400	AurA + CEP	30.000002	fbsjrau_221014_jennifer-miles_both_03	1	8.376725	95084.000000	949.254035
AurA	44	51	KVLFKAQL			7.000000	946.608400	AurA + CEP	30.000002	fbsjrau_221014_jennifer-miles_both_03	2	8.361916	6487403.000000	475.189493
AurA	44	51	KVLFKAQL			7.000000	946.608400	AurA + CEP	30.000002	fbsjrau_221014_jennifer-miles_both_23	1	8.347574	181805.000000	949.295130
AurA	44	51	KVLFKAQL			7.000000	946.608400	AurA + CEP	30.000002	fbsjrau_221014_jennifer-miles_both_23	2	8.350278	10259895.000000	475.115266
AurA	44	51	KVLFKAQL			7.000000	946.608400	AurA + CEP	30.000002	fbsjrau_221014_jennifer-miles_both_31	1	8.335366	176166.000000	949.312470
AurA	44	51	KVLFKAQL			7.000000	946.608400	AurA + CEP	30.000002	fbsjrau_221014_jennifer-miles_both_31	2	8.327601	12704592.000000	475.146652
AurA	48	65	KAQLEKAGVEHQLRREVE			17.000000	2120.157100	AurA	0.000000	fbsjrau_221012_jennifer-miles_prelim_18	3	6.035873	951261.000000	707.800921
AurA	48	65	KAQLEKAGVEHQLRREVE			17.000000	2120.157100	AurA	0.000000	fbsjrau_221012_jennifer-miles_prelim_18	4	6.031289	17017803.000000	531.118485
AurA	48	65	KAQLEKAGVEHQLRREVE			17.000000	2120.157100	AurA	0.000000	fbsjrau_221012_jennifer-miles_prelim_18	5	6.028848	8580837.000000	425.102399
AurA	48	65	KAQLEKAGVEHQLRREVE			17.000000	2120.157100	AurA	0.000000	fbsjrau_221012_jennifer-miles_prelim_54	3	6.003132	1081363.000000	707.768938
AurA	48	65	KAQLEKAGVEHQLRREVE			17.000000	2120.157100	AurA	0.000000	fbsjrau_221012_jennifer-miles_prelim_54	4	5.997436	13961711.000000	531.087159
AurA	48	65	KAQLEKAGVEHQLRREVE			17.000000	2120.157100	AurA	0.000000	fbsjrau_221012_jennifer-miles_prelim_54	5	6.007887	7983440.000000	425.080889
AurA	48	65	KAQLEKAGVEHQLRREVE			17.000000	2120.157100	AurA	0.000000	fbsjrau_221012_jennifer-miles_prelim_58	3	5.960129	772435.000000	707.786211
AurA	48	65	KAQLEKAGVEHQLRREVE			17.000000	2120.157100	AurA	0.000000	fbsjrau_221012_jennifer-miles_prelim_58	4	5.949967	11432068.000000	531.091924
AurA	48	65	KAQLEKAGVEHQLRREVE			17.000000	2120.157100	AurA	0.000000	fbsjrau_221012_jennifer-miles_prelim_58	5	5.955695	7604080.000000	425.088204
AurA	48	65	KAQLEKAGVEHQLRREVE			17.000000	2120.157100	AurA	0.500000	fbsjrau_221012_jennifer-miles_prelim_28	3	5.900620	1099544.000000	709.113823
AurA	48	65	KAQLEKAGVEHQLRREVE			17.000000	2120.157100	AurA	0.500000	fbsjrau_221012_jennifer-miles_prelim_28	4	5.889567	16478735.000000	532.033341
AurA	48	65	KAQLEKAGVEHQLRREVE			17.000000	2120.157100	AurA	0.500000	fbsjrau_221012_jennifer-miles_prelim_28	5	5.881802	9893524.000000	425.920161
AurA	48	65	KAQLEKAGVEHQLRREVE			17.000000	2120.157100	AurA	0.500000	fbsjrau_221012_jennifer-miles_prelim_70	3	5.890332	1172672.000000	709.231229
AurA	48	65	KAQLEKAGVEHQLRREVE			17.000000	2120.157100	AurA	0.500000	fbsjrau_221012_jennifer-miles_prelim_70	4	5.896953	13158421.000000	532.102777
AurA	48	65	KAQLEKAGVEHQLRREVE			17.000000	2120.157100	AurA	0.500000	fbsjrau_221012_jennifer-miles_prelim_70	5	5.883364	10684896.000000	425.905908
AurA	48	65	KAQLEKAGVEHQLRREVE			17.000000	2120.157100	AurA	0.500000	fbsjrau_221012_jennifer-miles_prelim_72	3	5.885091	1113634.000000	709.208278
AurA	48	65	KAQLEKAGVEHQLRREVE			17.000000	2120.157100	AurA	0.500000	fbsjrau_221012_jennifer-miles_prelim_72	4	5.877518	17228818.000000	532.085379
AurA	48	65	KAQLEKAGVEHQLRREVE			17.000000	2120.157100	AurA	0.500000	fbsjrau_221012_jennifer-miles_prelim_72	5	5.888086	5507001.000000	425.587310
AurA	48	65	KAQLEKAGVEHQLRREVE			17.000000	2120.157100	AurA	2.000000	fbsjrau_221012_jennifer-miles_prelim_32	3	5.976824	735332.000000	709.430234
AurA	48	65	KAQLEKAGVEHQLRREVE			17.000000	2120.157100	AurA	2.000000	fbsjrau_221012_jennifer-miles_prelim_32	4	5.960653	11054700.000000	532.287564
AurA	48	65	KAQLEKAGVEHQLRREVE			17.000000	2120.157100	AurA	2.000000	fbsjrau_221012_jennifer-miles_prelim_32	5	5.964087	4677804.000000	426.252013
AurA	48	65	KAQLEKAGVEHQLRREVE			17.000000	2120.157100	AurA	2.000000	fbsjrau_221012_jennifer-miles_prelim_38	3	5.950119	579908.000000	709.397337
AurA	48	65	KAQLEKAGVEHQLRREVE			17.000000	2120.157100	AurA	2.000000	fbsjrau_221012_jennifer-miles_prelim_38	4	5.941271	9341364.000000	532.389813
AurA	48	65	KAQLEKAGVEHQLRREVE			17.000000	2120.157100	AurA	2.000000	fbsjrau_221012_jennifer-miles_prelim_38	5	5.940920	4413497.000000	426.269706
AurA	48	65	KAQLEKAGVEHQLRREVE			17.000000	2120.157100	AurA	2.000000	fbsjrau_221012_jennifer-miles_prelim_62	3	5.973797	992931.000000	709.789612
AurA	48	65	KAQLEKAGVEHQLRREVE			17.000000	2120.157100	AurA	2.000000	fbsjrau_221012_jennifer-miles_prelim_62	4	5.957691	17461687.000000	532.529751
AurA	48	65	KAQLEKAGVEHQLRREVE			17.000000	2120.157100	AurA	2.000000	fbsjrau_221012_jennifer-miles_prelim_62	5	5.958734	11521587.000000	426.273968
AurA	48	65	KAQLEKAGVEHQLRREVE			17.000000	2120.157100	AurA	10.000000	fbsjrau_221012_jennifer-miles_prelim_22	3	5.899234	753981.000000	710.112219
AurA	48	65	KAQLEKAGVEHQLRREVE			17.000000	2120.157100	AurA	10.000000	fbsjrau_221012_jennifer-miles_prelim_22	4	5.899393	8419036.000000	533.159318
AurA	48	65	KAQLEKAGVEHQLRREVE			17.000000	2120.157100	AurA	10.000000	fbsjrau_221012_jennifer-miles_prelim_22	5	5.891059	2959976.000000	426.451303
AurA	48	65	KAQLEKAGVEHQLRREVE			17.000000	2120.157100	AurA	10.000000	fbsjrau_221012_jennifer-miles_prelim_30	3	5.906782	616400.000000	709.921119
AurA	48	65	KAQLEKAGVEHQLRREVE			17.000000	2120.157100	AurA	10.000000	fbsjrau_221012_jennifer-miles_prelim_30	4	5.899747	9139296.000000	532.773078
AurA	48	65	KAQLEKAGVEHQLRREVE			17.000000	2120.157100	AurA	10.000000	fbsjrau_221012_jennifer-miles_prelim_30	5	5.900492	5839900.000000	426.573897
AurA	48	65	KAQLEKAGVEHQLRREVE			17.000000	2120.157100	AurA	10.000000	fbsjrau_221012_jennifer-miles_prelim_34	3	5.899399	743237.000000	709.893526
AurA	48	65	KAQLEKAGVEHQLRREVE			17.000000	2120.157100	AurA	10.000000	fbsjrau_221012_jennifer-miles_prelim_34	4	5.890035	6612081.000000	533.318813
AurA	48	65	KAQLEKAGVEHQLRREVE			17.000000	2120.157100	AurA	10.000000	fbsjrau_221012_jennifer-miles_prelim_34	5	5.893339	4814313.000000	426.527222
AurA	48	65	KAQLEKAGVEHQLRREVE			17.000000	2120.157100	AurA	30.000002	fbsjrau_221012_jennifer-miles_prelim_24	3	5.995914	716182.000000	710.569288
AurA	48	65	KAQLEKAGVEHQLRREVE			17.000000	2120.157100	AurA	30.000002	fbsjrau_221012_jennifer-miles_prelim_24	4	5.971744	7503389.000000	533.219715
AurA	48	65	KAQLEKAGVEHQLRREVE			17.000000	2120.157100	AurA	30.000002	fbsjrau_221012_jennifer-miles_prelim_24	5	5.986879	4606278.000000	426.746834
AurA	48	65	KAQLEKAGVEHQLRREVE			17.000000	2120.157100	AurA	30.000002	fbsjrau_221012_jennifer-miles_prelim_68	3	5.987204	663175.000000	710.633925
AurA	48	65	KAQLEKAGVEHQLRREVE			17.000000	2120.157100	AurA	30.000002	fbsjrau_221012_jennifer-miles_prelim_68	4	5.981150	11178175.000000	533.149007
AurA	48	65	KAQLEKAGVEHQLRREVE			17.000000	2120.157100	AurA	30.000002	fbsjrau_221012_jennifer-miles_prelim_68	5	5.972643	7685125.000000	426.730508
AurA	48	65	KAQLEKAGVEHQLRREVE			17.000000	2120.157100	AurA	30.000002	fbsjrau_221012_jennifer-miles_prelim_74	3	5.972163	400668.000000	710.752011
AurA	48	65	KAQLEKAGVEHQLRREVE			17.000000	2120.157100	AurA	30.000002	fbsjrau_221012_jennifer-miles_prelim_74	4	5.968089	6292068.000000	533.249601
AurA	48	65	KAQLEKAGVEHQLRREVE			17.000000	2120.157100	AurA	30.000002	fbsjrau_221012_jennifer-miles_prelim_74	5	5.946944	2563007.000000	427.135190
AurA	48	65	KAQLEKAGVEHQLRREVE			17.000000	2120.157100	AurA + CEP	0.000000	fbsjrau_221014_jennifer-miles_both_13	3	6.012741	792999.000000	707.772765
AurA	48	65	KAQLEKAGVEHQLRREVE			17.000000	2120.157100	AurA + CEP	0.000000	fbsjrau_221014_jennifer-miles_both_13	4	5.998552	9756785.000000	531.082904
AurA	48	65	KAQLEKAGVEHQLRREVE			17.000000	2120.157100	AurA + CEP	0.000000	fbsjrau_221014_jennifer-miles_both_13	5	6.010818	4777382.000000	425.067600
AurA	48	65	KAQLEKAGVEHQLRREVE			17.000000	2120.157100	AurA + CEP	0.000000	fbsjrau_221014_jennifer-miles_both_15	3	6.024156	1235741.000000	707.805601
AurA	48	65	KAQLEKAGVEHQLRREVE			17.000000	2120.157100	AurA + CEP	0.000000	fbsjrau_221014_jennifer-miles_both_15	4	6.014058	15452250.000000	531.069094
AurA	48	65	KAQLEKAGVEHQLRREVE			17.000000	2120.157100	AurA + CEP	0.000000	fbsjrau_221014_jennifer-miles_both_15	5	6.011000	7391584.000000	425.087422
AurA	48	65	KAQLEKAGVEHQLRREVE			17.000000	2120.157100	AurA + CEP	0.000000	fbsjrau_221014_jennifer-miles_both_29	3	6.036524	851197.000000	707.812029
AurA	48	65	KAQLEKAGVEHQLRREVE			17.000000	2120.157100	AurA + CEP	0.000000	fbsjrau_221014_jennifer-miles_both_29	4	6.018912	11056013.000000	531.084781
AurA	48	65	KAQLEKAGVEHQLRREVE			17.000000	2120.157100	AurA + CEP	0.000000	fbsjrau_221014_jennifer-miles_both_29	5	6.019600	6219668.000000	425.104042
AurA	48	65	KAQLEKAGVEHQLRREVE			17.000000	2120.157100	AurA + CEP	0.500000	fbsjrau_221014_jennifer-miles_both_11	3	5.886209	1065206.000000	708.659401
AurA	48	65	KAQLEKAGVEHQLRREVE			17.000000	2120.157100	AurA + CEP	0.500000	fbsjrau_221014_jennifer-miles_both_11	4	5.884453	15483937.000000	531.739677
AurA	48	65	KAQLEKAGVEHQLRREVE			17.000000	2120.157100	AurA + CEP	0.500000	fbsjrau_221014_jennifer-miles_both_11	5	5.888280	10440580.000000	425.575888
AurA	48	65	KAQLEKAGVEHQLRREVE			17.000000	2120.157100	AurA + CEP	0.500000	fbsjrau_221014_jennifer-miles_both_17	3	5.901495	1755697.000000	708.667501
AurA	48	65	KAQLEKAGVEHQLRREVE			17.000000	2120.157100	AurA + CEP	0.500000	fbsjrau_221014_jennifer-miles_both_17	4	5.896978	18016530.000000	531.722465
AurA	48	65	KAQLEKAGVEHQLRREVE			17.000000	2120.157100	AurA + CEP	0.500000	fbsjrau_221014_jennifer-miles_both_17	5	5.893133	10656151.000000	425.591385
AurA	48	65	KAQLEKAGVEHQLRREVE			17.000000	2120.157100	AurA + CEP	0.500000	fbsjrau_221014_jennifer-miles_both_19	3	5.890790	1034707.000000	708.646596
AurA	48	65	KAQLEKAGVEHQLRREVE			17.000000	2120.157100	AurA + CEP	0.500000	fbsjrau_221014_jennifer-miles_both_19	4	5.874588	14781844.000000	531.714542
AurA	48	65	KAQLEKAGVEHQLRREVE			17.000000	2120.157100	AurA + CEP	0.500000	fbsjrau_221014_jennifer-miles_both_19	5	5.890294	6855077.000000	425.636205
AurA	48	65	KAQLEKAGVEHQLRREVE			17.000000	2120.157100	AurA + CEP	2.000000	fbsjrau_221014_jennifer-miles_both_07	3	5.974260	625410.000000	709.033406
AurA	48	65	KAQLEKAGVEHQLRREVE			17.000000	2120.157100	AurA + CEP	2.000000	fbsjrau_221014_jennifer-miles_both_07	4	5.962428	12466854.000000	531.907191
AurA	48	65	KAQLEKAGVEHQLRREVE			17.000000	2120.157100	AurA + CEP	2.000000	fbsjrau_221014_jennifer-miles_both_07	5	5.965364	6867102.000000	425.769118
AurA	48	65	KAQLEKAGVEHQLRREVE			17.000000	2120.157100	AurA + CEP	2.000000	fbsjrau_221014_jennifer-miles_both_25	3	5.971155	1204330.000000	708.998022
AurA	48	65	KAQLEKAGVEHQLRREVE			17.000000	2120.157100	AurA + CEP	2.000000	fbsjrau_221014_jennifer-miles_both_25	4	5.960268	11145446.000000	531.991202
AurA	48	65	KAQLEKAGVEHQLRREVE			17.000000	2120.157100	AurA + CEP	2.000000	fbsjrau_221014_jennifer-miles_both_25	5	5.955066	6869296.000000	425.917294
AurA	48	65	KAQLEKAGVEHQLRREVE			17.000000	2120.157100	AurA + CEP	2.000000	fbsjrau_221014_jennifer-miles_both_27	3	5.966328	1027014.000000	708.974994
AurA	48	65	KAQLEKAGVEHQLRREVE			17.000000	2120.157100	AurA + CEP	2.000000	fbsjrau_221014_jennifer-miles_both_27	4	5.957947	12053078.000000	531.966666
AurA	48	65	KAQLEKAGVEHQLRREVE			17.000000	2120.157100	AurA + CEP	2.000000	fbsjrau_221014_jennifer-miles_both_27	5	5.963156	5835984.000000	425.821765
AurA	48	65	KAQLEKAGVEHQLRREVE			17.000000	2120.157100	AurA + CEP	10.000000	fbsjrau_221014_jennifer-miles_both_05	3	5.911982	635194.000000	709.556401
AurA	48	65	KAQLEKAGVEHQLRREVE			17.000000	2120.157100	AurA + CEP	10.000000	fbsjrau_221014_jennifer-miles_both_05	4	5.937950	9821506.000000	532.341719
AurA	48	65	KAQLEKAGVEHQLRREVE			17.000000	2120.157100	AurA + CEP	10.000000	fbsjrau_221014_jennifer-miles_both_05	5	5.927897	5844500.000000	426.094393
AurA	48	65	KAQLEKAGVEHQLRREVE			17.000000	2120.157100	AurA + CEP	10.000000	fbsjrau_221014_jennifer-miles_both_09	3	5.905738	575994.000000	709.655124
AurA	48	65	KAQLEKAGVEHQLRREVE			17.000000	2120.157100	AurA + CEP	10.000000	fbsjrau_221014_jennifer-miles_both_09	4	5.900187	9291747.000000	532.374264
AurA	48	65	KAQLEKAGVEHQLRREVE			17.000000	2120.157100	AurA + CEP	10.000000	fbsjrau_221014_jennifer-miles_both_09	5	5.900591	3752040.000000	425.863083
AurA	48	65	KAQLEKAGVEHQLRREVE			17.000000	2120.157100	AurA + CEP	10.000000	fbsjrau_221014_jennifer-miles_both_21	3	5.941090	598308.000000	709.674166
AurA	48	65	KAQLEKAGVEHQLRREVE			17.000000	2120.157100	AurA + CEP	10.000000	fbsjrau_221014_jennifer-miles_both_21	4	5.926787	8526821.000000	532.437788
AurA	48	65	KAQLEKAGVEHQLRREVE			17.000000	2120.157100	AurA + CEP	10.000000	fbsjrau_221014_jennifer-miles_both_21	5	5.939501	2497956.000000	426.491950
AurA	48	65	KAQLEKAGVEHQLRREVE			17.000000	2120.157100	AurA + CEP	30.000002	fbsjrau_221014_jennifer-miles_both_03	3	5.975812	609918.000000	710.121485
AurA	48	65	KAQLEKAGVEHQLRREVE			17.000000	2120.157100	AurA + CEP	30.000002	fbsjrau_221014_jennifer-miles_both_03	4	5.970506	8850023.000000	532.736935
AurA	48	65	KAQLEKAGVEHQLRREVE			17.000000	2120.157100	AurA + CEP	30.000002	fbsjrau_221014_jennifer-miles_both_03	5	5.969969	5074617.000000	426.523134
AurA	48	65	KAQLEKAGVEHQLRREVE			17.000000	2120.157100	AurA + CEP	30.000002	fbsjrau_221014_jennifer-miles_both_23	3	5.990542	727693.000000	710.120910
AurA	48	65	KAQLEKAGVEHQLRREVE			17.000000	2120.157100	AurA + CEP	30.000002	fbsjrau_221014_jennifer-miles_both_23	4	5.978326	9419274.000000	532.748077
AurA	48	65	KAQLEKAGVEHQLRREVE			17.000000	2120.157100	AurA + CEP	30.000002	fbsjrau_221014_jennifer-miles_both_23	5	5.981318	4313550.000000	426.552432
AurA	48	65	KAQLEKAGVEHQLRREVE			17.000000	2120.157100	AurA + CEP	30.000002	fbsjrau_221014_jennifer-miles_both_31	3	5.990892	786303.000000	710.116997
AurA	48	65	KAQLEKAGVEHQLRREVE			17.000000	2120.157100	AurA + CEP	30.000002	fbsjrau_221014_jennifer-miles_both_31	4	5.988835	11635378.000000	532.745554
AurA	48	65	KAQLEKAGVEHQLRREVE			17.000000	2120.157100	AurA + CEP	30.000002	fbsjrau_221014_jennifer-miles_both_31	5	5.983786	4500588.000000	426.368396
AurA	52	65	EKAGVEHQLRREVE			13.000000	1679.882400	AurA	0.000000	fbsjrau_221012_jennifer-miles_prelim_18	4	5.418740	10048607.000000	420.949559
AurA	52	65	EKAGVEHQLRREVE			13.000000	1679.882400	AurA	0.000000	fbsjrau_221012_jennifer-miles_prelim_54	4	5.428372	12507350.000000	420.971163
AurA	52	65	EKAGVEHQLRREVE			13.000000	1679.882400	AurA	0.000000	fbsjrau_221012_jennifer-miles_prelim_58	4	5.444350	11277988.000000	420.949341
AurA	52	65	EKAGVEHQLRREVE			13.000000	1679.882400	AurA	0.500000	fbsjrau_221012_jennifer-miles_prelim_28	4	5.468123	14015522.000000	421.635090
AurA	52	65	EKAGVEHQLRREVE			13.000000	1679.882400	AurA	0.500000	fbsjrau_221012_jennifer-miles_prelim_70	4	5.452999	14426438.000000	421.613025
AurA	52	65	EKAGVEHQLRREVE			13.000000	1679.882400	AurA	0.500000	fbsjrau_221012_jennifer-miles_prelim_72	4	5.465878	14464230.000000	421.594667
AurA	52	65	EKAGVEHQLRREVE			13.000000	1679.882400	AurA	2.000000	fbsjrau_221012_jennifer-miles_prelim_32	4	5.380580	7838369.000000	421.956180
AurA	52	65	EKAGVEHQLRREVE			13.000000	1679.882400	AurA	2.000000	fbsjrau_221012_jennifer-miles_prelim_38	4	5.377182	7232525.000000	422.042497
AurA	52	65	EKAGVEHQLRREVE			13.000000	1679.882400	AurA	2.000000	fbsjrau_221012_jennifer-miles_prelim_62	4	5.386188	15659182.000000	421.933218
AurA	52	65	EKAGVEHQLRREVE			13.000000	1679.882400	AurA	10.000000	fbsjrau_221012_jennifer-miles_prelim_22	4	5.412057	5554279.000000	422.358880
AurA	52	65	EKAGVEHQLRREVE			13.000000	1679.882400	AurA	10.000000	fbsjrau_221012_jennifer-miles_prelim_30	4	5.392288	8225746.000000	422.314646
AurA	52	65	EKAGVEHQLRREVE			13.000000	1679.882400	AurA	10.000000	fbsjrau_221012_jennifer-miles_prelim_34	4	5.398259	7944226.000000	422.299603
AurA	52	65	EKAGVEHQLRREVE			13.000000	1679.882400	AurA	30.000002	fbsjrau_221012_jennifer-miles_prelim_24	4	5.395639	8714403.000000	422.480081
AurA	52	65	EKAGVEHQLRREVE			13.000000	1679.882400	AurA	30.000002	fbsjrau_221012_jennifer-miles_prelim_68	4	5.398356	13455584.000000	422.355549
AurA	52	65	EKAGVEHQLRREVE			13.000000	1679.882400	AurA	30.000002	fbsjrau_221012_jennifer-miles_prelim_74	4	5.403301	6746542.000000	422.414623
AurA	52	65	EKAGVEHQLRREVE			13.000000	1679.882400	AurA + CEP	0.000000	fbsjrau_221014_jennifer-miles_both_13	4	5.399562	8378649.000000	420.949410
AurA	52	65	EKAGVEHQLRREVE			13.000000	1679.882400	AurA + CEP	0.000000	fbsjrau_221014_jennifer-miles_both_15	4	5.404083	12071782.000000	420.947046
AurA	52	65	EKAGVEHQLRREVE			13.000000	1679.882400	AurA + CEP	0.000000	fbsjrau_221014_jennifer-miles_both_29	4	5.411406	10885319.000000	420.949482
AurA	52	65	EKAGVEHQLRREVE			13.000000	1679.882400	AurA + CEP	0.500000	fbsjrau_221014_jennifer-miles_both_11	4	5.477026	13874606.000000	421.407101
AurA	52	65	EKAGVEHQLRREVE			13.000000	1679.882400	AurA + CEP	0.500000	fbsjrau_221014_jennifer-miles_both_17	4	5.466159	16643841.000000	421.387535
AurA	52	65	EKAGVEHQLRREVE			13.000000	1679.882400	AurA + CEP	0.500000	fbsjrau_221014_jennifer-miles_both_19	4	5.491856	11022708.000000	421.446032
AurA	52	65	EKAGVEHQLRREVE			13.000000	1679.882400	AurA + CEP	2.000000	fbsjrau_221014_jennifer-miles_both_07	4	5.379128	12942222.000000	421.515388
AurA	52	65	EKAGVEHQLRREVE			13.000000	1679.882400	AurA + CEP	2.000000	fbsjrau_221014_jennifer-miles_both_25	4	5.382531	14012043.000000	421.543123
AurA	52	65	EKAGVEHQLRREVE			13.000000	1679.882400	AurA + CEP	2.000000	fbsjrau_221014_jennifer-miles_both_27	4	5.398076	10252328.000000	421.508807
AurA	52	65	EKAGVEHQLRREVE			13.000000	1679.882400	AurA + CEP	10.000000	fbsjrau_221014_jennifer-miles_both_05	4	5.402185	9162148.000000	421.787380
AurA	52	65	EKAGVEHQLRREVE			13.000000	1679.882400	AurA + CEP	10.000000	fbsjrau_221014_jennifer-miles_both_09	4	5.400362	8519868.000000	421.858305
AurA	52	65	EKAGVEHQLRREVE			13.000000	1679.882400	AurA + CEP	10.000000	fbsjrau_221014_jennifer-miles_both_21	4	5.395689	5934554.000000	421.853253
AurA	52	65	EKAGVEHQLRREVE			13.000000	1679.882400	AurA + CEP	30.000002	fbsjrau_221014_jennifer-miles_both_03	4	5.408226	12391913.000000	422.069739
AurA	52	65	EKAGVEHQLRREVE			13.000000	1679.882400	AurA + CEP	30.000002	fbsjrau_221014_jennifer-miles_both_23	4	5.390867	9004289.000000	422.081976
AurA	52	65	EKAGVEHQLRREVE			13.000000	1679.882400	AurA + CEP	30.000002	fbsjrau_221014_jennifer-miles_both_31	4	5.386147	9426212.000000	422.115440
AurA	66	77	IQSHLRHPNILR			10.000000	1483.860400	AurA	0.000000	fbsjrau_221012_jennifer-miles_prelim_18	2	8.008171	143370.000000	742.778045
AurA	66	77	IQSHLRHPNILR			10.000000	1483.860400	AurA	0.000000	fbsjrau_221012_jennifer-miles_prelim_18	3	8.004696	7303920.000000	495.553011
AurA	66	77	IQSHLRHPNILR			10.000000	1483.860400	AurA	0.000000	fbsjrau_221012_jennifer-miles_prelim_54	2	7.985986	111150.000000	742.769921
AurA	66	77	IQSHLRHPNILR			10.000000	1483.860400	AurA	0.000000	fbsjrau_221012_jennifer-miles_prelim_54	3	7.969715	7230596.000000	495.537737
AurA	66	77	IQSHLRHPNILR			10.000000	1483.860400	AurA	0.000000	fbsjrau_221012_jennifer-miles_prelim_58	2	7.943252	114311.000000	742.802132
AurA	66	77	IQSHLRHPNILR			10.000000	1483.860400	AurA	0.000000	fbsjrau_221012_jennifer-miles_prelim_58	3	7.933348	6002000.000000	495.546951
AurA	66	77	IQSHLRHPNILR			10.000000	1483.860400	AurA	0.500000	fbsjrau_221012_jennifer-miles_prelim_28	2	7.910357	158034.000000	743.002091
AurA	66	77	IQSHLRHPNILR			10.000000	1483.860400	AurA	0.500000	fbsjrau_221012_jennifer-miles_prelim_28	3	7.915552	11145239.000000	495.685661
AurA	66	77	IQSHLRHPNILR			10.000000	1483.860400	AurA	0.500000	fbsjrau_221012_jennifer-miles_prelim_70	2	7.914634	170243.000000	743.036951
AurA	66	77	IQSHLRHPNILR			10.000000	1483.860400	AurA	0.500000	fbsjrau_221012_jennifer-miles_prelim_70	3	7.913701	6041361.000000	495.725872
AurA	66	77	IQSHLRHPNILR			10.000000	1483.860400	AurA	0.500000	fbsjrau_221012_jennifer-miles_prelim_72	2	7.886831	160412.000000	743.008240
AurA	66	77	IQSHLRHPNILR			10.000000	1483.860400	AurA	0.500000	fbsjrau_221012_jennifer-miles_prelim_72	3	7.888400	7184323.000000	495.654970
AurA	66	77	IQSHLRHPNILR			10.000000	1483.860400	AurA	2.000000	fbsjrau_221012_jennifer-miles_prelim_32	2	7.980490	231523.000000	743.034905
AurA	66	77	IQSHLRHPNILR			10.000000	1483.860400	AurA	2.000000	fbsjrau_221012_jennifer-miles_prelim_32	3	7.972165	4330572.000000	495.657821
AurA	66	77	IQSHLRHPNILR			10.000000	1483.860400	AurA	2.000000	fbsjrau_221012_jennifer-miles_prelim_38	2	7.960703	114690.000000	742.906376
AurA	66	77	IQSHLRHPNILR			10.000000	1483.860400	AurA	2.000000	fbsjrau_221012_jennifer-miles_prelim_38	3	7.947003	2665846.000000	495.771525
AurA	66	77	IQSHLRHPNILR			10.000000	1483.860400	AurA	2.000000	fbsjrau_221012_jennifer-miles_prelim_62	2	7.983743	220351.000000	743.028886
AurA	66	77	IQSHLRHPNILR			10.000000	1483.860400	AurA	2.000000	fbsjrau_221012_jennifer-miles_prelim_62	3	7.978389	8582428.000000	495.696052
AurA	66	77	IQSHLRHPNILR			10.000000	1483.860400	AurA	10.000000	fbsjrau_221012_jennifer-miles_prelim_22	2	7.927268	109952.000000	743.083695
AurA	66	77	IQSHLRHPNILR			10.000000	1483.860400	AurA	10.000000	fbsjrau_221012_jennifer-miles_prelim_22	3	7.916025	6075087.000000	495.704033
AurA	66	77	IQSHLRHPNILR			10.000000	1483.860400	AurA	10.000000	fbsjrau_221012_jennifer-miles_prelim_30	2	7.929420	142645.000000	743.053089
AurA	66	77	IQSHLRHPNILR			10.000000	1483.860400	AurA	10.000000	fbsjrau_221012_jennifer-miles_prelim_30	3	7.928088	3183004.000000	495.790199
AurA	66	77	IQSHLRHPNILR			10.000000	1483.860400	AurA	10.000000	fbsjrau_221012_jennifer-miles_prelim_34	2	7.930013	104755.000000	743.174445
AurA	66	77	IQSHLRHPNILR			10.000000	1483.860400	AurA	10.000000	fbsjrau_221012_jennifer-miles_prelim_34	3	7.935052	4168772.000000	495.744536
AurA	66	77	IQSHLRHPNILR			10.000000	1483.860400	AurA	30.000002	fbsjrau_221012_jennifer-miles_prelim_24	2	8.015898	115871.000000	743.214500
AurA	66	77	IQSHLRHPNILR			10.000000	1483.860400	AurA	30.000002	fbsjrau_221012_jennifer-miles_prelim_24	3	8.011333	5736635.000000	495.751084
AurA	66	77	IQSHLRHPNILR			10.000000	1483.860400	AurA	30.000002	fbsjrau_221012_jennifer-miles_prelim_68	2	8.007598	67987.000000	742.802897
AurA	66	77	IQSHLRHPNILR			10.000000	1483.860400	AurA	30.000002	fbsjrau_221012_jennifer-miles_prelim_68	3	7.988200	4437917.000000	495.840242
AurA	66	77	IQSHLRHPNILR			10.000000	1483.860400	AurA	30.000002	fbsjrau_221012_jennifer-miles_prelim_74	2	7.985340	46051.000000	742.740426
AurA	66	77	IQSHLRHPNILR			10.000000	1483.860400	AurA	30.000002	fbsjrau_221012_jennifer-miles_prelim_74	3	7.979965	3125116.000000	495.814790
AurA	66	77	IQSHLRHPNILR			10.000000	1483.860400	AurA + CEP	0.000000	fbsjrau_221014_jennifer-miles_both_13	2	7.981376	105324.000000	742.749278
AurA	66	77	IQSHLRHPNILR			10.000000	1483.860400	AurA + CEP	0.000000	fbsjrau_221014_jennifer-miles_both_13	3	7.983892	3255360.000000	495.605019
AurA	66	77	IQSHLRHPNILR			10.000000	1483.860400	AurA + CEP	0.000000	fbsjrau_221014_jennifer-miles_both_15	2	7.997930	165205.000000	742.749120
AurA	66	77	IQSHLRHPNILR			10.000000	1483.860400	AurA + CEP	0.000000	fbsjrau_221014_jennifer-miles_both_15	3	8.000792	5151845.000000	495.568884
AurA	66	77	IQSHLRHPNILR			10.000000	1483.860400	AurA + CEP	0.000000	fbsjrau_221014_jennifer-miles_both_29	2	7.988342	145293.000000	742.770593
AurA	66	77	IQSHLRHPNILR			10.000000	1483.860400	AurA + CEP	0.000000	fbsjrau_221014_jennifer-miles_both_29	3	7.978251	5241678.000000	495.569212
AurA	66	77	IQSHLRHPNILR			10.000000	1483.860400	AurA + CEP	0.500000	fbsjrau_221014_jennifer-miles_both_11	2	7.883199	156050.000000	742.839674
AurA	66	77	IQSHLRHPNILR			10.000000	1483.860400	AurA + CEP	0.500000	fbsjrau_221014_jennifer-miles_both_11	3	7.891343	8946270.000000	495.672178
AurA	66	77	IQSHLRHPNILR			10.000000	1483.860400	AurA + CEP	0.500000	fbsjrau_221014_jennifer-miles_both_17	2	7.895824	273384.000000	743.060864
AurA	66	77	IQSHLRHPNILR			10.000000	1483.860400	AurA + CEP	0.500000	fbsjrau_221014_jennifer-miles_both_17	3	7.893317	11337682.000000	495.696690
AurA	66	77	IQSHLRHPNILR			10.000000	1483.860400	AurA + CEP	0.500000	fbsjrau_221014_jennifer-miles_both_19	2	7.888322	149841.000000	742.992909
AurA	66	77	IQSHLRHPNILR			10.000000	1483.860400	AurA + CEP	0.500000	fbsjrau_221014_jennifer-miles_both_19	3	7.884252	5877793.000000	495.697499
AurA	66	77	IQSHLRHPNILR			10.000000	1483.860400	AurA + CEP	2.000000	fbsjrau_221014_jennifer-miles_both_07	2	7.962062	110378.000000	743.060782
AurA	66	77	IQSHLRHPNILR			10.000000	1483.860400	AurA + CEP	2.000000	fbsjrau_221014_jennifer-miles_both_07	3	7.953127	5245024.000000	495.690515
AurA	66	77	IQSHLRHPNILR			10.000000	1483.860400	AurA + CEP	2.000000	fbsjrau_221014_jennifer-miles_both_25	2	7.959919	209896.000000	743.017965
AurA	66	77	IQSHLRHPNILR			10.000000	1483.860400	AurA + CEP	2.000000	fbsjrau_221014_jennifer-miles_both_25	3	7.978728	6586739.000000	495.699851
AurA	66	77	IQSHLRHPNILR			10.000000	1483.860400	AurA + CEP	2.000000	fbsjrau_221014_jennifer-miles_both_27	2	7.963119	143135.000000	743.028245
AurA	66	77	IQSHLRHPNILR			10.000000	1483.860400	AurA + CEP	2.000000	fbsjrau_221014_jennifer-miles_both_27	3	7.950453	5713224.000000	495.720191
AurA	66	77	IQSHLRHPNILR			10.000000	1483.860400	AurA + CEP	10.000000	fbsjrau_221014_jennifer-miles_both_05	2	7.907953	93017.000000	743.096088
AurA	66	77	IQSHLRHPNILR			10.000000	1483.860400	AurA + CEP	10.000000	fbsjrau_221014_jennifer-miles_both_05	3	7.917765	4125945.000000	495.757668
AurA	66	77	IQSHLRHPNILR			10.000000	1483.860400	AurA + CEP	10.000000	fbsjrau_221014_jennifer-miles_both_09	2	7.925766	71590.000000	743.063177
AurA	66	77	IQSHLRHPNILR			10.000000	1483.860400	AurA + CEP	10.000000	fbsjrau_221014_jennifer-miles_both_09	3	7.922438	3278045.000000	495.751899
AurA	66	77	IQSHLRHPNILR			10.000000	1483.860400	AurA + CEP	10.000000	fbsjrau_221014_jennifer-miles_both_21	2	7.947378	56874.000000	742.700864
AurA	66	77	IQSHLRHPNILR			10.000000	1483.860400	AurA + CEP	10.000000	fbsjrau_221014_jennifer-miles_both_21	3	7.940218	3079689.000000	495.791418
AurA	66	77	IQSHLRHPNILR			10.000000	1483.860400	AurA + CEP	30.000002	fbsjrau_221014_jennifer-miles_both_03	2	7.975218	42427.000000	743.152122
AurA	66	77	IQSHLRHPNILR			10.000000	1483.860400	AurA + CEP	30.000002	fbsjrau_221014_jennifer-miles_both_03	3	7.980762	3164696.000000	495.754265
AurA	66	77	IQSHLRHPNILR			10.000000	1483.860400	AurA + CEP	30.000002	fbsjrau_221014_jennifer-miles_both_23	3	7.973577	4637205.000000	495.817655
AurA	66	77	IQSHLRHPNILR			10.000000	1483.860400	AurA + CEP	30.000002	fbsjrau_221014_jennifer-miles_both_31	2	7.984634	136096.000000	743.181683
AurA	66	77	IQSHLRHPNILR			10.000000	1483.860400	AurA + CEP	30.000002	fbsjrau_221014_jennifer-miles_both_31	3	7.995076	5124767.000000	495.822138
AurA	66	78	IQSHLRHPNILRL			11.000000	1596.944500	AurA	0.000000	fbsjrau_221012_jennifer-miles_prelim_18	2	8.009987	651539.000000	799.422612
AurA	66	78	IQSHLRHPNILRL			11.000000	1596.944500	AurA	0.000000	fbsjrau_221012_jennifer-miles_prelim_18	3	8.005430	11131520.000000	533.308606
AurA	66	78	IQSHLRHPNILRL			11.000000	1596.944500	AurA	0.000000	fbsjrau_221012_jennifer-miles_prelim_54	2	7.986761	809445.000000	799.436556
AurA	66	78	IQSHLRHPNILRL			11.000000	1596.944500	AurA	0.000000	fbsjrau_221012_jennifer-miles_prelim_54	3	7.963675	13634934.000000	533.312850
AurA	66	78	IQSHLRHPNILRL			11.000000	1596.944500	AurA	0.000000	fbsjrau_221012_jennifer-miles_prelim_58	2	7.950266	927848.000000	799.392729
AurA	66	78	IQSHLRHPNILRL			11.000000	1596.944500	AurA	0.000000	fbsjrau_221012_jennifer-miles_prelim_58	3	7.912315	11054264.000000	533.281913
AurA	66	78	IQSHLRHPNILRL			11.000000	1596.944500	AurA	0.500000	fbsjrau_221012_jennifer-miles_prelim_28	2	7.918712	946070.000000	799.703763
AurA	66	78	IQSHLRHPNILRL			11.000000	1596.944500	AurA	0.500000	fbsjrau_221012_jennifer-miles_prelim_28	3	7.898720	11999522.000000	533.457837
AurA	66	78	IQSHLRHPNILRL			11.000000	1596.944500	AurA	0.500000	fbsjrau_221012_jennifer-miles_prelim_70	2	7.909520	1152500.000000	799.632284
AurA	66	78	IQSHLRHPNILRL			11.000000	1596.944500	AurA	0.500000	fbsjrau_221012_jennifer-miles_prelim_70	3	7.898082	14511003.000000	533.447349
AurA	66	78	IQSHLRHPNILRL			11.000000	1596.944500	AurA	0.500000	fbsjrau_221012_jennifer-miles_prelim_72	2	7.892093	1048544.000000	799.658975
AurA	66	78	IQSHLRHPNILRL			11.000000	1596.944500	AurA	0.500000	fbsjrau_221012_jennifer-miles_prelim_72	3	7.885603	15985691.000000	533.457514
AurA	66	78	IQSHLRHPNILRL			11.000000	1596.944500	AurA	2.000000	fbsjrau_221012_jennifer-miles_prelim_32	2	7.975335	784193.000000	799.697660
AurA	66	78	IQSHLRHPNILRL			11.000000	1596.944500	AurA	2.000000	fbsjrau_221012_jennifer-miles_prelim_32	3	7.969500	12924762.000000	533.464109
AurA	66	78	IQSHLRHPNILRL			11.000000	1596.944500	AurA	2.000000	fbsjrau_221012_jennifer-miles_prelim_38	2	7.960289	484808.000000	799.673410
AurA	66	78	IQSHLRHPNILRL			11.000000	1596.944500	AurA	2.000000	fbsjrau_221012_jennifer-miles_prelim_38	3	7.957261	8038809.000000	533.430067
AurA	66	78	IQSHLRHPNILRL			11.000000	1596.944500	AurA	2.000000	fbsjrau_221012_jennifer-miles_prelim_62	2	7.982171	1473694.000000	799.727916
AurA	66	78	IQSHLRHPNILRL			11.000000	1596.944500	AurA	2.000000	fbsjrau_221012_jennifer-miles_prelim_62	3	7.987227	18571528.000000	533.475178
AurA	66	78	IQSHLRHPNILRL			11.000000	1596.944500	AurA	10.000000	fbsjrau_221012_jennifer-miles_prelim_22	2	7.924144	503367.000000	799.742055
AurA	66	78	IQSHLRHPNILRL			11.000000	1596.944500	AurA	10.000000	fbsjrau_221012_jennifer-miles_prelim_22	3	7.933175	12407084.000000	533.522719
AurA	66	78	IQSHLRHPNILRL			11.000000	1596.944500	AurA	10.000000	fbsjrau_221012_jennifer-miles_prelim_30	2	7.941102	572127.000000	799.722401
AurA	66	78	IQSHLRHPNILRL			11.000000	1596.944500	AurA	10.000000	fbsjrau_221012_jennifer-miles_prelim_30	3	7.936067	12211332.000000	533.511852
AurA	66	78	IQSHLRHPNILRL			11.000000	1596.944500	AurA	10.000000	fbsjrau_221012_jennifer-miles_prelim_34	2	7.923340	618779.000000	799.756003
AurA	66	78	IQSHLRHPNILRL			11.000000	1596.944500	AurA	10.000000	fbsjrau_221012_jennifer-miles_prelim_34	3	7.913582	8005917.000000	533.504378
AurA	66	78	IQSHLRHPNILRL			11.000000	1596.944500	AurA	30.000002	fbsjrau_221012_jennifer-miles_prelim_24	2	8.038297	476318.000000	799.898143
AurA	66	78	IQSHLRHPNILRL			11.000000	1596.944500	AurA	30.000002	fbsjrau_221012_jennifer-miles_prelim_24	3	8.024959	10181826.000000	533.555202
AurA	66	78	IQSHLRHPNILRL			11.000000	1596.944500	AurA	30.000002	fbsjrau_221012_jennifer-miles_prelim_68	2	8.014345	801736.000000	799.859188
AurA	66	78	IQSHLRHPNILRL			11.000000	1596.944500	AurA	30.000002	fbsjrau_221012_jennifer-miles_prelim_68	3	7.994674	13075542.000000	533.585000
AurA	66	78	IQSHLRHPNILRL			11.000000	1596.944500	AurA	30.000002	fbsjrau_221012_jennifer-miles_prelim_74	2	8.001864	438333.000000	799.832472
AurA	66	78	IQSHLRHPNILRL			11.000000	1596.944500	AurA	30.000002	fbsjrau_221012_jennifer-miles_prelim_74	3	7.981325	10005134.000000	533.562465
AurA	66	78	IQSHLRHPNILRL			11.000000	1596.944500	AurA + CEP	0.000000	fbsjrau_221014_jennifer-miles_both_13	2	7.986595	1026666.000000	799.401508
AurA	66	78	IQSHLRHPNILRL			11.000000	1596.944500	AurA + CEP	0.000000	fbsjrau_221014_jennifer-miles_both_13	3	7.974483	11102089.000000	533.264318
AurA	66	78	IQSHLRHPNILRL			11.000000	1596.944500	AurA + CEP	0.000000	fbsjrau_221014_jennifer-miles_both_15	2	8.008802	1456646.000000	799.402968
AurA	66	78	IQSHLRHPNILRL			11.000000	1596.944500	AurA + CEP	0.000000	fbsjrau_221014_jennifer-miles_both_15	3	7.987710	9449449.000000	533.297333
AurA	66	78	IQSHLRHPNILRL			11.000000	1596.944500	AurA + CEP	0.000000	fbsjrau_221014_jennifer-miles_both_29	2	7.990389	1179154.000000	799.433161
AurA	66	78	IQSHLRHPNILRL			11.000000	1596.944500	AurA + CEP	0.000000	fbsjrau_221014_jennifer-miles_both_29	3	7.977053	15798471.000000	533.273898
AurA	66	78	IQSHLRHPNILRL			11.000000	1596.944500	AurA + CEP	0.500000	fbsjrau_221014_jennifer-miles_both_11	2	7.888229	1213579.000000	799.655039
AurA	66	78	IQSHLRHPNILRL			11.000000	1596.944500	AurA + CEP	0.500000	fbsjrau_221014_jennifer-miles_both_11	3	7.889764	12103548.000000	533.616900
AurA	66	78	IQSHLRHPNILRL			11.000000	1596.944500	AurA + CEP	0.500000	fbsjrau_221014_jennifer-miles_both_17	2	7.892810	2036470.000000	799.663562
AurA	66	78	IQSHLRHPNILRL			11.000000	1596.944500	AurA + CEP	0.500000	fbsjrau_221014_jennifer-miles_both_17	3	7.884895	24343831.000000	533.452269
AurA	66	78	IQSHLRHPNILRL			11.000000	1596.944500	AurA + CEP	0.500000	fbsjrau_221014_jennifer-miles_both_19	2	7.890702	1288315.000000	799.686817
AurA	66	78	IQSHLRHPNILRL			11.000000	1596.944500	AurA + CEP	0.500000	fbsjrau_221014_jennifer-miles_both_19	3	7.877493	9731985.000000	533.475778
AurA	66	78	IQSHLRHPNILRL			11.000000	1596.944500	AurA + CEP	2.000000	fbsjrau_221014_jennifer-miles_both_07	2	7.973460	756619.000000	799.633188
AurA	66	78	IQSHLRHPNILRL			11.000000	1596.944500	AurA + CEP	2.000000	fbsjrau_221014_jennifer-miles_both_07	3	7.956819	14452461.000000	533.459376
AurA	66	78	IQSHLRHPNILRL			11.000000	1596.944500	AurA + CEP	2.000000	fbsjrau_221014_jennifer-miles_both_25	2	7.969260	2040252.000000	799.706872
AurA	66	78	IQSHLRHPNILRL			11.000000	1596.944500	AurA + CEP	2.000000	fbsjrau_221014_jennifer-miles_both_25	3	7.935248	21396736.000000	533.496690
AurA	66	78	IQSHLRHPNILRL			11.000000	1596.944500	AurA + CEP	2.000000	fbsjrau_221014_jennifer-miles_both_27	2	7.964256	1109353.000000	799.704546
AurA	66	78	IQSHLRHPNILRL			11.000000	1596.944500	AurA + CEP	2.000000	fbsjrau_221014_jennifer-miles_both_27	3	7.950063	10883434.000000	533.458358
AurA	66	78	IQSHLRHPNILRL			11.000000	1596.944500	AurA + CEP	10.000000	fbsjrau_221014_jennifer-miles_both_05	2	7.922446	657112.000000	799.720430
AurA	66	78	IQSHLRHPNILRL			11.000000	1596.944500	AurA + CEP	10.000000	fbsjrau_221014_jennifer-miles_both_05	3	7.902770	11773251.000000	533.467175
AurA	66	78	IQSHLRHPNILRL			11.000000	1596.944500	AurA + CEP	10.000000	fbsjrau_221014_jennifer-miles_both_09	2	7.919691	525083.000000	799.781759
AurA	66	78	IQSHLRHPNILRL			11.000000	1596.944500	AurA + CEP	10.000000	fbsjrau_221014_jennifer-miles_both_09	3	7.922421	10057836.000000	533.465531
AurA	66	78	IQSHLRHPNILRL			11.000000	1596.944500	AurA + CEP	10.000000	fbsjrau_221014_jennifer-miles_both_21	2	7.942674	866815.000000	799.800342
AurA	66	78	IQSHLRHPNILRL			11.000000	1596.944500	AurA + CEP	10.000000	fbsjrau_221014_jennifer-miles_both_21	3	7.918694	12232150.000000	533.492229
AurA	66	78	IQSHLRHPNILRL			11.000000	1596.944500	AurA + CEP	30.000002	fbsjrau_221014_jennifer-miles_both_03	2	7.982002	522999.000000	799.743021
AurA	66	78	IQSHLRHPNILRL			11.000000	1596.944500	AurA + CEP	30.000002	fbsjrau_221014_jennifer-miles_both_03	3	7.969627	9423233.000000	533.529140
AurA	66	78	IQSHLRHPNILRL			11.000000	1596.944500	AurA + CEP	30.000002	fbsjrau_221014_jennifer-miles_both_23	2	8.002966	772222.000000	799.845999
AurA	66	78	IQSHLRHPNILRL			11.000000	1596.944500	AurA + CEP	30.000002	fbsjrau_221014_jennifer-miles_both_23	3	7.979083	13309064.000000	533.569927
AurA	66	78	IQSHLRHPNILRL			11.000000	1596.944500	AurA + CEP	30.000002	fbsjrau_221014_jennifer-miles_both_31	2	8.005655	909417.000000	799.829243
AurA	66	78	IQSHLRHPNILRL			11.000000	1596.944500	AurA + CEP	30.000002	fbsjrau_221014_jennifer-miles_both_31	3	8.009600	13840143.000000	533.573332
AurA	68	78	SHLRHPNILRL			9.000000	1355.801900	AurA	0.000000	fbsjrau_221012_jennifer-miles_prelim_18	2	8.018274	366255.000000	678.769173
AurA	68	78	SHLRHPNILRL			9.000000	1355.801900	AurA	0.000000	fbsjrau_221012_jennifer-miles_prelim_18	3	8.007636	1155932.000000	452.985079
AurA	68	78	SHLRHPNILRL			9.000000	1355.801900	AurA	0.000000	fbsjrau_221012_jennifer-miles_prelim_54	2	7.983428	238431.000000	678.801660
AurA	68	78	SHLRHPNILRL			9.000000	1355.801900	AurA	0.000000	fbsjrau_221012_jennifer-miles_prelim_54	3	7.999551	1279918.000000	452.914894
AurA	68	78	SHLRHPNILRL			9.000000	1355.801900	AurA	0.000000	fbsjrau_221012_jennifer-miles_prelim_58	2	7.945195	272812.000000	678.758935
AurA	68	78	SHLRHPNILRL			9.000000	1355.801900	AurA	0.000000	fbsjrau_221012_jennifer-miles_prelim_58	3	7.935977	863311.000000	452.910159
AurA	68	78	SHLRHPNILRL			9.000000	1355.801900	AurA	0.500000	fbsjrau_221012_jennifer-miles_prelim_28	2	7.913779	453927.000000	678.943602
AurA	68	78	SHLRHPNILRL			9.000000	1355.801900	AurA	0.500000	fbsjrau_221012_jennifer-miles_prelim_28	3	7.917541	1383184.000000	453.065764
AurA	68	78	SHLRHPNILRL			9.000000	1355.801900	AurA	0.500000	fbsjrau_221012_jennifer-miles_prelim_70	2	7.908019	371325.000000	678.949662
AurA	68	78	SHLRHPNILRL			9.000000	1355.801900	AurA	0.500000	fbsjrau_221012_jennifer-miles_prelim_70	3	7.882354	552940.000000	452.788615
AurA	68	78	SHLRHPNILRL			9.000000	1355.801900	AurA	0.500000	fbsjrau_221012_jennifer-miles_prelim_72	2	7.883497	349673.000000	678.910506
AurA	68	78	SHLRHPNILRL			9.000000	1355.801900	AurA	0.500000	fbsjrau_221012_jennifer-miles_prelim_72	3	7.884787	1215287.000000	453.056860
AurA	68	78	SHLRHPNILRL			9.000000	1355.801900	AurA	2.000000	fbsjrau_221012_jennifer-miles_prelim_32	2	7.975359	603347.000000	678.869422
AurA	68	78	SHLRHPNILRL			9.000000	1355.801900	AurA	2.000000	fbsjrau_221012_jennifer-miles_prelim_32	3	7.978100	861774.000000	453.057244
AurA	68	78	SHLRHPNILRL			9.000000	1355.801900	AurA	2.000000	fbsjrau_221012_jennifer-miles_prelim_38	2	7.959116	383006.000000	678.875976
AurA	68	78	SHLRHPNILRL			9.000000	1355.801900	AurA	2.000000	fbsjrau_221012_jennifer-miles_prelim_38	3	7.961751	945279.000000	452.963194
AurA	68	78	SHLRHPNILRL			9.000000	1355.801900	AurA	2.000000	fbsjrau_221012_jennifer-miles_prelim_62	2	7.984591	366616.000000	678.956348
AurA	68	78	SHLRHPNILRL			9.000000	1355.801900	AurA	2.000000	fbsjrau_221012_jennifer-miles_prelim_62	3	7.987564	1488509.000000	452.998462
AurA	68	78	SHLRHPNILRL			9.000000	1355.801900	AurA	10.000000	fbsjrau_221012_jennifer-miles_prelim_22	2	7.919967	261576.000000	678.939707
AurA	68	78	SHLRHPNILRL			9.000000	1355.801900	AurA	10.000000	fbsjrau_221012_jennifer-miles_prelim_22	3	7.937352	1538325.000000	453.001869
AurA	68	78	SHLRHPNILRL			9.000000	1355.801900	AurA	10.000000	fbsjrau_221012_jennifer-miles_prelim_30	2	7.934362	475081.000000	678.908375
AurA	68	78	SHLRHPNILRL			9.000000	1355.801900	AurA	10.000000	fbsjrau_221012_jennifer-miles_prelim_30	3	7.937015	1105756.000000	453.013732
AurA	68	78	SHLRHPNILRL			9.000000	1355.801900	AurA	10.000000	fbsjrau_221012_jennifer-miles_prelim_34	2	7.930085	549733.000000	678.927946
AurA	68	78	SHLRHPNILRL			9.000000	1355.801900	AurA	10.000000	fbsjrau_221012_jennifer-miles_prelim_34	3	7.906174	632496.000000	453.205883
AurA	68	78	SHLRHPNILRL			9.000000	1355.801900	AurA	30.000002	fbsjrau_221012_jennifer-miles_prelim_24	2	8.022034	356455.000000	678.996147
AurA	68	78	SHLRHPNILRL			9.000000	1355.801900	AurA	30.000002	fbsjrau_221012_jennifer-miles_prelim_24	3	8.014571	1353180.000000	453.095999
AurA	68	78	SHLRHPNILRL			9.000000	1355.801900	AurA	30.000002	fbsjrau_221012_jennifer-miles_prelim_68	2	8.009601	254406.000000	679.087731
AurA	68	78	SHLRHPNILRL			9.000000	1355.801900	AurA	30.000002	fbsjrau_221012_jennifer-miles_prelim_68	3	8.006024	1062297.000000	453.145374
AurA	68	78	SHLRHPNILRL			9.000000	1355.801900	AurA	30.000002	fbsjrau_221012_jennifer-miles_prelim_74	2	7.987552	154642.000000	679.027937
AurA	68	78	SHLRHPNILRL			9.000000	1355.801900	AurA	30.000002	fbsjrau_221012_jennifer-miles_prelim_74	3	7.992971	942087.000000	453.054391
AurA	68	78	SHLRHPNILRL			9.000000	1355.801900	AurA + CEP	0.000000	fbsjrau_221014_jennifer-miles_both_13	2	7.985952	184388.000000	678.800418
AurA	68	78	SHLRHPNILRL			9.000000	1355.801900	AurA + CEP	0.000000	fbsjrau_221014_jennifer-miles_both_13	3	8.002039	830296.000000	452.895269
AurA	68	78	SHLRHPNILRL			9.000000	1355.801900	AurA + CEP	0.000000	fbsjrau_221014_jennifer-miles_both_15	2	8.003230	235314.000000	678.728992
AurA	68	78	SHLRHPNILRL			9.000000	1355.801900	AurA + CEP	0.000000	fbsjrau_221014_jennifer-miles_both_15	3	8.001091	981593.000000	452.919890
AurA	68	78	SHLRHPNILRL			9.000000	1355.801900	AurA + CEP	0.000000	fbsjrau_221014_jennifer-miles_both_29	2	7.982222	223579.000000	678.790145
AurA	68	78	SHLRHPNILRL			9.000000	1355.801900	AurA + CEP	0.000000	fbsjrau_221014_jennifer-miles_both_29	3	7.989342	674922.000000	452.943294
AurA	68	78	SHLRHPNILRL			9.000000	1355.801900	AurA + CEP	0.500000	fbsjrau_221014_jennifer-miles_both_11	2	7.883821	336119.000000	678.911529
AurA	68	78	SHLRHPNILRL			9.000000	1355.801900	AurA + CEP	0.500000	fbsjrau_221014_jennifer-miles_both_11	3	7.875105	1031359.000000	453.040550
AurA	68	78	SHLRHPNILRL			9.000000	1355.801900	AurA + CEP	0.500000	fbsjrau_221014_jennifer-miles_both_17	2	7.898898	463131.000000	678.971047
AurA	68	78	SHLRHPNILRL			9.000000	1355.801900	AurA + CEP	0.500000	fbsjrau_221014_jennifer-miles_both_17	3	7.909181	1698223.000000	453.034931
AurA	68	78	SHLRHPNILRL			9.000000	1355.801900	AurA + CEP	0.500000	fbsjrau_221014_jennifer-miles_both_19	2	7.885130	294025.000000	678.953118
AurA	68	78	SHLRHPNILRL			9.000000	1355.801900	AurA + CEP	0.500000	fbsjrau_221014_jennifer-miles_both_19	3	7.902259	1133593.000000	453.013657
AurA	68	78	SHLRHPNILRL			9.000000	1355.801900	AurA + CEP	2.000000	fbsjrau_221014_jennifer-miles_both_07	2	7.974518	185703.000000	678.875767
AurA	68	78	SHLRHPNILRL			9.000000	1355.801900	AurA + CEP	2.000000	fbsjrau_221014_jennifer-miles_both_07	3	7.986373	917760.000000	453.056107
AurA	68	78	SHLRHPNILRL			9.000000	1355.801900	AurA + CEP	2.000000	fbsjrau_221014_jennifer-miles_both_25	2	7.967979	339521.000000	678.943112
AurA	68	78	SHLRHPNILRL			9.000000	1355.801900	AurA + CEP	2.000000	fbsjrau_221014_jennifer-miles_both_25	3	7.976982	1286243.000000	453.006681
AurA	68	78	SHLRHPNILRL			9.000000	1355.801900	AurA + CEP	2.000000	fbsjrau_221014_jennifer-miles_both_27	2	7.952333	213679.000000	678.951139
AurA	68	78	SHLRHPNILRL			9.000000	1355.801900	AurA + CEP	2.000000	fbsjrau_221014_jennifer-miles_both_27	3	7.965518	1003130.000000	452.959911
AurA	68	78	SHLRHPNILRL			9.000000	1355.801900	AurA + CEP	10.000000	fbsjrau_221014_jennifer-miles_both_05	2	7.913624	186272.000000	678.973866
AurA	68	78	SHLRHPNILRL			9.000000	1355.801900	AurA + CEP	10.000000	fbsjrau_221014_jennifer-miles_both_05	3	7.925038	1156677.000000	453.000443
AurA	68	78	SHLRHPNILRL			9.000000	1355.801900	AurA + CEP	10.000000	fbsjrau_221014_jennifer-miles_both_09	2	7.915420	138523.000000	678.979112
AurA	68	78	SHLRHPNILRL			9.000000	1355.801900	AurA + CEP	10.000000	fbsjrau_221014_jennifer-miles_both_09	3	7.924258	1182901.000000	452.971948
AurA	68	78	SHLRHPNILRL			9.000000	1355.801900	AurA + CEP	10.000000	fbsjrau_221014_jennifer-miles_both_21	2	7.938745	205984.000000	678.996340
AurA	68	78	SHLRHPNILRL			9.000000	1355.801900	AurA + CEP	10.000000	fbsjrau_221014_jennifer-miles_both_21	3	7.941617	973178.000000	453.056045
AurA	68	78	SHLRHPNILRL			9.000000	1355.801900	AurA + CEP	30.000002	fbsjrau_221014_jennifer-miles_both_03	2	7.981403	158922.000000	679.036810
AurA	68	78	SHLRHPNILRL			9.000000	1355.801900	AurA + CEP	30.000002	fbsjrau_221014_jennifer-miles_both_03	3	7.982011	1151381.000000	453.046532
AurA	68	78	SHLRHPNILRL			9.000000	1355.801900	AurA + CEP	30.000002	fbsjrau_221014_jennifer-miles_both_23	2	7.972147	216176.000000	679.045119
AurA	68	78	SHLRHPNILRL			9.000000	1355.801900	AurA + CEP	30.000002	fbsjrau_221014_jennifer-miles_both_23	3	7.984627	1080760.000000	453.103290
AurA	68	78	SHLRHPNILRL			9.000000	1355.801900	AurA + CEP	30.000002	fbsjrau_221014_jennifer-miles_both_31	2	7.987338	235612.000000	678.996986
AurA	68	78	SHLRHPNILRL			9.000000	1355.801900	AurA + CEP	30.000002	fbsjrau_221014_jennifer-miles_both_31	3	7.991403	1108170.000000	453.071263
AurA	79	88	YGYFHDATRV			9.000000	1228.574500	AurA	0.000000	fbsjrau_221012_jennifer-miles_prelim_18	2	8.131298	1776684.000000	615.140368
AurA	79	88	YGYFHDATRV			9.000000	1228.574500	AurA	0.000000	fbsjrau_221012_jennifer-miles_prelim_18	3	8.134234	8252952.000000	410.446186
AurA	79	88	YGYFHDATRV			9.000000	1228.574500	AurA	0.000000	fbsjrau_221012_jennifer-miles_prelim_54	2	8.113960	1507648.000000	615.112578
AurA	79	88	YGYFHDATRV			9.000000	1228.574500	AurA	0.000000	fbsjrau_221012_jennifer-miles_prelim_54	3	8.109358	7411981.000000	410.421626
AurA	79	88	YGYFHDATRV			9.000000	1228.574500	AurA	0.000000	fbsjrau_221012_jennifer-miles_prelim_58	2	8.100481	1439230.000000	615.146810
AurA	79	88	YGYFHDATRV			9.000000	1228.574500	AurA	0.000000	fbsjrau_221012_jennifer-miles_prelim_58	3	8.097103	8527390.000000	410.420428
AurA	79	88	YGYFHDATRV			9.000000	1228.574500	AurA	0.500000	fbsjrau_221012_jennifer-miles_prelim_28	2	8.092875	3277470.000000	615.643512
AurA	79	88	YGYFHDATRV			9.000000	1228.574500	AurA	0.500000	fbsjrau_221012_jennifer-miles_prelim_28	3	8.089149	11204525.000000	410.800247
AurA	79	88	YGYFHDATRV			9.000000	1228.574500	AurA	0.500000	fbsjrau_221012_jennifer-miles_prelim_70	2	8.082805	1789268.000000	615.669261
AurA	79	88	YGYFHDATRV			9.000000	1228.574500	AurA	0.500000	fbsjrau_221012_jennifer-miles_prelim_70	3	8.079011	11636319.000000	410.801453
AurA	79	88	YGYFHDATRV			9.000000	1228.574500	AurA	0.500000	fbsjrau_221012_jennifer-miles_prelim_72	2	8.089065	2334492.000000	615.627530
AurA	79	88	YGYFHDATRV			9.000000	1228.574500	AurA	0.500000	fbsjrau_221012_jennifer-miles_prelim_72	3	8.085314	9203373.000000	410.771212
AurA	79	88	YGYFHDATRV			9.000000	1228.574500	AurA	2.000000	fbsjrau_221012_jennifer-miles_prelim_32	2	8.120401	1745168.000000	615.539975
AurA	79	88	YGYFHDATRV			9.000000	1228.574500	AurA	2.000000	fbsjrau_221012_jennifer-miles_prelim_32	3	8.104746	8300975.000000	410.830042
AurA	79	88	YGYFHDATRV			9.000000	1228.574500	AurA	2.000000	fbsjrau_221012_jennifer-miles_prelim_38	2	8.111341	1219657.000000	615.563294
AurA	79	88	YGYFHDATRV			9.000000	1228.574500	AurA	2.000000	fbsjrau_221012_jennifer-miles_prelim_38	3	8.096272	5292993.000000	410.819814
AurA	79	88	YGYFHDATRV			9.000000	1228.574500	AurA	2.000000	fbsjrau_221012_jennifer-miles_prelim_62	2	8.112836	1842491.000000	615.727921
AurA	79	88	YGYFHDATRV			9.000000	1228.574500	AurA	2.000000	fbsjrau_221012_jennifer-miles_prelim_62	3	8.122563	10622233.000000	410.798747
AurA	79	88	YGYFHDATRV			9.000000	1228.574500	AurA	10.000000	fbsjrau_221012_jennifer-miles_prelim_22	2	8.100566	1586460.000000	615.681970
AurA	79	88	YGYFHDATRV			9.000000	1228.574500	AurA	10.000000	fbsjrau_221012_jennifer-miles_prelim_22	3	8.099060	6304135.000000	410.851583
AurA	79	88	YGYFHDATRV			9.000000	1228.574500	AurA	10.000000	fbsjrau_221012_jennifer-miles_prelim_30	2	8.096785	1589452.000000	615.607845
AurA	79	88	YGYFHDATRV			9.000000	1228.574500	AurA	10.000000	fbsjrau_221012_jennifer-miles_prelim_30	3	8.091397	6747066.000000	410.846700
AurA	79	88	YGYFHDATRV			9.000000	1228.574500	AurA	10.000000	fbsjrau_221012_jennifer-miles_prelim_34	2	8.085058	1689932.000000	615.600887
AurA	79	88	YGYFHDATRV			9.000000	1228.574500	AurA	10.000000	fbsjrau_221012_jennifer-miles_prelim_34	3	8.087852	7159472.000000	410.855208
AurA	79	88	YGYFHDATRV			9.000000	1228.574500	AurA	30.000002	fbsjrau_221012_jennifer-miles_prelim_24	2	8.204025	1441068.000000	615.754760
AurA	79	88	YGYFHDATRV			9.000000	1228.574500	AurA	30.000002	fbsjrau_221012_jennifer-miles_prelim_24	3	8.177136	7137675.000000	410.944129
AurA	79	88	YGYFHDATRV			9.000000	1228.574500	AurA	30.000002	fbsjrau_221012_jennifer-miles_prelim_68	2	8.188287	1322775.000000	615.789887
AurA	79	88	YGYFHDATRV			9.000000	1228.574500	AurA	30.000002	fbsjrau_221012_jennifer-miles_prelim_68	3	8.200914	6316813.000000	410.884411
AurA	79	88	YGYFHDATRV			9.000000	1228.574500	AurA	30.000002	fbsjrau_221012_jennifer-miles_prelim_74	2	8.181424	951911.000000	615.795278
AurA	79	88	YGYFHDATRV			9.000000	1228.574500	AurA	30.000002	fbsjrau_221012_jennifer-miles_prelim_74	3	8.171312	4563226.000000	410.893953
AurA	79	88	YGYFHDATRV			9.000000	1228.574500	AurA + CEP	0.000000	fbsjrau_221014_jennifer-miles_both_13	2	8.120569	1586331.000000	615.188735
AurA	79	88	YGYFHDATRV			9.000000	1228.574500	AurA + CEP	0.000000	fbsjrau_221014_jennifer-miles_both_13	3	8.104515	4194703.000000	410.407713
AurA	79	88	YGYFHDATRV			9.000000	1228.574500	AurA + CEP	0.000000	fbsjrau_221014_jennifer-miles_both_15	2	8.125309	1842549.000000	615.167729
AurA	79	88	YGYFHDATRV			9.000000	1228.574500	AurA + CEP	0.000000	fbsjrau_221014_jennifer-miles_both_15	3	8.097053	7266334.000000	410.383726
AurA	79	88	YGYFHDATRV			9.000000	1228.574500	AurA + CEP	0.000000	fbsjrau_221014_jennifer-miles_both_29	2	8.109722	1781394.000000	615.101958
AurA	79	88	YGYFHDATRV			9.000000	1228.574500	AurA + CEP	0.000000	fbsjrau_221014_jennifer-miles_both_29	3	8.109091	6974268.000000	410.417755
AurA	79	88	YGYFHDATRV			9.000000	1228.574500	AurA + CEP	0.500000	fbsjrau_221014_jennifer-miles_both_11	2	8.061866	2415389.000000	615.501993
AurA	79	88	YGYFHDATRV			9.000000	1228.574500	AurA + CEP	0.500000	fbsjrau_221014_jennifer-miles_both_11	3	8.056651	10820811.000000	410.709870
AurA	79	88	YGYFHDATRV			9.000000	1228.574500	AurA + CEP	0.500000	fbsjrau_221014_jennifer-miles_both_17	2	8.080133	3069676.000000	615.590387
AurA	79	88	YGYFHDATRV			9.000000	1228.574500	AurA + CEP	0.500000	fbsjrau_221014_jennifer-miles_both_17	3	8.073560	11643083.000000	410.688668
AurA	79	88	YGYFHDATRV			9.000000	1228.574500	AurA + CEP	0.500000	fbsjrau_221014_jennifer-miles_both_19	2	8.086008	2083699.000000	615.524398
AurA	79	88	YGYFHDATRV			9.000000	1228.574500	AurA + CEP	0.500000	fbsjrau_221014_jennifer-miles_both_19	3	8.090452	8460459.000000	410.704345
AurA	79	88	YGYFHDATRV			9.000000	1228.574500	AurA + CEP	2.000000	fbsjrau_221014_jennifer-miles_both_07	2	8.101010	1789760.000000	615.582908
AurA	79	88	YGYFHDATRV			9.000000	1228.574500	AurA + CEP	2.000000	fbsjrau_221014_jennifer-miles_both_07	3	8.097590	105627.000000	411.968588
AurA	79	88	YGYFHDATRV			9.000000	1228.574500	AurA + CEP	2.000000	fbsjrau_221014_jennifer-miles_both_25	2	8.096315	2790702.000000	615.595181
AurA	79	88	YGYFHDATRV			9.000000	1228.574500	AurA + CEP	2.000000	fbsjrau_221014_jennifer-miles_both_25	3	8.100303	7080390.000000	410.734975
AurA	79	88	YGYFHDATRV			9.000000	1228.574500	AurA + CEP	2.000000	fbsjrau_221014_jennifer-miles_both_27	2	8.099854	1649235.000000	615.632267
AurA	79	88	YGYFHDATRV			9.000000	1228.574500	AurA + CEP	2.000000	fbsjrau_221014_jennifer-miles_both_27	3	8.100125	5650384.000000	410.699288
AurA	79	88	YGYFHDATRV			9.000000	1228.574500	AurA + CEP	10.000000	fbsjrau_221014_jennifer-miles_both_05	2	8.076531	1380808.000000	615.628431
AurA	79	88	YGYFHDATRV			9.000000	1228.574500	AurA + CEP	10.000000	fbsjrau_221014_jennifer-miles_both_05	3	8.056751	7884898.000000	410.741267
AurA	79	88	YGYFHDATRV			9.000000	1228.574500	AurA + CEP	10.000000	fbsjrau_221014_jennifer-miles_both_09	2	8.077435	1340473.000000	615.638847
AurA	79	88	YGYFHDATRV			9.000000	1228.574500	AurA + CEP	10.000000	fbsjrau_221014_jennifer-miles_both_09	3	8.066271	5127927.000000	410.803850
AurA	79	88	YGYFHDATRV			9.000000	1228.574500	AurA + CEP	10.000000	fbsjrau_221014_jennifer-miles_both_21	2	8.107152	1359137.000000	615.661686
AurA	79	88	YGYFHDATRV			9.000000	1228.574500	AurA + CEP	10.000000	fbsjrau_221014_jennifer-miles_both_21	3	8.089031	4078381.000000	410.718849
AurA	79	88	YGYFHDATRV			9.000000	1228.574500	AurA + CEP	30.000002	fbsjrau_221014_jennifer-miles_both_03	2	8.168704	1440181.000000	615.646438
AurA	79	88	YGYFHDATRV			9.000000	1228.574500	AurA + CEP	30.000002	fbsjrau_221014_jennifer-miles_both_03	3	8.157786	6937024.000000	410.787310
AurA	79	88	YGYFHDATRV			9.000000	1228.574500	AurA + CEP	30.000002	fbsjrau_221014_jennifer-miles_both_23	2	8.183155	1630670.000000	615.681980
AurA	79	88	YGYFHDATRV			9.000000	1228.574500	AurA + CEP	30.000002	fbsjrau_221014_jennifer-miles_both_23	3	8.172493	4351910.000000	410.797555
AurA	79	88	YGYFHDATRV			9.000000	1228.574500	AurA + CEP	30.000002	fbsjrau_221014_jennifer-miles_both_31	2	8.182926	1919743.000000	615.650024
AurA	79	88	YGYFHDATRV			9.000000	1228.574500	AurA + CEP	30.000002	fbsjrau_221014_jennifer-miles_both_31	3	8.176497	6407878.000000	410.716155
AurA	79	89	YGYFHDATRVY			10.000000	1391.637900	AurA	0.000000	fbsjrau_221012_jennifer-miles_prelim_18	2	8.671149	3079798.000000	696.707029
AurA	79	89	YGYFHDATRVY			10.000000	1391.637900	AurA	0.000000	fbsjrau_221012_jennifer-miles_prelim_18	3	8.661951	20930539.000000	464.849691
AurA	79	89	YGYFHDATRVY			10.000000	1391.637900	AurA	0.000000	fbsjrau_221012_jennifer-miles_prelim_54	2	8.687648	2219019.000000	696.788025
AurA	79	89	YGYFHDATRVY			10.000000	1391.637900	AurA	0.000000	fbsjrau_221012_jennifer-miles_prelim_54	3	8.683713	19456976.000000	464.834893
AurA	79	89	YGYFHDATRVY			10.000000	1391.637900	AurA	0.000000	fbsjrau_221012_jennifer-miles_prelim_58	2	8.706515	2633482.000000	696.699803
AurA	79	89	YGYFHDATRVY			10.000000	1391.637900	AurA	0.000000	fbsjrau_221012_jennifer-miles_prelim_58	3	8.703371	20553048.000000	464.842229
AurA	79	89	YGYFHDATRVY			10.000000	1391.637900	AurA	0.500000	fbsjrau_221012_jennifer-miles_prelim_28	2	8.718932	4695097.000000	697.226353
AurA	79	89	YGYFHDATRVY			10.000000	1391.637900	AurA	0.500000	fbsjrau_221012_jennifer-miles_prelim_28	3	8.706576	26825413.000000	465.217129
AurA	79	89	YGYFHDATRVY			10.000000	1391.637900	AurA	0.500000	fbsjrau_221012_jennifer-miles_prelim_70	2	8.712976	3951048.000000	697.284331
AurA	79	89	YGYFHDATRVY			10.000000	1391.637900	AurA	0.500000	fbsjrau_221012_jennifer-miles_prelim_70	3	8.699506	23073876.000000	465.155773
AurA	79	89	YGYFHDATRVY			10.000000	1391.637900	AurA	0.500000	fbsjrau_221012_jennifer-miles_prelim_72	2	8.695656	3434846.000000	697.233502
AurA	79	89	YGYFHDATRVY			10.000000	1391.637900	AurA	0.500000	fbsjrau_221012_jennifer-miles_prelim_72	3	8.686115	25198697.000000	465.161219
AurA	79	89	YGYFHDATRVY			10.000000	1391.637900	AurA	2.000000	fbsjrau_221012_jennifer-miles_prelim_32	2	8.689396	2873144.000000	697.209712
AurA	79	89	YGYFHDATRVY			10.000000	1391.637900	AurA	2.000000	fbsjrau_221012_jennifer-miles_prelim_32	3	8.687083	21051232.000000	465.236225
AurA	79	89	YGYFHDATRVY			10.000000	1391.637900	AurA	2.000000	fbsjrau_221012_jennifer-miles_prelim_38	2	8.696018	1791564.000000	697.190983
AurA	79	89	YGYFHDATRVY			10.000000	1391.637900	AurA	2.000000	fbsjrau_221012_jennifer-miles_prelim_38	3	8.688886	14237210.000000	465.222799
AurA	79	89	YGYFHDATRVY			10.000000	1391.637900	AurA	2.000000	fbsjrau_221012_jennifer-miles_prelim_62	2	8.685910	3141996.000000	697.341275
AurA	79	89	YGYFHDATRVY			10.000000	1391.637900	AurA	2.000000	fbsjrau_221012_jennifer-miles_prelim_62	3	8.679975	31083484.000000	465.188011
AurA	79	89	YGYFHDATRVY			10.000000	1391.637900	AurA	10.000000	fbsjrau_221012_jennifer-miles_prelim_22	2	8.732442	2469541.000000	697.361816
AurA	79	89	YGYFHDATRVY			10.000000	1391.637900	AurA	10.000000	fbsjrau_221012_jennifer-miles_prelim_22	3	8.717567	21447827.000000	465.227536
AurA	79	89	YGYFHDATRVY			10.000000	1391.637900	AurA	10.000000	fbsjrau_221012_jennifer-miles_prelim_30	2	8.715574	2174999.000000	697.240073
AurA	79	89	YGYFHDATRVY			10.000000	1391.637900	AurA	10.000000	fbsjrau_221012_jennifer-miles_prelim_30	3	8.711535	18755247.000000	465.271139
AurA	79	89	YGYFHDATRVY			10.000000	1391.637900	AurA	10.000000	fbsjrau_221012_jennifer-miles_prelim_34	2	8.716288	2290881.000000	697.308654
AurA	79	89	YGYFHDATRVY			10.000000	1391.637900	AurA	10.000000	fbsjrau_221012_jennifer-miles_prelim_34	3	8.696738	16785812.000000	465.273318
AurA	79	89	YGYFHDATRVY			10.000000	1391.637900	AurA	30.000002	fbsjrau_221012_jennifer-miles_prelim_24	2	8.631663	2713863.000000	697.455441
AurA	79	89	YGYFHDATRVY			10.000000	1391.637900	AurA	30.000002	fbsjrau_221012_jennifer-miles_prelim_24	3	8.626727	22688197.000000	465.331859
AurA	79	89	YGYFHDATRVY			10.000000	1391.637900	AurA	30.000002	fbsjrau_221012_jennifer-miles_prelim_68	2	8.620403	2244380.000000	697.509346
AurA	79	89	YGYFHDATRVY			10.000000	1391.637900	AurA	30.000002	fbsjrau_221012_jennifer-miles_prelim_68	3	8.611352	23619589.000000	465.307590
AurA	79	89	YGYFHDATRVY			10.000000	1391.637900	AurA	30.000002	fbsjrau_221012_jennifer-miles_prelim_74	2	8.614546	1763140.000000	697.451098
AurA	79	89	YGYFHDATRVY			10.000000	1391.637900	AurA	30.000002	fbsjrau_221012_jennifer-miles_prelim_74	3	8.596768	15070393.000000	465.296391
AurA	79	89	YGYFHDATRVY			10.000000	1391.637900	AurA + CEP	0.000000	fbsjrau_221014_jennifer-miles_both_13	2	8.643636	2344705.000000	696.728473
AurA	79	89	YGYFHDATRVY			10.000000	1391.637900	AurA + CEP	0.000000	fbsjrau_221014_jennifer-miles_both_13	3	8.633384	14040628.000000	464.824450
AurA	79	89	YGYFHDATRVY			10.000000	1391.637900	AurA + CEP	0.000000	fbsjrau_221014_jennifer-miles_both_15	2	8.627131	3053223.000000	696.717139
AurA	79	89	YGYFHDATRVY			10.000000	1391.637900	AurA + CEP	0.000000	fbsjrau_221014_jennifer-miles_both_15	3	8.592645	13756794.000000	464.876742
AurA	79	89	YGYFHDATRVY			10.000000	1391.637900	AurA + CEP	0.000000	fbsjrau_221014_jennifer-miles_both_29	2	8.652693	2363278.000000	696.720287
AurA	79	89	YGYFHDATRVY			10.000000	1391.637900	AurA + CEP	0.000000	fbsjrau_221014_jennifer-miles_both_29	3	8.655301	17329990.000000	464.854314
AurA	79	89	YGYFHDATRVY			10.000000	1391.637900	AurA + CEP	0.500000	fbsjrau_221014_jennifer-miles_both_11	2	8.691436	3312237.000000	697.091262
AurA	79	89	YGYFHDATRVY			10.000000	1391.637900	AurA + CEP	0.500000	fbsjrau_221014_jennifer-miles_both_11	3	8.679454	30369244.000000	465.094464
AurA	79	89	YGYFHDATRVY			10.000000	1391.637900	AurA + CEP	0.500000	fbsjrau_221014_jennifer-miles_both_17	2	8.694503	5344677.000000	697.141913
AurA	79	89	YGYFHDATRVY			10.000000	1391.637900	AurA + CEP	0.500000	fbsjrau_221014_jennifer-miles_both_17	3	8.689772	31184609.000000	465.092089
AurA	79	89	YGYFHDATRVY			10.000000	1391.637900	AurA + CEP	0.500000	fbsjrau_221014_jennifer-miles_both_19	2	8.714033	3820758.000000	697.101032
AurA	79	89	YGYFHDATRVY			10.000000	1391.637900	AurA + CEP	0.500000	fbsjrau_221014_jennifer-miles_both_19	3	8.686823	26546232.000000	465.090397
AurA	79	89	YGYFHDATRVY			10.000000	1391.637900	AurA + CEP	2.000000	fbsjrau_221014_jennifer-miles_both_07	2	8.670480	2597897.000000	697.199338
AurA	79	89	YGYFHDATRVY			10.000000	1391.637900	AurA + CEP	2.000000	fbsjrau_221014_jennifer-miles_both_07	3	8.658694	20794115.000000	465.114464
AurA	79	89	YGYFHDATRVY			10.000000	1391.637900	AurA + CEP	2.000000	fbsjrau_221014_jennifer-miles_both_25	2	8.668698	4380868.000000	697.221134
AurA	79	89	YGYFHDATRVY			10.000000	1391.637900	AurA + CEP	2.000000	fbsjrau_221014_jennifer-miles_both_25	3	8.666743	22738489.000000	465.111837
AurA	79	89	YGYFHDATRVY			10.000000	1391.637900	AurA + CEP	2.000000	fbsjrau_221014_jennifer-miles_both_27	2	8.675788	2684384.000000	697.227922
AurA	79	89	YGYFHDATRVY			10.000000	1391.637900	AurA + CEP	2.000000	fbsjrau_221014_jennifer-miles_both_27	3	8.664024	14436492.000000	465.122399
AurA	79	89	YGYFHDATRVY			10.000000	1391.637900	AurA + CEP	10.000000	fbsjrau_221014_jennifer-miles_both_05	2	8.673854	2238676.000000	697.248829
AurA	79	89	YGYFHDATRVY			10.000000	1391.637900	AurA + CEP	10.000000	fbsjrau_221014_jennifer-miles_both_05	3	8.684202	20003233.000000	465.159244
AurA	79	89	YGYFHDATRVY			10.000000	1391.637900	AurA + CEP	10.000000	fbsjrau_221014_jennifer-miles_both_09	2	8.692898	1556022.000000	697.250737
AurA	79	89	YGYFHDATRVY			10.000000	1391.637900	AurA + CEP	10.000000	fbsjrau_221014_jennifer-miles_both_09	3	8.684200	13215930.000000	465.161807
AurA	79	89	YGYFHDATRVY			10.000000	1391.637900	AurA + CEP	10.000000	fbsjrau_221014_jennifer-miles_both_21	2	8.697824	1988557.000000	697.293460
AurA	79	89	YGYFHDATRVY			10.000000	1391.637900	AurA + CEP	10.000000	fbsjrau_221014_jennifer-miles_both_21	3	8.684528	13529591.000000	465.164417
AurA	79	89	YGYFHDATRVY			10.000000	1391.637900	AurA + CEP	30.000002	fbsjrau_221014_jennifer-miles_both_03	2	8.585370	1968329.000000	697.325922
AurA	79	89	YGYFHDATRVY			10.000000	1391.637900	AurA + CEP	30.000002	fbsjrau_221014_jennifer-miles_both_03	3	8.580295	20752325.000000	465.167849
AurA	79	89	YGYFHDATRVY			10.000000	1391.637900	AurA + CEP	30.000002	fbsjrau_221014_jennifer-miles_both_23	2	8.602828	2979972.000000	697.294696
AurA	79	89	YGYFHDATRVY			10.000000	1391.637900	AurA + CEP	30.000002	fbsjrau_221014_jennifer-miles_both_23	3	8.595140	17692556.000000	465.164342
AurA	79	89	YGYFHDATRVY			10.000000	1391.637900	AurA + CEP	30.000002	fbsjrau_221014_jennifer-miles_both_31	2	8.598918	2999916.000000	697.268066
AurA	79	89	YGYFHDATRVY			10.000000	1391.637900	AurA + CEP	30.000002	fbsjrau_221014_jennifer-miles_both_31	3	8.593616	24526175.000000	465.177259
AurA	79	90	YGYFHDATRVYL			11.000000	1504.721900	AurA	0.000000	fbsjrau_221012_jennifer-miles_prelim_18	2	10.099621	2661999.000000	753.226869
AurA	79	90	YGYFHDATRVYL			11.000000	1504.721900	AurA	0.000000	fbsjrau_221012_jennifer-miles_prelim_18	3	10.112199	24212799.000000	502.558581
AurA	79	90	YGYFHDATRVYL			11.000000	1504.721900	AurA	0.000000	fbsjrau_221012_jennifer-miles_prelim_54	2	10.069081	2274358.000000	753.342958
AurA	79	90	YGYFHDATRVYL			11.000000	1504.721900	AurA	0.000000	fbsjrau_221012_jennifer-miles_prelim_54	3	10.077061	21627493.000000	502.570548
AurA	79	90	YGYFHDATRVYL			11.000000	1504.721900	AurA	0.000000	fbsjrau_221012_jennifer-miles_prelim_58	2	10.046733	2739920.000000	753.342955
AurA	79	90	YGYFHDATRVYL			11.000000	1504.721900	AurA	0.000000	fbsjrau_221012_jennifer-miles_prelim_58	3	10.051101	19869583.000000	502.564747
AurA	79	90	YGYFHDATRVYL			11.000000	1504.721900	AurA	0.500000	fbsjrau_221012_jennifer-miles_prelim_28	2	9.983284	3482972.000000	753.847817
AurA	79	90	YGYFHDATRVYL			11.000000	1504.721900	AurA	0.500000	fbsjrau_221012_jennifer-miles_prelim_28	3	10.008587	28728648.000000	502.928649
AurA	79	90	YGYFHDATRVYL			11.000000	1504.721900	AurA	0.500000	fbsjrau_221012_jennifer-miles_prelim_70	2	9.996325	3630776.000000	753.842651
AurA	79	90	YGYFHDATRVYL			11.000000	1504.721900	AurA	0.500000	fbsjrau_221012_jennifer-miles_prelim_70	3	9.986931	23126849.000000	502.884293
AurA	79	90	YGYFHDATRVYL			11.000000	1504.721900	AurA	0.500000	fbsjrau_221012_jennifer-miles_prelim_72	2	9.965598	3597170.000000	753.920551
AurA	79	90	YGYFHDATRVYL			11.000000	1504.721900	AurA	0.500000	fbsjrau_221012_jennifer-miles_prelim_72	3	9.971864	18105274.000000	502.900274
AurA	79	90	YGYFHDATRVYL			11.000000	1504.721900	AurA	2.000000	fbsjrau_221012_jennifer-miles_prelim_32	2	10.059270	2693149.000000	753.962319
AurA	79	90	YGYFHDATRVYL			11.000000	1504.721900	AurA	2.000000	fbsjrau_221012_jennifer-miles_prelim_32	3	10.061461	20012484.000000	502.925035
AurA	79	90	YGYFHDATRVYL			11.000000	1504.721900	AurA	2.000000	fbsjrau_221012_jennifer-miles_prelim_38	2	10.067822	1775886.000000	753.965526
AurA	79	90	YGYFHDATRVYL			11.000000	1504.721900	AurA	2.000000	fbsjrau_221012_jennifer-miles_prelim_38	3	10.051463	18734659.000000	502.936361
AurA	79	90	YGYFHDATRVYL			11.000000	1504.721900	AurA	2.000000	fbsjrau_221012_jennifer-miles_prelim_62	2	10.072450	3607763.000000	753.947495
AurA	79	90	YGYFHDATRVYL			11.000000	1504.721900	AurA	2.000000	fbsjrau_221012_jennifer-miles_prelim_62	3	10.066642	32681330.000000	502.923859
AurA	79	90	YGYFHDATRVYL			11.000000	1504.721900	AurA	10.000000	fbsjrau_221012_jennifer-miles_prelim_22	2	10.024442	2040472.000000	753.983522
AurA	79	90	YGYFHDATRVYL			11.000000	1504.721900	AurA	10.000000	fbsjrau_221012_jennifer-miles_prelim_22	3	10.014636	21497030.000000	502.942496
AurA	79	90	YGYFHDATRVYL			11.000000	1504.721900	AurA	10.000000	fbsjrau_221012_jennifer-miles_prelim_30	2	10.037151	2238749.000000	753.966141
AurA	79	90	YGYFHDATRVYL			11.000000	1504.721900	AurA	10.000000	fbsjrau_221012_jennifer-miles_prelim_30	3	10.030878	20623391.000000	502.988019
AurA	79	90	YGYFHDATRVYL			11.000000	1504.721900	AurA	10.000000	fbsjrau_221012_jennifer-miles_prelim_34	2	10.015150	2625299.000000	753.920260
AurA	79	90	YGYFHDATRVYL			11.000000	1504.721900	AurA	10.000000	fbsjrau_221012_jennifer-miles_prelim_34	3	10.011179	18155594.000000	502.975414
AurA	79	90	YGYFHDATRVYL			11.000000	1504.721900	AurA	30.000002	fbsjrau_221012_jennifer-miles_prelim_24	2	10.116371	2066656.000000	754.118403
AurA	79	90	YGYFHDATRVYL			11.000000	1504.721900	AurA	30.000002	fbsjrau_221012_jennifer-miles_prelim_24	3	10.118484	23935238.000000	502.997833
AurA	79	90	YGYFHDATRVYL			11.000000	1504.721900	AurA	30.000002	fbsjrau_221012_jennifer-miles_prelim_68	2	10.089063	2121457.000000	754.093351
AurA	79	90	YGYFHDATRVYL			11.000000	1504.721900	AurA	30.000002	fbsjrau_221012_jennifer-miles_prelim_68	3	10.093977	23548637.000000	502.996281
AurA	79	90	YGYFHDATRVYL			11.000000	1504.721900	AurA	30.000002	fbsjrau_221012_jennifer-miles_prelim_74	2	10.066631	1497297.000000	754.044823
AurA	79	90	YGYFHDATRVYL			11.000000	1504.721900	AurA	30.000002	fbsjrau_221012_jennifer-miles_prelim_74	3	10.052152	21401801.000000	502.979238
AurA	79	90	YGYFHDATRVYL			11.000000	1504.721900	AurA + CEP	0.000000	fbsjrau_221014_jennifer-miles_both_13	2	10.066044	3601196.000000	753.294669
AurA	79	90	YGYFHDATRVYL			11.000000	1504.721900	AurA + CEP	0.000000	fbsjrau_221014_jennifer-miles_both_13	3	10.068250	26137416.000000	502.562119
AurA	79	90	YGYFHDATRVYL			11.000000	1504.721900	AurA + CEP	0.000000	fbsjrau_221014_jennifer-miles_both_15	2	10.074121	3064019.000000	753.333752
AurA	79	90	YGYFHDATRVYL			11.000000	1504.721900	AurA + CEP	0.000000	fbsjrau_221014_jennifer-miles_both_15	3	10.056879	19582246.000000	502.585122
AurA	79	90	YGYFHDATRVYL			11.000000	1504.721900	AurA + CEP	0.000000	fbsjrau_221014_jennifer-miles_both_29	2	10.069851	3756779.000000	753.285718
AurA	79	90	YGYFHDATRVYL			11.000000	1504.721900	AurA + CEP	0.000000	fbsjrau_221014_jennifer-miles_both_29	3	10.070333	25309077.000000	502.589447
AurA	79	90	YGYFHDATRVYL			11.000000	1504.721900	AurA + CEP	0.500000	fbsjrau_221014_jennifer-miles_both_11	2	9.971957	4067018.000000	753.739197
AurA	79	90	YGYFHDATRVYL			11.000000	1504.721900	AurA + CEP	0.500000	fbsjrau_221014_jennifer-miles_both_11	3	9.965290	29090669.000000	502.786967
AurA	79	90	YGYFHDATRVYL			11.000000	1504.721900	AurA + CEP	0.500000	fbsjrau_221014_jennifer-miles_both_17	2	9.979747	4681045.000000	753.739409
AurA	79	90	YGYFHDATRVYL			11.000000	1504.721900	AurA + CEP	0.500000	fbsjrau_221014_jennifer-miles_both_17	3	9.978268	37268595.000000	502.800806
AurA	79	90	YGYFHDATRVYL			11.000000	1504.721900	AurA + CEP	0.500000	fbsjrau_221014_jennifer-miles_both_19	2	9.967087	4059887.000000	753.697386
AurA	79	90	YGYFHDATRVYL			11.000000	1504.721900	AurA + CEP	0.500000	fbsjrau_221014_jennifer-miles_both_19	3	9.968349	23778159.000000	502.826290
AurA	79	90	YGYFHDATRVYL			11.000000	1504.721900	AurA + CEP	2.000000	fbsjrau_221014_jennifer-miles_both_07	2	10.053775	2637689.000000	753.783673
AurA	79	90	YGYFHDATRVYL			11.000000	1504.721900	AurA + CEP	2.000000	fbsjrau_221014_jennifer-miles_both_07	3	10.058677	22019570.000000	502.840368
AurA	79	90	YGYFHDATRVYL			11.000000	1504.721900	AurA + CEP	2.000000	fbsjrau_221014_jennifer-miles_both_25	2	10.039403	5212515.000000	753.770913
AurA	79	90	YGYFHDATRVYL			11.000000	1504.721900	AurA + CEP	2.000000	fbsjrau_221014_jennifer-miles_both_27	2	10.045995	2833021.000000	753.867898
AurA	79	90	YGYFHDATRVYL			11.000000	1504.721900	AurA + CEP	2.000000	fbsjrau_221014_jennifer-miles_both_27	3	10.043880	16184290.000000	502.876613
AurA	79	90	YGYFHDATRVYL			11.000000	1504.721900	AurA + CEP	10.000000	fbsjrau_221014_jennifer-miles_both_05	2	10.007876	2166121.000000	753.885652
AurA	79	90	YGYFHDATRVYL			11.000000	1504.721900	AurA + CEP	10.000000	fbsjrau_221014_jennifer-miles_both_05	3	10.001931	19326768.000000	502.872542
AurA	79	90	YGYFHDATRVYL			11.000000	1504.721900	AurA + CEP	10.000000	fbsjrau_221014_jennifer-miles_both_09	2	9.994998	1024612.000000	754.174540
AurA	79	90	YGYFHDATRVYL			11.000000	1504.721900	AurA + CEP	10.000000	fbsjrau_221014_jennifer-miles_both_09	3	10.002575	18697074.000000	502.852225
AurA	79	90	YGYFHDATRVYL			11.000000	1504.721900	AurA + CEP	10.000000	fbsjrau_221014_jennifer-miles_both_21	2	10.037883	2630693.000000	753.774640
AurA	79	90	YGYFHDATRVYL			11.000000	1504.721900	AurA + CEP	10.000000	fbsjrau_221014_jennifer-miles_both_21	3	10.036489	23392976.000000	502.876682
AurA	79	90	YGYFHDATRVYL			11.000000	1504.721900	AurA + CEP	30.000002	fbsjrau_221014_jennifer-miles_both_03	2	10.017274	1868654.000000	753.797493
AurA	79	90	YGYFHDATRVYL			11.000000	1504.721900	AurA + CEP	30.000002	fbsjrau_221014_jennifer-miles_both_03	3	10.018064	17769393.000000	502.895064
AurA	79	90	YGYFHDATRVYL			11.000000	1504.721900	AurA + CEP	30.000002	fbsjrau_221014_jennifer-miles_both_23	2	10.078323	2718101.000000	753.894148
AurA	79	90	YGYFHDATRVYL			11.000000	1504.721900	AurA + CEP	30.000002	fbsjrau_221014_jennifer-miles_both_23	3	10.083307	19997635.000000	502.877613
AurA	79	92	YGYFHDATRVYLIL			13.000000	1730.890100	AurA	0.000000	fbsjrau_221012_jennifer-miles_prelim_18	2	11.844474	133340.000000	866.399313
AurA	79	92	YGYFHDATRVYLIL			13.000000	1730.890100	AurA	0.000000	fbsjrau_221012_jennifer-miles_prelim_18	3	11.834959	1449108.000000	578.015103
AurA	79	92	YGYFHDATRVYLIL			13.000000	1730.890100	AurA	0.000000	fbsjrau_221012_jennifer-miles_prelim_54	2	11.862248	150125.000000	866.431566
AurA	79	92	YGYFHDATRVYLIL			13.000000	1730.890100	AurA	0.000000	fbsjrau_221012_jennifer-miles_prelim_54	3	11.856817	1302673.000000	578.052163
AurA	79	92	YGYFHDATRVYLIL			13.000000	1730.890100	AurA	0.000000	fbsjrau_221012_jennifer-miles_prelim_58	2	11.907206	160093.000000	866.393126
AurA	79	92	YGYFHDATRVYLIL			13.000000	1730.890100	AurA	0.000000	fbsjrau_221012_jennifer-miles_prelim_58	3	11.894184	1398332.000000	577.955413
AurA	79	92	YGYFHDATRVYLIL			13.000000	1730.890100	AurA	0.500000	fbsjrau_221012_jennifer-miles_prelim_28	2	11.926653	214356.000000	867.032427
AurA	79	92	YGYFHDATRVYLIL			13.000000	1730.890100	AurA	0.500000	fbsjrau_221012_jennifer-miles_prelim_28	3	11.919432	1934089.000000	578.375026
AurA	79	92	YGYFHDATRVYLIL			13.000000	1730.890100	AurA	0.500000	fbsjrau_221012_jennifer-miles_prelim_70	2	11.909575	184837.000000	866.979068
AurA	79	92	YGYFHDATRVYLIL			13.000000	1730.890100	AurA	0.500000	fbsjrau_221012_jennifer-miles_prelim_70	3	11.910625	1695155.000000	578.361038
AurA	79	92	YGYFHDATRVYLIL			13.000000	1730.890100	AurA	0.500000	fbsjrau_221012_jennifer-miles_prelim_72	2	11.905688	242004.000000	867.076396
AurA	79	92	YGYFHDATRVYLIL			13.000000	1730.890100	AurA	0.500000	fbsjrau_221012_jennifer-miles_prelim_72	3	11.890710	1811107.000000	578.368330
AurA	79	92	YGYFHDATRVYLIL			13.000000	1730.890100	AurA	2.000000	fbsjrau_221012_jennifer-miles_prelim_32	2	11.890767	177745.000000	867.031701
AurA	79	92	YGYFHDATRVYLIL			13.000000	1730.890100	AurA	2.000000	fbsjrau_221012_jennifer-miles_prelim_32	3	11.894977	1315159.000000	578.404292
AurA	79	92	YGYFHDATRVYLIL			13.000000	1730.890100	AurA	2.000000	fbsjrau_221012_jennifer-miles_prelim_38	2	11.899546	107274.000000	867.045457
AurA	79	92	YGYFHDATRVYLIL			13.000000	1730.890100	AurA	2.000000	fbsjrau_221012_jennifer-miles_prelim_38	3	11.907803	944737.000000	578.407219
AurA	79	92	YGYFHDATRVYLIL			13.000000	1730.890100	AurA	2.000000	fbsjrau_221012_jennifer-miles_prelim_62	2	11.868917	176789.000000	867.024477
AurA	79	92	YGYFHDATRVYLIL			13.000000	1730.890100	AurA	2.000000	fbsjrau_221012_jennifer-miles_prelim_62	3	11.858208	1731501.000000	578.359538
AurA	79	92	YGYFHDATRVYLIL			13.000000	1730.890100	AurA	10.000000	fbsjrau_221012_jennifer-miles_prelim_22	2	11.934702	100464.000000	867.128503
AurA	79	92	YGYFHDATRVYLIL			13.000000	1730.890100	AurA	10.000000	fbsjrau_221012_jennifer-miles_prelim_22	3	11.944894	1331140.000000	578.405411
AurA	79	92	YGYFHDATRVYLIL			13.000000	1730.890100	AurA	10.000000	fbsjrau_221012_jennifer-miles_prelim_30	2	11.926129	122925.000000	867.136907
AurA	79	92	YGYFHDATRVYLIL			13.000000	1730.890100	AurA	10.000000	fbsjrau_221012_jennifer-miles_prelim_30	3	11.923740	1248751.000000	578.438457
AurA	79	92	YGYFHDATRVYLIL			13.000000	1730.890100	AurA	10.000000	fbsjrau_221012_jennifer-miles_prelim_34	2	11.912856	122744.000000	867.144067
AurA	79	92	YGYFHDATRVYLIL			13.000000	1730.890100	AurA	10.000000	fbsjrau_221012_jennifer-miles_prelim_34	3	11.908723	1110990.000000	578.451011
AurA	79	92	YGYFHDATRVYLIL			13.000000	1730.890100	AurA	30.000002	fbsjrau_221012_jennifer-miles_prelim_24	2	11.824001	153355.000000	867.196129
AurA	79	92	YGYFHDATRVYLIL			13.000000	1730.890100	AurA	30.000002	fbsjrau_221012_jennifer-miles_prelim_24	3	11.813737	1791746.000000	578.492858
AurA	79	92	YGYFHDATRVYLIL			13.000000	1730.890100	AurA	30.000002	fbsjrau_221012_jennifer-miles_prelim_68	2	11.786849	141698.000000	867.333770
AurA	79	92	YGYFHDATRVYLIL			13.000000	1730.890100	AurA	30.000002	fbsjrau_221012_jennifer-miles_prelim_68	3	11.788161	1329204.000000	578.483475
AurA	79	92	YGYFHDATRVYLIL			13.000000	1730.890100	AurA	30.000002	fbsjrau_221012_jennifer-miles_prelim_74	2	11.782599	121657.000000	867.109780
AurA	79	92	YGYFHDATRVYLIL			13.000000	1730.890100	AurA	30.000002	fbsjrau_221012_jennifer-miles_prelim_74	3	11.791716	1067921.000000	578.506838
AurA	79	92	YGYFHDATRVYLIL			13.000000	1730.890100	AurA + CEP	0.000000	fbsjrau_221014_jennifer-miles_both_13	2	11.804852	173170.000000	866.481741
AurA	79	92	YGYFHDATRVYLIL			13.000000	1730.890100	AurA + CEP	0.000000	fbsjrau_221014_jennifer-miles_both_13	3	11.800819	1471040.000000	578.050070
AurA	79	92	YGYFHDATRVYLIL			13.000000	1730.890100	AurA + CEP	0.000000	fbsjrau_221014_jennifer-miles_both_15	2	11.768000	189382.000000	866.423413
AurA	79	92	YGYFHDATRVYLIL			13.000000	1730.890100	AurA + CEP	0.000000	fbsjrau_221014_jennifer-miles_both_15	3	11.781628	1576988.000000	578.020018
AurA	79	92	YGYFHDATRVYLIL			13.000000	1730.890100	AurA + CEP	0.000000	fbsjrau_221014_jennifer-miles_both_29	2	11.799458	203193.000000	866.460227
AurA	79	92	YGYFHDATRVYLIL			13.000000	1730.890100	AurA + CEP	0.000000	fbsjrau_221014_jennifer-miles_both_29	3	11.798917	1550996.000000	578.022547
AurA	79	92	YGYFHDATRVYLIL			13.000000	1730.890100	AurA + CEP	0.500000	fbsjrau_221014_jennifer-miles_both_11	2	11.884862	202926.000000	866.817597
AurA	79	92	YGYFHDATRVYLIL			13.000000	1730.890100	AurA + CEP	0.500000	fbsjrau_221014_jennifer-miles_both_11	3	11.883970	1659347.000000	578.269427
AurA	79	92	YGYFHDATRVYLIL			13.000000	1730.890100	AurA + CEP	0.500000	fbsjrau_221014_jennifer-miles_both_17	2	11.890411	237549.000000	866.775865
AurA	79	92	YGYFHDATRVYLIL			13.000000	1730.890100	AurA + CEP	0.500000	fbsjrau_221014_jennifer-miles_both_17	3	11.868502	1916312.000000	578.256653
AurA	79	92	YGYFHDATRVYLIL			13.000000	1730.890100	AurA + CEP	0.500000	fbsjrau_221014_jennifer-miles_both_19	2	11.905654	232686.000000	866.911732
AurA	79	92	YGYFHDATRVYLIL			13.000000	1730.890100	AurA + CEP	0.500000	fbsjrau_221014_jennifer-miles_both_19	3	11.905740	1993154.000000	578.303632
AurA	79	92	YGYFHDATRVYLIL			13.000000	1730.890100	AurA + CEP	2.000000	fbsjrau_221014_jennifer-miles_both_07	2	11.838515	161798.000000	866.941529
AurA	79	92	YGYFHDATRVYLIL			13.000000	1730.890100	AurA + CEP	2.000000	fbsjrau_221014_jennifer-miles_both_07	3	11.822058	1600606.000000	578.329544
AurA	79	92	YGYFHDATRVYLIL			13.000000	1730.890100	AurA + CEP	2.000000	fbsjrau_221014_jennifer-miles_both_25	2	11.841876	230465.000000	866.993160
AurA	79	92	YGYFHDATRVYLIL			13.000000	1730.890100	AurA + CEP	2.000000	fbsjrau_221014_jennifer-miles_both_25	3	11.842412	1190973.000000	578.551158
AurA	79	92	YGYFHDATRVYLIL			13.000000	1730.890100	AurA + CEP	2.000000	fbsjrau_221014_jennifer-miles_both_27	2	11.832185	167174.000000	866.926421
AurA	79	92	YGYFHDATRVYLIL			13.000000	1730.890100	AurA + CEP	2.000000	fbsjrau_221014_jennifer-miles_both_27	3	11.830649	1358693.000000	578.317675
AurA	79	92	YGYFHDATRVYLIL			13.000000	1730.890100	AurA + CEP	10.000000	fbsjrau_221014_jennifer-miles_both_05	2	11.864809	121044.000000	867.075457
AurA	79	92	YGYFHDATRVYLIL			13.000000	1730.890100	AurA + CEP	10.000000	fbsjrau_221014_jennifer-miles_both_05	3	11.861659	1285027.000000	578.265006
AurA	79	92	YGYFHDATRVYLIL			13.000000	1730.890100	AurA + CEP	10.000000	fbsjrau_221014_jennifer-miles_both_09	2	11.894033	93169.000000	867.008261
AurA	79	92	YGYFHDATRVYLIL			13.000000	1730.890100	AurA + CEP	10.000000	fbsjrau_221014_jennifer-miles_both_09	3	11.889745	1183762.000000	578.341585
AurA	79	92	YGYFHDATRVYLIL			13.000000	1730.890100	AurA + CEP	10.000000	fbsjrau_221014_jennifer-miles_both_21	2	11.871238	150467.000000	866.781755
AurA	79	92	YGYFHDATRVYLIL			13.000000	1730.890100	AurA + CEP	10.000000	fbsjrau_221014_jennifer-miles_both_21	3	11.865571	1640237.000000	578.342910
AurA	79	92	YGYFHDATRVYLIL			13.000000	1730.890100	AurA + CEP	30.000002	fbsjrau_221014_jennifer-miles_both_03	2	11.758005	160239.000000	867.080214
AurA	79	92	YGYFHDATRVYLIL			13.000000	1730.890100	AurA + CEP	30.000002	fbsjrau_221014_jennifer-miles_both_03	3	11.744627	1908997.000000	578.364467
AurA	79	92	YGYFHDATRVYLIL			13.000000	1730.890100	AurA + CEP	30.000002	fbsjrau_221014_jennifer-miles_both_23	2	11.753635	176173.000000	866.933143
AurA	79	92	YGYFHDATRVYLIL			13.000000	1730.890100	AurA + CEP	30.000002	fbsjrau_221014_jennifer-miles_both_23	3	11.768369	1382158.000000	578.346864
AurA	79	92	YGYFHDATRVYLIL			13.000000	1730.890100	AurA + CEP	30.000002	fbsjrau_221014_jennifer-miles_both_31	2	11.755030	198805.000000	866.977707
AurA	79	92	YGYFHDATRVYLIL			13.000000	1730.890100	AurA + CEP	30.000002	fbsjrau_221014_jennifer-miles_both_31	3	11.749779	1751296.000000	578.365101
AurA	80	88	GYFHDATRV			8.000000	1065.511200	AurA	0.000000	fbsjrau_221012_jennifer-miles_prelim_18	2	8.155525	2630817.000000	533.657755
AurA	80	88	GYFHDATRV			8.000000	1065.511200	AurA	0.000000	fbsjrau_221012_jennifer-miles_prelim_54	2	8.128999	2260320.000000	533.424849
AurA	80	88	GYFHDATRV			8.000000	1065.511200	AurA	0.000000	fbsjrau_221012_jennifer-miles_prelim_58	2	8.112487	2139003.000000	533.537847
AurA	80	88	GYFHDATRV			8.000000	1065.511200	AurA	0.500000	fbsjrau_221012_jennifer-miles_prelim_28	2	8.096708	6435317.000000	533.945469
AurA	80	88	GYFHDATRV			8.000000	1065.511200	AurA	0.500000	fbsjrau_221012_jennifer-miles_prelim_70	2	8.097733	3265510.000000	534.045726
AurA	80	88	GYFHDATRV			8.000000	1065.511200	AurA	0.500000	fbsjrau_221012_jennifer-miles_prelim_72	2	8.095330	2745178.000000	534.090335
AurA	80	88	GYFHDATRV			8.000000	1065.511200	AurA	2.000000	fbsjrau_221012_jennifer-miles_prelim_32	2	8.113973	1831820.000000	534.165009
AurA	80	88	GYFHDATRV			8.000000	1065.511200	AurA	2.000000	fbsjrau_221012_jennifer-miles_prelim_38	2	8.117204	1523144.000000	534.054130
AurA	80	88	GYFHDATRV			8.000000	1065.511200	AurA	2.000000	fbsjrau_221012_jennifer-miles_prelim_62	2	8.115141	2191910.000000	534.250186
AurA	80	88	GYFHDATRV			8.000000	1065.511200	AurA	10.000000	fbsjrau_221012_jennifer-miles_prelim_22	2	8.106482	3300485.000000	534.040357
AurA	80	88	GYFHDATRV			8.000000	1065.511200	AurA	10.000000	fbsjrau_221012_jennifer-miles_prelim_30	2	8.103747	2097314.000000	534.033772
AurA	80	88	GYFHDATRV			8.000000	1065.511200	AurA	10.000000	fbsjrau_221012_jennifer-miles_prelim_34	2	8.105832	2358483.000000	534.078788
AurA	80	88	GYFHDATRV			8.000000	1065.511200	AurA	30.000002	fbsjrau_221012_jennifer-miles_prelim_24	2	8.196048	3117024.000000	534.199585
AurA	80	88	GYFHDATRV			8.000000	1065.511200	AurA	30.000002	fbsjrau_221012_jennifer-miles_prelim_68	2	8.203396	2255402.000000	534.220760
AurA	80	88	GYFHDATRV			8.000000	1065.511200	AurA	30.000002	fbsjrau_221012_jennifer-miles_prelim_74	2	8.194452	1465975.000000	534.248596
AurA	80	88	GYFHDATRV			8.000000	1065.511200	AurA + CEP	0.000000	fbsjrau_221014_jennifer-miles_both_13	2	8.135124	1502207.000000	533.592348
AurA	80	88	GYFHDATRV			8.000000	1065.511200	AurA + CEP	0.000000	fbsjrau_221014_jennifer-miles_both_15	2	8.132255	1797265.000000	533.492231
AurA	80	88	GYFHDATRV			8.000000	1065.511200	AurA + CEP	0.000000	fbsjrau_221014_jennifer-miles_both_29	2	8.136390	1390432.000000	533.596149
AurA	80	88	GYFHDATRV			8.000000	1065.511200	AurA + CEP	0.500000	fbsjrau_221014_jennifer-miles_both_11	2	8.066326	2842273.000000	533.941364
AurA	80	88	GYFHDATRV			8.000000	1065.511200	AurA + CEP	0.500000	fbsjrau_221014_jennifer-miles_both_17	2	8.077998	2930846.000000	534.021261
AurA	80	88	GYFHDATRV			8.000000	1065.511200	AurA + CEP	0.500000	fbsjrau_221014_jennifer-miles_both_19	2	8.082371	1375953.000000	534.221200
AurA	80	88	GYFHDATRV			8.000000	1065.511200	AurA + CEP	2.000000	fbsjrau_221014_jennifer-miles_both_07	2	8.104486	1956979.000000	534.186635
AurA	80	88	GYFHDATRV			8.000000	1065.511200	AurA + CEP	2.000000	fbsjrau_221014_jennifer-miles_both_25	2	8.096860	1639810.000000	534.212178
AurA	80	88	GYFHDATRV			8.000000	1065.511200	AurA + CEP	2.000000	fbsjrau_221014_jennifer-miles_both_27	2	8.105804	1228853.000000	534.137554
AurA	80	88	GYFHDATRV			8.000000	1065.511200	AurA + CEP	10.000000	fbsjrau_221014_jennifer-miles_both_05	2	8.066573	1920909.000000	534.144234
AurA	80	88	GYFHDATRV			8.000000	1065.511200	AurA + CEP	10.000000	fbsjrau_221014_jennifer-miles_both_09	2	8.082943	1646535.000000	534.021956
AurA	80	88	GYFHDATRV			8.000000	1065.511200	AurA + CEP	10.000000	fbsjrau_221014_jennifer-miles_both_21	2	8.093145	1613939.000000	534.132307
AurA	80	88	GYFHDATRV			8.000000	1065.511200	AurA + CEP	30.000002	fbsjrau_221014_jennifer-miles_both_03	2	8.169394	2125815.000000	534.059603
AurA	80	88	GYFHDATRV			8.000000	1065.511200	AurA + CEP	30.000002	fbsjrau_221014_jennifer-miles_both_23	2	8.187526	1397119.000000	534.185463
AurA	80	88	GYFHDATRV			8.000000	1065.511200	AurA + CEP	30.000002	fbsjrau_221014_jennifer-miles_both_31	2	8.190785	1806261.000000	534.084831
AurA	80	89	GYFHDATRVY			9.000000	1228.574500	AurA	0.000000	fbsjrau_221012_jennifer-miles_prelim_18	2	8.663975	5596918.000000	615.071533
AurA	80	89	GYFHDATRVY			9.000000	1228.574500	AurA	0.000000	fbsjrau_221012_jennifer-miles_prelim_54	2	8.694625	3279933.000000	615.160194
AurA	80	89	GYFHDATRVY			9.000000	1228.574500	AurA	0.000000	fbsjrau_221012_jennifer-miles_prelim_58	2	8.705083	2904724.000000	615.165708
AurA	80	89	GYFHDATRVY			9.000000	1228.574500	AurA	0.500000	fbsjrau_221012_jennifer-miles_prelim_28	2	8.710767	7764472.000000	615.491789
AurA	80	89	GYFHDATRVY			9.000000	1228.574500	AurA	0.500000	fbsjrau_221012_jennifer-miles_prelim_70	2	8.715296	3299706.000000	615.582045
AurA	80	89	GYFHDATRVY			9.000000	1228.574500	AurA	0.500000	fbsjrau_221012_jennifer-miles_prelim_72	2	8.690898	4232665.000000	615.538709
AurA	80	89	GYFHDATRVY			9.000000	1228.574500	AurA	2.000000	fbsjrau_221012_jennifer-miles_prelim_32	2	8.696342	5665806.000000	615.530492
AurA	80	89	GYFHDATRVY			9.000000	1228.574500	AurA	2.000000	fbsjrau_221012_jennifer-miles_prelim_38	2	8.701367	3325023.000000	615.534403
AurA	80	89	GYFHDATRVY			9.000000	1228.574500	AurA	2.000000	fbsjrau_221012_jennifer-miles_prelim_62	2	8.681883	3619002.000000	615.640051
AurA	80	89	GYFHDATRVY			9.000000	1228.574500	AurA	10.000000	fbsjrau_221012_jennifer-miles_prelim_22	2	8.729023	3737359.000000	615.596746
AurA	80	89	GYFHDATRVY			9.000000	1228.574500	AurA	10.000000	fbsjrau_221012_jennifer-miles_prelim_30	2	8.704383	5344800.000000	615.509281
AurA	80	89	GYFHDATRVY			9.000000	1228.574500	AurA	10.000000	fbsjrau_221012_jennifer-miles_prelim_34	2	8.713259	4629814.000000	615.473537
AurA	80	89	GYFHDATRVY			9.000000	1228.574500	AurA	30.000002	fbsjrau_221012_jennifer-miles_prelim_24	2	8.624357	5818792.000000	615.597731
AurA	80	89	GYFHDATRVY			9.000000	1228.574500	AurA	30.000002	fbsjrau_221012_jennifer-miles_prelim_68	2	8.619529	2935075.000000	615.730609
AurA	80	89	GYFHDATRVY			9.000000	1228.574500	AurA	30.000002	fbsjrau_221012_jennifer-miles_prelim_74	2	8.608228	2047145.000000	615.768277
AurA	80	89	GYFHDATRVY			9.000000	1228.574500	AurA + CEP	0.000000	fbsjrau_221014_jennifer-miles_both_13	2	8.647786	1717850.000000	615.160638
AurA	80	89	GYFHDATRVY			9.000000	1228.574500	AurA + CEP	0.000000	fbsjrau_221014_jennifer-miles_both_15	2	8.635580	2265330.000000	615.207507
AurA	80	89	GYFHDATRVY			9.000000	1228.574500	AurA + CEP	0.000000	fbsjrau_221014_jennifer-miles_both_29	2	8.649825	1646152.000000	615.185736
AurA	80	89	GYFHDATRVY			9.000000	1228.574500	AurA + CEP	0.500000	fbsjrau_221014_jennifer-miles_both_11	2	8.674219	3969892.000000	615.472105
AurA	80	89	GYFHDATRVY			9.000000	1228.574500	AurA + CEP	0.500000	fbsjrau_221014_jennifer-miles_both_17	2	8.688003	3941703.000000	615.466547
AurA	80	89	GYFHDATRVY			9.000000	1228.574500	AurA + CEP	0.500000	fbsjrau_221014_jennifer-miles_both_19	2	8.707525	2602995.000000	615.523760
AurA	80	89	GYFHDATRVY			9.000000	1228.574500	AurA + CEP	2.000000	fbsjrau_221014_jennifer-miles_both_07	2	8.661266	2371933.000000	615.594006
AurA	80	89	GYFHDATRVY			9.000000	1228.574500	AurA + CEP	2.000000	fbsjrau_221014_jennifer-miles_both_25	2	8.671014	2773620.000000	615.604141
AurA	80	89	GYFHDATRVY			9.000000	1228.574500	AurA + CEP	2.000000	fbsjrau_221014_jennifer-miles_both_27	2	8.677338	1837151.000000	615.580834
AurA	80	89	GYFHDATRVY			9.000000	1228.574500	AurA + CEP	10.000000	fbsjrau_221014_jennifer-miles_both_05	2	8.667974	2550598.000000	615.631960
AurA	80	89	GYFHDATRVY			9.000000	1228.574500	AurA + CEP	10.000000	fbsjrau_221014_jennifer-miles_both_09	2	8.680778	1672103.000000	615.564856
AurA	80	89	GYFHDATRVY			9.000000	1228.574500	AurA + CEP	10.000000	fbsjrau_221014_jennifer-miles_both_21	2	8.688933	1375252.000000	615.637424
AurA	80	89	GYFHDATRVY			9.000000	1228.574500	AurA + CEP	30.000002	fbsjrau_221014_jennifer-miles_both_03	2	8.586724	2697238.000000	615.593805
AurA	80	89	GYFHDATRVY			9.000000	1228.574500	AurA + CEP	30.000002	fbsjrau_221014_jennifer-miles_both_23	2	8.606239	2035782.000000	615.661248
AurA	80	89	GYFHDATRVY			9.000000	1228.574500	AurA + CEP	30.000002	fbsjrau_221014_jennifer-miles_both_31	2	8.593122	2427712.000000	615.652908
AurA	93	99	EYAPLGT			5.000000	750.366800	AurA	0.000000	fbsjrau_221012_jennifer-miles_prelim_18	1	8.045447	518595.000000	750.696138
AurA	93	99	EYAPLGT			5.000000	750.366800	AurA	0.000000	fbsjrau_221012_jennifer-miles_prelim_54	1	8.044075	439624.000000	750.707058
AurA	93	99	EYAPLGT			5.000000	750.366800	AurA	0.000000	fbsjrau_221012_jennifer-miles_prelim_58	1	8.033751	441195.000000	750.704165
AurA	93	99	EYAPLGT			5.000000	750.366800	AurA	0.500000	fbsjrau_221012_jennifer-miles_prelim_28	1	8.014225	646155.000000	751.729427
AurA	93	99	EYAPLGT			5.000000	750.366800	AurA	0.500000	fbsjrau_221012_jennifer-miles_prelim_70	1	8.016519	718479.000000	751.684466
AurA	93	99	EYAPLGT			5.000000	750.366800	AurA	0.500000	fbsjrau_221012_jennifer-miles_prelim_72	1	7.998872	582174.000000	751.606411
AurA	93	99	EYAPLGT			5.000000	750.366800	AurA	2.000000	fbsjrau_221012_jennifer-miles_prelim_32	1	8.044093	438193.000000	752.102034
AurA	93	99	EYAPLGT			5.000000	750.366800	AurA	2.000000	fbsjrau_221012_jennifer-miles_prelim_38	1	8.033034	272981.000000	752.145108
AurA	93	99	EYAPLGT			5.000000	750.366800	AurA	2.000000	fbsjrau_221012_jennifer-miles_prelim_62	1	8.044505	585126.000000	752.122418
AurA	93	99	EYAPLGT			5.000000	750.366800	AurA	10.000000	fbsjrau_221012_jennifer-miles_prelim_22	1	8.021238	343578.000000	752.566899
AurA	93	99	EYAPLGT			5.000000	750.366800	AurA	10.000000	fbsjrau_221012_jennifer-miles_prelim_30	1	8.025893	355980.000000	752.559076
AurA	93	99	EYAPLGT			5.000000	750.366800	AurA	10.000000	fbsjrau_221012_jennifer-miles_prelim_34	1	8.016008	353143.000000	752.518408
AurA	93	99	EYAPLGT			5.000000	750.366800	AurA	30.000002	fbsjrau_221012_jennifer-miles_prelim_24	1	8.043357	351110.000000	752.783857
AurA	93	99	EYAPLGT			5.000000	750.366800	AurA	30.000002	fbsjrau_221012_jennifer-miles_prelim_68	1	8.035367	330478.000000	752.856576
AurA	93	99	EYAPLGT			5.000000	750.366800	AurA	30.000002	fbsjrau_221012_jennifer-miles_prelim_74	1	8.021989	213008.000000	752.663690
AurA	93	99	EYAPLGT			5.000000	750.366800	AurA + CEP	0.000000	fbsjrau_221014_jennifer-miles_both_13	1	8.041202	335648.000000	750.714321
AurA	93	99	EYAPLGT			5.000000	750.366800	AurA + CEP	0.000000	fbsjrau_221014_jennifer-miles_both_15	1	8.042412	550220.000000	750.673592
AurA	93	99	EYAPLGT			5.000000	750.366800	AurA + CEP	0.000000	fbsjrau_221014_jennifer-miles_both_29	1	8.043746	396253.000000	750.726363
AurA	93	99	EYAPLGT			5.000000	750.366800	AurA + CEP	0.500000	fbsjrau_221014_jennifer-miles_both_11	1	7.995473	651372.000000	751.512249
AurA	93	99	EYAPLGT			5.000000	750.366800	AurA + CEP	0.500000	fbsjrau_221014_jennifer-miles_both_17	1	8.003112	701257.000000	751.481892
AurA	93	99	EYAPLGT			5.000000	750.366800	AurA + CEP	0.500000	fbsjrau_221014_jennifer-miles_both_19	1	7.997072	435236.000000	751.542707
AurA	93	99	EYAPLGT			5.000000	750.366800	AurA + CEP	2.000000	fbsjrau_221014_jennifer-miles_both_07	1	8.025219	398168.000000	751.981168
AurA	93	99	EYAPLGT			5.000000	750.366800	AurA + CEP	2.000000	fbsjrau_221014_jennifer-miles_both_25	1	8.033615	562527.000000	751.952209
AurA	93	99	EYAPLGT			5.000000	750.366800	AurA + CEP	2.000000	fbsjrau_221014_jennifer-miles_both_27	1	8.025206	332326.000000	751.939797
AurA	93	99	EYAPLGT			5.000000	750.366800	AurA + CEP	10.000000	fbsjrau_221014_jennifer-miles_both_05	1	8.003702	322812.000000	752.389003
AurA	93	99	EYAPLGT			5.000000	750.366800	AurA + CEP	10.000000	fbsjrau_221014_jennifer-miles_both_09	1	8.010963	230869.000000	752.336204
AurA	93	99	EYAPLGT			5.000000	750.366800	AurA + CEP	10.000000	fbsjrau_221014_jennifer-miles_both_21	1	8.029126	284965.000000	752.366987
AurA	93	99	EYAPLGT			5.000000	750.366800	AurA + CEP	30.000002	fbsjrau_221014_jennifer-miles_both_03	1	8.000154	253875.000000	752.619831
AurA	93	99	EYAPLGT			5.000000	750.366800	AurA + CEP	30.000002	fbsjrau_221014_jennifer-miles_both_23	1	8.013027	318207.000000	752.555713
AurA	93	99	EYAPLGT			5.000000	750.366800	AurA + CEP	30.000002	fbsjrau_221014_jennifer-miles_both_31	1	8.007499	343723.000000	752.643720
AurA	93	100	EYAPLGTV			6.000000	849.435300	AurA	0.000000	fbsjrau_221012_jennifer-miles_prelim_18	1	9.378459	908675.000000	849.840156
AurA	93	100	EYAPLGTV			6.000000	849.435300	AurA	0.000000	fbsjrau_221012_jennifer-miles_prelim_54	1	9.361212	704833.000000	849.820090
AurA	93	100	EYAPLGTV			6.000000	849.435300	AurA	0.000000	fbsjrau_221012_jennifer-miles_prelim_58	1	9.356421	726226.000000	849.836908
AurA	93	100	EYAPLGTV			6.000000	849.435300	AurA	0.500000	fbsjrau_221012_jennifer-miles_prelim_28	1	9.374633	774772.000000	850.855484
AurA	93	100	EYAPLGTV			6.000000	849.435300	AurA	0.500000	fbsjrau_221012_jennifer-miles_prelim_70	1	9.379656	816799.000000	850.829988
AurA	93	100	EYAPLGTV			6.000000	849.435300	AurA	0.500000	fbsjrau_221012_jennifer-miles_prelim_72	1	9.384351	883813.000000	850.735723
AurA	93	100	EYAPLGTV			6.000000	849.435300	AurA	2.000000	fbsjrau_221012_jennifer-miles_prelim_32	1	9.372500	569003.000000	851.215329
AurA	93	100	EYAPLGTV			6.000000	849.435300	AurA	2.000000	fbsjrau_221012_jennifer-miles_prelim_38	1	9.366454	399266.000000	851.182317
AurA	93	100	EYAPLGTV			6.000000	849.435300	AurA	2.000000	fbsjrau_221012_jennifer-miles_prelim_62	1	9.363949	885094.000000	851.311871
AurA	93	100	EYAPLGTV			6.000000	849.435300	AurA	10.000000	fbsjrau_221012_jennifer-miles_prelim_22	1	9.380157	490874.000000	851.754024
AurA	93	100	EYAPLGTV			6.000000	849.435300	AurA	10.000000	fbsjrau_221012_jennifer-miles_prelim_30	1	9.366834	481492.000000	851.686173
AurA	93	100	EYAPLGTV			6.000000	849.435300	AurA	10.000000	fbsjrau_221012_jennifer-miles_prelim_34	1	9.358897	442134.000000	851.722160
AurA	93	100	EYAPLGTV			6.000000	849.435300	AurA	30.000002	fbsjrau_221012_jennifer-miles_prelim_24	1	9.411528	637964.000000	851.993220
AurA	93	100	EYAPLGTV			6.000000	849.435300	AurA	30.000002	fbsjrau_221012_jennifer-miles_prelim_68	1	9.402880	621924.000000	852.130365
AurA	93	100	EYAPLGTV			6.000000	849.435300	AurA	30.000002	fbsjrau_221012_jennifer-miles_prelim_74	1	9.417456	453381.000000	852.004589
AurA	93	100	EYAPLGTV			6.000000	849.435300	AurA + CEP	0.000000	fbsjrau_221014_jennifer-miles_both_13	1	9.353477	887658.000000	849.852138
AurA	93	100	EYAPLGTV			6.000000	849.435300	AurA + CEP	0.000000	fbsjrau_221014_jennifer-miles_both_15	1	9.356005	843886.000000	849.838164
AurA	93	100	EYAPLGTV			6.000000	849.435300	AurA + CEP	0.000000	fbsjrau_221014_jennifer-miles_both_29	1	9.349507	638921.000000	849.798164
AurA	93	100	EYAPLGTV			6.000000	849.435300	AurA + CEP	0.500000	fbsjrau_221014_jennifer-miles_both_11	1	9.361428	815214.000000	850.641125
AurA	93	100	EYAPLGTV			6.000000	849.435300	AurA + CEP	0.500000	fbsjrau_221014_jennifer-miles_both_17	1	9.355011	786767.000000	850.649413
AurA	93	100	EYAPLGTV			6.000000	849.435300	AurA + CEP	0.500000	fbsjrau_221014_jennifer-miles_both_19	1	9.382077	558156.000000	850.638884
AurA	93	100	EYAPLGTV			6.000000	849.435300	AurA + CEP	2.000000	fbsjrau_221014_jennifer-miles_both_07	1	9.345218	466987.000000	851.004066
AurA	93	100	EYAPLGTV			6.000000	849.435300	AurA + CEP	2.000000	fbsjrau_221014_jennifer-miles_both_25	1	9.344788	894246.000000	851.082870
AurA	93	100	EYAPLGTV			6.000000	849.435300	AurA + CEP	2.000000	fbsjrau_221014_jennifer-miles_both_27	1	9.347130	452883.000000	851.063366
AurA	93	100	EYAPLGTV			6.000000	849.435300	AurA + CEP	10.000000	fbsjrau_221014_jennifer-miles_both_05	1	9.339790	474520.000000	851.547809
AurA	93	100	EYAPLGTV			6.000000	849.435300	AurA + CEP	10.000000	fbsjrau_221014_jennifer-miles_both_09	1	9.341593	330766.000000	851.508627
AurA	93	100	EYAPLGTV			6.000000	849.435300	AurA + CEP	10.000000	fbsjrau_221014_jennifer-miles_both_21	1	9.345488	372388.000000	851.441499
AurA	93	100	EYAPLGTV			6.000000	849.435300	AurA + CEP	30.000002	fbsjrau_221014_jennifer-miles_both_03	1	9.399835	503021.000000	851.860633
AurA	93	100	EYAPLGTV			6.000000	849.435300	AurA + CEP	30.000002	fbsjrau_221014_jennifer-miles_both_23	1	9.390467	486355.000000	851.813889
AurA	93	100	EYAPLGTV			6.000000	849.435300	AurA + CEP	30.000002	fbsjrau_221014_jennifer-miles_both_31	1	9.386922	540933.000000	851.908824
AurA	93	101	EYAPLGTVY			7.000000	1012.498600	AurA	0.000000	fbsjrau_221012_jennifer-miles_prelim_18	1	10.158188	499160.000000	1013.014866
AurA	93	101	EYAPLGTVY			7.000000	1012.498600	AurA	0.000000	fbsjrau_221012_jennifer-miles_prelim_18	2	10.194894	163934.000000	506.995304
AurA	93	101	EYAPLGTVY			7.000000	1012.498600	AurA	0.000000	fbsjrau_221012_jennifer-miles_prelim_54	1	10.145740	401118.000000	1013.018308
AurA	93	101	EYAPLGTVY			7.000000	1012.498600	AurA	0.000000	fbsjrau_221012_jennifer-miles_prelim_54	2	10.191568	84577.000000	506.902130
AurA	93	101	EYAPLGTVY			7.000000	1012.498600	AurA	0.000000	fbsjrau_221012_jennifer-miles_prelim_58	1	10.135390	422501.000000	1013.026713
AurA	93	101	EYAPLGTVY			7.000000	1012.498600	AurA	0.000000	fbsjrau_221012_jennifer-miles_prelim_58	2	10.169279	94608.000000	506.934200
AurA	93	101	EYAPLGTVY			7.000000	1012.498600	AurA	0.500000	fbsjrau_221012_jennifer-miles_prelim_28	1	10.116571	550769.000000	1014.059433
AurA	93	101	EYAPLGTVY			7.000000	1012.498600	AurA	0.500000	fbsjrau_221012_jennifer-miles_prelim_28	2	10.133265	198947.000000	507.509803
AurA	93	101	EYAPLGTVY			7.000000	1012.498600	AurA	0.500000	fbsjrau_221012_jennifer-miles_prelim_70	1	10.110693	516883.000000	1014.033302
AurA	93	101	EYAPLGTVY			7.000000	1012.498600	AurA	0.500000	fbsjrau_221012_jennifer-miles_prelim_70	2	10.124237	106532.000000	507.341102
AurA	93	101	EYAPLGTVY			7.000000	1012.498600	AurA	0.500000	fbsjrau_221012_jennifer-miles_prelim_72	1	10.092757	593323.000000	1014.028190
AurA	93	101	EYAPLGTVY			7.000000	1012.498600	AurA	0.500000	fbsjrau_221012_jennifer-miles_prelim_72	2	10.099456	140063.000000	507.292075
AurA	93	101	EYAPLGTVY			7.000000	1012.498600	AurA	2.000000	fbsjrau_221012_jennifer-miles_prelim_32	1	10.135480	382741.000000	1014.438636
AurA	93	101	EYAPLGTVY			7.000000	1012.498600	AurA	2.000000	fbsjrau_221012_jennifer-miles_prelim_32	2	10.169225	107917.000000	507.770515
AurA	93	101	EYAPLGTVY			7.000000	1012.498600	AurA	2.000000	fbsjrau_221012_jennifer-miles_prelim_38	1	10.141162	280723.000000	1014.421220
AurA	93	101	EYAPLGTVY			7.000000	1012.498600	AurA	2.000000	fbsjrau_221012_jennifer-miles_prelim_38	2	10.158203	104907.000000	507.617474
AurA	93	101	EYAPLGTVY			7.000000	1012.498600	AurA	2.000000	fbsjrau_221012_jennifer-miles_prelim_62	1	10.142152	524491.000000	1014.501257
AurA	93	101	EYAPLGTVY			7.000000	1012.498600	AurA	2.000000	fbsjrau_221012_jennifer-miles_prelim_62	2	10.189000	127918.000000	507.720820
AurA	93	101	EYAPLGTVY			7.000000	1012.498600	AurA	10.000000	fbsjrau_221012_jennifer-miles_prelim_22	1	10.120522	305048.000000	1014.928191
AurA	93	101	EYAPLGTVY			7.000000	1012.498600	AurA	10.000000	fbsjrau_221012_jennifer-miles_prelim_22	2	10.150316	122242.000000	508.001429
AurA	93	101	EYAPLGTVY			7.000000	1012.498600	AurA	10.000000	fbsjrau_221012_jennifer-miles_prelim_30	1	10.124148	382989.000000	1015.068942
AurA	93	101	EYAPLGTVY			7.000000	1012.498600	AurA	10.000000	fbsjrau_221012_jennifer-miles_prelim_30	2	10.121390	125723.000000	508.098903
AurA	93	101	EYAPLGTVY			7.000000	1012.498600	AurA	10.000000	fbsjrau_221012_jennifer-miles_prelim_34	1	10.119190	320511.000000	1014.972461
AurA	93	101	EYAPLGTVY			7.000000	1012.498600	AurA	10.000000	fbsjrau_221012_jennifer-miles_prelim_34	2	10.128137	108346.000000	507.827092
AurA	93	101	EYAPLGTVY			7.000000	1012.498600	AurA	30.000002	fbsjrau_221012_jennifer-miles_prelim_24	1	10.166224	327143.000000	1015.316109
AurA	93	101	EYAPLGTVY			7.000000	1012.498600	AurA	30.000002	fbsjrau_221012_jennifer-miles_prelim_24	2	10.187160	79003.000000	508.297839
AurA	93	101	EYAPLGTVY			7.000000	1012.498600	AurA	30.000002	fbsjrau_221012_jennifer-miles_prelim_68	1	10.147121	335763.000000	1015.549101
AurA	93	101	EYAPLGTVY			7.000000	1012.498600	AurA	30.000002	fbsjrau_221012_jennifer-miles_prelim_68	2	10.184757	75664.000000	507.940946
AurA	93	101	EYAPLGTVY			7.000000	1012.498600	AurA	30.000002	fbsjrau_221012_jennifer-miles_prelim_74	1	10.132027	190609.000000	1015.371389
AurA	93	101	EYAPLGTVY			7.000000	1012.498600	AurA + CEP	0.000000	fbsjrau_221014_jennifer-miles_both_13	1	10.137391	480234.000000	1013.020531
AurA	93	101	EYAPLGTVY			7.000000	1012.498600	AurA + CEP	0.000000	fbsjrau_221014_jennifer-miles_both_13	2	10.170988	107094.000000	506.905668
AurA	93	101	EYAPLGTVY			7.000000	1012.498600	AurA + CEP	0.000000	fbsjrau_221014_jennifer-miles_both_15	1	10.130619	521086.000000	1012.980406
AurA	93	101	EYAPLGTVY			7.000000	1012.498600	AurA + CEP	0.000000	fbsjrau_221014_jennifer-miles_both_15	2	10.171074	99611.000000	506.939588
AurA	93	101	EYAPLGTVY			7.000000	1012.498600	AurA + CEP	0.000000	fbsjrau_221014_jennifer-miles_both_29	1	10.133729	437236.000000	1013.036912
AurA	93	101	EYAPLGTVY			7.000000	1012.498600	AurA + CEP	0.500000	fbsjrau_221014_jennifer-miles_both_11	1	10.084240	593439.000000	1013.791972
AurA	93	101	EYAPLGTVY			7.000000	1012.498600	AurA + CEP	0.500000	fbsjrau_221014_jennifer-miles_both_11	2	10.118471	152217.000000	507.266655
AurA	93	101	EYAPLGTVY			7.000000	1012.498600	AurA + CEP	0.500000	fbsjrau_221014_jennifer-miles_both_17	1	10.086650	520086.000000	1013.815187
AurA	93	101	EYAPLGTVY			7.000000	1012.498600	AurA + CEP	0.500000	fbsjrau_221014_jennifer-miles_both_17	2	10.115222	128518.000000	507.259278
AurA	93	101	EYAPLGTVY			7.000000	1012.498600	AurA + CEP	0.500000	fbsjrau_221014_jennifer-miles_both_19	1	10.095774	412210.000000	1013.858841
AurA	93	101	EYAPLGTVY			7.000000	1012.498600	AurA + CEP	0.500000	fbsjrau_221014_jennifer-miles_both_19	2	10.116002	112189.000000	507.291840
AurA	93	101	EYAPLGTVY			7.000000	1012.498600	AurA + CEP	2.000000	fbsjrau_221014_jennifer-miles_both_07	1	10.122046	289280.000000	1014.278219
AurA	93	101	EYAPLGTVY			7.000000	1012.498600	AurA + CEP	2.000000	fbsjrau_221014_jennifer-miles_both_07	2	10.159976	83700.000000	507.494943
AurA	93	101	EYAPLGTVY			7.000000	1012.498600	AurA + CEP	2.000000	fbsjrau_221014_jennifer-miles_both_25	1	10.121057	531552.000000	1014.310981
AurA	93	101	EYAPLGTVY			7.000000	1012.498600	AurA + CEP	2.000000	fbsjrau_221014_jennifer-miles_both_25	2	10.162495	98884.000000	507.313639
AurA	93	101	EYAPLGTVY			7.000000	1012.498600	AurA + CEP	2.000000	fbsjrau_221014_jennifer-miles_both_27	1	10.124074	269062.000000	1014.247726
AurA	93	101	EYAPLGTVY			7.000000	1012.498600	AurA + CEP	2.000000	fbsjrau_221014_jennifer-miles_both_27	2	10.162183	54059.000000	507.664305
AurA	93	101	EYAPLGTVY			7.000000	1012.498600	AurA + CEP	10.000000	fbsjrau_221014_jennifer-miles_both_05	1	10.100365	359750.000000	1014.986505
AurA	93	101	EYAPLGTVY			7.000000	1012.498600	AurA + CEP	10.000000	fbsjrau_221014_jennifer-miles_both_05	2	10.114095	56207.000000	507.990934
AurA	93	101	EYAPLGTVY			7.000000	1012.498600	AurA + CEP	10.000000	fbsjrau_221014_jennifer-miles_both_09	1	10.096424	214993.000000	1014.931298
AurA	93	101	EYAPLGTVY			7.000000	1012.498600	AurA + CEP	10.000000	fbsjrau_221014_jennifer-miles_both_09	2	10.109797	72140.000000	507.939894
AurA	93	101	EYAPLGTVY			7.000000	1012.498600	AurA + CEP	10.000000	fbsjrau_221014_jennifer-miles_both_21	1	10.121579	252116.000000	1014.799464
AurA	93	101	EYAPLGTVY			7.000000	1012.498600	AurA + CEP	10.000000	fbsjrau_221014_jennifer-miles_both_21	2	10.150021	41829.000000	507.986219
AurA	93	101	EYAPLGTVY			7.000000	1012.498600	AurA + CEP	30.000002	fbsjrau_221014_jennifer-miles_both_03	1	10.096526	234183.000000	1015.200491
AurA	93	101	EYAPLGTVY			7.000000	1012.498600	AurA + CEP	30.000002	fbsjrau_221014_jennifer-miles_both_03	2	10.113955	68984.000000	508.176907
AurA	93	101	EYAPLGTVY			7.000000	1012.498600	AurA + CEP	30.000002	fbsjrau_221014_jennifer-miles_both_23	1	10.140265	257671.000000	1015.049306
AurA	93	101	EYAPLGTVY			7.000000	1012.498600	AurA + CEP	30.000002	fbsjrau_221014_jennifer-miles_both_23	2	10.163552	31126.000000	507.509238
AurA	93	101	EYAPLGTVY			7.000000	1012.498600	AurA + CEP	30.000002	fbsjrau_221014_jennifer-miles_both_31	1	10.120676	275351.000000	1015.159951
AurA	93	101	EYAPLGTVY			7.000000	1012.498600	AurA + CEP	30.000002	fbsjrau_221014_jennifer-miles_both_31	2	10.165611	31805.000000	508.019913
AurA	93	103	EYAPLGTVYRE			9.000000	1297.642300	AurA	0.000000	fbsjrau_221012_jennifer-miles_prelim_18	2	8.793921	2056357.000000	649.722197
AurA	93	103	EYAPLGTVYRE			9.000000	1297.642300	AurA	0.000000	fbsjrau_221012_jennifer-miles_prelim_54	2	8.801989	1855398.000000	649.735623
AurA	93	103	EYAPLGTVYRE			9.000000	1297.642300	AurA	0.000000	fbsjrau_221012_jennifer-miles_prelim_58	2	8.808629	2230226.000000	649.634694
AurA	93	103	EYAPLGTVYRE			9.000000	1297.642300	AurA	0.500000	fbsjrau_221012_jennifer-miles_prelim_28	2	8.821229	2661371.000000	650.245970
AurA	93	103	EYAPLGTVYRE			9.000000	1297.642300	AurA	0.500000	fbsjrau_221012_jennifer-miles_prelim_70	2	8.819298	2495248.000000	650.225352
AurA	93	103	EYAPLGTVYRE			9.000000	1297.642300	AurA	0.500000	fbsjrau_221012_jennifer-miles_prelim_72	2	8.776690	2429579.000000	650.221630
AurA	93	103	EYAPLGTVYRE			9.000000	1297.642300	AurA	2.000000	fbsjrau_221012_jennifer-miles_prelim_32	2	8.815045	1485949.000000	650.487021
AurA	93	103	EYAPLGTVYRE			9.000000	1297.642300	AurA	2.000000	fbsjrau_221012_jennifer-miles_prelim_38	2	8.816059	1195088.000000	650.512403
AurA	93	103	EYAPLGTVYRE			9.000000	1297.642300	AurA	2.000000	fbsjrau_221012_jennifer-miles_prelim_62	2	8.801665	2372905.000000	650.528066
AurA	93	103	EYAPLGTVYRE			9.000000	1297.642300	AurA	10.000000	fbsjrau_221012_jennifer-miles_prelim_22	2	8.832274	2081796.000000	650.839092
AurA	93	103	EYAPLGTVYRE			9.000000	1297.642300	AurA	10.000000	fbsjrau_221012_jennifer-miles_prelim_30	2	8.828943	1613744.000000	650.893061
AurA	93	103	EYAPLGTVYRE			9.000000	1297.642300	AurA	10.000000	fbsjrau_221012_jennifer-miles_prelim_34	2	8.826532	1617689.000000	650.897240
AurA	93	103	EYAPLGTVYRE			9.000000	1297.642300	AurA	30.000002	fbsjrau_221012_jennifer-miles_prelim_24	2	8.773834	1980480.000000	651.108969
AurA	93	103	EYAPLGTVYRE			9.000000	1297.642300	AurA	30.000002	fbsjrau_221012_jennifer-miles_prelim_68	2	8.754427	2168808.000000	651.244619
AurA	93	103	EYAPLGTVYRE			9.000000	1297.642300	AurA	30.000002	fbsjrau_221012_jennifer-miles_prelim_74	2	8.733696	1345506.000000	651.165222
AurA	93	103	EYAPLGTVYRE			9.000000	1297.642300	AurA + CEP	0.000000	fbsjrau_221014_jennifer-miles_both_13	2	8.780185	1447951.000000	649.676149
AurA	93	103	EYAPLGTVYRE			9.000000	1297.642300	AurA + CEP	0.000000	fbsjrau_221014_jennifer-miles_both_15	2	8.766003	1729975.000000	649.705199
AurA	93	103	EYAPLGTVYRE			9.000000	1297.642300	AurA + CEP	0.000000	fbsjrau_221014_jennifer-miles_both_29	2	8.776943	1423677.000000	649.648987
AurA	93	103	EYAPLGTVYRE			9.000000	1297.642300	AurA + CEP	0.500000	fbsjrau_221014_jennifer-miles_both_11	2	8.795405	2418211.000000	650.105491
AurA	93	103	EYAPLGTVYRE			9.000000	1297.642300	AurA + CEP	0.500000	fbsjrau_221014_jennifer-miles_both_17	2	8.808294	2513104.000000	650.164762
AurA	93	103	EYAPLGTVYRE			9.000000	1297.642300	AurA + CEP	0.500000	fbsjrau_221014_jennifer-miles_both_19	2	8.787189	2130693.000000	650.133830
AurA	93	103	EYAPLGTVYRE			9.000000	1297.642300	AurA + CEP	2.000000	fbsjrau_221014_jennifer-miles_both_07	2	8.785936	1626518.000000	650.384435
AurA	93	103	EYAPLGTVYRE			9.000000	1297.642300	AurA + CEP	2.000000	fbsjrau_221014_jennifer-miles_both_25	2	8.784057	2233425.000000	650.409029
AurA	93	103	EYAPLGTVYRE			9.000000	1297.642300	AurA + CEP	2.000000	fbsjrau_221014_jennifer-miles_both_27	2	8.786957	1327082.000000	650.371691
AurA	93	103	EYAPLGTVYRE			9.000000	1297.642300	AurA + CEP	10.000000	fbsjrau_221014_jennifer-miles_both_05	2	8.800354	1529527.000000	650.757844
AurA	93	103	EYAPLGTVYRE			9.000000	1297.642300	AurA + CEP	10.000000	fbsjrau_221014_jennifer-miles_both_09	2	8.805891	1206075.000000	650.741070
AurA	93	103	EYAPLGTVYRE			9.000000	1297.642300	AurA + CEP	10.000000	fbsjrau_221014_jennifer-miles_both_21	2	8.801855	1060131.000000	650.741739
AurA	93	103	EYAPLGTVYRE			9.000000	1297.642300	AurA + CEP	30.000002	fbsjrau_221014_jennifer-miles_both_03	2	8.698192	1778455.000000	651.037823
AurA	93	103	EYAPLGTVYRE			9.000000	1297.642300	AurA + CEP	30.000002	fbsjrau_221014_jennifer-miles_both_23	2	8.734122	1777170.000000	651.041367
AurA	93	103	EYAPLGTVYRE			9.000000	1297.642300	AurA + CEP	30.000002	fbsjrau_221014_jennifer-miles_both_31	2	8.727060	1873895.000000	651.072904
AurA	93	110	EYAPLGTVYRELQKLSKF			16.000000	2142.159400	AurA	0.000000	fbsjrau_221012_jennifer-miles_prelim_18	2	12.618505	201899.000000	1072.180102
AurA	93	110	EYAPLGTVYRELQKLSKF			16.000000	2142.159400	AurA	0.000000	fbsjrau_221012_jennifer-miles_prelim_18	3	12.615623	3898252.000000	715.148414
AurA	93	110	EYAPLGTVYRELQKLSKF			16.000000	2142.159400	AurA	0.000000	fbsjrau_221012_jennifer-miles_prelim_18	4	12.595037	8121731.000000	536.617974
AurA	93	110	EYAPLGTVYRELQKLSKF			16.000000	2142.159400	AurA	0.000000	fbsjrau_221012_jennifer-miles_prelim_54	2	12.632256	306595.000000	1072.181692
AurA	93	110	EYAPLGTVYRELQKLSKF			16.000000	2142.159400	AurA	0.000000	fbsjrau_221012_jennifer-miles_prelim_54	3	12.611748	3837208.000000	715.119105
AurA	93	110	EYAPLGTVYRELQKLSKF			16.000000	2142.159400	AurA	0.000000	fbsjrau_221012_jennifer-miles_prelim_54	4	12.599998	6596276.000000	536.571633
AurA	93	110	EYAPLGTVYRELQKLSKF			16.000000	2142.159400	AurA	0.000000	fbsjrau_221012_jennifer-miles_prelim_58	2	12.726329	268693.000000	1072.189492
AurA	93	110	EYAPLGTVYRELQKLSKF			16.000000	2142.159400	AurA	0.000000	fbsjrau_221012_jennifer-miles_prelim_58	3	12.691835	3090540.000000	715.131540
AurA	93	110	EYAPLGTVYRELQKLSKF			16.000000	2142.159400	AurA	0.000000	fbsjrau_221012_jennifer-miles_prelim_58	4	12.704722	6089134.000000	536.597402
AurA	93	110	EYAPLGTVYRELQKLSKF			16.000000	2142.159400	AurA	0.500000	fbsjrau_221012_jennifer-miles_prelim_28	2	12.813078	241081.000000	1072.677823
AurA	93	110	EYAPLGTVYRELQKLSKF			16.000000	2142.159400	AurA	0.500000	fbsjrau_221012_jennifer-miles_prelim_28	3	12.809488	5486094.000000	715.584755
AurA	93	110	EYAPLGTVYRELQKLSKF			16.000000	2142.159400	AurA	0.500000	fbsjrau_221012_jennifer-miles_prelim_28	4	12.805534	10137389.000000	536.935740
AurA	93	110	EYAPLGTVYRELQKLSKF			16.000000	2142.159400	AurA	0.500000	fbsjrau_221012_jennifer-miles_prelim_72	2	12.807465	436082.000000	1072.794684
AurA	93	110	EYAPLGTVYRELQKLSKF			16.000000	2142.159400	AurA	0.500000	fbsjrau_221012_jennifer-miles_prelim_72	3	12.809520	3924276.000000	715.550465
AurA	93	110	EYAPLGTVYRELQKLSKF			16.000000	2142.159400	AurA	0.500000	fbsjrau_221012_jennifer-miles_prelim_72	4	12.811348	8320370.000000	536.916164
AurA	93	110	EYAPLGTVYRELQKLSKF			16.000000	2142.159400	AurA	2.000000	fbsjrau_221012_jennifer-miles_prelim_32	2	12.690076	279288.000000	1073.180882
AurA	93	110	EYAPLGTVYRELQKLSKF			16.000000	2142.159400	AurA	2.000000	fbsjrau_221012_jennifer-miles_prelim_32	3	12.649044	3443883.000000	715.803140
AurA	93	110	EYAPLGTVYRELQKLSKF			16.000000	2142.159400	AurA	2.000000	fbsjrau_221012_jennifer-miles_prelim_32	4	12.651741	5816927.000000	537.136779
AurA	93	110	EYAPLGTVYRELQKLSKF			16.000000	2142.159400	AurA	2.000000	fbsjrau_221012_jennifer-miles_prelim_38	2	12.689541	54331.000000	1073.884208
AurA	93	110	EYAPLGTVYRELQKLSKF			16.000000	2142.159400	AurA	2.000000	fbsjrau_221012_jennifer-miles_prelim_38	3	12.680353	2621093.000000	715.833993
AurA	93	110	EYAPLGTVYRELQKLSKF			16.000000	2142.159400	AurA	2.000000	fbsjrau_221012_jennifer-miles_prelim_38	4	12.628813	2316248.000000	537.363203
AurA	93	110	EYAPLGTVYRELQKLSKF			16.000000	2142.159400	AurA	2.000000	fbsjrau_221012_jennifer-miles_prelim_62	2	12.634949	421711.000000	1073.305249
AurA	93	110	EYAPLGTVYRELQKLSKF			16.000000	2142.159400	AurA	2.000000	fbsjrau_221012_jennifer-miles_prelim_62	3	12.607751	4391574.000000	715.857560
AurA	93	110	EYAPLGTVYRELQKLSKF			16.000000	2142.159400	AurA	2.000000	fbsjrau_221012_jennifer-miles_prelim_62	4	12.611187	8789125.000000	537.131887
AurA	93	110	EYAPLGTVYRELQKLSKF			16.000000	2142.159400	AurA	10.000000	fbsjrau_221012_jennifer-miles_prelim_22	2	12.819485	150441.000000	1074.012884
AurA	93	110	EYAPLGTVYRELQKLSKF			16.000000	2142.159400	AurA	10.000000	fbsjrau_221012_jennifer-miles_prelim_22	3	12.809357	2994212.000000	716.423412
AurA	93	110	EYAPLGTVYRELQKLSKF			16.000000	2142.159400	AurA	10.000000	fbsjrau_221012_jennifer-miles_prelim_22	4	12.810830	5664004.000000	537.573048
AurA	93	110	EYAPLGTVYRELQKLSKF			16.000000	2142.159400	AurA	10.000000	fbsjrau_221012_jennifer-miles_prelim_30	2	12.785756	192956.000000	1074.026969
AurA	93	110	EYAPLGTVYRELQKLSKF			16.000000	2142.159400	AurA	10.000000	fbsjrau_221012_jennifer-miles_prelim_30	3	12.784982	2697936.000000	716.370889
AurA	93	110	EYAPLGTVYRELQKLSKF			16.000000	2142.159400	AurA	10.000000	fbsjrau_221012_jennifer-miles_prelim_30	4	12.784128	3935715.000000	537.569900
AurA	93	110	EYAPLGTVYRELQKLSKF			16.000000	2142.159400	AurA	30.000002	fbsjrau_221012_jennifer-miles_prelim_24	2	12.608895	153113.000000	1074.792517
AurA	93	110	EYAPLGTVYRELQKLSKF			16.000000	2142.159400	AurA	30.000002	fbsjrau_221012_jennifer-miles_prelim_24	3	12.617061	3675007.000000	716.864194
AurA	93	110	EYAPLGTVYRELQKLSKF			16.000000	2142.159400	AurA	30.000002	fbsjrau_221012_jennifer-miles_prelim_24	4	12.623586	7419156.000000	537.899860
AurA	93	110	EYAPLGTVYRELQKLSKF			16.000000	2142.159400	AurA	30.000002	fbsjrau_221012_jennifer-miles_prelim_68	2	12.614422	233879.000000	1075.099865
AurA	93	110	EYAPLGTVYRELQKLSKF			16.000000	2142.159400	AurA	30.000002	fbsjrau_221012_jennifer-miles_prelim_68	3	12.602782	4105063.000000	716.932531
AurA	93	110	EYAPLGTVYRELQKLSKF			16.000000	2142.159400	AurA	30.000002	fbsjrau_221012_jennifer-miles_prelim_68	4	12.615565	5530499.000000	537.987523
AurA	93	110	EYAPLGTVYRELQKLSKF			16.000000	2142.159400	AurA	30.000002	fbsjrau_221012_jennifer-miles_prelim_74	2	12.644408	115884.000000	1075.175628
AurA	93	110	EYAPLGTVYRELQKLSKF			16.000000	2142.159400	AurA	30.000002	fbsjrau_221012_jennifer-miles_prelim_74	3	12.642191	2534078.000000	716.844703
AurA	93	110	EYAPLGTVYRELQKLSKF			16.000000	2142.159400	AurA	30.000002	fbsjrau_221012_jennifer-miles_prelim_74	4	12.640879	4398994.000000	537.868600
AurA	93	110	EYAPLGTVYRELQKLSKF			16.000000	2142.159400	AurA + CEP	0.000000	fbsjrau_221014_jennifer-miles_both_13	2	12.558995	256056.000000	1072.186431
AurA	93	110	EYAPLGTVYRELQKLSKF			16.000000	2142.159400	AurA + CEP	0.000000	fbsjrau_221014_jennifer-miles_both_13	3	12.547305	4339035.000000	715.135985
AurA	93	110	EYAPLGTVYRELQKLSKF			16.000000	2142.159400	AurA + CEP	0.000000	fbsjrau_221014_jennifer-miles_both_13	4	12.545682	9086182.000000	536.597107
AurA	93	110	EYAPLGTVYRELQKLSKF			16.000000	2142.159400	AurA + CEP	0.000000	fbsjrau_221014_jennifer-miles_both_15	2	12.554506	330596.000000	1072.148182
AurA	93	110	EYAPLGTVYRELQKLSKF			16.000000	2142.159400	AurA + CEP	0.000000	fbsjrau_221014_jennifer-miles_both_15	3	12.535627	4412150.000000	715.112478
AurA	93	110	EYAPLGTVYRELQKLSKF			16.000000	2142.159400	AurA + CEP	0.000000	fbsjrau_221014_jennifer-miles_both_15	4	12.533780	9943483.000000	536.599454
AurA	93	110	EYAPLGTVYRELQKLSKF			16.000000	2142.159400	AurA + CEP	0.000000	fbsjrau_221014_jennifer-miles_both_29	2	12.565814	233573.000000	1072.159517
AurA	93	110	EYAPLGTVYRELQKLSKF			16.000000	2142.159400	AurA + CEP	0.000000	fbsjrau_221014_jennifer-miles_both_29	3	12.544571	4110280.000000	715.126018
AurA	93	110	EYAPLGTVYRELQKLSKF			16.000000	2142.159400	AurA + CEP	0.000000	fbsjrau_221014_jennifer-miles_both_29	4	12.540871	7819376.000000	536.583906
AurA	93	110	EYAPLGTVYRELQKLSKF			16.000000	2142.159400	AurA + CEP	0.500000	fbsjrau_221014_jennifer-miles_both_11	2	12.790484	420704.000000	1072.583090
AurA	93	110	EYAPLGTVYRELQKLSKF			16.000000	2142.159400	AurA + CEP	0.500000	fbsjrau_221014_jennifer-miles_both_11	3	12.783447	4034017.000000	715.492449
AurA	93	110	EYAPLGTVYRELQKLSKF			16.000000	2142.159400	AurA + CEP	0.500000	fbsjrau_221014_jennifer-miles_both_11	4	12.786911	6744756.000000	536.872245
AurA	93	110	EYAPLGTVYRELQKLSKF			16.000000	2142.159400	AurA + CEP	0.500000	fbsjrau_221014_jennifer-miles_both_17	2	12.781575	304528.000000	1072.723520
AurA	93	110	EYAPLGTVYRELQKLSKF			16.000000	2142.159400	AurA + CEP	0.500000	fbsjrau_221014_jennifer-miles_both_17	3	12.765573	4721338.000000	715.551734
AurA	93	110	EYAPLGTVYRELQKLSKF			16.000000	2142.159400	AurA + CEP	0.500000	fbsjrau_221014_jennifer-miles_both_17	4	12.772245	10583919.000000	536.874534
AurA	93	110	EYAPLGTVYRELQKLSKF			16.000000	2142.159400	AurA + CEP	0.500000	fbsjrau_221014_jennifer-miles_both_19	2	12.796751	249073.000000	1072.693655
AurA	93	110	EYAPLGTVYRELQKLSKF			16.000000	2142.159400	AurA + CEP	0.500000	fbsjrau_221014_jennifer-miles_both_19	3	12.808754	3858531.000000	715.583446
AurA	93	110	EYAPLGTVYRELQKLSKF			16.000000	2142.159400	AurA + CEP	0.500000	fbsjrau_221014_jennifer-miles_both_19	4	12.799624	8726396.000000	536.920123
AurA	93	110	EYAPLGTVYRELQKLSKF			16.000000	2142.159400	AurA + CEP	2.000000	fbsjrau_221014_jennifer-miles_both_25	2	12.585137	301964.000000	1073.109581
AurA	93	110	EYAPLGTVYRELQKLSKF			16.000000	2142.159400	AurA + CEP	2.000000	fbsjrau_221014_jennifer-miles_both_25	3	12.563717	4601132.000000	715.783084
AurA	93	110	EYAPLGTVYRELQKLSKF			16.000000	2142.159400	AurA + CEP	2.000000	fbsjrau_221014_jennifer-miles_both_25	4	12.559596	10280766.000000	537.099350
AurA	93	110	EYAPLGTVYRELQKLSKF			16.000000	2142.159400	AurA + CEP	2.000000	fbsjrau_221014_jennifer-miles_both_27	2	12.585035	161729.000000	1072.985473
AurA	93	110	EYAPLGTVYRELQKLSKF			16.000000	2142.159400	AurA + CEP	2.000000	fbsjrau_221014_jennifer-miles_both_27	3	12.569417	2713791.000000	715.798000
AurA	93	110	EYAPLGTVYRELQKLSKF			16.000000	2142.159400	AurA + CEP	2.000000	fbsjrau_221014_jennifer-miles_both_27	4	12.562490	5103411.000000	537.078708
AurA	93	110	EYAPLGTVYRELQKLSKF			16.000000	2142.159400	AurA + CEP	10.000000	fbsjrau_221014_jennifer-miles_both_05	2	12.649363	201188.000000	1073.854360
AurA	93	110	EYAPLGTVYRELQKLSKF			16.000000	2142.159400	AurA + CEP	10.000000	fbsjrau_221014_jennifer-miles_both_05	3	12.630171	2326468.000000	716.222774
AurA	93	110	EYAPLGTVYRELQKLSKF			16.000000	2142.159400	AurA + CEP	10.000000	fbsjrau_221014_jennifer-miles_both_05	4	12.641289	4201758.000000	537.311299
AurA	93	110	EYAPLGTVYRELQKLSKF			16.000000	2142.159400	AurA + CEP	10.000000	fbsjrau_221014_jennifer-miles_both_09	2	12.714015	170144.000000	1073.824316
AurA	93	110	EYAPLGTVYRELQKLSKF			16.000000	2142.159400	AurA + CEP	10.000000	fbsjrau_221014_jennifer-miles_both_09	3	12.706707	1986636.000000	716.235024
AurA	93	110	EYAPLGTVYRELQKLSKF			16.000000	2142.159400	AurA + CEP	10.000000	fbsjrau_221014_jennifer-miles_both_09	4	12.699798	3399960.000000	537.445334
AurA	93	110	EYAPLGTVYRELQKLSKF			16.000000	2142.159400	AurA + CEP	10.000000	fbsjrau_221014_jennifer-miles_both_21	2	12.632350	130083.000000	1074.213640
AurA	93	110	EYAPLGTVYRELQKLSKF			16.000000	2142.159400	AurA + CEP	10.000000	fbsjrau_221014_jennifer-miles_both_21	3	12.616982	2162714.000000	716.427182
AurA	93	110	EYAPLGTVYRELQKLSKF			16.000000	2142.159400	AurA + CEP	10.000000	fbsjrau_221014_jennifer-miles_both_21	4	12.592673	3955774.000000	537.456705
AurA	93	110	EYAPLGTVYRELQKLSKF			16.000000	2142.159400	AurA + CEP	30.000002	fbsjrau_221014_jennifer-miles_both_03	2	12.634302	212193.000000	1074.671060
AurA	93	110	EYAPLGTVYRELQKLSKF			16.000000	2142.159400	AurA + CEP	30.000002	fbsjrau_221014_jennifer-miles_both_03	3	12.635870	1841621.000000	717.013261
AurA	93	110	EYAPLGTVYRELQKLSKF			16.000000	2142.159400	AurA + CEP	30.000002	fbsjrau_221014_jennifer-miles_both_03	4	12.618238	6774210.000000	537.786144
AurA	93	110	EYAPLGTVYRELQKLSKF			16.000000	2142.159400	AurA + CEP	30.000002	fbsjrau_221014_jennifer-miles_both_23	2	12.590266	216690.000000	1074.451119
AurA	93	110	EYAPLGTVYRELQKLSKF			16.000000	2142.159400	AurA + CEP	30.000002	fbsjrau_221014_jennifer-miles_both_23	3	12.575009	3061515.000000	716.651382
AurA	93	110	EYAPLGTVYRELQKLSKF			16.000000	2142.159400	AurA + CEP	30.000002	fbsjrau_221014_jennifer-miles_both_23	4	12.583845	6072076.000000	537.735064
AurA	93	110	EYAPLGTVYRELQKLSKF			16.000000	2142.159400	AurA + CEP	30.000002	fbsjrau_221014_jennifer-miles_both_31	2	12.570633	375213.000000	1074.553935
AurA	93	110	EYAPLGTVYRELQKLSKF			16.000000	2142.159400	AurA + CEP	30.000002	fbsjrau_221014_jennifer-miles_both_31	3	12.573820	3251056.000000	716.775153
AurA	93	110	EYAPLGTVYRELQKLSKF			16.000000	2142.159400	AurA + CEP	30.000002	fbsjrau_221014_jennifer-miles_both_31	4	12.567639	6910958.000000	537.820993
AurA	94	103	YAPLGTVYRE			8.000000	1168.599700	AurA	0.000000	fbsjrau_221012_jennifer-miles_prelim_18	2	8.377676	946285.000000	585.076132
AurA	94	103	YAPLGTVYRE			8.000000	1168.599700	AurA	0.000000	fbsjrau_221012_jennifer-miles_prelim_54	2	8.368226	747448.000000	585.083673
AurA	94	103	YAPLGTVYRE			8.000000	1168.599700	AurA	0.000000	fbsjrau_221012_jennifer-miles_prelim_58	2	8.380307	653405.000000	585.078442
AurA	94	103	YAPLGTVYRE			8.000000	1168.599700	AurA	0.500000	fbsjrau_221012_jennifer-miles_prelim_28	2	8.414116	809507.000000	585.476118
AurA	94	103	YAPLGTVYRE			8.000000	1168.599700	AurA	0.500000	fbsjrau_221012_jennifer-miles_prelim_70	2	8.408581	809797.000000	585.493094
AurA	94	103	YAPLGTVYRE			8.000000	1168.599700	AurA	0.500000	fbsjrau_221012_jennifer-miles_prelim_72	2	8.436803	755664.000000	585.438888
AurA	94	103	YAPLGTVYRE			8.000000	1168.599700	AurA	2.000000	fbsjrau_221012_jennifer-miles_prelim_32	2	8.378228	669297.000000	585.657373
AurA	94	103	YAPLGTVYRE			8.000000	1168.599700	AurA	2.000000	fbsjrau_221012_jennifer-miles_prelim_38	2	8.369164	449000.000000	585.690747
AurA	94	103	YAPLGTVYRE			8.000000	1168.599700	AurA	2.000000	fbsjrau_221012_jennifer-miles_prelim_62	2	8.371254	1184332.000000	585.663804
AurA	94	103	YAPLGTVYRE			8.000000	1168.599700	AurA	10.000000	fbsjrau_221012_jennifer-miles_prelim_22	2	8.410622	429472.000000	585.957347
AurA	94	103	YAPLGTVYRE			8.000000	1168.599700	AurA	10.000000	fbsjrau_221012_jennifer-miles_prelim_30	2	8.398075	425220.000000	586.038441
AurA	94	103	YAPLGTVYRE			8.000000	1168.599700	AurA	10.000000	fbsjrau_221012_jennifer-miles_prelim_34	2	8.388769	420621.000000	586.007170
AurA	94	103	YAPLGTVYRE			8.000000	1168.599700	AurA	30.000002	fbsjrau_221012_jennifer-miles_prelim_24	2	8.395004	748095.000000	586.335782
AurA	94	103	YAPLGTVYRE			8.000000	1168.599700	AurA	30.000002	fbsjrau_221012_jennifer-miles_prelim_68	2	8.395625	810367.000000	586.492864
AurA	94	103	YAPLGTVYRE			8.000000	1168.599700	AurA	30.000002	fbsjrau_221012_jennifer-miles_prelim_74	2	8.411535	480536.000000	586.256257
AurA	94	103	YAPLGTVYRE			8.000000	1168.599700	AurA + CEP	0.000000	fbsjrau_221014_jennifer-miles_both_13	2	8.350128	641511.000000	585.087597
AurA	94	103	YAPLGTVYRE			8.000000	1168.599700	AurA + CEP	0.000000	fbsjrau_221014_jennifer-miles_both_15	2	8.354297	853198.000000	585.092459
AurA	94	103	YAPLGTVYRE			8.000000	1168.599700	AurA + CEP	0.000000	fbsjrau_221014_jennifer-miles_both_29	2	8.358398	687635.000000	585.079626
AurA	94	103	YAPLGTVYRE			8.000000	1168.599700	AurA + CEP	0.500000	fbsjrau_221014_jennifer-miles_both_11	2	8.394371	767760.000000	585.393359
AurA	94	103	YAPLGTVYRE			8.000000	1168.599700	AurA + CEP	0.500000	fbsjrau_221014_jennifer-miles_both_17	2	8.396823	852793.000000	585.457489
AurA	94	103	YAPLGTVYRE			8.000000	1168.599700	AurA + CEP	0.500000	fbsjrau_221014_jennifer-miles_both_19	2	8.431617	590690.000000	585.419501
AurA	94	103	YAPLGTVYRE			8.000000	1168.599700	AurA + CEP	2.000000	fbsjrau_221014_jennifer-miles_both_07	2	8.347178	707928.000000	585.628194
AurA	94	103	YAPLGTVYRE			8.000000	1168.599700	AurA + CEP	2.000000	fbsjrau_221014_jennifer-miles_both_25	2	8.355502	948273.000000	585.637848
AurA	94	103	YAPLGTVYRE			8.000000	1168.599700	AurA + CEP	2.000000	fbsjrau_221014_jennifer-miles_both_27	2	8.351791	603848.000000	585.567428
AurA	94	103	YAPLGTVYRE			8.000000	1168.599700	AurA + CEP	10.000000	fbsjrau_221014_jennifer-miles_both_05	2	8.348641	530903.000000	585.878549
AurA	94	103	YAPLGTVYRE			8.000000	1168.599700	AurA + CEP	10.000000	fbsjrau_221014_jennifer-miles_both_09	2	8.355788	369919.000000	586.045595
AurA	94	103	YAPLGTVYRE			8.000000	1168.599700	AurA + CEP	10.000000	fbsjrau_221014_jennifer-miles_both_21	2	8.367508	355779.000000	585.966047
AurA	94	103	YAPLGTVYRE			8.000000	1168.599700	AurA + CEP	30.000002	fbsjrau_221014_jennifer-miles_both_03	2	8.405611	571413.000000	586.220124
AurA	94	103	YAPLGTVYRE			8.000000	1168.599700	AurA + CEP	30.000002	fbsjrau_221014_jennifer-miles_both_23	2	8.384326	640063.000000	586.222286
AurA	94	103	YAPLGTVYRE			8.000000	1168.599700	AurA + CEP	30.000002	fbsjrau_221014_jennifer-miles_both_31	2	8.376576	683954.000000	586.256599
AurA	96	110	PLGTVYRELQKLSKF			13.000000	1779.016300	AurA	0.000000	fbsjrau_221012_jennifer-miles_prelim_18	2	12.604323	74563.000000	890.546346
AurA	96	110	PLGTVYRELQKLSKF			13.000000	1779.016300	AurA	0.000000	fbsjrau_221012_jennifer-miles_prelim_18	3	12.635832	881633.000000	594.080441
AurA	96	110	PLGTVYRELQKLSKF			13.000000	1779.016300	AurA	0.000000	fbsjrau_221012_jennifer-miles_prelim_18	4	12.609188	243985.000000	445.707200
AurA	96	110	PLGTVYRELQKLSKF			13.000000	1779.016300	AurA	0.000000	fbsjrau_221012_jennifer-miles_prelim_54	2	12.629534	36760.000000	890.262147
AurA	96	110	PLGTVYRELQKLSKF			13.000000	1779.016300	AurA	0.000000	fbsjrau_221012_jennifer-miles_prelim_54	3	12.632189	640852.000000	593.970009
AurA	96	110	PLGTVYRELQKLSKF			13.000000	1779.016300	AurA	0.000000	fbsjrau_221012_jennifer-miles_prelim_54	4	12.630487	97108.000000	445.690911
AurA	96	110	PLGTVYRELQKLSKF			13.000000	1779.016300	AurA	0.000000	fbsjrau_221012_jennifer-miles_prelim_58	3	12.713370	752035.000000	594.056997
AurA	96	110	PLGTVYRELQKLSKF			13.000000	1779.016300	AurA	0.000000	fbsjrau_221012_jennifer-miles_prelim_58	4	12.739308	160572.000000	445.746299
AurA	96	110	PLGTVYRELQKLSKF			13.000000	1779.016300	AurA	0.500000	fbsjrau_221012_jennifer-miles_prelim_28	2	12.856418	42954.000000	890.334898
AurA	96	110	PLGTVYRELQKLSKF			13.000000	1779.016300	AurA	0.500000	fbsjrau_221012_jennifer-miles_prelim_28	3	12.820849	1549366.000000	594.363182
AurA	96	110	PLGTVYRELQKLSKF			13.000000	1779.016300	AurA	0.500000	fbsjrau_221012_jennifer-miles_prelim_28	4	12.842367	376172.000000	445.934136
AurA	96	110	PLGTVYRELQKLSKF			13.000000	1779.016300	AurA	0.500000	fbsjrau_221012_jennifer-miles_prelim_70	2	12.800603	36989.000000	891.536113
AurA	96	110	PLGTVYRELQKLSKF			13.000000	1779.016300	AurA	0.500000	fbsjrau_221012_jennifer-miles_prelim_70	3	12.813067	978631.000000	594.334138
AurA	96	110	PLGTVYRELQKLSKF			13.000000	1779.016300	AurA	0.500000	fbsjrau_221012_jennifer-miles_prelim_70	4	12.807463	210046.000000	445.955452
AurA	96	110	PLGTVYRELQKLSKF			13.000000	1779.016300	AurA	0.500000	fbsjrau_221012_jennifer-miles_prelim_72	3	12.816522	960436.000000	594.305067
AurA	96	110	PLGTVYRELQKLSKF			13.000000	1779.016300	AurA	0.500000	fbsjrau_221012_jennifer-miles_prelim_72	4	12.816542	199820.000000	445.914521
AurA	96	110	PLGTVYRELQKLSKF			13.000000	1779.016300	AurA	2.000000	fbsjrau_221012_jennifer-miles_prelim_32	3	12.651264	1163187.000000	594.451885
AurA	96	110	PLGTVYRELQKLSKF			13.000000	1779.016300	AurA	2.000000	fbsjrau_221012_jennifer-miles_prelim_32	4	12.642552	192906.000000	445.964913
AurA	96	110	PLGTVYRELQKLSKF			13.000000	1779.016300	AurA	2.000000	fbsjrau_221012_jennifer-miles_prelim_38	2	12.699695	20442.000000	891.225699
AurA	96	110	PLGTVYRELQKLSKF			13.000000	1779.016300	AurA	2.000000	fbsjrau_221012_jennifer-miles_prelim_38	3	12.695429	856617.000000	594.354099
AurA	96	110	PLGTVYRELQKLSKF			13.000000	1779.016300	AurA	2.000000	fbsjrau_221012_jennifer-miles_prelim_38	4	12.614164	36107.000000	445.882427
AurA	96	110	PLGTVYRELQKLSKF			13.000000	1779.016300	AurA	2.000000	fbsjrau_221012_jennifer-miles_prelim_62	2	12.599301	52835.000000	891.249501
AurA	96	110	PLGTVYRELQKLSKF			13.000000	1779.016300	AurA	2.000000	fbsjrau_221012_jennifer-miles_prelim_62	3	12.614201	705363.000000	594.587427
AurA	96	110	PLGTVYRELQKLSKF			13.000000	1779.016300	AurA	2.000000	fbsjrau_221012_jennifer-miles_prelim_62	4	12.623831	74754.000000	446.243606
AurA	96	110	PLGTVYRELQKLSKF			13.000000	1779.016300	AurA	10.000000	fbsjrau_221012_jennifer-miles_prelim_22	3	12.838439	1055877.000000	594.711375
AurA	96	110	PLGTVYRELQKLSKF			13.000000	1779.016300	AurA	10.000000	fbsjrau_221012_jennifer-miles_prelim_22	4	12.833289	215045.000000	446.387626
AurA	96	110	PLGTVYRELQKLSKF			13.000000	1779.016300	AurA	10.000000	fbsjrau_221012_jennifer-miles_prelim_30	3	12.774276	1334813.000000	594.576373
AurA	96	110	PLGTVYRELQKLSKF			13.000000	1779.016300	AurA	10.000000	fbsjrau_221012_jennifer-miles_prelim_30	4	12.768888	122535.000000	446.365841
AurA	96	110	PLGTVYRELQKLSKF			13.000000	1779.016300	AurA	10.000000	fbsjrau_221012_jennifer-miles_prelim_34	3	12.803782	1148908.000000	594.638659
AurA	96	110	PLGTVYRELQKLSKF			13.000000	1779.016300	AurA	10.000000	fbsjrau_221012_jennifer-miles_prelim_34	4	12.790895	193435.000000	446.279181
AurA	96	110	PLGTVYRELQKLSKF			13.000000	1779.016300	AurA	30.000002	fbsjrau_221012_jennifer-miles_prelim_24	3	12.561044	1336588.000000	595.300964
AurA	96	110	PLGTVYRELQKLSKF			13.000000	1779.016300	AurA	30.000002	fbsjrau_221012_jennifer-miles_prelim_24	4	12.531204	360571.000000	446.679225
AurA	96	110	PLGTVYRELQKLSKF			13.000000	1779.016300	AurA	30.000002	fbsjrau_221012_jennifer-miles_prelim_68	2	12.592987	31142.000000	892.966811
AurA	96	110	PLGTVYRELQKLSKF			13.000000	1779.016300	AurA	30.000002	fbsjrau_221012_jennifer-miles_prelim_68	3	12.528633	1087974.000000	595.417410
AurA	96	110	PLGTVYRELQKLSKF			13.000000	1779.016300	AurA	30.000002	fbsjrau_221012_jennifer-miles_prelim_68	4	12.496989	304965.000000	446.797501
AurA	96	110	PLGTVYRELQKLSKF			13.000000	1779.016300	AurA	30.000002	fbsjrau_221012_jennifer-miles_prelim_74	2	12.634740	33174.000000	892.256231
AurA	96	110	PLGTVYRELQKLSKF			13.000000	1779.016300	AurA	30.000002	fbsjrau_221012_jennifer-miles_prelim_74	3	12.580755	802449.000000	595.396300
AurA	96	110	PLGTVYRELQKLSKF			13.000000	1779.016300	AurA	30.000002	fbsjrau_221012_jennifer-miles_prelim_74	4	12.547368	163926.000000	446.815954
AurA	96	110	PLGTVYRELQKLSKF			13.000000	1779.016300	AurA + CEP	0.000000	fbsjrau_221014_jennifer-miles_both_13	2	12.565789	72374.000000	890.527308
AurA	96	110	PLGTVYRELQKLSKF			13.000000	1779.016300	AurA + CEP	0.000000	fbsjrau_221014_jennifer-miles_both_13	3	12.552473	890950.000000	593.976097
AurA	96	110	PLGTVYRELQKLSKF			13.000000	1779.016300	AurA + CEP	0.000000	fbsjrau_221014_jennifer-miles_both_15	2	12.540210	66025.000000	890.395278
AurA	96	110	PLGTVYRELQKLSKF			13.000000	1779.016300	AurA + CEP	0.000000	fbsjrau_221014_jennifer-miles_both_15	3	12.495994	958179.000000	593.957202
AurA	96	110	PLGTVYRELQKLSKF			13.000000	1779.016300	AurA + CEP	0.000000	fbsjrau_221014_jennifer-miles_both_29	2	12.549900	58541.000000	890.429800
AurA	96	110	PLGTVYRELQKLSKF			13.000000	1779.016300	AurA + CEP	0.000000	fbsjrau_221014_jennifer-miles_both_29	3	12.547886	716146.000000	594.021781
AurA	96	110	PLGTVYRELQKLSKF			13.000000	1779.016300	AurA + CEP	0.000000	fbsjrau_221014_jennifer-miles_both_29	4	12.562422	104380.000000	445.752955
AurA	96	110	PLGTVYRELQKLSKF			13.000000	1779.016300	AurA + CEP	0.500000	fbsjrau_221014_jennifer-miles_both_11	2	12.811777	40699.000000	891.185926
AurA	96	110	PLGTVYRELQKLSKF			13.000000	1779.016300	AurA + CEP	0.500000	fbsjrau_221014_jennifer-miles_both_11	3	12.792086	813653.000000	594.231818
AurA	96	110	PLGTVYRELQKLSKF			13.000000	1779.016300	AurA + CEP	0.500000	fbsjrau_221014_jennifer-miles_both_11	4	12.794191	209659.000000	445.891973
AurA	96	110	PLGTVYRELQKLSKF			13.000000	1779.016300	AurA + CEP	0.500000	fbsjrau_221014_jennifer-miles_both_17	2	12.748227	32868.000000	891.224338
AurA	96	110	PLGTVYRELQKLSKF			13.000000	1779.016300	AurA + CEP	0.500000	fbsjrau_221014_jennifer-miles_both_17	3	12.786596	996643.000000	594.323561
AurA	96	110	PLGTVYRELQKLSKF			13.000000	1779.016300	AurA + CEP	0.500000	fbsjrau_221014_jennifer-miles_both_17	4	12.788800	135035.000000	445.919426
AurA	96	110	PLGTVYRELQKLSKF			13.000000	1779.016300	AurA + CEP	0.500000	fbsjrau_221014_jennifer-miles_both_19	3	12.376023	586716.000000	594.250179
AurA	96	110	PLGTVYRELQKLSKF			13.000000	1779.016300	AurA + CEP	0.500000	fbsjrau_221014_jennifer-miles_both_19	4	12.380011	177608.000000	445.993220
AurA	96	110	PLGTVYRELQKLSKF			13.000000	1779.016300	AurA + CEP	2.000000	fbsjrau_221014_jennifer-miles_both_07	3	12.557641	502393.000000	594.394077
AurA	96	110	PLGTVYRELQKLSKF			13.000000	1779.016300	AurA + CEP	2.000000	fbsjrau_221014_jennifer-miles_both_07	4	12.578745	69561.000000	446.192001
AurA	96	110	PLGTVYRELQKLSKF			13.000000	1779.016300	AurA + CEP	2.000000	fbsjrau_221014_jennifer-miles_both_25	2	12.585956	60345.000000	891.016153
AurA	96	110	PLGTVYRELQKLSKF			13.000000	1779.016300	AurA + CEP	2.000000	fbsjrau_221014_jennifer-miles_both_25	3	12.583628	802623.000000	594.555683
AurA	96	110	PLGTVYRELQKLSKF			13.000000	1779.016300	AurA + CEP	2.000000	fbsjrau_221014_jennifer-miles_both_25	4	12.615331	58597.000000	446.123853
AurA	96	110	PLGTVYRELQKLSKF			13.000000	1779.016300	AurA + CEP	2.000000	fbsjrau_221014_jennifer-miles_both_27	2	12.563388	27092.000000	891.210310
AurA	96	110	PLGTVYRELQKLSKF			13.000000	1779.016300	AurA + CEP	2.000000	fbsjrau_221014_jennifer-miles_both_27	3	12.581691	496616.000000	594.540376
AurA	96	110	PLGTVYRELQKLSKF			13.000000	1779.016300	AurA + CEP	2.000000	fbsjrau_221014_jennifer-miles_both_27	4	12.577306	38744.000000	446.146709
AurA	96	110	PLGTVYRELQKLSKF			13.000000	1779.016300	AurA + CEP	10.000000	fbsjrau_221014_jennifer-miles_both_05	3	12.649301	474060.000000	594.884764
AurA	96	110	PLGTVYRELQKLSKF			13.000000	1779.016300	AurA + CEP	10.000000	fbsjrau_221014_jennifer-miles_both_05	4	12.692143	39099.000000	446.149070
AurA	96	110	PLGTVYRELQKLSKF			13.000000	1779.016300	AurA + CEP	10.000000	fbsjrau_221014_jennifer-miles_both_09	3	12.712831	338843.000000	594.858276
AurA	96	110	PLGTVYRELQKLSKF			13.000000	1779.016300	AurA + CEP	10.000000	fbsjrau_221014_jennifer-miles_both_21	2	12.635758	16775.000000	891.296589
AurA	96	110	PLGTVYRELQKLSKF			13.000000	1779.016300	AurA + CEP	10.000000	fbsjrau_221014_jennifer-miles_both_21	3	12.623699	453972.000000	594.993607
AurA	96	110	PLGTVYRELQKLSKF			13.000000	1779.016300	AurA + CEP	30.000002	fbsjrau_221014_jennifer-miles_both_03	3	12.571011	1128332.000000	595.201959
AurA	96	110	PLGTVYRELQKLSKF			13.000000	1779.016300	AurA + CEP	30.000002	fbsjrau_221014_jennifer-miles_both_03	4	12.535704	255250.000000	446.664754
AurA	96	110	PLGTVYRELQKLSKF			13.000000	1779.016300	AurA + CEP	30.000002	fbsjrau_221014_jennifer-miles_both_23	2	12.552218	53792.000000	892.433091
AurA	96	110	PLGTVYRELQKLSKF			13.000000	1779.016300	AurA + CEP	30.000002	fbsjrau_221014_jennifer-miles_both_23	3	12.517175	1011510.000000	595.301521
AurA	96	110	PLGTVYRELQKLSKF			13.000000	1779.016300	AurA + CEP	30.000002	fbsjrau_221014_jennifer-miles_both_23	4	12.491822	122132.000000	446.972757
AurA	96	110	PLGTVYRELQKLSKF			13.000000	1779.016300	AurA + CEP	30.000002	fbsjrau_221014_jennifer-miles_both_31	2	12.545463	61074.000000	892.270785
AurA	96	110	PLGTVYRELQKLSKF			13.000000	1779.016300	AurA + CEP	30.000002	fbsjrau_221014_jennifer-miles_both_31	3	12.521087	1117755.000000	595.381075
AurA	96	110	PLGTVYRELQKLSKF			13.000000	1779.016300	AurA + CEP	30.000002	fbsjrau_221014_jennifer-miles_both_31	4	12.467956	291783.000000	446.814514
AurA	100	117	VYRELQKLSKFDEQRTAT			17.000000	2212.172100	AurA	0.000000	fbsjrau_221012_jennifer-miles_prelim_18	3	7.569356	498570.000000	738.458787
AurA	100	117	VYRELQKLSKFDEQRTAT			17.000000	2212.172100	AurA	0.000000	fbsjrau_221012_jennifer-miles_prelim_18	4	7.559927	5119337.000000	554.116266
AurA	100	117	VYRELQKLSKFDEQRTAT			17.000000	2212.172100	AurA	0.000000	fbsjrau_221012_jennifer-miles_prelim_18	5	7.569888	818855.000000	443.480276
AurA	100	117	VYRELQKLSKFDEQRTAT			17.000000	2212.172100	AurA	0.000000	fbsjrau_221012_jennifer-miles_prelim_54	3	7.595062	495148.000000	738.471378
AurA	100	117	VYRELQKLSKFDEQRTAT			17.000000	2212.172100	AurA	0.000000	fbsjrau_221012_jennifer-miles_prelim_54	4	7.578760	4415444.000000	554.112235
AurA	100	117	VYRELQKLSKFDEQRTAT			17.000000	2212.172100	AurA	0.000000	fbsjrau_221012_jennifer-miles_prelim_54	5	7.590579	787645.000000	443.524283
AurA	100	117	VYRELQKLSKFDEQRTAT			17.000000	2212.172100	AurA	0.000000	fbsjrau_221012_jennifer-miles_prelim_58	3	7.611648	446944.000000	738.472483
AurA	100	117	VYRELQKLSKFDEQRTAT			17.000000	2212.172100	AurA	0.000000	fbsjrau_221012_jennifer-miles_prelim_58	4	7.598917	3776784.000000	554.130596
AurA	100	117	VYRELQKLSKFDEQRTAT			17.000000	2212.172100	AurA	0.000000	fbsjrau_221012_jennifer-miles_prelim_58	5	7.608932	811990.000000	443.509454
AurA	100	117	VYRELQKLSKFDEQRTAT			17.000000	2212.172100	AurA	0.500000	fbsjrau_221012_jennifer-miles_prelim_28	3	7.625088	739095.000000	738.808902
AurA	100	117	VYRELQKLSKFDEQRTAT			17.000000	2212.172100	AurA	0.500000	fbsjrau_221012_jennifer-miles_prelim_28	4	7.619695	6477987.000000	554.445992
AurA	100	117	VYRELQKLSKFDEQRTAT			17.000000	2212.172100	AurA	0.500000	fbsjrau_221012_jennifer-miles_prelim_28	5	7.630093	963306.000000	443.727191
AurA	100	117	VYRELQKLSKFDEQRTAT			17.000000	2212.172100	AurA	0.500000	fbsjrau_221012_jennifer-miles_prelim_70	3	7.612793	521494.000000	738.788451
AurA	100	117	VYRELQKLSKFDEQRTAT			17.000000	2212.172100	AurA	0.500000	fbsjrau_221012_jennifer-miles_prelim_70	4	7.586335	5469241.000000	554.419597
AurA	100	117	VYRELQKLSKFDEQRTAT			17.000000	2212.172100	AurA	0.500000	fbsjrau_221012_jennifer-miles_prelim_70	5	7.599707	1186946.000000	443.649435
AurA	100	117	VYRELQKLSKFDEQRTAT			17.000000	2212.172100	AurA	0.500000	fbsjrau_221012_jennifer-miles_prelim_72	3	7.601000	449232.000000	738.774081
AurA	100	117	VYRELQKLSKFDEQRTAT			17.000000	2212.172100	AurA	0.500000	fbsjrau_221012_jennifer-miles_prelim_72	4	7.587146	4672996.000000	554.430899
AurA	100	117	VYRELQKLSKFDEQRTAT			17.000000	2212.172100	AurA	0.500000	fbsjrau_221012_jennifer-miles_prelim_72	5	7.577450	1183745.000000	443.668352
AurA	100	117	VYRELQKLSKFDEQRTAT			17.000000	2212.172100	AurA	2.000000	fbsjrau_221012_jennifer-miles_prelim_32	3	7.597479	392799.000000	738.880612
AurA	100	117	VYRELQKLSKFDEQRTAT			17.000000	2212.172100	AurA	2.000000	fbsjrau_221012_jennifer-miles_prelim_32	4	7.581011	4039538.000000	554.540481
AurA	100	117	VYRELQKLSKFDEQRTAT			17.000000	2212.172100	AurA	2.000000	fbsjrau_221012_jennifer-miles_prelim_32	5	7.601811	419312.000000	443.994818
AurA	100	117	VYRELQKLSKFDEQRTAT			17.000000	2212.172100	AurA	2.000000	fbsjrau_221012_jennifer-miles_prelim_38	3	7.609190	308200.000000	738.889144
AurA	100	117	VYRELQKLSKFDEQRTAT			17.000000	2212.172100	AurA	2.000000	fbsjrau_221012_jennifer-miles_prelim_38	4	7.607426	2389848.000000	554.654116
AurA	100	117	VYRELQKLSKFDEQRTAT			17.000000	2212.172100	AurA	2.000000	fbsjrau_221012_jennifer-miles_prelim_38	5	7.595143	560983.000000	443.782139
AurA	100	117	VYRELQKLSKFDEQRTAT			17.000000	2212.172100	AurA	2.000000	fbsjrau_221012_jennifer-miles_prelim_62	3	7.598352	606707.000000	738.977018
AurA	100	117	VYRELQKLSKFDEQRTAT			17.000000	2212.172100	AurA	2.000000	fbsjrau_221012_jennifer-miles_prelim_62	4	7.585481	5410989.000000	554.530300
AurA	100	117	VYRELQKLSKFDEQRTAT			17.000000	2212.172100	AurA	2.000000	fbsjrau_221012_jennifer-miles_prelim_62	5	7.597343	1006601.000000	443.792383
AurA	100	117	VYRELQKLSKFDEQRTAT			17.000000	2212.172100	AurA	10.000000	fbsjrau_221012_jennifer-miles_prelim_22	3	7.625993	390633.000000	739.366489
AurA	100	117	VYRELQKLSKFDEQRTAT			17.000000	2212.172100	AurA	10.000000	fbsjrau_221012_jennifer-miles_prelim_22	4	7.610195	3519650.000000	554.869369
AurA	100	117	VYRELQKLSKFDEQRTAT			17.000000	2212.172100	AurA	10.000000	fbsjrau_221012_jennifer-miles_prelim_22	5	7.632801	752632.000000	444.028379
AurA	100	117	VYRELQKLSKFDEQRTAT			17.000000	2212.172100	AurA	10.000000	fbsjrau_221012_jennifer-miles_prelim_30	3	7.621511	332624.000000	739.253722
AurA	100	117	VYRELQKLSKFDEQRTAT			17.000000	2212.172100	AurA	10.000000	fbsjrau_221012_jennifer-miles_prelim_30	4	7.614589	3508319.000000	554.780106
AurA	100	117	VYRELQKLSKFDEQRTAT			17.000000	2212.172100	AurA	10.000000	fbsjrau_221012_jennifer-miles_prelim_30	5	7.622819	686907.000000	444.121303
AurA	100	117	VYRELQKLSKFDEQRTAT			17.000000	2212.172100	AurA	10.000000	fbsjrau_221012_jennifer-miles_prelim_34	3	7.611839	320877.000000	739.200261
AurA	100	117	VYRELQKLSKFDEQRTAT			17.000000	2212.172100	AurA	10.000000	fbsjrau_221012_jennifer-miles_prelim_34	4	7.608371	3677219.000000	554.764498
AurA	100	117	VYRELQKLSKFDEQRTAT			17.000000	2212.172100	AurA	10.000000	fbsjrau_221012_jennifer-miles_prelim_34	5	7.610938	644144.000000	444.068211
AurA	100	117	VYRELQKLSKFDEQRTAT			17.000000	2212.172100	AurA	30.000002	fbsjrau_221012_jennifer-miles_prelim_24	3	7.496315	386064.000000	739.584831
AurA	100	117	VYRELQKLSKFDEQRTAT			17.000000	2212.172100	AurA	30.000002	fbsjrau_221012_jennifer-miles_prelim_24	4	7.495684	3315068.000000	555.016544
AurA	100	117	VYRELQKLSKFDEQRTAT			17.000000	2212.172100	AurA	30.000002	fbsjrau_221012_jennifer-miles_prelim_24	5	7.515130	620654.000000	444.229335
AurA	100	117	VYRELQKLSKFDEQRTAT			17.000000	2212.172100	AurA	30.000002	fbsjrau_221012_jennifer-miles_prelim_68	3	7.462574	422823.000000	739.785139
AurA	100	117	VYRELQKLSKFDEQRTAT			17.000000	2212.172100	AurA	30.000002	fbsjrau_221012_jennifer-miles_prelim_68	4	7.469871	3753936.000000	555.133616
AurA	100	117	VYRELQKLSKFDEQRTAT			17.000000	2212.172100	AurA	30.000002	fbsjrau_221012_jennifer-miles_prelim_68	5	7.487152	860561.000000	444.229744
AurA	100	117	VYRELQKLSKFDEQRTAT			17.000000	2212.172100	AurA	30.000002	fbsjrau_221012_jennifer-miles_prelim_74	3	7.458804	235132.000000	739.763643
AurA	100	117	VYRELQKLSKFDEQRTAT			17.000000	2212.172100	AurA	30.000002	fbsjrau_221012_jennifer-miles_prelim_74	4	7.463010	2629240.000000	555.075932
AurA	100	117	VYRELQKLSKFDEQRTAT			17.000000	2212.172100	AurA	30.000002	fbsjrau_221012_jennifer-miles_prelim_74	5	7.467269	466725.000000	444.219497
AurA	100	117	VYRELQKLSKFDEQRTAT			17.000000	2212.172100	AurA + CEP	0.000000	fbsjrau_221014_jennifer-miles_both_13	3	7.531246	294678.000000	738.427467
AurA	100	117	VYRELQKLSKFDEQRTAT			17.000000	2212.172100	AurA + CEP	0.000000	fbsjrau_221014_jennifer-miles_both_13	4	7.548885	1403804.000000	554.286638
AurA	100	117	VYRELQKLSKFDEQRTAT			17.000000	2212.172100	AurA + CEP	0.000000	fbsjrau_221014_jennifer-miles_both_13	5	7.565979	481492.000000	443.498844
AurA	100	117	VYRELQKLSKFDEQRTAT			17.000000	2212.172100	AurA + CEP	0.000000	fbsjrau_221014_jennifer-miles_both_15	3	7.526339	467992.000000	738.462916
AurA	100	117	VYRELQKLSKFDEQRTAT			17.000000	2212.172100	AurA + CEP	0.000000	fbsjrau_221014_jennifer-miles_both_15	4	7.520517	4039009.000000	554.094494
AurA	100	117	VYRELQKLSKFDEQRTAT			17.000000	2212.172100	AurA + CEP	0.000000	fbsjrau_221014_jennifer-miles_both_15	5	7.532523	687836.000000	443.508444
AurA	100	117	VYRELQKLSKFDEQRTAT			17.000000	2212.172100	AurA + CEP	0.000000	fbsjrau_221014_jennifer-miles_both_29	3	7.551139	410239.000000	738.467736
AurA	100	117	VYRELQKLSKFDEQRTAT			17.000000	2212.172100	AurA + CEP	0.000000	fbsjrau_221014_jennifer-miles_both_29	4	7.538344	3286855.000000	554.122278
AurA	100	117	VYRELQKLSKFDEQRTAT			17.000000	2212.172100	AurA + CEP	0.000000	fbsjrau_221014_jennifer-miles_both_29	5	7.553041	593303.000000	443.510723
AurA	100	117	VYRELQKLSKFDEQRTAT			17.000000	2212.172100	AurA + CEP	0.500000	fbsjrau_221014_jennifer-miles_both_11	3	7.601097	532247.000000	738.778310
AurA	100	117	VYRELQKLSKFDEQRTAT			17.000000	2212.172100	AurA + CEP	0.500000	fbsjrau_221014_jennifer-miles_both_11	4	7.592319	4847839.000000	554.347432
AurA	100	117	VYRELQKLSKFDEQRTAT			17.000000	2212.172100	AurA + CEP	0.500000	fbsjrau_221014_jennifer-miles_both_11	5	7.603174	1081901.000000	443.681853
[truncated: 1,789 more rows]
