# Supplementary material for: CEP192 localises mitotic Aurora-A activity by priming its interaction with TPX2
Source: EMBO J. 2024 Sep 26;43(22):5381–420. doi: 10.1038/s44318-024-00240-z (PMC11574021; doi:10.1038/s44318-024-00240-z)
Supplement: Supplementary file 10 — EV and Appendix Figure Source Data [file 44318_2024_240_MOESM10_ESM.zip › Expanded View/EV2/EV2D/Source_Data_Fig_EV2D_HDX_MS_Uptake_Plots_AurA/AurA_state.csv]

Protein	Start	End	Sequence	Modification	Fragment	MaxUptake	MHP	State	Exposure	Center	Center SD	Uptake	Uptake SD	RT	RT SD
AurA	1	13	GAMESKKRQWALE			12.000000	1533.784200	AurA	0.000000	1534.647104	0.023349	0.000000	0.000000	7.313211	0.017663
AurA	1	13	GAMESKKRQWALE			12.000000	1533.784200	AurA	0.500000	1538.114929	0.147782	3.467825	0.149615	7.358412	0.010394
AurA	1	13	GAMESKKRQWALE			12.000000	1533.784200	AurA	2.000000	1538.605695	0.193642	3.958591	0.195044	7.318868	0.005458
AurA	1	13	GAMESKKRQWALE			12.000000	1533.784200	AurA	10.000000	1538.927578	0.150993	4.280474	0.152787	7.342024	0.011602
AurA	1	13	GAMESKKRQWALE			12.000000	1533.784200	AurA	30.000002	1539.117294	0.186485	4.470190	0.187941	7.360758	0.008056
AurA	1	13	GAMESKKRQWALE			12.000000	1533.784200	AurA + CEP	0.000000	1534.663141	0.087983	0.000000	0.000000	7.293258	0.012173
AurA	1	13	GAMESKKRQWALE			12.000000	1533.784200	AurA + CEP	0.500000	1537.679037	0.137248	3.015895	0.163028	7.356199	0.015923
AurA	1	13	GAMESKKRQWALE			12.000000	1533.784200	AurA + CEP	2.000000	1538.046457	0.125230	3.383316	0.153048	7.295046	0.004808
AurA	1	13	GAMESKKRQWALE			12.000000	1533.784200	AurA + CEP	10.000000	1538.592976	0.055656	3.929835	0.104109	7.308661	0.004221
AurA	1	13	GAMESKKRQWALE			12.000000	1533.784200	AurA + CEP	30.000002	1538.915687	0.111397	4.252546	0.141952	7.347445	0.012896
AurA	1	14	GAMESKKRQWALED			13.000000	1648.811200	AurA	0.000000	1650.182415	0.179185	0.000000	0.000000	7.317618	0.012941
AurA	1	14	GAMESKKRQWALED			13.000000	1648.811200	AurA	0.500000	1653.305562	0.037369	3.123148	0.183041	7.351863	0.012110
AurA	1	14	GAMESKKRQWALED			13.000000	1648.811200	AurA	2.000000	1653.691479	0.161809	3.509064	0.241432	7.309309	0.006786
AurA	1	14	GAMESKKRQWALED			13.000000	1648.811200	AurA	10.000000	1654.133363	0.172379	3.950948	0.248640	7.337833	0.013374
AurA	1	14	GAMESKKRQWALED			13.000000	1648.811200	AurA	30.000002	1654.390096	0.150989	4.207681	0.234318	7.360870	0.010320
AurA	1	14	GAMESKKRQWALED			13.000000	1648.811200	AurA + CEP	0.000000	1650.032997	0.132769	0.000000	0.000000	7.293495	0.009041
AurA	1	14	GAMESKKRQWALED			13.000000	1648.811200	AurA + CEP	0.500000	1652.859007	0.051985	2.826010	0.142583	7.343701	0.023499
AurA	1	14	GAMESKKRQWALED			13.000000	1648.811200	AurA + CEP	2.000000	1653.156707	0.072960	3.123710	0.151495	7.288385	0.006430
AurA	1	14	GAMESKKRQWALED			13.000000	1648.811200	AurA + CEP	10.000000	1653.829996	0.067364	3.796999	0.148881	7.305275	0.015637
AurA	1	14	GAMESKKRQWALED			13.000000	1648.811200	AurA + CEP	30.000002	1654.216125	0.061716	4.183128	0.146412	7.335862	0.020588
AurA	15	30	FEIGRPLGKGKFGNVY			14.000000	1781.969700	AurA	0.000000	1783.103153	0.079982	0.000000	0.000000	8.937889	0.021821
AurA	15	30	FEIGRPLGKGKFGNVY			14.000000	1781.969700	AurA	0.500000	1787.186544	0.088115	4.083390	0.119002	8.834067	0.020933
AurA	15	30	FEIGRPLGKGKFGNVY			14.000000	1781.969700	AurA	2.000000	1787.559032	0.090470	4.455879	0.120756	8.936001	0.013217
AurA	15	30	FEIGRPLGKGKFGNVY			14.000000	1781.969700	AurA	10.000000	1788.293752	0.125156	5.190598	0.148530	8.872821	0.005461
AurA	15	30	FEIGRPLGKGKFGNVY			14.000000	1781.969700	AurA	30.000002	1788.716718	0.091560	5.613564	0.121575	8.938191	0.024509
AurA	15	30	FEIGRPLGKGKFGNVY			14.000000	1781.969700	AurA + CEP	0.000000	1783.141944	0.071844	0.000000	0.000000	8.941763	0.003879
AurA	15	30	FEIGRPLGKGKFGNVY			14.000000	1781.969700	AurA + CEP	0.500000	1785.914095	0.104276	2.772151	0.126630	8.829510	0.005377
AurA	15	30	FEIGRPLGKGKFGNVY			14.000000	1781.969700	AurA + CEP	2.000000	1786.294695	0.089874	3.152751	0.115061	8.921904	0.012668
AurA	15	30	FEIGRPLGKGKFGNVY			14.000000	1781.969700	AurA + CEP	10.000000	1786.919339	0.094980	3.777394	0.119091	8.881023	0.017870
AurA	15	30	FEIGRPLGKGKFGNVY			14.000000	1781.969700	AurA + CEP	30.000002	1787.203699	0.182715	4.061755	0.196333	8.902255	0.031049
AurA	15	31	FEIGRPLGKGKFGNVYL			15.000000	1895.053800	AurA	0.000000	1896.402076	0.216969	0.000000	0.000000	9.983546	0.026179
AurA	15	31	FEIGRPLGKGKFGNVYL			15.000000	1895.053800	AurA	0.500000	1900.393544	0.077380	3.991468	0.230355	9.874990	0.022305
AurA	15	31	FEIGRPLGKGKFGNVYL			15.000000	1895.053800	AurA	2.000000	1900.860993	0.084563	4.458917	0.232866	9.974357	0.009184
AurA	15	31	FEIGRPLGKGKFGNVYL			15.000000	1895.053800	AurA	10.000000	1901.563871	0.058142	5.161795	0.224625	9.917197	0.014166
AurA	15	31	FEIGRPLGKGKFGNVYL			15.000000	1895.053800	AurA	30.000002	1902.067220	0.057726	5.665144	0.224517	9.996880	0.023436
AurA	15	31	FEIGRPLGKGKFGNVYL			15.000000	1895.053800	AurA + CEP	0.000000	1896.273042	0.071669	0.000000	0.000000	9.990584	0.016007
AurA	15	31	FEIGRPLGKGKFGNVYL			15.000000	1895.053800	AurA + CEP	0.500000	1899.189397	0.077135	2.916356	0.105292	9.855591	0.012901
AurA	15	31	FEIGRPLGKGKFGNVYL			15.000000	1895.053800	AurA + CEP	2.000000	1899.493853	0.076361	3.220811	0.104726	9.971138	0.004590
AurA	15	31	FEIGRPLGKGKFGNVYL			15.000000	1895.053800	AurA + CEP	10.000000	1900.109123	0.059106	3.836082	0.092898	9.923388	0.020834
AurA	15	31	FEIGRPLGKGKFGNVYL			15.000000	1895.053800	AurA + CEP	30.000002	1900.476642	0.138402	4.203600	0.155858	9.947019	0.030710
AurA	16	30	EIGRPLGKGKFGNVY			13.000000	1634.901300	AurA	0.000000	1635.881714	0.031296	0.000000	0.000000	8.942243	0.024662
AurA	16	30	EIGRPLGKGKFGNVY			13.000000	1634.901300	AurA	0.500000	1639.603257	0.027248	3.721543	0.041495	8.846185	0.015544
AurA	16	30	EIGRPLGKGKFGNVY			13.000000	1634.901300	AurA	2.000000	1639.965176	0.044376	4.083462	0.054302	8.939902	0.008974
AurA	16	30	EIGRPLGKGKFGNVY			13.000000	1634.901300	AurA	10.000000	1640.605205	0.118966	4.723492	0.123013	8.880383	0.004724
AurA	16	30	EIGRPLGKGKFGNVY			13.000000	1634.901300	AurA	30.000002	1641.152245	0.076566	5.270531	0.082715	8.946396	0.020960
AurA	16	30	EIGRPLGKGKFGNVY			13.000000	1634.901300	AurA + CEP	0.000000	1635.914985	0.142029	0.000000	0.000000	8.943602	0.003252
AurA	16	30	EIGRPLGKGKFGNVY			13.000000	1634.901300	AurA + CEP	0.500000	1638.626432	0.071292	2.711446	0.158918	8.826961	0.004991
AurA	16	30	EIGRPLGKGKFGNVY			13.000000	1634.901300	AurA + CEP	2.000000	1638.929771	0.064652	3.014786	0.156052	8.927655	0.002415
AurA	16	30	EIGRPLGKGKFGNVY			13.000000	1634.901300	AurA + CEP	10.000000	1639.380114	0.080205	3.465128	0.163111	8.888295	0.018225
AurA	16	30	EIGRPLGKGKFGNVY			13.000000	1634.901300	AurA + CEP	30.000002	1639.727732	0.109936	3.812746	0.179606	8.912169	0.031442
AurA	16	31	EIGRPLGKGKFGNVYL			14.000000	1747.985400	AurA	0.000000	1748.952284	0.056476	0.000000	0.000000	9.996142	0.019609
AurA	16	31	EIGRPLGKGKFGNVYL			14.000000	1747.985400	AurA	0.500000	1752.709926	0.059746	3.757642	0.082214	9.872670	0.020499
AurA	16	31	EIGRPLGKGKFGNVYL			14.000000	1747.985400	AurA	2.000000	1753.169466	0.077133	4.217182	0.095599	9.983681	0.011865
AurA	16	31	EIGRPLGKGKFGNVYL			14.000000	1747.985400	AurA	10.000000	1753.887766	0.056131	4.935482	0.079626	9.917633	0.003512
AurA	16	31	EIGRPLGKGKFGNVYL			14.000000	1747.985400	AurA	30.000002	1754.357604	0.175452	5.405320	0.184317	10.005632	0.026700
AurA	16	31	EIGRPLGKGKFGNVYL			14.000000	1747.985400	AurA + CEP	0.000000	1748.975794	0.024582	0.000000	0.000000	9.983846	0.002582
AurA	16	31	EIGRPLGKGKFGNVYL			14.000000	1747.985400	AurA + CEP	0.500000	1751.516976	0.049395	2.541182	0.055174	9.864039	0.006810
AurA	16	31	EIGRPLGKGKFGNVYL			14.000000	1747.985400	AurA + CEP	2.000000	1751.989122	0.244214	3.013328	0.245448	9.975558	0.004241
AurA	16	31	EIGRPLGKGKFGNVYL			14.000000	1747.985400	AurA + CEP	10.000000	1752.673597	0.193709	3.697803	0.195262	9.922097	0.017898
AurA	16	31	EIGRPLGKGKFGNVYL			14.000000	1747.985400	AurA + CEP	30.000002	1752.879400	0.080880	3.903607	0.084533	9.952524	0.037934
AurA	17	31	IGRPLGKGKFGNVYL			13.000000	1618.942800	AurA	0.000000	1620.009566	0.100944	0.000000	0.000000	9.997519	0.027717
AurA	17	31	IGRPLGKGKFGNVYL			13.000000	1618.942800	AurA	0.500000	1623.668566	0.039925	3.659000	0.108553	9.879344	0.021862
AurA	17	31	IGRPLGKGKFGNVYL			13.000000	1618.942800	AurA	2.000000	1624.011011	0.045112	4.001445	0.110566	9.986750	0.007521
AurA	17	31	IGRPLGKGKFGNVYL			13.000000	1618.942800	AurA	10.000000	1624.565478	0.176731	4.555912	0.203528	9.917592	0.008143
AurA	17	31	IGRPLGKGKFGNVYL			13.000000	1618.942800	AurA	30.000002	1624.983289	0.175278	4.973723	0.202268	10.008412	0.024363
AurA	17	31	IGRPLGKGKFGNVYL			13.000000	1618.942800	AurA + CEP	0.000000	1620.035778	0.055426	0.000000	0.000000	9.995602	0.006287
AurA	17	31	IGRPLGKGKFGNVYL			13.000000	1618.942800	AurA + CEP	0.500000	1622.530951	0.048216	2.495173	0.073463	9.869504	0.006600
AurA	17	31	IGRPLGKGKFGNVYL			13.000000	1618.942800	AurA + CEP	2.000000	1622.888364	0.008372	2.852586	0.056055	9.976970	0.006152
AurA	17	31	IGRPLGKGKFGNVYL			13.000000	1618.942800	AurA + CEP	10.000000	1623.336224	0.084929	3.300445	0.101415	9.928625	0.018681
AurA	17	31	IGRPLGKGKFGNVYL			13.000000	1618.942800	AurA + CEP	30.000002	1623.676287	0.104905	3.640509	0.118647	9.948349	0.042529
AurA	31	39	LAREKQSKF			8.000000	1106.631700	AurA	0.000000	1107.207214	0.021523	0.000000	0.000000	4.611932	0.006181
AurA	31	39	LAREKQSKF			8.000000	1106.631700	AurA	0.500000	1108.431321	0.137872	1.224107	0.139542	4.650401	0.007034
AurA	31	39	LAREKQSKF			8.000000	1106.631700	AurA	2.000000	1108.540845	0.190363	1.333631	0.191576	4.621471	0.002922
AurA	31	39	LAREKQSKF			8.000000	1106.631700	AurA	10.000000	1108.572201	0.071653	1.364987	0.074816	4.643518	0.016041
AurA	31	39	LAREKQSKF			8.000000	1106.631700	AurA	30.000002	1108.856345	0.076466	1.649130	0.079438	4.625126	0.007085
AurA	31	39	LAREKQSKF			8.000000	1106.631700	AurA + CEP	0.000000	1107.294608	0.047446	0.000000	0.000000	4.607626	0.003629
AurA	31	39	LAREKQSKF			8.000000	1106.631700	AurA + CEP	0.500000	1107.877554	0.014877	0.582946	0.049724	4.660692	0.003088
AurA	31	39	LAREKQSKF			8.000000	1106.631700	AurA + CEP	2.000000	1108.099726	0.023271	0.805118	0.052846	4.615540	0.005207
AurA	31	39	LAREKQSKF			8.000000	1106.631700	AurA + CEP	10.000000	1108.321483	0.035670	1.026875	0.059359	4.632854	0.001338
AurA	31	39	LAREKQSKF			8.000000	1106.631700	AurA + CEP	30.000002	1108.583868	0.051339	1.289260	0.069906	4.618242	0.009196
AurA	31	41	LAREKQSKFIL			10.000000	1332.799800	AurA	0.000000	1333.527886	0.023653	0.000000	0.000000	8.170132	0.009974
AurA	31	41	LAREKQSKFIL			10.000000	1332.799800	AurA	0.500000	1334.855641	0.059343	1.327755	0.063883	8.146145	0.006399
AurA	31	41	LAREKQSKFIL			10.000000	1332.799800	AurA	2.000000	1335.208591	0.136858	1.680705	0.138887	8.161270	0.006170
AurA	31	41	LAREKQSKFIL			10.000000	1332.799800	AurA	10.000000	1335.464998	0.181991	1.937112	0.183522	8.156171	0.005768
AurA	31	41	LAREKQSKFIL			10.000000	1332.799800	AurA	30.000002	1335.764989	0.151911	2.237103	0.153741	8.242981	0.009302
AurA	31	41	LAREKQSKFIL			10.000000	1332.799800	AurA + CEP	0.000000	1333.523901	0.076966	0.000000	0.000000	8.160591	0.007357
AurA	31	41	LAREKQSKFIL			10.000000	1332.799800	AurA + CEP	0.500000	1334.202169	0.051101	0.678268	0.092385	8.137107	0.006771
AurA	31	41	LAREKQSKFIL			10.000000	1332.799800	AurA + CEP	2.000000	1334.381001	0.022841	0.857100	0.080283	8.144622	0.005123
AurA	31	41	LAREKQSKFIL			10.000000	1332.799800	AurA + CEP	10.000000	1334.817400	0.073700	1.293499	0.106562	8.142482	0.013976
AurA	31	41	LAREKQSKFIL			10.000000	1332.799800	AurA + CEP	30.000002	1335.172206	0.079746	1.648305	0.110829	8.213756	0.004968
AurA	31	43	LAREKQSKFILAL			12.000000	1516.921000	AurA	0.000000	1517.731032	0.029660	0.000000	0.000000	9.854587	0.013508
AurA	31	43	LAREKQSKFILAL			12.000000	1516.921000	AurA	0.500000	1519.144888	0.139552	1.413856	0.142669	9.818941	0.017901
AurA	31	43	LAREKQSKFILAL			12.000000	1516.921000	AurA	2.000000	1519.444019	0.079621	1.712987	0.084966	9.850717	0.004712
AurA	31	43	LAREKQSKFILAL			12.000000	1516.921000	AurA	10.000000	1519.698759	0.128011	1.967727	0.131402	9.858810	0.007023
AurA	31	43	LAREKQSKFILAL			12.000000	1516.921000	AurA	30.000002	1519.987326	0.122902	2.256294	0.126430	9.772883	0.028189
AurA	31	43	LAREKQSKFILAL			12.000000	1516.921000	AurA + CEP	0.000000	1517.739619	0.007788	0.000000	0.000000	9.804525	0.004174
AurA	31	43	LAREKQSKFILAL			12.000000	1516.921000	AurA + CEP	0.500000	1518.456650	0.066055	0.717031	0.066513	9.818103	0.013932
AurA	31	43	LAREKQSKFILAL			12.000000	1516.921000	AurA + CEP	2.000000	1518.740894	0.082943	1.001275	0.083308	9.824185	0.006367
AurA	31	43	LAREKQSKFILAL			12.000000	1516.921000	AurA + CEP	10.000000	1519.059251	0.076423	1.319632	0.076818	9.834759	0.005145
AurA	31	43	LAREKQSKFILAL			12.000000	1516.921000	AurA + CEP	30.000002	1519.429375	0.128585	1.689756	0.128821	9.737748	0.019678
AurA	32	39	AREKQSKF			7.000000	993.547600	AurA	0.000000	994.145019	0.056202	0.000000	0.000000	3.853948	0.007093
AurA	32	39	AREKQSKF			7.000000	993.547600	AurA	0.500000	995.291741	0.117073	1.146721	0.129864	3.863985	0.013593
AurA	32	39	AREKQSKF			7.000000	993.547600	AurA	2.000000	995.444678	0.081263	1.299659	0.098805	3.850937	0.007356
AurA	32	39	AREKQSKF			7.000000	993.547600	AurA	10.000000	995.528088	0.115773	1.383069	0.128693	3.857643	0.003273
AurA	32	39	AREKQSKF			7.000000	993.547600	AurA	30.000002	995.594868	0.068982	1.449849	0.088978	3.836689	0.022969
AurA	32	39	AREKQSKF			7.000000	993.547600	AurA + CEP	0.000000	994.053079	0.027881	0.000000	0.000000	3.853377	0.009384
AurA	32	39	AREKQSKF			7.000000	993.547600	AurA + CEP	0.500000	994.706713	0.037662	0.653635	0.046859	3.878395	0.006856
AurA	32	39	AREKQSKF			7.000000	993.547600	AurA + CEP	2.000000	994.918255	0.037118	0.865177	0.046423	3.855233	0.011725
AurA	32	39	AREKQSKF			7.000000	993.547600	AurA + CEP	10.000000	995.100915	0.020858	1.047836	0.034819	3.859553	0.004580
AurA	32	39	AREKQSKF			7.000000	993.547600	AurA + CEP	30.000002	995.392202	0.054046	1.339124	0.060814	3.824219	0.024705
AurA	32	41	AREKQSKFIL			9.000000	1219.715700	AurA	0.000000	1220.334484	0.052964	0.000000	0.000000	8.032729	0.017170
AurA	32	41	AREKQSKFIL			9.000000	1219.715700	AurA	0.500000	1221.720407	0.077366	1.385923	0.093759	7.984317	0.006309
AurA	32	41	AREKQSKFIL			9.000000	1219.715700	AurA	2.000000	1221.942678	0.124848	1.608194	0.135618	8.024719	0.006819
AurA	32	41	AREKQSKFIL			9.000000	1219.715700	AurA	10.000000	1222.255421	0.178665	1.920938	0.186350	8.006034	0.014256
AurA	32	41	AREKQSKFIL			9.000000	1219.715700	AurA	30.000002	1222.462264	0.116878	2.127780	0.128318	8.045665	0.010931
AurA	32	41	AREKQSKFIL			9.000000	1219.715700	AurA + CEP	0.000000	1220.281231	0.080531	0.000000	0.000000	8.035410	0.007512
AurA	32	41	AREKQSKFIL			9.000000	1219.715700	AurA + CEP	0.500000	1221.000666	0.090186	0.719434	0.120908	7.979967	0.006010
AurA	32	41	AREKQSKFIL			9.000000	1219.715700	AurA + CEP	2.000000	1221.205081	0.042044	0.923850	0.090846	8.015146	0.006034
AurA	32	41	AREKQSKFIL			9.000000	1219.715700	AurA + CEP	10.000000	1221.565041	0.097361	1.283809	0.126351	8.009168	0.008611
AurA	32	41	AREKQSKFIL			9.000000	1219.715700	AurA + CEP	30.000002	1221.833681	0.044987	1.552450	0.092245	8.022862	0.008573
AurA	32	42	AREKQSKFILA			10.000000	1290.752800	AurA	0.000000	1291.456246	0.060571	0.000000	0.000000	7.379694	0.007879
AurA	32	42	AREKQSKFILA			10.000000	1290.752800	AurA	0.500000	1292.926688	0.166242	1.470443	0.176933	7.433976	0.010667
AurA	32	42	AREKQSKFILA			10.000000	1290.752800	AurA	2.000000	1293.070818	0.163024	1.614572	0.173912	7.383480	0.006022
AurA	32	42	AREKQSKFILA			10.000000	1290.752800	AurA	10.000000	1293.357989	0.191368	1.901744	0.200725	7.416348	0.008128
AurA	32	42	AREKQSKFILA			10.000000	1290.752800	AurA	30.000002	1293.662663	0.124762	2.206417	0.138688	7.417593	0.015891
AurA	32	42	AREKQSKFILA			10.000000	1290.752800	AurA + CEP	0.000000	1291.465920	0.063308	0.000000	0.000000	7.367546	0.009620
AurA	32	42	AREKQSKFILA			10.000000	1290.752800	AurA + CEP	0.500000	1292.065973	0.115700	0.600053	0.131888	7.421940	0.014709
AurA	32	42	AREKQSKFILA			10.000000	1290.752800	AurA + CEP	2.000000	1292.321360	0.088205	0.855440	0.108572	7.370676	0.006255
AurA	32	42	AREKQSKFILA			10.000000	1290.752800	AurA + CEP	10.000000	1292.657511	0.091790	1.191591	0.111505	7.384442	0.009665
AurA	32	42	AREKQSKFILA			10.000000	1290.752800	AurA + CEP	30.000002	1293.000583	0.123443	1.534663	0.138730	7.397604	0.011872
AurA	32	43	AREKQSKFILAL			11.000000	1403.836900	AurA	0.000000	1404.619008	0.023663	0.000000	0.000000	9.725607	0.011755
AurA	32	43	AREKQSKFILAL			11.000000	1403.836900	AurA	0.500000	1406.059928	0.099920	1.440920	0.102684	9.750382	0.018048
AurA	32	43	AREKQSKFILAL			11.000000	1403.836900	AurA	2.000000	1406.214892	0.100878	1.595883	0.103616	9.736486	0.012702
AurA	32	43	AREKQSKFILAL			11.000000	1403.836900	AurA	10.000000	1406.505699	0.084268	1.886691	0.087527	9.762925	0.009038
AurA	32	43	AREKQSKFILAL			11.000000	1403.836900	AurA	30.000002	1406.815732	0.107641	2.196723	0.110211	9.656690	0.008914
AurA	32	43	AREKQSKFILAL			11.000000	1403.836900	AurA + CEP	0.000000	1404.661314	0.032063	0.000000	0.000000	9.671695	0.013750
AurA	32	43	AREKQSKFILAL			11.000000	1403.836900	AurA + CEP	0.500000	1405.281639	0.056707	0.620325	0.065144	9.726778	0.012630
AurA	32	43	AREKQSKFILAL			11.000000	1403.836900	AurA + CEP	2.000000	1405.502902	0.070867	0.841588	0.077783	9.704734	0.008543
AurA	32	43	AREKQSKFILAL			11.000000	1403.836900	AurA + CEP	10.000000	1405.804590	0.075398	1.143276	0.081932	9.735846	0.011546
AurA	32	43	AREKQSKFILAL			11.000000	1403.836900	AurA + CEP	30.000002	1406.195737	0.126317	1.534423	0.130322	9.627805	0.009880
AurA	40	43	ILAL			3.000000	429.307100	AurA	0.000000	429.517129	0.024000	0.000000	0.000000	10.315761	0.009829
AurA	40	43	ILAL			3.000000	429.307100	AurA	0.500000	429.529761	0.008665	0.012632	0.025516	10.306829	0.003589
AurA	40	43	ILAL			3.000000	429.307100	AurA	2.000000	429.537072	0.018631	0.019943	0.030383	10.314133	0.003717
AurA	40	43	ILAL			3.000000	429.307100	AurA	10.000000	429.521588	0.005952	0.004459	0.024727	10.305152	0.006819
AurA	40	43	ILAL			3.000000	429.307100	AurA	30.000002	429.541605	0.022914	0.024476	0.033182	10.352383	0.006293
AurA	40	43	ILAL			3.000000	429.307100	AurA + CEP	0.000000	429.510430	0.008389	0.000000	0.000000	10.304493	0.002952
AurA	40	43	ILAL			3.000000	429.307100	AurA + CEP	0.500000	429.527460	0.013199	0.017030	0.015640	10.289186	0.006854
AurA	40	43	ILAL			3.000000	429.307100	AurA + CEP	2.000000	429.532771	0.011362	0.022342	0.014123	10.287990	0.003051
AurA	40	43	ILAL			3.000000	429.307100	AurA + CEP	10.000000	429.521583	0.023346	0.011153	0.024808	10.284644	0.002410
AurA	40	43	ILAL			3.000000	429.307100	AurA + CEP	30.000002	429.527801	0.000596	0.017372	0.008410	10.322558	0.007333
AurA	40	47	ILALKVLF			7.000000	916.623000	AurA	0.000000	917.227646	0.041735	0.000000	0.000000	12.458337	0.023218
AurA	40	47	ILALKVLF			7.000000	916.623000	AurA	0.500000	917.455243	0.046729	0.227597	0.062653	12.418191	0.005818
AurA	40	47	ILALKVLF			7.000000	916.623000	AurA	2.000000	917.690595	0.079153	0.462949	0.089481	12.442722	0.003161
AurA	40	47	ILALKVLF			7.000000	916.623000	AurA	10.000000	917.925029	0.048602	0.697383	0.064062	12.428091	0.010459
AurA	40	47	ILALKVLF			7.000000	916.623000	AurA	30.000002	917.988670	0.057486	0.761024	0.071038	12.536548	0.007423
AurA	40	47	ILALKVLF			7.000000	916.623000	AurA + CEP	0.000000	917.243847	0.042679	0.000000	0.000000	12.435416	0.012152
AurA	40	47	ILALKVLF			7.000000	916.623000	AurA + CEP	0.500000	917.272802	0.061391	0.028955	0.074769	12.381740	0.005547
AurA	40	47	ILALKVLF			7.000000	916.623000	AurA + CEP	2.000000	917.311562	0.057941	0.067715	0.071963	12.408507	0.010325
AurA	40	47	ILALKVLF			7.000000	916.623000	AurA + CEP	10.000000	917.421750	0.054109	0.177903	0.068915	12.396732	0.008054
AurA	40	47	ILALKVLF			7.000000	916.623000	AurA + CEP	30.000002	917.646680	0.067090	0.402833	0.079515	12.499073	0.013838
AurA	42	47	ALKVLF			5.000000	690.454900	AurA	0.000000	690.896536	0.107203	0.000000	0.000000	10.630937	0.011012
AurA	42	47	ALKVLF			5.000000	690.454900	AurA	0.500000	691.051767	0.059508	0.155231	0.122612	10.678102	0.003340
AurA	42	47	ALKVLF			5.000000	690.454900	AurA	2.000000	691.218540	0.058437	0.322004	0.122095	10.627107	0.008539
AurA	42	47	ALKVLF			5.000000	690.454900	AurA	10.000000	691.451700	0.019786	0.555164	0.109014	10.669633	0.005592
AurA	42	47	ALKVLF			5.000000	690.454900	AurA	30.000002	691.498362	0.034762	0.601826	0.112698	10.633417	0.008487
AurA	42	47	ALKVLF			5.000000	690.454900	AurA + CEP	0.000000	690.893977	0.064628	0.000000	0.000000	10.582313	0.009656
AurA	42	47	ALKVLF			5.000000	690.454900	AurA + CEP	0.500000	690.855644	0.046011	-0.038333	0.079333	10.657678	0.008179
AurA	42	47	ALKVLF			5.000000	690.454900	AurA + CEP	2.000000	690.940833	0.092791	0.046856	0.113079	10.607049	0.006813
AurA	42	47	ALKVLF			5.000000	690.454900	AurA + CEP	10.000000	690.985880	0.047791	0.091903	0.080379	10.617194	0.007712
AurA	42	47	ALKVLF			5.000000	690.454900	AurA + CEP	30.000002	691.111896	0.068637	0.217919	0.094275	10.603476	0.004188
AurA	43	47	LKVLF			4.000000	619.417800	AurA	0.000000	619.796836	0.028370	0.000000	0.000000	10.621658	0.016464
AurA	43	47	LKVLF			4.000000	619.417800	AurA	0.500000	619.939014	0.018846	0.142178	0.034059	10.677405	0.005268
AurA	43	47	LKVLF			4.000000	619.417800	AurA	2.000000	620.029570	0.020707	0.232734	0.035123	10.620396	0.009767
AurA	43	47	LKVLF			4.000000	619.417800	AurA	10.000000	620.197849	0.030900	0.401013	0.041948	10.671853	0.010944
AurA	43	47	LKVLF			4.000000	619.417800	AurA	30.000002	620.246475	0.012147	0.449639	0.030861	10.610794	0.009398
AurA	43	47	LKVLF			4.000000	619.417800	AurA + CEP	0.000000	619.774446	0.019545	0.000000	0.000000	10.565600	0.005417
AurA	43	47	LKVLF			4.000000	619.417800	AurA + CEP	0.500000	619.826095	0.009315	0.051649	0.021651	10.656175	0.006624
AurA	43	47	LKVLF			4.000000	619.417800	AurA + CEP	2.000000	619.786721	0.023265	0.012275	0.030385	10.593237	0.003027
AurA	43	47	LKVLF			4.000000	619.417800	AurA + CEP	10.000000	619.861605	0.017318	0.087159	0.026113	10.621652	0.011771
AurA	43	47	LKVLF			4.000000	619.417800	AurA + CEP	30.000002	619.969731	0.022004	0.195285	0.029430	10.578084	0.003696
AurA	44	51	KVLFKAQL			7.000000	946.608400	AurA	0.000000	947.140837	0.028298	0.000000	0.000000	8.326632	0.010375
AurA	44	51	KVLFKAQL			7.000000	946.608400	AurA	0.500000	948.667971	0.071356	1.527134	0.076763	8.385544	0.017049
AurA	44	51	KVLFKAQL			7.000000	946.608400	AurA	2.000000	949.302514	0.131135	2.161677	0.134154	8.322155	0.002212
AurA	44	51	KVLFKAQL			7.000000	946.608400	AurA	10.000000	950.237042	0.069947	3.096204	0.075454	8.361180	0.014049
AurA	44	51	KVLFKAQL			7.000000	946.608400	AurA	30.000002	950.464677	0.057150	3.323840	0.063773	8.360320	0.003142
AurA	44	51	KVLFKAQL			7.000000	946.608400	AurA + CEP	0.000000	947.152105	0.050171	0.000000	0.000000	8.306258	0.004929
AurA	44	51	KVLFKAQL			7.000000	946.608400	AurA + CEP	0.500000	948.080514	0.017217	0.928409	0.053042	8.375802	0.023047
AurA	44	51	KVLFKAQL			7.000000	946.608400	AurA + CEP	2.000000	948.194242	0.044357	1.042137	0.066968	8.306343	0.003232
AurA	44	51	KVLFKAQL			7.000000	946.608400	AurA + CEP	10.000000	948.701881	0.044426	1.549776	0.067013	8.318604	0.006348
AurA	44	51	KVLFKAQL			7.000000	946.608400	AurA + CEP	30.000002	949.283189	0.054261	2.131084	0.073901	8.343148	0.014163
AurA	48	65	KAQLEKAGVEHQLRREVE			17.000000	2120.157100	AurA	0.000000	2121.395390	0.057952	0.000000	0.000000	5.998631	0.031823
AurA	48	65	KAQLEKAGVEHQLRREVE			17.000000	2120.157100	AurA	0.500000	2125.252695	0.406939	3.857306	0.411045	5.886245	0.006823
AurA	48	65	KAQLEKAGVEHQLRREVE			17.000000	2120.157100	AurA	2.000000	2126.893042	0.459016	5.497652	0.462660	5.955601	0.008465
AurA	48	65	KAQLEKAGVEHQLRREVE			17.000000	2120.157100	AurA	10.000000	2128.939576	0.816834	7.544187	0.818887	5.896846	0.004319
AurA	48	65	KAQLEKAGVEHQLRREVE			17.000000	2120.157100	AurA	30.000002	2129.850770	0.485258	8.455381	0.488706	5.974699	0.009712
AurA	48	65	KAQLEKAGVEHQLRREVE			17.000000	2120.157100	AurA + CEP	0.000000	2121.332095	0.074128	0.000000	0.000000	6.012829	0.007672
AurA	48	65	KAQLEKAGVEHQLRREVE			17.000000	2120.157100	AurA + CEP	0.500000	2123.910078	0.085015	2.577983	0.112794	5.888083	0.007865
AurA	48	65	KAQLEKAGVEHQLRREVE			17.000000	2120.157100	AurA + CEP	2.000000	2124.923652	0.272996	3.591557	0.282881	5.961011	0.003727
AurA	48	65	KAQLEKAGVEHQLRREVE			17.000000	2120.157100	AurA + CEP	10.000000	2126.519258	0.617051	5.187163	0.621488	5.921719	0.015695
AurA	48	65	KAQLEKAGVEHQLRREVE			17.000000	2120.157100	AurA + CEP	30.000002	2128.100901	0.298122	6.768806	0.307200	5.979750	0.007374
AurA	52	65	EKAGVEHQLRREVE			13.000000	1679.882400	AurA	0.000000	1680.808060	0.041938	0.000000	0.000000	5.430838	0.010323
AurA	52	65	EKAGVEHQLRREVE			13.000000	1679.882400	AurA	0.500000	1683.434346	0.065924	2.626286	0.078133	5.462281	0.006669
AurA	52	65	EKAGVEHQLRREVE			13.000000	1679.882400	AurA	2.000000	1684.837347	0.176545	4.029288	0.181458	5.382638	0.003809
AurA	52	65	EKAGVEHQLRREVE			13.000000	1679.882400	AurA	10.000000	1686.259988	0.093748	5.451928	0.102701	5.399526	0.007783
AurA	52	65	EKAGVEHQLRREVE			13.000000	1679.882400	AurA	30.000002	1686.605615	0.213724	5.797556	0.217800	5.398691	0.002796
AurA	52	65	EKAGVEHQLRREVE			13.000000	1679.882400	AurA + CEP	0.000000	1680.772268	0.004683	0.000000	0.000000	5.405418	0.004723
AurA	52	65	EKAGVEHQLRREVE			13.000000	1679.882400	AurA + CEP	0.500000	1682.616538	0.093752	1.844270	0.093869	5.476607	0.010271
AurA	52	65	EKAGVEHQLRREVE			13.000000	1679.882400	AurA + CEP	2.000000	1683.074250	0.060283	2.301982	0.060465	5.385631	0.007810
AurA	52	65	EKAGVEHQLRREVE			13.000000	1679.882400	AurA + CEP	10.000000	1684.296249	0.134426	3.523982	0.134508	5.399895	0.002561
AurA	52	65	EKAGVEHQLRREVE			13.000000	1679.882400	AurA + CEP	30.000002	1685.327332	0.077401	4.555064	0.077543	5.396403	0.009865
AurA	66	77	IQSHLRHPNILR			10.000000	1483.860400	AurA	0.000000	1484.621901	0.021284	0.000000	0.000000	7.971701	0.028612
AurA	66	77	IQSHLRHPNILR			10.000000	1483.860400	AurA	0.500000	1485.044800	0.077493	0.422899	0.080363	7.907031	0.012115
AurA	66	77	IQSHLRHPNILR			10.000000	1483.860400	AurA	2.000000	1485.077846	0.111780	0.455945	0.113788	7.971515	0.011334
AurA	66	77	IQSHLRHPNILR			10.000000	1483.860400	AurA	10.000000	1485.196354	0.103037	0.574453	0.105212	7.924900	0.008288
AurA	66	77	IQSHLRHPNILR			10.000000	1483.860400	AurA	30.000002	1485.366326	0.141259	0.744425	0.142854	7.996431	0.013539
AurA	66	77	IQSHLRHPNILR			10.000000	1483.860400	AurA + CEP	0.000000	1484.712057	0.057946	0.000000	0.000000	7.988172	0.010036
AurA	66	77	IQSHLRHPNILR			10.000000	1483.860400	AurA + CEP	0.500000	1485.048950	0.046071	0.336894	0.074029	7.890603	0.003578
AurA	66	77	IQSHLRHPNILR			10.000000	1483.860400	AurA + CEP	2.000000	1485.095440	0.036785	0.383383	0.068636	7.961856	0.012947
AurA	66	77	IQSHLRHPNILR			10.000000	1483.860400	AurA + CEP	10.000000	1485.276119	0.082896	0.564062	0.101141	7.925781	0.009664
AurA	66	77	IQSHLRHPNILR			10.000000	1483.860400	AurA + CEP	30.000002	1485.396435	0.084718	0.684379	0.102639	7.983840	0.009443
AurA	66	78	IQSHLRHPNILRL			11.000000	1596.944500	AurA	0.000000	1597.887197	0.043581	0.000000	0.000000	7.961934	0.036336
AurA	66	78	IQSHLRHPNILRL			11.000000	1596.944500	AurA	0.500000	1598.345796	0.022174	0.458599	0.048898	7.894458	0.007380
AurA	66	78	IQSHLRHPNILRL			11.000000	1596.944500	AurA	2.000000	1598.375162	0.051517	0.487965	0.067478	7.975404	0.011784
AurA	66	78	IQSHLRHPNILRL			11.000000	1596.944500	AurA	10.000000	1598.525226	0.025165	0.638029	0.050325	7.929456	0.009093
AurA	66	78	IQSHLRHPNILRL			11.000000	1596.944500	AurA	30.000002	1598.694040	0.040218	0.806843	0.059303	8.000806	0.017770
AurA	66	78	IQSHLRHPNILRL			11.000000	1596.944500	AurA + CEP	0.000000	1597.816699	0.037290	0.000000	0.000000	7.980650	0.007745
AurA	66	78	IQSHLRHPNILRL			11.000000	1596.944500	AurA + CEP	0.500000	1598.472421	0.205660	0.655722	0.209014	7.885182	0.004441
AurA	66	78	IQSHLRHPNILRL			11.000000	1596.944500	AurA + CEP	2.000000	1598.411223	0.057409	0.594525	0.068457	7.947165	0.011172
AurA	66	78	IQSHLRHPNILRL			11.000000	1596.944500	AurA + CEP	10.000000	1598.419322	0.048507	0.602623	0.061184	7.915199	0.009402
AurA	66	78	IQSHLRHPNILRL			11.000000	1596.944500	AurA + CEP	30.000002	1598.664978	0.058654	0.848280	0.069504	7.988815	0.016954
AurA	68	78	SHLRHPNILRL			9.000000	1355.801900	AurA	0.000000	1356.746016	0.140386	0.000000	0.000000	7.985819	0.030058
AurA	68	78	SHLRHPNILRL			9.000000	1355.801900	AurA	0.500000	1356.982424	0.276237	0.236408	0.309863	7.899879	0.015831
AurA	68	78	SHLRHPNILRL			9.000000	1355.801900	AurA	2.000000	1356.934252	0.137767	0.188236	0.196693	7.976398	0.010683
AurA	68	78	SHLRHPNILRL			9.000000	1355.801900	AurA	10.000000	1357.041633	0.237405	0.295617	0.275806	7.930765	0.010770
AurA	68	78	SHLRHPNILRL			9.000000	1355.801900	AurA	30.000002	1357.243223	0.134431	0.497206	0.194370	8.006759	0.009905
AurA	68	78	SHLRHPNILRL			9.000000	1355.801900	AurA + CEP	0.000000	1356.697309	0.101042	0.000000	0.000000	7.996730	0.007090
AurA	68	78	SHLRHPNILRL			9.000000	1355.801900	AurA + CEP	0.500000	1357.034669	0.086247	0.337360	0.132846	7.896400	0.013305
AurA	68	78	SHLRHPNILRL			9.000000	1355.801900	AurA + CEP	2.000000	1356.975143	0.120198	0.277834	0.157026	7.974026	0.009239
AurA	68	78	SHLRHPNILRL			9.000000	1355.801900	AurA + CEP	10.000000	1356.999092	0.096399	0.301783	0.139651	7.928831	0.008667
AurA	68	78	SHLRHPNILRL			9.000000	1355.801900	AurA + CEP	30.000002	1357.179516	0.088794	0.482207	0.134514	7.985115	0.004900
AurA	79	88	YGYFHDATRV			9.000000	1228.574500	AurA	0.000000	1229.271818	0.035266	0.000000	0.000000	8.113990	0.015299
AurA	79	88	YGYFHDATRV			9.000000	1228.574500	AurA	0.500000	1230.347405	0.049819	1.075587	0.061038	8.085280	0.004665
AurA	79	88	YGYFHDATRV			9.000000	1228.574500	AurA	2.000000	1230.394705	0.109538	1.122888	0.115076	8.111454	0.010247
AurA	79	88	YGYFHDATRV			9.000000	1228.574500	AurA	10.000000	1230.483422	0.118449	1.211604	0.123588	8.092806	0.005122
AurA	79	88	YGYFHDATRV			9.000000	1228.574500	AurA	30.000002	1230.688027	0.099566	1.416209	0.105627	8.185474	0.012580
AurA	79	88	YGYFHDATRV			9.000000	1228.574500	AurA + CEP	0.000000	1229.214619	0.068556	0.000000	0.000000	8.106661	0.008468
AurA	79	88	YGYFHDATRV			9.000000	1228.574500	AurA + CEP	0.500000	1230.085429	0.043014	0.870810	0.080933	8.072984	0.012774
AurA	79	88	YGYFHDATRV			9.000000	1228.574500	AurA + CEP	2.000000	1230.180877	0.282266	0.966258	0.290472	8.099679	0.001433
AurA	79	88	YGYFHDATRV			9.000000	1228.574500	AurA + CEP	10.000000	1230.255130	0.091542	1.040511	0.114367	8.071111	0.015237
AurA	79	88	YGYFHDATRV			9.000000	1228.574500	AurA + CEP	30.000002	1230.285108	0.098360	1.070489	0.119895	8.170536	0.009227
AurA	79	89	YGYFHDATRVY			10.000000	1391.637900	AurA	0.000000	1392.505252	0.037287	0.000000	0.000000	8.683403	0.016929
AurA	79	89	YGYFHDATRVY			10.000000	1391.637900	AurA	0.500000	1393.518929	0.081637	1.013677	0.089749	8.699316	0.009813
AurA	79	89	YGYFHDATRVY			10.000000	1391.637900	AurA	2.000000	1393.606347	0.083262	1.101094	0.091230	8.684707	0.004283
AurA	79	89	YGYFHDATRVY			10.000000	1391.637900	AurA	10.000000	1393.735646	0.083141	1.230393	0.091119	8.710789	0.009348
AurA	79	89	YGYFHDATRVY			10.000000	1391.637900	AurA	30.000002	1393.927912	0.044546	1.422659	0.058092	8.614437	0.011649
AurA	79	89	YGYFHDATRVY			10.000000	1391.637900	AurA + CEP	0.000000	1392.525579	0.068284	0.000000	0.000000	8.630925	0.024630
AurA	79	89	YGYFHDATRVY			10.000000	1391.637900	AurA + CEP	0.500000	1393.257925	0.020877	0.732346	0.071404	8.687106	0.007140
AurA	79	89	YGYFHDATRVY			10.000000	1391.637900	AurA + CEP	2.000000	1393.345303	0.036332	0.819724	0.077348	8.664317	0.004432
AurA	79	89	YGYFHDATRVY			10.000000	1391.637900	AurA + CEP	10.000000	1393.475597	0.022275	0.950018	0.071826	8.684618	0.003699
AurA	79	89	YGYFHDATRVY			10.000000	1391.637900	AurA + CEP	30.000002	1393.506049	0.033402	0.980470	0.076016	8.590481	0.007023
AurA	79	90	YGYFHDATRVYL			11.000000	1504.721900	AurA	0.000000	1505.670182	0.045662	0.000000	0.000000	10.081064	0.025072
AurA	79	90	YGYFHDATRVYL			11.000000	1504.721900	AurA	0.500000	1506.709138	0.060750	1.038956	0.075997	9.990576	0.015150
AurA	79	90	YGYFHDATRVYL			11.000000	1504.721900	AurA	2.000000	1506.781836	0.044564	1.111654	0.063804	10.061802	0.006405
AurA	79	90	YGYFHDATRVYL			11.000000	1504.721900	AurA	10.000000	1506.890536	0.058556	1.220354	0.074255	10.019756	0.008822
AurA	79	90	YGYFHDATRVYL			11.000000	1504.721900	AurA	30.000002	1506.976190	0.063173	1.306008	0.077947	10.089771	0.026585
AurA	79	90	YGYFHDATRVYL			11.000000	1504.721900	AurA + CEP	0.000000	1505.704502	0.055316	0.000000	0.000000	10.066360	0.005522
AurA	79	90	YGYFHDATRVYL			11.000000	1504.721900	AurA + CEP	0.500000	1506.400871	0.047541	0.696369	0.072938	9.971686	0.005797
AurA	79	90	YGYFHDATRVYL			11.000000	1504.721900	AurA + CEP	2.000000	1506.561285	0.063338	0.856783	0.084092	10.050724	0.007711
AurA	79	90	YGYFHDATRVYL			11.000000	1504.721900	AurA + CEP	10.000000	1506.604498	0.101888	0.899996	0.115935	10.015625	0.016748
AurA	79	90	YGYFHDATRVYL			11.000000	1504.721900	AurA + CEP	30.000002	1506.649346	0.043886	0.944844	0.070611	10.052702	0.032297
AurA	79	92	YGYFHDATRVYLIL			13.000000	1730.890100	AurA	0.000000	1731.986335	0.127145	0.000000	0.000000	11.862872	0.025159
AurA	79	92	YGYFHDATRVYLIL			13.000000	1730.890100	AurA	0.500000	1733.087520	0.031688	1.101185	0.131034	11.907831	0.012043
AurA	79	92	YGYFHDATRVYLIL			13.000000	1730.890100	AurA	2.000000	1733.133325	0.069990	1.146990	0.145136	11.882309	0.020694
AurA	79	92	YGYFHDATRVYLIL			13.000000	1730.890100	AurA	10.000000	1733.275572	0.055736	1.289237	0.138825	11.926598	0.014430
AurA	79	92	YGYFHDATRVYLIL			13.000000	1730.890100	AurA	30.000002	1733.462378	0.060833	1.476043	0.140949	11.799941	0.012739
AurA	79	92	YGYFHDATRVYLIL			13.000000	1730.890100	AurA + CEP	0.000000	1732.057705	0.068519	0.000000	0.000000	11.793266	0.009829
AurA	79	92	YGYFHDATRVYLIL			13.000000	1730.890100	AurA + CEP	0.500000	1732.800689	0.083917	0.742983	0.108337	11.887256	0.015269
AurA	79	92	YGYFHDATRVYLIL			13.000000	1730.890100	AurA + CEP	2.000000	1733.124234	0.300855	1.066529	0.308559	11.831578	0.008221
AurA	79	92	YGYFHDATRVYLIL			13.000000	1730.890100	AurA + CEP	10.000000	1732.933991	0.129503	0.876286	0.146513	11.871607	0.011856
AurA	79	92	YGYFHDATRVYLIL			13.000000	1730.890100	AurA + CEP	30.000002	1733.056890	0.050042	0.999185	0.084847	11.753168	0.009308
AurA	80	88	GYFHDATRV			8.000000	1065.511200	AurA	0.000000	1066.085499	0.194040	0.000000	0.000000	8.133902	0.017951
AurA	80	88	GYFHDATRV			8.000000	1065.511200	AurA	0.500000	1067.000176	0.124454	0.914677	0.230521	8.096673	0.000833
AurA	80	88	GYFHDATRV			8.000000	1065.511200	AurA	2.000000	1067.329165	0.157893	1.243666	0.250163	8.115322	0.001259
AurA	80	88	GYFHDATRV			8.000000	1065.511200	AurA	10.000000	1067.093248	0.038090	1.007749	0.197743	8.105545	0.001128
AurA	80	88	GYFHDATRV			8.000000	1065.511200	AurA	30.000002	1067.426874	0.037784	1.341375	0.197684	8.198130	0.003745
AurA	80	88	GYFHDATRV			8.000000	1065.511200	AurA + CEP	0.000000	1066.102939	0.099169	0.000000	0.000000	8.134400	0.001762
AurA	80	88	GYFHDATRV			8.000000	1065.511200	AurA + CEP	0.500000	1067.048679	0.201859	0.945739	0.224904	8.074200	0.006589
AurA	80	88	GYFHDATRV			8.000000	1065.511200	AurA + CEP	2.000000	1067.358356	0.057291	1.255417	0.114528	8.102230	0.003888
AurA	80	88	GYFHDATRV			8.000000	1065.511200	AurA + CEP	10.000000	1067.196047	0.109239	1.093108	0.147539	8.080052	0.011109
AurA	80	88	GYFHDATRV			8.000000	1065.511200	AurA + CEP	30.000002	1067.195023	0.102810	1.092083	0.142844	8.181397	0.009859
AurA	80	89	GYFHDATRVY			9.000000	1228.574500	AurA	0.000000	1229.231592	0.091225	0.000000	0.000000	8.682643	0.018157
AurA	80	89	GYFHDATRVY			9.000000	1228.574500	AurA	0.500000	1230.041206	0.072477	0.809614	0.116511	8.706246	0.009655
AurA	80	89	GYFHDATRVY			9.000000	1228.574500	AurA	2.000000	1230.118657	0.097864	0.887065	0.133789	8.693518	0.007661
AurA	80	89	GYFHDATRVY			9.000000	1228.574500	AurA	10.000000	1230.034826	0.097529	0.803235	0.133543	8.714096	0.009887
AurA	80	89	GYFHDATRVY			9.000000	1228.574500	AurA	30.000002	1230.325051	0.150036	1.093459	0.175593	8.619988	0.006046
AurA	80	89	GYFHDATRVY			9.000000	1228.574500	AurA + CEP	0.000000	1229.366400	0.039076	0.000000	0.000000	8.643471	0.006523
AurA	80	89	GYFHDATRVY			9.000000	1228.574500	AurA + CEP	0.500000	1229.958342	0.047225	0.591942	0.061296	8.687632	0.012882
AurA	80	89	GYFHDATRVY			9.000000	1228.574500	AurA + CEP	2.000000	1230.181855	0.018561	0.815456	0.043261	8.669367	0.006331
AurA	80	89	GYFHDATRVY			9.000000	1228.574500	AurA + CEP	10.000000	1230.219240	0.063328	0.852840	0.074414	8.676948	0.008739
AurA	80	89	GYFHDATRVY			9.000000	1228.574500	AurA + CEP	30.000002	1230.258757	0.061315	0.892357	0.072708	8.594441	0.007911
AurA	93	99	EYAPLGT			5.000000	750.366800	AurA	0.000000	750.702099	0.004716	0.000000	0.000000	8.041328	0.005173
AurA	93	99	EYAPLGT			5.000000	750.366800	AurA	0.500000	751.676047	0.049214	0.973948	0.049439	8.010481	0.007642
AurA	93	99	EYAPLGT			5.000000	750.366800	AurA	2.000000	752.120306	0.015634	1.418207	0.016329	8.041950	0.004608
AurA	93	99	EYAPLGT			5.000000	750.366800	AurA	10.000000	752.547987	0.021256	1.845888	0.021773	8.021058	0.004059
AurA	93	99	EYAPLGT			5.000000	750.366800	AurA	30.000002	752.782108	0.073408	2.080009	0.073559	8.035317	0.008226
AurA	93	99	EYAPLGT			5.000000	750.366800	AurA + CEP	0.000000	750.700564	0.023821	0.000000	0.000000	8.042507	0.000961
AurA	93	99	EYAPLGT			5.000000	750.366800	AurA + CEP	0.500000	751.507757	0.023814	0.807192	0.033683	7.998859	0.003471
AurA	93	99	EYAPLGT			5.000000	750.366800	AurA + CEP	2.000000	751.957936	0.016280	1.257372	0.028853	8.028869	0.004166
AurA	93	99	EYAPLGT			5.000000	750.366800	AurA + CEP	10.000000	752.366987	0.021153	1.666423	0.031857	8.014340	0.010999
AurA	93	99	EYAPLGT			5.000000	750.366800	AurA + CEP	30.000002	752.606518	0.038281	1.905954	0.045087	8.007383	0.005056
AurA	93	100	EYAPLGTV			6.000000	849.435300	AurA	0.000000	849.833103	0.008650	0.000000	0.000000	9.366424	0.009772
AurA	93	100	EYAPLGTV			6.000000	849.435300	AurA	0.500000	850.804312	0.052123	0.971209	0.052836	9.379760	0.003969
AurA	93	100	EYAPLGTV			6.000000	849.435300	AurA	2.000000	851.254322	0.056261	1.421219	0.056923	9.367114	0.003713
AurA	93	100	EYAPLGTV			6.000000	849.435300	AurA	10.000000	851.720968	0.028138	1.887865	0.029438	9.368977	0.008758
AurA	93	100	EYAPLGTV			6.000000	849.435300	AurA	30.000002	852.046013	0.063834	2.212910	0.064417	9.409957	0.005829
AurA	93	100	EYAPLGTV			6.000000	849.435300	AurA + CEP	0.000000	849.832615	0.021762	0.000000	0.000000	9.353307	0.002548
AurA	93	100	EYAPLGTV			6.000000	849.435300	AurA + CEP	0.500000	850.643565	0.004513	0.810949	0.022225	9.364426	0.010779
AurA	93	100	EYAPLGTV			6.000000	849.435300	AurA + CEP	2.000000	851.057715	0.032570	1.225100	0.039171	9.345483	0.000966
AurA	93	100	EYAPLGTV			6.000000	849.435300	AurA + CEP	10.000000	851.503188	0.044876	1.670573	0.049875	9.342098	0.002419
AurA	93	100	EYAPLGTV			6.000000	849.435300	AurA + CEP	30.000002	851.862812	0.038866	2.030196	0.044544	9.392293	0.005473
AurA	93	101	EYAPLGTVY			7.000000	1012.498600	AurA	0.000000	1012.995803	0.059375	0.000000	0.000000	10.155346	0.018899
AurA	93	101	EYAPLGTVY			7.000000	1012.498600	AurA	0.500000	1013.988242	0.136176	0.992438	0.148557	10.109248	0.012781
AurA	93	101	EYAPLGTVY			7.000000	1012.498600	AurA	2.000000	1014.448803	0.070655	1.452999	0.092291	10.147232	0.015446
AurA	93	101	EYAPLGTVY			7.000000	1012.498600	AurA	10.000000	1014.985954	0.125338	1.990151	0.138690	10.124579	0.008475
AurA	93	101	EYAPLGTVY			7.000000	1012.498600	AurA	30.000002	1015.392359	0.182432	2.396556	0.191851	10.156428	0.017516
AurA	93	101	EYAPLGTVY			7.000000	1012.498600	AurA + CEP	0.000000	1012.989086	0.063089	0.000000	0.000000	10.138499	0.012611
AurA	93	101	EYAPLGTVY			7.000000	1012.498600	AurA + CEP	0.500000	1013.760126	0.117039	0.771040	0.132960	10.094019	0.012279
AurA	93	101	EYAPLGTVY			7.000000	1012.498600	AurA + CEP	2.000000	1014.219202	0.187138	1.230115	0.197487	10.129105	0.015159
AurA	93	101	EYAPLGTVY			7.000000	1012.498600	AurA + CEP	10.000000	1014.917489	0.075550	1.928403	0.098427	10.108419	0.013145
AurA	93	101	EYAPLGTVY			7.000000	1012.498600	AurA + CEP	30.000002	1015.108843	0.224172	2.119756	0.232880	10.122559	0.019922
AurA	93	103	EYAPLGTVYRE			9.000000	1297.642300	AurA	0.000000	1298.381683	0.090916	0.000000	0.000000	8.801699	0.006141
AurA	93	103	EYAPLGTVYRE			9.000000	1297.642300	AurA	0.500000	1299.455509	0.021640	1.073826	0.093456	8.806330	0.020361
AurA	93	103	EYAPLGTVYRE			9.000000	1297.642300	AurA	2.000000	1300.017312	0.034905	1.635629	0.097386	8.809003	0.006913
AurA	93	103	EYAPLGTVYRE			9.000000	1297.642300	AurA	10.000000	1300.739098	0.054830	2.357416	0.106170	8.829515	0.002406
AurA	93	103	EYAPLGTVYRE			9.000000	1297.642300	AurA	30.000002	1301.345294	0.118428	2.963611	0.149302	8.756346	0.015405
AurA	93	103	EYAPLGTVYRE			9.000000	1297.642300	AurA + CEP	0.000000	1298.350057	0.046441	0.000000	0.000000	8.773850	0.006224
AurA	93	103	EYAPLGTVYRE			9.000000	1297.642300	AurA + CEP	0.500000	1299.262991	0.049550	0.912934	0.067911	8.797513	0.008663
AurA	93	103	EYAPLGTVYRE			9.000000	1297.642300	AurA + CEP	2.000000	1299.776252	0.031513	1.426196	0.056123	8.785388	0.001219
AurA	93	103	EYAPLGTVYRE			9.000000	1297.642300	AurA + CEP	10.000000	1300.488756	0.016157	2.138699	0.049171	8.802533	0.002371
AurA	93	103	EYAPLGTVYRE			9.000000	1297.642300	AurA + CEP	30.000002	1301.094905	0.031801	2.744848	0.056285	8.719915	0.015436
AurA	93	110	EYAPLGTVYRELQKLSKF			16.000000	2142.159400	AurA	0.000000	2143.373027	0.066325	0.000000	0.000000	12.631926	0.045183
AurA	93	110	EYAPLGTVYRELQKLSKF			16.000000	2142.159400	AurA	0.500000	2144.685018	0.054726	1.311992	0.085988	12.808630	0.002448
AurA	93	110	EYAPLGTVYRELQKLSKF			16.000000	2142.159400	AurA	2.000000	2145.581231	0.265022	2.208205	0.273195	12.632855	0.024519
AurA	93	110	EYAPLGTVYRELQKLSKF			16.000000	2142.159400	AurA	10.000000	2147.229475	0.068971	3.856449	0.095687	12.799140	0.012923
AurA	93	110	EYAPLGTVYRELQKLSKF			16.000000	2142.159400	AurA	30.000002	2148.659966	0.178360	5.286939	0.190293	12.622432	0.012706
AurA	93	110	EYAPLGTVYRELQKLSKF			16.000000	2142.159400	AurA + CEP	0.000000	2143.355557	0.028105	0.000000	0.000000	12.541073	0.005786
AurA	93	110	EYAPLGTVYRELQKLSKF			16.000000	2142.159400	AurA + CEP	0.500000	2144.554088	0.110499	1.198531	0.114017	12.785085	0.013875
AurA	93	110	EYAPLGTVYRELQKLSKF			16.000000	2142.159400	AurA + CEP	2.000000	2145.344703	0.049161	1.989146	0.056628	12.562714	0.004452
AurA	93	110	EYAPLGTVYRELQKLSKF			16.000000	2142.159400	AurA + CEP	10.000000	2146.689143	0.309588	3.333586	0.310861	12.645119	0.041361
AurA	93	110	EYAPLGTVYRELQKLSKF			16.000000	2142.159400	AurA + CEP	30.000002	2148.172304	0.267579	4.816748	0.269051	12.589567	0.022896
AurA	94	103	YAPLGTVYRE			8.000000	1168.599700	AurA	0.000000	1169.151076	0.006426	0.000000	0.000000	8.375399	0.005018
AurA	94	103	YAPLGTVYRE			8.000000	1168.599700	AurA	0.500000	1169.932845	0.044837	0.781768	0.045295	8.419447	0.012074
AurA	94	103	YAPLGTVYRE			8.000000	1168.599700	AurA	2.000000	1170.327100	0.023843	1.176024	0.024694	8.372873	0.003516
AurA	94	103	YAPLGTVYRE			8.000000	1168.599700	AurA	10.000000	1170.994360	0.066982	1.843283	0.067290	8.399231	0.008958
AurA	94	103	YAPLGTVYRE			8.000000	1168.599700	AurA	30.000002	1171.751663	0.193787	2.600587	0.193894	8.399147	0.006885
AurA	94	103	YAPLGTVYRE			8.000000	1168.599700	AurA + CEP	0.000000	1169.166696	0.010750	0.000000	0.000000	8.354363	0.003226
AurA	94	103	YAPLGTVYRE			8.000000	1168.599700	AurA + CEP	0.500000	1169.842873	0.055236	0.676177	0.056272	8.405266	0.015943
AurA	94	103	YAPLGTVYRE			8.000000	1168.599700	AurA + CEP	2.000000	1170.224742	0.059235	1.058046	0.060203	8.351903	0.003526
AurA	94	103	YAPLGTVYRE			8.000000	1168.599700	AurA + CEP	10.000000	1170.897718	0.140196	1.731022	0.140608	8.356087	0.007770
AurA	94	103	YAPLGTVYRE			8.000000	1168.599700	AurA + CEP	30.000002	1171.460755	0.033981	2.294059	0.035641	8.387947	0.012047
AurA	96	110	PLGTVYRELQKLSKF			13.000000	1779.016300	AurA	0.000000	1780.055810	0.173228	0.000000	0.000000	12.657647	0.042135
AurA	96	110	PLGTVYRELQKLSKF			13.000000	1779.016300	AurA	0.500000	1780.946909	0.209058	0.891099	0.271502	12.819341	0.008995
AurA	96	110	PLGTVYRELQKLSKF			13.000000	1779.016300	AurA	2.000000	1781.329538	0.307446	1.273729	0.352889	12.652832	0.030803
AurA	96	110	PLGTVYRELQKLSKF			13.000000	1779.016300	AurA	10.000000	1781.955325	0.228546	1.899515	0.286777	12.802993	0.026210
AurA	96	110	PLGTVYRELQKLSKF			13.000000	1779.016300	AurA	30.000002	1784.058893	0.205971	4.003084	0.269132	12.549265	0.025587
AurA	96	110	PLGTVYRELQKLSKF			13.000000	1779.016300	AurA + CEP	0.000000	1779.930921	0.081257	0.000000	0.000000	12.532812	0.026394
AurA	96	110	PLGTVYRELQKLSKF			13.000000	1779.016300	AurA + CEP	0.500000	1780.806457	0.168512	0.875536	0.187080	12.684026	0.179924
AurA	96	110	PLGTVYRELQKLSKF			13.000000	1779.016300	AurA + CEP	2.000000	1781.497788	0.218343	1.566868	0.232973	12.577230	0.012679
AurA	96	110	PLGTVYRELQKLSKF			13.000000	1779.016300	AurA + CEP	10.000000	1782.686597	0.289212	2.755676	0.300411	12.657884	0.035239
AurA	96	110	PLGTVYRELQKLSKF			13.000000	1779.016300	AurA + CEP	30.000002	1783.905456	0.289844	3.974535	0.301019	12.531032	0.029425
AurA	100	117	VYRELQKLSKFDEQRTAT			17.000000	2212.172100	AurA	0.000000	2213.454020	0.049881	0.000000	0.000000	7.580178	0.016873
AurA	100	117	VYRELQKLSKFDEQRTAT			17.000000	2212.172100	AurA	0.500000	2214.629922	0.164266	1.175902	0.171672	7.600941	0.017070
AurA	100	117	VYRELQKLSKFDEQRTAT			17.000000	2212.172100	AurA	2.000000	2215.164046	0.263797	1.710026	0.268472	7.590662	0.009827
AurA	100	117	VYRELQKLSKFDEQRTAT			17.000000	2212.172100	AurA	10.000000	2216.186595	0.219815	2.732575	0.225404	7.613472	0.006401
AurA	100	117	VYRELQKLSKFDEQRTAT			17.000000	2212.172100	AurA	30.000002	2217.246578	0.207553	3.792557	0.213463	7.478838	0.015792
AurA	100	117	VYRELQKLSKFDEQRTAT			17.000000	2212.172100	AurA + CEP	0.000000	2213.501905	0.238648	0.000000	0.000000	7.534774	0.012961
AurA	100	117	VYRELQKLSKFDEQRTAT			17.000000	2212.172100	AurA + CEP	0.500000	2214.454847	0.125740	0.952941	0.269747	7.598227	0.008864
AurA	100	117	VYRELQKLSKFDEQRTAT			17.000000	2212.172100	AurA + CEP	2.000000	2215.055939	0.112574	1.554034	0.263867	7.578046	0.017740
AurA	100	117	VYRELQKLSKFDEQRTAT			17.000000	2212.172100	AurA + CEP	10.000000	2216.319701	0.315763	2.817796	0.395802	7.592552	0.008671
AurA	100	117	VYRELQKLSKFDEQRTAT			17.000000	2212.172100	AurA + CEP	30.000002	2217.139326	0.130989	3.637420	0.272233	7.447806	0.003989
AurA	101	110	YRELQKLSKF			9.000000	1311.741900	AurA	0.000000	1312.583102	0.087697	0.000000	0.000000	7.754132	0.010382
AurA	101	110	YRELQKLSKF			9.000000	1311.741900	AurA	0.500000	1312.781479	0.066169	0.198377	0.109859	7.743550	0.008414
AurA	101	110	YRELQKLSKF			9.000000	1311.741900	AurA	2.000000	1313.081604	0.093556	0.498502	0.128232	7.752461	0.007361
AurA	101	110	YRELQKLSKF			9.000000	1311.741900	AurA	10.000000	1313.486838	0.122880	0.903736	0.150964	7.770912	0.006444
AurA	101	110	YRELQKLSKF			9.000000	1311.741900	AurA	30.000002	1313.942881	0.107031	1.359780	0.138370	7.678762	0.021120
AurA	101	110	YRELQKLSKF			9.000000	1311.741900	AurA + CEP	0.000000	1312.528924	0.059599	0.000000	0.000000	7.721232	0.007710
AurA	101	110	YRELQKLSKF			9.000000	1311.741900	AurA + CEP	0.500000	1312.793343	0.062060	0.264418	0.086044	7.736264	0.011998
AurA	101	110	YRELQKLSKF			9.000000	1311.741900	AurA + CEP	2.000000	1313.010395	0.044355	0.481470	0.074293	7.741026	0.009620
AurA	101	110	YRELQKLSKF			9.000000	1311.741900	AurA + CEP	10.000000	1313.417632	0.050510	0.888708	0.078124	7.752478	0.005143
AurA	101	110	YRELQKLSKF			9.000000	1311.741900	AurA + CEP	30.000002	1313.781609	0.103428	1.252684	0.119371	7.650433	0.011538
AurA	101	118	YRELQKLSKFDEQRTATY			17.000000	2276.167000	AurA	0.000000	2277.553395	0.097183	0.000000	0.000000	7.430713	0.040291
AurA	101	118	YRELQKLSKFDEQRTATY			17.000000	2276.167000	AurA	0.500000	2278.540124	0.154831	0.986729	0.182804	7.509456	0.008254
AurA	101	118	YRELQKLSKFDEQRTATY			17.000000	2276.167000	AurA	2.000000	2278.856603	0.223761	1.303209	0.243953	7.444282	0.032656
AurA	101	118	YRELQKLSKFDEQRTATY			17.000000	2276.167000	AurA	10.000000	2279.861143	0.153629	2.307749	0.181786	7.526716	0.009589
AurA	101	118	YRELQKLSKFDEQRTATY			17.000000	2276.167000	AurA	30.000002	2280.834694	0.157095	3.281300	0.184725	7.379462	0.008927
AurA	101	118	YRELQKLSKFDEQRTATY			17.000000	2276.167000	AurA + CEP	0.000000	2277.477284	0.045010	0.000000	0.000000	7.369401	0.012912
AurA	101	118	YRELQKLSKFDEQRTATY			17.000000	2276.167000	AurA + CEP	0.500000	2278.602837	0.154128	1.125552	0.160565	7.492405	0.013845
AurA	101	118	YRELQKLSKFDEQRTATY			17.000000	2276.167000	AurA + CEP	2.000000	2278.856495	0.052700	1.379210	0.069305	7.414783	0.005707
AurA	101	118	YRELQKLSKFDEQRTATY			17.000000	2276.167000	AurA + CEP	10.000000	2279.954704	0.082058	2.477420	0.093591	7.482450	0.015337
AurA	101	118	YRELQKLSKFDEQRTATY			17.000000	2276.167000	AurA + CEP	30.000002	2280.680223	0.171219	3.202938	0.177036	7.359857	0.007254
AurA	102	110	RELQKLSKF			8.000000	1148.678600	AurA	0.000000	1149.231061	0.028366	0.000000	0.000000	6.861294	0.009932
AurA	102	110	RELQKLSKF			8.000000	1148.678600	AurA	0.500000	1149.440600	0.031476	0.209539	0.042372	6.821342	0.017008
AurA	102	110	RELQKLSKF			8.000000	1148.678600	AurA	2.000000	1149.705442	0.021051	0.474381	0.035324	6.865193	0.002216
AurA	102	110	RELQKLSKF			8.000000	1148.678600	AurA	10.000000	1149.929406	0.044176	0.698345	0.052499	6.854331	0.003966
AurA	102	110	RELQKLSKF			8.000000	1148.678600	AurA	30.000002	1150.443694	0.094296	1.212633	0.098470	6.815208	0.015643
AurA	102	110	RELQKLSKF			8.000000	1148.678600	AurA + CEP	0.000000	1149.153259	0.075965	0.000000	0.000000	6.849039	0.004321
AurA	102	110	RELQKLSKF			8.000000	1148.678600	AurA + CEP	0.500000	1149.496478	0.034807	0.343219	0.083560	6.817794	0.004691
AurA	102	110	RELQKLSKF			8.000000	1148.678600	AurA + CEP	2.000000	1149.680747	0.057189	0.527488	0.095086	6.852473	0.002656
AurA	102	110	RELQKLSKF			8.000000	1148.678600	AurA + CEP	10.000000	1150.054799	0.100277	0.901541	0.125803	6.859326	0.011734
AurA	102	110	RELQKLSKF			8.000000	1148.678600	AurA + CEP	30.000002	1150.435215	0.061440	1.281956	0.097702	6.794655	0.017733
AurA	102	117	RELQKLSKFDEQRTAT			15.000000	1950.040300	AurA	0.000000	1951.131300	0.050951	0.000000	0.000000	6.055145	0.021011
AurA	102	117	RELQKLSKFDEQRTAT			15.000000	1950.040300	AurA	0.500000	1952.172982	0.094493	1.041682	0.107354	6.014676	0.003604
AurA	102	117	RELQKLSKFDEQRTAT			15.000000	1950.040300	AurA	2.000000	1952.661608	0.257062	1.530308	0.262063	6.045804	0.004407
AurA	102	117	RELQKLSKFDEQRTAT			15.000000	1950.040300	AurA	10.000000	1953.568587	0.206198	2.437287	0.212400	6.032638	0.006947
AurA	102	117	RELQKLSKFDEQRTAT			15.000000	1950.040300	AurA	30.000002	1954.261001	0.199651	3.129701	0.206050	6.130930	0.005768
AurA	102	117	RELQKLSKFDEQRTAT			15.000000	1950.040300	AurA + CEP	0.000000	1951.212381	0.239204	0.000000	0.000000	6.069901	0.015717
AurA	102	117	RELQKLSKFDEQRTAT			15.000000	1950.040300	AurA + CEP	0.500000	1952.143350	0.093918	0.930969	0.256981	6.006664	0.012054
AurA	102	117	RELQKLSKFDEQRTAT			15.000000	1950.040300	AurA + CEP	2.000000	1952.678004	0.114702	1.465623	0.265283	6.033556	0.007096
AurA	102	117	RELQKLSKFDEQRTAT			15.000000	1950.040300	AurA + CEP	10.000000	1953.654595	0.104050	2.442215	0.260855	6.015594	0.016897
AurA	102	117	RELQKLSKFDEQRTAT			15.000000	1950.040300	AurA + CEP	30.000002	1954.324414	0.063145	3.112034	0.247398	6.118486	0.005644
AurA	111	118	DEQRTATY			7.000000	983.442900	AurA	0.000000	984.028762	0.038522	0.000000	0.000000	5.340600	0.007356
AurA	111	118	DEQRTATY			7.000000	983.442900	AurA	0.500000	984.339281	0.039361	0.310520	0.055075	5.348460	0.004557
AurA	111	118	DEQRTATY			7.000000	983.442900	AurA	2.000000	984.516632	0.018663	0.487870	0.042805	5.346097	0.005446
AurA	111	118	DEQRTATY			7.000000	983.442900	AurA	10.000000	984.891469	0.061085	0.862707	0.072218	5.344875	0.003986
AurA	111	118	DEQRTATY			7.000000	983.442900	AurA	30.000002	985.040522	0.063021	1.011760	0.073862	5.382285	0.005358
AurA	111	118	DEQRTATY			7.000000	983.442900	AurA + CEP	0.000000	983.948352	0.021301	0.000000	0.000000	5.349620	0.010329
AurA	111	118	DEQRTATY			7.000000	983.442900	AurA + CEP	0.500000	984.300144	0.072865	0.351792	0.075914	5.345181	0.010292
AurA	111	118	DEQRTATY			7.000000	983.442900	AurA + CEP	2.000000	984.434260	0.064050	0.485908	0.067500	5.339235	0.004978
AurA	111	118	DEQRTATY			7.000000	983.442900	AurA + CEP	10.000000	984.722310	0.048891	0.773958	0.053329	5.340694	0.006657
AurA	111	118	DEQRTATY			7.000000	983.442900	AurA + CEP	30.000002	985.023712	0.036080	1.075360	0.041899	5.386657	0.005632
AurA	118	121	YITE			3.000000	525.255500	AurA	0.000000	525.513049	0.020425	0.000000	0.000000	6.083641	0.008757
AurA	118	121	YITE			3.000000	525.255500	AurA	0.500000	525.573835	0.032657	0.060786	0.038519	6.066627	0.003335
AurA	118	121	YITE			3.000000	525.255500	AurA	2.000000	525.588439	0.043564	0.075390	0.048115	6.086226	0.000105
AurA	118	121	YITE			3.000000	525.255500	AurA	10.000000	525.571126	0.044821	0.058078	0.049256	6.066432	0.004504
AurA	118	121	YITE			3.000000	525.255500	AurA	30.000002	525.638605	0.034866	0.125556	0.040409	6.086619	0.018086
AurA	118	121	YITE			3.000000	525.255500	AurA + CEP	0.000000	525.518223	0.019935	0.000000	0.000000	6.088549	0.004106
AurA	118	121	YITE			3.000000	525.255500	AurA + CEP	0.500000	525.599342	0.065500	0.081119	0.068467	6.060916	0.008219
AurA	118	121	YITE			3.000000	525.255500	AurA + CEP	2.000000	525.553835	0.017714	0.035612	0.026668	6.073253	0.002845
AurA	118	121	YITE			3.000000	525.255500	AurA + CEP	10.000000	525.562106	0.028065	0.043883	0.034425	6.074608	0.008149
AurA	118	121	YITE			3.000000	525.255500	AurA + CEP	30.000002	525.551982	0.038241	0.033758	0.043125	6.075418	0.006016
AurA	122	126	LANAL			4.000000	501.303100	AurA	0.000000	501.595048	0.015004	0.000000	0.000000	7.561053	0.005973
AurA	122	126	LANAL			4.000000	501.303100	AurA	0.500000	501.678399	0.034826	0.083352	0.037920	7.587851	0.008791
AurA	122	126	LANAL			4.000000	501.303100	AurA	2.000000	501.628109	0.021859	0.033062	0.026514	7.562936	0.002087
AurA	122	126	LANAL			4.000000	501.303100	AurA	10.000000	501.575802	0.034062	-0.019245	0.037220	7.581579	0.005229
AurA	122	126	LANAL			4.000000	501.303100	AurA	30.000002	501.622669	0.045799	0.027622	0.048194	7.563642	0.004728
AurA	122	126	LANAL			4.000000	501.303100	AurA + CEP	0.000000	501.596088	0.038044	0.000000	0.000000	7.547463	0.006256
AurA	122	126	LANAL			4.000000	501.303100	AurA + CEP	0.500000	501.620938	0.025402	0.024850	0.045745	7.579813	0.009680
AurA	122	126	LANAL			4.000000	501.303100	AurA + CEP	2.000000	501.610411	0.018073	0.014322	0.042119	7.551555	0.003048
AurA	122	126	LANAL			4.000000	501.303100	AurA + CEP	10.000000	501.568910	0.028113	-0.027178	0.047305	7.563169	0.003785
AurA	122	126	LANAL			4.000000	501.303100	AurA + CEP	30.000002	501.601078	0.028730	0.004990	0.047674	7.547389	0.004285
AurA	122	127	LANALS			5.000000	588.335200	AurA	0.000000	588.764749	0.058095	0.000000	0.000000	6.492389	0.006250
AurA	122	127	LANALS			5.000000	588.335200	AurA	0.500000	588.793578	0.076086	0.028829	0.095729	6.518873	0.005702
AurA	122	127	LANALS			5.000000	588.335200	AurA	2.000000	588.787332	0.018822	0.022584	0.061068	6.487643	0.002630
AurA	122	127	LANALS			5.000000	588.335200	AurA	10.000000	588.767951	0.034968	0.003202	0.067807	6.495117	0.005531
AurA	122	127	LANALS			5.000000	588.335200	AurA	30.000002	588.722215	0.004845	-0.042534	0.058296	6.501141	0.006876
AurA	122	127	LANALS			5.000000	588.335200	AurA + CEP	0.000000	588.691864	0.024412	0.000000	0.000000	6.471584	0.006448
AurA	122	127	LANALS			5.000000	588.335200	AurA + CEP	0.500000	588.780609	0.090596	0.088746	0.093827	6.503893	0.017157
AurA	122	127	LANALS			5.000000	588.335200	AurA + CEP	2.000000	588.758157	0.033768	0.066293	0.041668	6.468098	0.006284
AurA	122	127	LANALS			5.000000	588.335200	AurA + CEP	10.000000	588.782350	0.037380	0.090486	0.044645	6.490655	0.005144
AurA	122	127	LANALS			5.000000	588.335200	AurA + CEP	30.000002	588.695094	0.028065	0.003230	0.037197	6.487037	0.005498
AurA	122	129	LANALSYC			7.000000	854.407700	AurA	0.000000	854.848388	0.058148	0.000000	0.000000	10.017007	0.003884
AurA	122	129	LANALSYC			7.000000	854.407700	AurA	0.500000	854.980346	0.009016	0.131958	0.058842	9.981120	0.014189
AurA	122	129	LANALSYC			7.000000	854.407700	AurA	2.000000	854.960935	0.020008	0.112547	0.061493	10.021596	0.001534
AurA	122	129	LANALSYC			7.000000	854.407700	AurA	10.000000	855.017297	0.018528	0.168909	0.061028	10.005678	0.003339
AurA	122	129	LANALSYC			7.000000	854.407700	AurA	30.000002	855.163853	0.022911	0.315465	0.062499	9.994617	0.017587
AurA	122	129	LANALSYC			7.000000	854.407700	AurA + CEP	0.000000	854.874839	0.003312	0.000000	0.000000	9.988677	0.004187
AurA	122	129	LANALSYC			7.000000	854.407700	AurA + CEP	0.500000	854.953635	0.061973	0.078796	0.062061	9.970227	0.002089
AurA	122	129	LANALSYC			7.000000	854.407700	AurA + CEP	2.000000	854.937249	0.033227	0.062410	0.033392	9.998298	0.003086
AurA	122	129	LANALSYC			7.000000	854.407700	AurA + CEP	10.000000	854.982276	0.022114	0.107437	0.022361	9.992971	0.010943
AurA	122	129	LANALSYC			7.000000	854.407700	AurA + CEP	30.000002	855.066290	0.028631	0.191451	0.028822	9.961624	0.020124
AurA	144	152	LLLGSAGEL			8.000000	872.508800	AurA	0.000000	873.024296	0.023974	0.000000	0.000000	10.973573	0.007648
AurA	144	152	LLLGSAGEL			8.000000	872.508800	AurA	0.500000	874.291673	0.003447	1.267377	0.024221	10.967021	0.015839
AurA	144	152	LLLGSAGEL			8.000000	872.508800	AurA	2.000000	874.472402	0.006370	1.448105	0.024806	10.982786	0.001948
AurA	144	152	LLLGSAGEL			8.000000	872.508800	AurA	10.000000	874.636991	0.015850	1.612695	0.028740	10.987983	0.005247
AurA	144	152	LLLGSAGEL			8.000000	872.508800	AurA	30.000002	874.749376	0.002707	1.725080	0.024127	10.939971	0.016261
AurA	144	152	LLLGSAGEL			8.000000	872.508800	AurA + CEP	0.000000	872.961885	0.035061	0.000000	0.000000	10.941598	0.001719
AurA	144	152	LLLGSAGEL			8.000000	872.508800	AurA + CEP	0.500000	874.241425	0.015609	1.279540	0.038379	10.951053	0.003398
AurA	144	152	LLLGSAGEL			8.000000	872.508800	AurA + CEP	2.000000	874.433260	0.007357	1.471375	0.035825	10.951739	0.001462
AurA	144	152	LLLGSAGEL			8.000000	872.508800	AurA + CEP	10.000000	874.625565	0.037279	1.663680	0.051176	10.958755	0.006841
AurA	144	152	LLLGSAGEL			8.000000	872.508800	AurA + CEP	30.000002	874.707701	0.013620	1.745816	0.037614	10.902648	0.013218
AurA	144	156	LLLGSAGELKIAD			12.000000	1299.751800	AurA	0.000000	1300.455856	0.035703	0.000000	0.000000	10.095975	0.021984
AurA	144	156	LLLGSAGELKIAD			12.000000	1299.751800	AurA	0.500000	1302.801862	0.051380	2.346006	0.062567	10.019998	0.017599
AurA	144	156	LLLGSAGELKIAD			12.000000	1299.751800	AurA	2.000000	1302.964806	0.055225	2.508950	0.065761	10.089149	0.004740
AurA	144	156	LLLGSAGELKIAD			12.000000	1299.751800	AurA	10.000000	1303.001982	0.036598	2.546126	0.051129	10.047178	0.003809
AurA	144	156	LLLGSAGELKIAD			12.000000	1299.751800	AurA	30.000002	1302.991095	0.125375	2.535239	0.130359	10.102178	0.018306
AurA	144	156	LLLGSAGELKIAD			12.000000	1299.751800	AurA + CEP	0.000000	1300.553517	0.032938	0.000000	0.000000	10.090600	0.000383
AurA	144	156	LLLGSAGELKIAD			12.000000	1299.751800	AurA + CEP	0.500000	1302.645498	0.221150	2.091981	0.223590	9.997959	0.004853
AurA	144	156	LLLGSAGELKIAD			12.000000	1299.751800	AurA + CEP	2.000000	1302.904175	0.051695	2.350658	0.061297	10.062788	0.004706
AurA	144	156	LLLGSAGELKIAD			12.000000	1299.751800	AurA + CEP	10.000000	1303.067752	0.046516	2.514235	0.056997	10.038112	0.012910
AurA	144	156	LLLGSAGELKIAD			12.000000	1299.751800	AurA + CEP	30.000002	1302.925046	0.152922	2.371529	0.156429	10.064155	0.022012
AurA	145	151	LLGSAGE			6.000000	646.340600	AurA	0.000000	646.605811	0.009517	0.000000	0.000000	6.744865	0.005536
AurA	145	151	LLGSAGE			6.000000	646.340600	AurA	0.500000	648.068403	0.023978	1.462592	0.025798	6.763533	0.001675
AurA	145	151	LLGSAGE			6.000000	646.340600	AurA	2.000000	648.237846	0.045077	1.632035	0.046070	6.745879	0.002821
AurA	145	151	LLGSAGE			6.000000	646.340600	AurA	10.000000	648.260613	0.053924	1.654802	0.054758	6.760345	0.003218
AurA	145	151	LLGSAGE			6.000000	646.340600	AurA	30.000002	648.416474	0.029441	1.810663	0.030941	6.726098	0.004142
AurA	145	151	LLGSAGE			6.000000	646.340600	AurA + CEP	0.000000	646.617373	0.010279	0.000000	0.000000	6.731208	0.000538
AurA	145	151	LLGSAGE			6.000000	646.340600	AurA + CEP	0.500000	647.982383	0.000000	1.365011	0.010279	6.756999	0.000000
AurA	145	151	LLGSAGE			6.000000	646.340600	AurA + CEP	2.000000	648.214165	0.035789	1.596793	0.037236	6.737143	0.004277
AurA	145	151	LLGSAGE			6.000000	646.340600	AurA + CEP	10.000000	648.326805	0.008366	1.709432	0.013253	6.747831	0.005365
AurA	145	151	LLGSAGE			6.000000	646.340600	AurA + CEP	30.000002	648.439521	0.023546	1.822148	0.025692	6.711762	0.001956
AurA	145	152	LLGSAGEL			7.000000	759.424700	AurA	0.000000	759.909151	0.019362	0.000000	0.000000	9.495302	0.009240
AurA	145	152	LLGSAGEL			7.000000	759.424700	AurA	0.500000	761.132793	0.024361	1.223642	0.031118	9.536201	0.003057
AurA	145	152	LLGSAGEL			7.000000	759.424700	AurA	2.000000	761.313962	0.030854	1.404810	0.036426	9.503942	0.004491
AurA	145	152	LLGSAGEL			7.000000	759.424700	AurA	10.000000	761.462472	0.013049	1.553321	0.023349	9.528196	0.008949
AurA	145	152	LLGSAGEL			7.000000	759.424700	AurA	30.000002	761.561327	0.034677	1.652175	0.039716	9.525229	0.003263
AurA	145	152	LLGSAGEL			7.000000	759.424700	AurA + CEP	0.000000	759.874694	0.040993	0.000000	0.000000	9.473768	0.002078
AurA	145	152	LLGSAGEL			7.000000	759.424700	AurA + CEP	0.500000	761.079853	0.008258	1.205160	0.041817	9.520720	0.007920
AurA	145	152	LLGSAGEL			7.000000	759.424700	AurA + CEP	2.000000	761.257344	0.028601	1.382650	0.049984	9.480345	0.001875
AurA	145	152	LLGSAGEL			7.000000	759.424700	AurA + CEP	10.000000	761.417680	0.005421	1.542987	0.041350	9.494388	0.006403
AurA	145	152	LLGSAGEL			7.000000	759.424700	AurA + CEP	30.000002	761.481938	0.013672	1.607244	0.043213	9.503429	0.004221
AurA	146	152	LGSAGEL			6.000000	646.340600	AurA	0.000000	646.768518	0.048617	0.000000	0.000000	7.904848	0.006792
AurA	146	152	LGSAGEL			6.000000	646.340600	AurA	0.500000	647.824423	0.031338	1.055905	0.057842	7.902503	0.005862
AurA	146	152	LGSAGEL			6.000000	646.340600	AurA	2.000000	648.026559	0.023277	1.258040	0.053903	7.926584	0.003691
AurA	146	152	LGSAGEL			6.000000	646.340600	AurA	10.000000	648.201906	0.023291	1.433388	0.053909	7.917725	0.001780
AurA	146	152	LGSAGEL			6.000000	646.340600	AurA	30.000002	648.260233	0.017937	1.491715	0.051821	7.901124	0.009614
AurA	146	152	LGSAGEL			6.000000	646.340600	AurA + CEP	0.000000	646.733247	0.004399	0.000000	0.000000	7.896312	0.002475
AurA	146	152	LGSAGEL			6.000000	646.340600	AurA + CEP	0.500000	647.824278	0.030879	1.091032	0.031190	7.899677	0.003860
AurA	146	152	LGSAGEL			6.000000	646.340600	AurA + CEP	2.000000	648.002532	0.019355	1.269285	0.019849	7.908871	0.001830
AurA	146	152	LGSAGEL			6.000000	646.340600	AurA + CEP	10.000000	648.201270	0.031044	1.468023	0.031354	7.915755	0.009457
AurA	146	152	LGSAGEL			6.000000	646.340600	AurA + CEP	30.000002	648.308065	0.013503	1.574818	0.014201	7.881810	0.010573
AurA	146	156	LGSAGELKIAD			10.000000	1073.583700	AurA	0.000000	1074.156434	0.036779	0.000000	0.000000	7.931861	0.010323
AurA	146	156	LGSAGELKIAD			10.000000	1073.583700	AurA	0.500000	1075.672145	0.099125	1.515711	0.105728	7.899376	0.011582
AurA	146	156	LGSAGELKIAD			10.000000	1073.583700	AurA	2.000000	1075.879938	0.028954	1.723504	0.046808	7.944731	0.015191
AurA	146	156	LGSAGELKIAD			10.000000	1073.583700	AurA	10.000000	1076.084438	0.037362	1.928004	0.052427	7.928123	0.008302
AurA	146	156	LGSAGELKIAD			10.000000	1073.583700	AurA	30.000002	1076.047534	0.043700	1.891100	0.057117	7.922319	0.015373
AurA	146	156	LGSAGELKIAD			10.000000	1073.583700	AurA + CEP	0.000000	1074.151177	0.083196	0.000000	0.000000	7.928957	0.013514
AurA	146	156	LGSAGELKIAD			10.000000	1073.583700	AurA + CEP	0.500000	1075.667261	0.031691	1.516084	0.089027	7.888782	0.005682
AurA	146	156	LGSAGELKIAD			10.000000	1073.583700	AurA + CEP	2.000000	1075.881945	0.092934	1.730768	0.124733	7.941270	0.001240
AurA	146	156	LGSAGELKIAD			10.000000	1073.583700	AurA + CEP	10.000000	1075.886786	0.087237	1.735609	0.120548	7.913056	0.010626
AurA	146	156	LGSAGELKIAD			10.000000	1073.583700	AurA + CEP	30.000002	1076.160317	0.063855	2.009140	0.104876	7.901664	0.014621
AurA	147	152	GSAGEL			5.000000	533.256600	AurA	0.000000	533.553088	0.008895	0.000000	0.000000	6.475583	0.003237
AurA	147	152	GSAGEL			5.000000	533.256600	AurA	0.500000	534.332119	0.093478	0.779031	0.093900	6.492012	0.005488
AurA	147	152	GSAGEL			5.000000	533.256600	AurA	2.000000	534.514970	0.011671	0.961882	0.014675	6.474348	0.000414
AurA	147	152	GSAGEL			5.000000	533.256600	AurA	10.000000	534.700421	0.011487	1.147333	0.014529	6.481101	0.000914
AurA	147	152	GSAGEL			5.000000	533.256600	AurA	30.000002	534.798499	0.034818	1.245411	0.035936	6.489705	0.006625
AurA	147	152	GSAGEL			5.000000	533.256600	AurA + CEP	0.000000	533.554934	0.019897	0.000000	0.000000	6.462844	0.005592
AurA	147	152	GSAGEL			5.000000	533.256600	AurA + CEP	0.500000	534.356224	0.031876	0.801291	0.037576	6.494585	0.010770
AurA	147	152	GSAGEL			5.000000	533.256600	AurA + CEP	2.000000	534.482637	0.001061	0.927704	0.019925	6.466095	0.003540
AurA	147	152	GSAGEL			5.000000	533.256600	AurA + CEP	10.000000	534.679124	0.032274	1.124190	0.037914	6.480052	0.002474
AurA	147	152	GSAGEL			5.000000	533.256600	AurA + CEP	30.000002	534.806467	0.026358	1.251533	0.033025	6.485076	0.002274
AurA	147	156	GSAGELKIAD			9.000000	960.499700	AurA	0.000000	960.995912	0.026052	0.000000	0.000000	7.168019	0.010888
AurA	147	156	GSAGELKIAD			9.000000	960.499700	AurA	0.500000	962.281999	0.032716	1.286087	0.041822	7.140053	0.007255
AurA	147	156	GSAGELKIAD			9.000000	960.499700	AurA	2.000000	962.362565	0.034252	1.366653	0.043033	7.165795	0.004717
AurA	147	156	GSAGELKIAD			9.000000	960.499700	AurA	10.000000	962.608979	0.038284	1.613067	0.046307	7.147915	0.004253
AurA	147	156	GSAGELKIAD			9.000000	960.499700	AurA	30.000002	962.646366	0.076339	1.650454	0.080661	7.225912	0.007232
AurA	147	156	GSAGELKIAD			9.000000	960.499700	AurA + CEP	0.000000	960.985956	0.030484	0.000000	0.000000	7.171505	0.006265
AurA	147	156	GSAGELKIAD			9.000000	960.499700	AurA + CEP	0.500000	962.152955	0.034060	1.166999	0.045709	7.132589	0.014246
AurA	147	156	GSAGELKIAD			9.000000	960.499700	AurA + CEP	2.000000	962.349224	0.090169	1.363268	0.095182	7.148027	0.005278
AurA	147	156	GSAGELKIAD			9.000000	960.499700	AurA + CEP	10.000000	962.525002	0.013296	1.539045	0.033257	7.141841	0.009031
AurA	147	156	GSAGELKIAD			9.000000	960.499700	AurA + CEP	30.000002	962.624036	0.040515	1.638080	0.050702	7.205429	0.009388
AurA	147	157	GSAGELKIADF			10.000000	1107.568100	AurA	0.000000	1108.198488	0.045598	0.000000	0.000000	10.227271	0.019884
AurA	147	157	GSAGELKIADF			10.000000	1107.568100	AurA	0.500000	1109.662883	0.065199	1.464395	0.079562	10.194689	0.003405
AurA	147	157	GSAGELKIADF			10.000000	1107.568100	AurA	2.000000	1109.827037	0.027501	1.628549	0.053249	10.216534	0.007719
AurA	147	157	GSAGELKIADF			10.000000	1107.568100	AurA	10.000000	1110.089207	0.038551	1.890720	0.059711	10.199402	0.004013
AurA	147	157	GSAGELKIADF			10.000000	1107.568100	AurA	30.000002	1110.127670	0.007452	1.929182	0.046203	10.301385	0.009397
AurA	147	157	GSAGELKIADF			10.000000	1107.568100	AurA + CEP	0.000000	1108.224327	0.027789	0.000000	0.000000	10.214684	0.004357
AurA	147	157	GSAGELKIADF			10.000000	1107.568100	AurA + CEP	0.500000	1109.558457	0.020476	1.334130	0.034518	10.170072	0.012410
AurA	147	157	GSAGELKIADF			10.000000	1107.568100	AurA + CEP	2.000000	1109.686000	0.056272	1.461672	0.062760	10.197062	0.005471
AurA	147	157	GSAGELKIADF			10.000000	1107.568100	AurA + CEP	10.000000	1109.878319	0.026673	1.653992	0.038519	10.175163	0.012067
AurA	147	157	GSAGELKIADF			10.000000	1107.568100	AurA + CEP	30.000002	1110.000781	0.052776	1.776454	0.059645	10.276617	0.009878
AurA	150	156	GELKIAD			6.000000	745.409000	AurA	0.000000	745.726404	0.033141	0.000000	0.000000	7.176378	0.014874
AurA	150	156	GELKIAD			6.000000	745.409000	AurA	0.500000	746.547409	0.025202	0.821005	0.041634	7.152361	0.000614
AurA	150	156	GELKIAD			6.000000	745.409000	AurA	2.000000	746.608320	0.039444	0.881916	0.051518	7.167365	0.009814
AurA	150	156	GELKIAD			6.000000	745.409000	AurA	10.000000	746.649773	0.039309	0.923369	0.051415	7.157500	0.007748
AurA	150	156	GELKIAD			6.000000	745.409000	AurA	30.000002	746.836409	0.062101	1.110005	0.070391	7.225197	0.003423
AurA	150	156	GELKIAD			6.000000	745.409000	AurA + CEP	0.000000	745.720832	0.031688	0.000000	0.000000	7.174138	0.005456
AurA	150	156	GELKIAD			6.000000	745.409000	AurA + CEP	0.500000	746.542782	0.011303	0.821950	0.033644	7.143171	0.006482
AurA	150	156	GELKIAD			6.000000	745.409000	AurA + CEP	2.000000	746.699262	0.059993	0.978430	0.067848	7.156684	0.007994
AurA	150	156	GELKIAD			6.000000	745.409000	AurA + CEP	10.000000	746.679120	0.054453	0.958288	0.063002	7.140893	0.008900
AurA	150	156	GELKIAD			6.000000	745.409000	AurA + CEP	30.000002	746.850282	0.057982	1.129450	0.066076	7.213250	0.005258
AurA	176	182	DYLPPEM			4.000000	864.380800	AurA	0.000000	865.122853	0.120821	0.000000	0.000000	9.794205	0.010648
AurA	176	182	DYLPPEM			4.000000	864.380800	AurA	0.500000	865.374852	0.180436	0.251999	0.217152	9.807395	0.010150
AurA	176	182	DYLPPEM			4.000000	864.380800	AurA	2.000000	865.347143	0.087739	0.224290	0.149318	9.796717	0.007554
AurA	176	182	DYLPPEM			4.000000	864.380800	AurA	10.000000	865.638963	0.111100	0.516111	0.164137	9.825748	0.006492
AurA	176	182	DYLPPEM			4.000000	864.380800	AurA	30.000002	866.046729	0.110579	0.923876	0.163785	9.764837	0.009777
AurA	176	182	DYLPPEM			4.000000	864.380800	AurA + CEP	0.000000	865.099100	0.098924	0.000000	0.000000	9.761147	0.005096
AurA	176	182	DYLPPEM			4.000000	864.380800	AurA + CEP	0.500000	865.221993	0.076787	0.122892	0.125229	9.799370	0.005557
AurA	176	182	DYLPPEM			4.000000	864.380800	AurA + CEP	2.000000	865.327572	0.119744	0.228471	0.155321	9.774614	0.004486
AurA	176	182	DYLPPEM			4.000000	864.380800	AurA + CEP	10.000000	865.475040	0.104078	0.375940	0.143590	9.790394	0.006748
AurA	176	182	DYLPPEM			4.000000	864.380800	AurA + CEP	30.000002	865.813697	0.095107	0.714596	0.137228	9.735539	0.011818
AurA	183	194	IEGRMHDEKVDL			11.000000	1441.710400	AurA	0.000000	1442.693750	0.069424	0.000000	0.000000	6.811898	0.004740
AurA	183	194	IEGRMHDEKVDL			11.000000	1441.710400	AurA	0.500000	1443.690884	0.164988	0.997134	0.178999	6.793027	0.014962
AurA	183	194	IEGRMHDEKVDL			11.000000	1441.710400	AurA	2.000000	1443.569447	0.076778	0.875697	0.103511	6.815357	0.002123
AurA	183	194	IEGRMHDEKVDL			11.000000	1441.710400	AurA	10.000000	1443.942205	0.056918	1.248456	0.089774	6.822313	0.002283
AurA	183	194	IEGRMHDEKVDL			11.000000	1441.710400	AurA	30.000002	1444.184335	0.020735	1.490586	0.072454	6.755919	0.017332
AurA	183	194	IEGRMHDEKVDL			11.000000	1441.710400	AurA + CEP	0.000000	1442.811566	0.273106	0.000000	0.000000	6.796140	0.006381
AurA	183	194	IEGRMHDEKVDL			11.000000	1441.710400	AurA + CEP	0.500000	1443.538393	0.099209	0.726827	0.290568	6.782691	0.011814
AurA	183	194	IEGRMHDEKVDL			11.000000	1441.710400	AurA + CEP	2.000000	1443.562273	0.043575	0.750707	0.276561	6.795906	0.009700
AurA	183	194	IEGRMHDEKVDL			11.000000	1441.710400	AurA + CEP	10.000000	1443.786284	0.019896	0.974718	0.273830	6.805915	0.013876
AurA	183	194	IEGRMHDEKVDL			11.000000	1441.710400	AurA + CEP	30.000002	1444.091912	0.041713	1.280346	0.276274	6.728642	0.012329
AurA	184	194	EGRMHDEKVDL			10.000000	1328.626300	AurA	0.000000	1329.377559	0.042695	0.000000	0.000000	6.818607	0.005866
AurA	184	194	EGRMHDEKVDL			10.000000	1328.626300	AurA	0.500000	1330.138779	0.104150	0.761219	0.112561	6.790751	0.017831
AurA	184	194	EGRMHDEKVDL			10.000000	1328.626300	AurA	2.000000	1330.448679	0.268965	1.071120	0.272333	6.825032	0.006679
AurA	184	194	EGRMHDEKVDL			10.000000	1328.626300	AurA	10.000000	1330.618257	0.441791	1.240697	0.443850	6.822500	0.007160
AurA	184	194	EGRMHDEKVDL			10.000000	1328.626300	AurA	30.000002	1330.993513	0.339062	1.615954	0.341739	6.757679	0.016264
AurA	184	194	EGRMHDEKVDL			10.000000	1328.626300	AurA + CEP	0.000000	1329.384010	0.066065	0.000000	0.000000	6.790823	0.010535
AurA	184	194	EGRMHDEKVDL			10.000000	1328.626300	AurA + CEP	0.500000	1329.998274	0.079195	0.614264	0.103133	6.785551	0.009380
AurA	184	194	EGRMHDEKVDL			10.000000	1328.626300	AurA + CEP	2.000000	1330.312180	0.090559	0.928171	0.112096	6.803706	0.012848
AurA	184	194	EGRMHDEKVDL			10.000000	1328.626300	AurA + CEP	10.000000	1330.745395	0.212401	1.361386	0.222438	6.807489	0.009001
AurA	184	194	EGRMHDEKVDL			10.000000	1328.626300	AurA + CEP	30.000002	1330.919549	0.154474	1.535539	0.168009	6.733564	0.012157
AurA	185	194	GRMHDEKVDL			9.000000	1199.583700	AurA	0.000000	1200.479735	0.013484	0.000000	0.000000	6.297806	0.180237
AurA	185	194	GRMHDEKVDL			9.000000	1199.583700	AurA	0.500000	1200.726774	0.098179	0.247039	0.099101	6.234562	0.008581
AurA	185	194	GRMHDEKVDL			9.000000	1199.583700	AurA	2.000000	1200.822066	0.074285	0.342330	0.075499	6.236235	0.009005
AurA	185	194	GRMHDEKVDL			9.000000	1199.583700	AurA	10.000000	1201.076783	0.029321	0.597047	0.032273	6.227911	0.001995
AurA	185	194	GRMHDEKVDL			9.000000	1199.583700	AurA	30.000002	1201.358722	0.054637	0.878987	0.056277	6.335388	0.110773
AurA	185	194	GRMHDEKVDL			9.000000	1199.583700	AurA + CEP	0.000000	1200.380976	0.046670	0.000000	0.000000	6.244501	0.005962
AurA	185	194	GRMHDEKVDL			9.000000	1199.583700	AurA + CEP	0.500000	1200.611174	0.037688	0.230198	0.059987	6.230731	0.006274
AurA	185	194	GRMHDEKVDL			9.000000	1199.583700	AurA + CEP	2.000000	1200.759908	0.157393	0.378932	0.164166	6.226958	0.007747
AurA	185	194	GRMHDEKVDL			9.000000	1199.583700	AurA + CEP	10.000000	1201.074835	0.097996	0.693859	0.108542	6.213502	0.014903
AurA	185	194	GRMHDEKVDL			9.000000	1199.583700	AurA + CEP	30.000002	1201.242864	0.118061	0.861888	0.126950	6.296666	0.012496
AurA	195	200	WSLGVL			5.000000	674.387200	AurA	0.000000	674.757047	0.030888	0.000000	0.000000	12.724344	0.009499
AurA	195	200	WSLGVL			5.000000	674.387200	AurA	0.500000	674.806739	0.027626	0.049692	0.041440	12.758791	0.008222
AurA	195	200	WSLGVL			5.000000	674.387200	AurA	2.000000	674.825577	0.021886	0.068530	0.037856	12.722944	0.007285
AurA	195	200	WSLGVL			5.000000	674.387200	AurA	10.000000	674.785582	0.035132	0.028535	0.046780	12.749721	0.016680
AurA	195	200	WSLGVL			5.000000	674.387200	AurA	30.000002	674.856973	0.052839	0.099926	0.061205	12.761862	0.008801
AurA	195	200	WSLGVL			5.000000	674.387200	AurA + CEP	0.000000	674.770080	0.008179	0.000000	0.000000	12.686554	0.009041
AurA	195	200	WSLGVL			5.000000	674.387200	AurA + CEP	0.500000	674.798395	0.050178	0.028315	0.050840	12.739101	0.012720
AurA	195	200	WSLGVL			5.000000	674.387200	AurA + CEP	2.000000	674.842219	0.083720	0.072140	0.084119	12.689295	0.009009
AurA	195	200	WSLGVL			5.000000	674.387200	AurA + CEP	10.000000	674.823008	0.046172	0.052928	0.046891	12.684476	0.009731
AurA	195	200	WSLGVL			5.000000	674.387200	AurA + CEP	30.000002	674.831085	0.011741	0.061005	0.014309	12.734468	0.008940
AurA	195	201	WSLGVLC			6.000000	777.396400	AurA	0.000000	777.910907	0.002687	0.000000	0.000000	12.884769	0.012881
AurA	195	201	WSLGVLC			6.000000	777.396400	AurA	0.500000	777.872949	0.041627	-0.037958	0.041713	12.933607	0.002209
AurA	195	201	WSLGVLC			6.000000	777.396400	AurA	2.000000	777.925979	0.009893	0.015072	0.010251	12.894363	0.007537
AurA	195	201	WSLGVLC			6.000000	777.396400	AurA	10.000000	777.881948	0.024158	-0.028959	0.024307	12.931067	0.009536
AurA	195	201	WSLGVLC			6.000000	777.396400	AurA	30.000002	777.911975	0.009795	0.001068	0.010157	12.894417	0.006772
AurA	195	201	WSLGVLC			6.000000	777.396400	AurA + CEP	0.000000	777.900689	0.009545	0.000000	0.000000	12.836214	0.002404
AurA	195	201	WSLGVLC			6.000000	777.396400	AurA + CEP	0.500000	777.890400	0.011207	-0.010288	0.014721	12.913409	0.010277
AurA	195	201	WSLGVLC			6.000000	777.396400	AurA + CEP	2.000000	777.925896	0.026022	0.025207	0.027718	12.851842	0.002905
AurA	195	201	WSLGVLC			6.000000	777.396400	AurA + CEP	10.000000	777.903103	0.025929	0.002414	0.027630	12.871299	0.006815
AurA	195	201	WSLGVLC			6.000000	777.396400	AurA + CEP	30.000002	777.938659	0.030987	0.037970	0.032424	12.859012	0.005493
AurA	201	205	CYEFL			4.000000	674.285400	AurA	0.000000	674.701058	0.009120	0.000000	0.000000	11.770422	0.009290
AurA	201	205	CYEFL			4.000000	674.285400	AurA	0.500000	674.734511	0.018385	0.033453	0.020522	11.801873	0.003692
AurA	201	205	CYEFL			4.000000	674.285400	AurA	2.000000	674.690358	0.009152	-0.010700	0.012920	11.774425	0.003444
AurA	201	205	CYEFL			4.000000	674.285400	AurA	10.000000	674.709269	0.015613	0.008211	0.018081	11.805842	0.007080
AurA	201	205	CYEFL			4.000000	674.285400	AurA	30.000002	674.686888	0.011509	-0.014170	0.014684	11.774924	0.008866
AurA	201	205	CYEFL			4.000000	674.285400	AurA + CEP	0.000000	674.684709	0.002672	0.000000	0.000000	11.728233	0.005089
AurA	201	205	CYEFL			4.000000	674.285400	AurA + CEP	0.500000	674.731738	0.035619	0.047028	0.035719	11.784378	0.006650
AurA	201	205	CYEFL			4.000000	674.285400	AurA + CEP	2.000000	674.750853	0.026953	0.066144	0.027085	11.742317	0.002723
AurA	201	205	CYEFL			4.000000	674.285400	AurA + CEP	10.000000	674.677432	0.027713	-0.007277	0.027841	11.757216	0.007720
AurA	201	205	CYEFL			4.000000	674.285400	AurA + CEP	30.000002	674.717435	0.025809	0.032726	0.025947	11.746854	0.001554
AurA	203	215	EFLVGKPPFEANT			10.000000	1448.742000	AurA	0.000000	1449.492916	0.048664	0.000000	0.000000	10.023642	0.009977
AurA	203	215	EFLVGKPPFEANT			10.000000	1448.742000	AurA	0.500000	1451.468572	0.049699	1.975655	0.069557	9.943942	0.016118
AurA	203	215	EFLVGKPPFEANT			10.000000	1448.742000	AurA	2.000000	1451.703132	0.063130	2.210216	0.079710	10.020302	0.003711
AurA	203	215	EFLVGKPPFEANT			10.000000	1448.742000	AurA	10.000000	1451.962481	0.031262	2.469564	0.057840	9.982449	0.006687
AurA	203	215	EFLVGKPPFEANT			10.000000	1448.742000	AurA	30.000002	1452.149773	0.106541	2.656857	0.117129	10.005980	0.023134
AurA	203	215	EFLVGKPPFEANT			10.000000	1448.742000	AurA + CEP	0.000000	1449.529398	0.009599	0.000000	0.000000	10.001799	0.001383
AurA	203	215	EFLVGKPPFEANT			10.000000	1448.742000	AurA + CEP	0.500000	1451.162811	0.022497	1.633413	0.024459	9.938749	0.001092
AurA	203	215	EFLVGKPPFEANT			10.000000	1448.742000	AurA + CEP	2.000000	1451.592646	0.010053	2.063249	0.013900	9.998764	0.000736
AurA	203	215	EFLVGKPPFEANT			10.000000	1448.742000	AurA + CEP	10.000000	1451.875167	0.046525	2.345769	0.047505	9.978415	0.015649
AurA	203	215	EFLVGKPPFEANT			10.000000	1448.742000	AurA + CEP	30.000002	1452.089115	0.036395	2.559718	0.037640	9.952824	0.029506
AurA	204	215	FLVGKPPFEANT			9.000000	1319.699400	AurA	0.000000	1320.523110	0.026679	0.000000	0.000000	9.442639	0.005461
AurA	204	215	FLVGKPPFEANT			9.000000	1319.699400	AurA	0.500000	1322.276776	0.012155	1.753666	0.029318	9.499185	0.003582
AurA	204	215	FLVGKPPFEANT			9.000000	1319.699400	AurA	2.000000	1322.688220	0.006042	2.165110	0.027355	9.434214	0.010593
AurA	204	215	FLVGKPPFEANT			9.000000	1319.699400	AurA	10.000000	1322.979511	0.028125	2.456401	0.038766	9.480177	0.015001
AurA	204	215	FLVGKPPFEANT			9.000000	1319.699400	AurA	30.000002	1323.064699	0.007068	2.541589	0.027600	9.467455	0.005907
AurA	204	215	FLVGKPPFEANT			9.000000	1319.699400	AurA + CEP	0.000000	1320.565737	0.079168	0.000000	0.000000	9.406322	0.008992
AurA	204	215	FLVGKPPFEANT			9.000000	1319.699400	AurA + CEP	0.500000	1322.129977	0.078187	1.564240	0.111269	9.483815	0.021173
AurA	204	215	FLVGKPPFEANT			9.000000	1319.699400	AurA + CEP	2.000000	1322.478652	0.073849	1.912915	0.108265	9.407395	0.004969
AurA	204	215	FLVGKPPFEANT			9.000000	1319.699400	AurA + CEP	10.000000	1322.940124	0.003412	2.374388	0.079241	9.427999	0.005896
AurA	204	215	FLVGKPPFEANT			9.000000	1319.699400	AurA + CEP	30.000002	1323.001808	0.059453	2.436071	0.099006	9.442894	0.011576
AurA	204	219	FLVGKPPFEANTYQET			13.000000	1840.911600	AurA	0.000000	1842.061762	0.121365	0.000000	0.000000	9.690158	0.020875
AurA	204	219	FLVGKPPFEANTYQET			13.000000	1840.911600	AurA	0.500000	1845.502869	0.172477	3.441106	0.210897	9.724890	0.008677
AurA	204	219	FLVGKPPFEANTYQET			13.000000	1840.911600	AurA	2.000000	1846.123600	0.243413	4.061838	0.271991	9.703747	0.006564
AurA	204	219	FLVGKPPFEANTYQET			13.000000	1840.911600	AurA	10.000000	1846.999289	0.096831	4.937527	0.155260	9.728393	0.010351
AurA	204	219	FLVGKPPFEANTYQET			13.000000	1840.911600	AurA	30.000002	1847.183592	0.227129	5.121829	0.257521	9.628462	0.007981
AurA	204	219	FLVGKPPFEANTYQET			13.000000	1840.911600	AurA + CEP	0.000000	1841.945276	0.077571	0.000000	0.000000	9.637172	0.012136
AurA	204	219	FLVGKPPFEANTYQET			13.000000	1840.911600	AurA + CEP	0.500000	1845.103116	0.269214	3.157841	0.280167	9.712250	0.004796
AurA	204	219	FLVGKPPFEANTYQET			13.000000	1840.911600	AurA + CEP	2.000000	1845.803512	0.239351	3.858237	0.251607	9.669807	0.002581
AurA	204	219	FLVGKPPFEANTYQET			13.000000	1840.911600	AurA + CEP	10.000000	1846.726761	0.278030	4.781485	0.288648	9.691790	0.003013
AurA	204	219	FLVGKPPFEANTYQET			13.000000	1840.911600	AurA + CEP	30.000002	1847.058015	0.186297	5.112739	0.201801	9.595367	0.007706
AurA	205	215	LVGKPPFEANT			8.000000	1172.631000	AurA	0.000000	1173.305986	0.030303	0.000000	0.000000	7.740035	0.010910
AurA	205	215	LVGKPPFEANT			8.000000	1172.631000	AurA	0.500000	1175.098730	0.035179	1.792744	0.046431	7.746569	0.019063
AurA	205	215	LVGKPPFEANT			8.000000	1172.631000	AurA	2.000000	1175.494677	0.066257	2.188691	0.072858	7.738973	0.007746
AurA	205	215	LVGKPPFEANT			8.000000	1172.631000	AurA	10.000000	1175.829489	0.124502	2.523503	0.128136	7.759465	0.006600
AurA	205	215	LVGKPPFEANT			8.000000	1172.631000	AurA	30.000002	1175.898580	0.103592	2.592595	0.107933	7.689681	0.011957
AurA	205	215	LVGKPPFEANT			8.000000	1172.631000	AurA + CEP	0.000000	1173.290920	0.007024	0.000000	0.000000	7.714474	0.003676
AurA	205	215	LVGKPPFEANT			8.000000	1172.631000	AurA + CEP	0.500000	1174.959442	0.021199	1.668522	0.022332	7.752381	0.007991
AurA	205	215	LVGKPPFEANT			8.000000	1172.631000	AurA + CEP	2.000000	1175.360462	0.063118	2.069542	0.063507	7.734262	0.004266
AurA	205	215	LVGKPPFEANT			8.000000	1172.631000	AurA + CEP	10.000000	1175.696931	0.039215	2.406011	0.039840	7.738410	0.007738
AurA	205	215	LVGKPPFEANT			8.000000	1172.631000	AurA + CEP	30.000002	1175.846287	0.061332	2.555367	0.061733	7.654455	0.013744
AurA	205	219	LVGKPPFEANTYQET			12.000000	1693.843200	AurA	0.000000	1694.784624	0.058739	0.000000	0.000000	8.159870	0.013384
AurA	205	219	LVGKPPFEANTYQET			12.000000	1693.843200	AurA	0.500000	1698.255353	0.192893	3.470729	0.201639	8.129357	0.005486
AurA	205	219	LVGKPPFEANTYQET			12.000000	1693.843200	AurA	2.000000	1698.923863	0.272107	4.139238	0.278375	8.145470	0.004362
AurA	205	219	LVGKPPFEANTYQET			12.000000	1693.843200	AurA	10.000000	1699.674247	0.235216	4.889622	0.242439	8.134453	0.008500
AurA	205	219	LVGKPPFEANTYQET			12.000000	1693.843200	AurA	30.000002	1699.916333	0.336320	5.131708	0.341411	8.223430	0.003194
AurA	205	219	LVGKPPFEANTYQET			12.000000	1693.843200	AurA + CEP	0.000000	1694.729940	0.078791	0.000000	0.000000	8.151013	0.006645
AurA	205	219	LVGKPPFEANTYQET			12.000000	1693.843200	AurA + CEP	0.500000	1697.858788	0.179303	3.128847	0.195852	8.106856	0.005245
AurA	205	219	LVGKPPFEANTYQET			12.000000	1693.843200	AurA + CEP	2.000000	1698.551424	0.269533	3.821484	0.280814	8.127205	0.003916
AurA	205	219	LVGKPPFEANTYQET			12.000000	1693.843200	AurA + CEP	10.000000	1699.445827	0.284368	4.715887	0.295081	8.110991	0.010057
AurA	205	219	LVGKPPFEANTYQET			12.000000	1693.843200	AurA + CEP	30.000002	1699.834781	0.183276	5.104841	0.199495	8.205909	0.005679
AurA	216	233	YQETYKRISRVEFTFPDF			16.000000	2326.150300	AurA	0.000000	2327.614338	0.108003	0.000000	0.000000	11.181273	0.024278
AurA	216	233	YQETYKRISRVEFTFPDF			16.000000	2326.150300	AurA	0.500000	2330.941754	0.107402	3.327416	0.152315	11.113495	0.009655
AurA	216	233	YQETYKRISRVEFTFPDF			16.000000	2326.150300	AurA	2.000000	2331.698535	0.149970	4.084197	0.184813	11.183286	0.003388
AurA	216	233	YQETYKRISRVEFTFPDF			16.000000	2326.150300	AurA	10.000000	2334.129502	0.281640	6.515164	0.301639	11.134013	0.009936
AurA	216	233	YQETYKRISRVEFTFPDF			16.000000	2326.150300	AurA	30.000002	2335.421045	0.117733	7.806707	0.159768	11.289130	0.014313
AurA	216	233	YQETYKRISRVEFTFPDF			16.000000	2326.150300	AurA + CEP	0.000000	2327.590556	0.133173	0.000000	0.000000	11.186360	0.015216
AurA	216	233	YQETYKRISRVEFTFPDF			16.000000	2326.150300	AurA + CEP	0.500000	2330.455084	0.110568	2.864528	0.173091	11.092543	0.003858
AurA	216	233	YQETYKRISRVEFTFPDF			16.000000	2326.150300	AurA + CEP	2.000000	2331.363028	0.191216	3.772471	0.233020	11.145981	0.000378
AurA	216	233	YQETYKRISRVEFTFPDF			16.000000	2326.150300	AurA + CEP	10.000000	2333.536200	0.327393	5.945644	0.353442	11.115228	0.024755
AurA	216	233	YQETYKRISRVEFTFPDF			16.000000	2326.150300	AurA + CEP	30.000002	2334.928431	0.116808	7.337875	0.177142	11.244343	0.012674
AurA	220	233	YKRISRVEFTFPDF			12.000000	1804.938100	AurA	0.000000	1806.003690	0.078146	0.000000	0.000000	11.117687	0.022679
AurA	220	233	YKRISRVEFTFPDF			12.000000	1804.938100	AurA	0.500000	1808.676192	0.135520	2.672502	0.156437	11.006573	0.020485
AurA	220	233	YKRISRVEFTFPDF			12.000000	1804.938100	AurA	2.000000	1809.198068	0.216879	3.194377	0.230528	11.104784	0.010214
AurA	220	233	YKRISRVEFTFPDF			12.000000	1804.938100	AurA	10.000000	1810.455111	0.223490	4.451421	0.236759	11.047739	0.008279
AurA	220	233	YKRISRVEFTFPDF			12.000000	1804.938100	AurA	30.000002	1811.307452	0.178812	5.303762	0.195142	11.144930	0.017134
AurA	220	233	YKRISRVEFTFPDF			12.000000	1804.938100	AurA + CEP	0.000000	1805.982677	0.072455	0.000000	0.000000	11.117042	0.005281
AurA	220	233	YKRISRVEFTFPDF			12.000000	1804.938100	AurA + CEP	0.500000	1808.492069	0.089953	2.509392	0.115504	10.991430	0.006034
AurA	220	233	YKRISRVEFTFPDF			12.000000	1804.938100	AurA + CEP	2.000000	1809.129525	0.103301	3.146847	0.126178	11.090595	0.007907
AurA	220	233	YKRISRVEFTFPDF			12.000000	1804.938100	AurA + CEP	10.000000	1810.336195	0.112345	4.353518	0.133683	11.051993	0.018972
AurA	220	233	YKRISRVEFTFPDF			12.000000	1804.938100	AurA + CEP	30.000002	1811.225095	0.112127	5.242418	0.133500	11.096429	0.028490
AurA	234	245	VTEGARDLISRL			11.000000	1329.748500	AurA	0.000000	1330.588297	0.055568	0.000000	0.000000	9.589688	0.027320
AurA	234	245	VTEGARDLISRL			11.000000	1329.748500	AurA	0.500000	1331.078562	0.042875	0.490265	0.070185	9.646420	0.005643
AurA	234	245	VTEGARDLISRL			11.000000	1329.748500	AurA	2.000000	1331.027509	0.097667	0.439213	0.112368	9.604994	0.016097
AurA	234	245	VTEGARDLISRL			11.000000	1329.748500	AurA	10.000000	1331.011012	0.027653	0.422715	0.062068	9.650763	0.011246
AurA	234	245	VTEGARDLISRL			11.000000	1329.748500	AurA	30.000002	1331.048966	0.068627	0.460669	0.088303	9.542188	0.007812
AurA	234	245	VTEGARDLISRL			11.000000	1329.748500	AurA + CEP	0.000000	1330.633817	0.072336	0.000000	0.000000	9.525061	0.014602
AurA	234	245	VTEGARDLISRL			11.000000	1329.748500	AurA + CEP	0.500000	1331.010759	0.089774	0.376942	0.115291	9.633246	0.016374
AurA	234	245	VTEGARDLISRL			11.000000	1329.748500	AurA + CEP	2.000000	1330.994484	0.097038	0.360667	0.121033	9.555015	0.009140
AurA	234	245	VTEGARDLISRL			11.000000	1329.748500	AurA + CEP	10.000000	1330.981100	0.073015	0.347283	0.102780	9.605069	0.008939
AurA	234	245	VTEGARDLISRL			11.000000	1329.748500	AurA + CEP	30.000002	1331.003381	0.101598	0.369564	0.124718	9.512671	0.003103
AurA	235	245	TEGARDLISRL			10.000000	1230.680100	AurA	0.000000	1231.390143	0.098796	0.000000	0.000000	9.592632	0.028695
AurA	235	245	TEGARDLISRL			10.000000	1230.680100	AurA	0.500000	1231.671740	0.038695	0.281597	0.106103	9.647966	0.002107
AurA	235	245	TEGARDLISRL			10.000000	1230.680100	AurA	2.000000	1231.661760	0.092654	0.271617	0.135445	9.609326	0.018737
AurA	235	245	TEGARDLISRL			10.000000	1230.680100	AurA	10.000000	1231.687122	0.074392	0.296979	0.123672	9.647677	0.010816
AurA	235	245	TEGARDLISRL			10.000000	1230.680100	AurA	30.000002	1231.650050	0.017167	0.259907	0.100276	9.542780	0.009400
AurA	235	245	TEGARDLISRL			10.000000	1230.680100	AurA + CEP	0.000000	1231.343039	0.034286	0.000000	0.000000	9.528723	0.008223
AurA	235	245	TEGARDLISRL			10.000000	1230.680100	AurA + CEP	0.500000	1231.673978	0.287283	0.330939	0.289322	9.639428	0.019307
AurA	235	245	TEGARDLISRL			10.000000	1230.680100	AurA + CEP	2.000000	1231.659076	0.115157	0.316037	0.120153	9.565990	0.002431
AurA	235	245	TEGARDLISRL			10.000000	1230.680100	AurA + CEP	10.000000	1231.597338	0.062633	0.254299	0.071403	9.604310	0.009924
AurA	235	245	TEGARDLISRL			10.000000	1230.680100	AurA + CEP	30.000002	1231.662690	0.024713	0.319651	0.042264	9.522346	0.006833
AurA	236	245	EGARDLISRL			9.000000	1129.632400	AurA	0.000000	1130.197560	0.047724	0.000000	0.000000	9.583814	0.031032
AurA	236	245	EGARDLISRL			9.000000	1129.632400	AurA	0.500000	1130.492934	0.045093	0.295374	0.065658	9.645898	0.001974
AurA	236	245	EGARDLISRL			9.000000	1129.632400	AurA	2.000000	1130.465106	0.037736	0.267546	0.060841	9.620457	0.012353
AurA	236	245	EGARDLISRL			9.000000	1129.632400	AurA	10.000000	1130.487706	0.103076	0.290146	0.113588	9.656146	0.011981
AurA	236	245	EGARDLISRL			9.000000	1129.632400	AurA	30.000002	1130.504617	0.073400	0.307057	0.087551	9.547644	0.008670
AurA	236	245	EGARDLISRL			9.000000	1129.632400	AurA + CEP	0.000000	1130.225910	0.033772	0.000000	0.000000	9.527330	0.006842
AurA	236	245	EGARDLISRL			9.000000	1129.632400	AurA + CEP	0.500000	1130.512352	0.134355	0.286442	0.138535	9.626230	0.015909
AurA	236	245	EGARDLISRL			9.000000	1129.632400	AurA + CEP	2.000000	1130.488011	0.058097	0.262101	0.067200	9.558298	0.009459
AurA	236	245	EGARDLISRL			9.000000	1129.632400	AurA + CEP	10.000000	1130.509284	0.025652	0.283374	0.042409	9.608991	0.005892
AurA	236	245	EGARDLISRL			9.000000	1129.632400	AurA + CEP	30.000002	1130.535037	0.015708	0.309127	0.037246	9.515670	0.006129
AurA	237	245	GARDLISRL			8.000000	1000.589800	AurA	0.000000	1001.127035	0.047985	0.000000	0.000000	9.579976	0.029125
AurA	237	245	GARDLISRL			8.000000	1000.589800	AurA	0.500000	1001.474161	0.072523	0.347126	0.086960	9.651646	0.001822
AurA	237	245	GARDLISRL			8.000000	1000.589800	AurA	2.000000	1001.488996	0.093408	0.361961	0.105012	9.602082	0.020570
AurA	237	245	GARDLISRL			8.000000	1000.589800	AurA	10.000000	1001.377407	0.051158	0.250372	0.070141	9.665180	0.013104
AurA	237	245	GARDLISRL			8.000000	1000.589800	AurA	30.000002	1001.460687	0.022091	0.333652	0.052826	9.548336	0.011203
AurA	237	245	GARDLISRL			8.000000	1000.589800	AurA + CEP	0.000000	1001.256775	0.070737	0.000000	0.000000	9.523352	0.011102
AurA	237	245	GARDLISRL			8.000000	1000.589800	AurA + CEP	0.500000	1001.462484	0.061683	0.205709	0.093853	9.637873	0.017801
AurA	237	245	GARDLISRL			8.000000	1000.589800	AurA + CEP	2.000000	1001.410739	0.031544	0.153963	0.077451	9.569579	0.003043
AurA	237	245	GARDLISRL			8.000000	1000.589800	AurA + CEP	10.000000	1001.432521	0.044399	0.175746	0.083516	9.612407	0.011395
AurA	237	245	GARDLISRL			8.000000	1000.589800	AurA + CEP	30.000002	1001.466869	0.061188	0.210093	0.093529	9.524264	0.003712
AurA	242	245	ISRL			3.000000	488.319100	AurA	0.000000	488.466943	0.017155	0.000000	0.000000	8.933123	0.007043
AurA	242	245	ISRL			3.000000	488.319100	AurA	0.500000	488.492643	0.007412	0.025700	0.018688	8.918988	0.008515
AurA	242	245	ISRL			3.000000	488.319100	AurA	2.000000	488.453093	0.018887	-0.013850	0.025515	8.935466	0.000279
AurA	242	245	ISRL			3.000000	488.319100	AurA	10.000000	488.425151	0.013315	-0.041792	0.021716	8.934518	0.002159
AurA	242	245	ISRL			3.000000	488.319100	AurA	30.000002	488.442250	0.021169	-0.024693	0.027247	8.913177	0.005998
AurA	242	245	ISRL			3.000000	488.319100	AurA + CEP	0.000000	488.434517	0.012404	0.000000	0.000000	8.913398	0.003110
AurA	242	245	ISRL			3.000000	488.319100	AurA + CEP	0.500000	488.471466	0.020997	0.036949	0.024387	8.920417	0.002455
AurA	242	245	ISRL			3.000000	488.319100	AurA + CEP	2.000000	488.467082	0.018997	0.032566	0.022688	8.917696	0.008297
AurA	242	245	ISRL			3.000000	488.319100	AurA + CEP	10.000000	488.450606	0.006221	0.016089	0.013877	8.926396	0.008235
AurA	242	245	ISRL			3.000000	488.319100	AurA + CEP	30.000002	488.444105	0.026172	0.009588	0.028963	8.888829	0.009453
AurA	243	246	SRLL			3.000000	488.319100	AurA	0.000000	488.565614	0.026992	0.000000	0.000000	7.738636	0.012402
AurA	243	246	SRLL			3.000000	488.319100	AurA	0.500000	488.599942	0.013131	0.034328	0.030016	7.753598	0.007128
AurA	243	246	SRLL			3.000000	488.319100	AurA	2.000000	488.587399	0.023910	0.021786	0.036059	7.747122	0.004829
AurA	243	246	SRLL			3.000000	488.319100	AurA	10.000000	488.575056	0.024507	0.009442	0.036457	7.760308	0.004212
AurA	243	246	SRLL			3.000000	488.319100	AurA	30.000002	488.588197	0.018912	0.022583	0.032958	7.711968	0.006783
AurA	243	246	SRLL			3.000000	488.319100	AurA + CEP	0.000000	488.552895	0.037294	0.000000	0.000000	7.713650	0.007388
AurA	243	246	SRLL			3.000000	488.319100	AurA + CEP	0.500000	488.600010	0.022897	0.047115	0.043762	7.751235	0.004923
AurA	243	246	SRLL			3.000000	488.319100	AurA + CEP	2.000000	488.587126	0.020548	0.034231	0.042581	7.725800	0.001193
AurA	243	246	SRLL			3.000000	488.319100	AurA + CEP	10.000000	488.567110	0.019276	0.014215	0.041982	7.738635	0.004782
AurA	243	246	SRLL			3.000000	488.319100	AurA + CEP	30.000002	488.587184	0.012753	0.034289	0.039415	7.684839	0.005916
AurA	246	256	LKHNPSQRPML			8.000000	1320.720500	AurA	0.000000	1321.705284	0.094605	0.000000	0.000000	6.190289	0.006480
AurA	246	256	LKHNPSQRPML			8.000000	1320.720500	AurA	0.500000	1322.610054	0.059560	0.904770	0.111793	6.174939	0.007238
AurA	246	256	LKHNPSQRPML			8.000000	1320.720500	AurA	2.000000	1322.725263	0.070884	1.019979	0.118215	6.191205	0.004679
AurA	246	256	LKHNPSQRPML			8.000000	1320.720500	AurA	10.000000	1322.927801	0.104470	1.222517	0.140940	6.178283	0.003336
AurA	246	256	LKHNPSQRPML			8.000000	1320.720500	AurA	30.000002	1323.295892	0.086232	1.590609	0.128008	6.236515	0.002832
AurA	246	256	LKHNPSQRPML			8.000000	1320.720500	AurA + CEP	0.000000	1321.628008	0.056093	0.000000	0.000000	6.197650	0.004865
AurA	246	256	LKHNPSQRPML			8.000000	1320.720500	AurA + CEP	0.500000	1322.644882	0.069049	1.016874	0.088962	6.165761	0.012634
AurA	246	256	LKHNPSQRPML			8.000000	1320.720500	AurA + CEP	2.000000	1322.623066	0.062699	0.995059	0.084128	6.183429	0.003654
AurA	246	256	LKHNPSQRPML			8.000000	1320.720500	AurA + CEP	10.000000	1322.877328	0.055768	1.249320	0.079098	6.166844	0.008637
AurA	246	256	LKHNPSQRPML			8.000000	1320.720500	AurA + CEP	30.000002	1323.211990	0.106850	1.583982	0.120679	6.232419	0.002273
AurA	246	258	LKHNPSQRPMLRE			10.000000	1605.864200	AurA	0.000000	1606.937078	0.035643	0.000000	0.000000	5.102169	0.029455
AurA	246	258	LKHNPSQRPMLRE			10.000000	1605.864200	AurA	0.500000	1608.823132	0.086289	1.886054	0.093361	5.029735	0.008760
AurA	246	258	LKHNPSQRPMLRE			10.000000	1605.864200	AurA	2.000000	1608.809110	0.155679	1.872033	0.159707	5.077621	0.007832
AurA	246	258	LKHNPSQRPMLRE			10.000000	1605.864200	AurA	10.000000	1608.964877	0.007519	2.027799	0.036427	5.046072	0.004772
AurA	246	258	LKHNPSQRPMLRE			10.000000	1605.864200	AurA	30.000002	1609.395024	0.295041	2.457946	0.297186	5.098948	0.006892
AurA	246	258	LKHNPSQRPMLRE			10.000000	1605.864200	AurA + CEP	0.000000	1606.882688	0.071376	0.000000	0.000000	5.106004	0.017356
AurA	246	258	LKHNPSQRPMLRE			10.000000	1605.864200	AurA + CEP	0.500000	1608.762034	0.042627	1.879346	0.083136	5.028797	0.002442
AurA	246	258	LKHNPSQRPMLRE			10.000000	1605.864200	AurA + CEP	2.000000	1608.886848	0.029620	2.004160	0.077278	5.074758	0.008502
AurA	246	258	LKHNPSQRPMLRE			10.000000	1605.864200	AurA + CEP	10.000000	1609.062448	0.060116	2.179759	0.093319	5.055917	0.006309
AurA	246	258	LKHNPSQRPMLRE			10.000000	1605.864200	AurA + CEP	30.000002	1609.525854	0.071454	2.643166	0.100996	5.092195	0.007281
AurA	257	267	REVLEHPWITA			9.000000	1350.716500	AurA	0.000000	1351.426512	0.049705	0.000000	0.000000	9.261899	0.009248
AurA	257	267	REVLEHPWITA			9.000000	1350.716500	AurA	0.500000	1351.595345	0.036999	0.168833	0.061964	9.284427	0.016091
AurA	257	267	REVLEHPWITA			9.000000	1350.716500	AurA	2.000000	1351.607988	0.039864	0.181476	0.063716	9.258785	0.003416
AurA	257	267	REVLEHPWITA			9.000000	1350.716500	AurA	10.000000	1351.690703	0.030937	0.264190	0.058546	9.272746	0.010922
AurA	257	267	REVLEHPWITA			9.000000	1350.716500	AurA	30.000002	1351.686255	0.053914	0.259743	0.073330	9.331903	0.008836
AurA	257	267	REVLEHPWITA			9.000000	1350.716500	AurA + CEP	0.000000	1351.402808	0.047845	0.000000	0.000000	9.244848	0.004093
AurA	257	267	REVLEHPWITA			9.000000	1350.716500	AurA + CEP	0.500000	1351.587475	0.049779	0.184666	0.069044	9.260560	0.016140
AurA	257	267	REVLEHPWITA			9.000000	1350.716500	AurA + CEP	2.000000	1351.636108	0.067307	0.233300	0.082579	9.230487	0.002414
AurA	257	267	REVLEHPWITA			9.000000	1350.716500	AurA + CEP	10.000000	1351.666711	0.033674	0.263903	0.058507	9.228453	0.008951
AurA	257	267	REVLEHPWITA			9.000000	1350.716500	AurA + CEP	30.000002	1351.682871	0.283141	0.280063	0.287155	9.312796	0.013858
AurA	259	267	VLEHPWITA			7.000000	1065.572800	AurA	0.000000	1066.129035	0.107946	0.000000	0.000000	9.848880	0.009179
AurA	259	267	VLEHPWITA			7.000000	1065.572800	AurA	0.500000	1066.344743	0.052503	0.215708	0.120037	9.843388	0.015540
AurA	259	267	VLEHPWITA			7.000000	1065.572800	AurA	2.000000	1066.373080	0.005912	0.244045	0.108107	9.855660	0.006764
AurA	259	267	VLEHPWITA			7.000000	1065.572800	AurA	10.000000	1066.379359	0.018639	0.250324	0.109543	9.867682	0.004444
AurA	259	267	VLEHPWITA			7.000000	1065.572800	AurA	30.000002	1066.549851	0.064558	0.420817	0.125778	9.807894	0.020820
AurA	259	267	VLEHPWITA			7.000000	1065.572800	AurA + CEP	0.000000	1066.200868	0.049907	0.000000	0.000000	9.812795	0.010231
AurA	259	267	VLEHPWITA			7.000000	1065.572800	AurA + CEP	0.500000	1066.188421	0.141193	-0.012447	0.149754	9.834475	0.003745
AurA	259	267	VLEHPWITA			7.000000	1065.572800	AurA + CEP	2.000000	1066.422220	0.055406	0.221353	0.074569	9.831287	0.002722
AurA	259	267	VLEHPWITA			7.000000	1065.572800	AurA + CEP	10.000000	1066.362562	0.028123	0.161695	0.057285	9.836577	0.004890
AurA	259	267	VLEHPWITA			7.000000	1065.572800	AurA + CEP	30.000002	1066.499578	0.019883	0.298710	0.053722	9.769119	0.016564
