# Supplementary material for: CEP192 localises mitotic Aurora-A activity by priming its interaction with TPX2
Source: EMBO J. 2024 Sep 26;43(22):5381–420. doi: 10.1038/s44318-024-00240-z (PMC11574021; doi:10.1038/s44318-024-00240-z)
Supplement: Supplementary file 10 — EV and Appendix Figure Source Data [file 44318_2024_240_MOESM10_ESM.zip › Expanded View/EV4/EV4A/Source data_EV Figure 4A_Numerical data.xlsx]

## Sheet: EV4A Percentage pHH3
Source data EV Figure 4A
EV4A Percentage of pHH3 positive cells in asynchronous population
RPE1
	Repeat 1				Repeat 2				Repeat 3				Repeat 4				Repeat 5
Image	No. of cells	No. pHH3 +ve cells		Image	No. of cells	No. pHH3 +ve cells		Image	No. of cells	No. pHH3 +ve cells		Image	No. of cells	No. pHH3 +ve cells		Image	No. of cells	No. pHH3 +ve cells
1	257	2		1	406	6		1	805	11		1	755	8		1	554	14
2	354	5		2	503	10		2	551	6		2	433	8		2	434	9
3	224	2		3	627	7		3	634	8		3	681	17		3	367	4
Total	835	9		Total	1536	23		Total	1990	25		Total	1869	33		Total	1355	27
% pHH3		1.07784		% pHH3		1.4974		% pHH3		1.25628		% pHH3		1.76565		% pHH3		1.99262
RCon-1
	Repeat 1				Repeat 2				Repeat 3				Repeat 4				Repeat 5
Image	No. of cells	No. pHH3 +ve cells		Image	No. of cells	No. pHH3 +ve cells		Image	No. of cells	No. pHH3 +ve cells		Image	No. of cells	No. pHH3 +ve cells		Image	No. of cells	No. pHH3 +ve cells
1	386	7		1	217	3		1	533	4		1	206	3		1	620	6
2	577	3		2	268	4		2	549	8		2	605	6		2	275	5
3	270	1		3	222	2		3	442	7		3	402	5		3	253	4
Total	1233	11		Total	707	9		Total	1524	19		Total	1213	14		Total	1148	15
% pHH3		0.892133		% pHH3		1.27298		% pHH3		1.24672		% pHH3		1.15416		% pHH3		1.30662
RCon-2
	Repeat 1				Repeat 2				Repeat 3				Repeat 4				Repeat 5
Image	No. of cells	No. pHH3 +ve cells		Image	No. of cells	No. pHH3 +ve cells		Image	No. of cells	No. pHH3 +ve cells		Image	No. of cells	No. pHH3 +ve cells		Image	No. of cells	No. pHH3 +ve cells
1	591	11		1	485	8		1	390	8		1	359	4		1	543	12
2	593	13		2	603	11		2	634	15		2	560	13		2	381	5
3	468	6		3	576	7		3	364	3		3	460	9		3	601	11
Total	1652	30		Total	1664	26		Total	1388	26		Total	1379	26		Total	1525	28
% pHH3		1.81598		% pHH3		1.5625		% pHH3		1.8732		% pHH3		1.88542		% pHH3		1.83607
RΔ11-1
	Repeat 1				Repeat 2				Repeat 3				Repeat 4				Repeat 5
Image	No. of cells	No. pHH3 +ve cells		Image	No. of cells	No. pHH3 +ve cells		Image	No. of cells	No. pHH3 +ve cells		Image	No. of cells	No. pHH3 +ve cells		Image	No. of cells	No. pHH3 +ve cells
1	253	11		1	349	14		1	1022	23		1	566	19		1	385	8
2	679	22		2	640	19		2	695	15		2	570	19		2	501	13
3	635	23		3	331	4		3	1034	24		3	920	22		3	788	12
Total	1567	56		Total	1320	37		Total	2751	62		Total	2056	60		Total	1674	33
% pHH3		3.57371		% pHH3		2.80303		% pHH3		2.25373		% pHH3		2.91829		% pHH3		1.97133
RΔ11-1
	Repeat 1				Repeat 2				Repeat 3				Repeat 4				Repeat 5
Image	No. of cells	No. pHH3 +ve cells		Image	No. of cells	No. pHH3 +ve cells		Image	No. of cells	No. pHH3 +ve cells		Image	No. of cells	No. pHH3 +ve cells		Image	No. of cells	No. pHH3 +ve cells
1	697	14		1	665	23		1	390	10		1	623	17		1	838	36
2	851	17		2	537	8		2	513	14		2	517	17		2	645	12
3	882	26		3	892	22		3	365	6		3	563	7		3	637	12
Total	2430	57		Total	2094	53		Total	1268	30		Total	1703	41		Total	2120	60
% pHH3		2.34568		% pHH3		2.53104		% pHH3		2.36593		% pHH3		2.40752		% pHH3		2.83019
RCon-3
	Repeat 1				Repeat 2				Repeat 3				Repeat 4				Repeat 5
Image	No. of cells	No. pHH3 +ve cells		Image	No. of cells	No. pHH3 +ve cells		Image	No. of cells	No. pHH3 +ve cells		Image	No. of cells	No. pHH3 +ve cells		Image	No. of cells	No. pHH3 +ve cells
1	728	7		1	443	6		1	838	9		1	450	8		1	439	5
2	550	13		2	407	9		2	976	14		2	414	5		2	438	4
3	582	7		3	468	8		3	959	10		3	413	7		3	322	3
Total	1860	27		Total	1318	23		Total	2773	33		Total	1277	20		Total	1199	12
% pHH3		1.45161		% pHH3		1.74507		% pHH3		1.19005		% pHH3		1.56617		% pHH3		1.00083
