# Supplementary material for: CEP192 localises mitotic Aurora-A activity by priming its interaction with TPX2
Source: EMBO J. 2024 Sep 26;43(22):5381–420. doi: 10.1038/s44318-024-00240-z (PMC11574021; doi:10.1038/s44318-024-00240-z)
Supplement: Supplementary file 10 — EV and Appendix Figure Source Data [file 44318_2024_240_MOESM10_ESM.zip › Expanded View/EV4/EV4B/Source data_EV Figure 4B_Numerical data.xlsx]

## Sheet: EV4B Monopolar spindle diameter
Source data EV figure 4B
EV4B Monopolar spindle diameter
Repeat 1
RCon-1							RCon-1 + AurA-i							RΔ11-1							RΔ11-1 + AurA-i
Image	Cell	Area in pixels	Area in µm	Diameter of a circle with equivalent area			Image	Cell	Area in pixels	Area in µm	Diameter of a circle with equivalent area			Image	Cell	Area in pixels	Area in µm	Diameter of a circle with equivalent area			Image	Cell	Area in pixels	Area in µm	Diameter of a circle with equivalent area
10	1	17148	72.4057	9.60155			9	1	13695	57.8258	8.58056			12	1	12459	52.6069	8.1842			6	1	15195	64.1594	9.03827
	2	15415	65.0883	9.10346				2	12337	52.0918	8.14403			11	1	15121	63.8469	9.01623				2	11957	50.4872	8.01763
9	1	18466	77.9708	9.96371				3	12065	50.9433	8.05376			10	1	11186	47.2318	7.75483			5	1	14523	61.3219	8.83615
	2	20310	85.757	10.4494				4	13246	55.9299	8.43873			9	1	11792	49.7905	7.96212				2	15089	63.7118	9.00669
	3	18487	78.0595	9.96938			8	1	12472	52.6618	8.18847			8	1	17723	74.8336	9.7612				3	14234	60.1016	8.74779
8	1	19272	81.3741	10.1788			7	1	13164	55.5837	8.41257			7	1	16091	67.9426	9.30093			4	1	11725	49.5076	7.93946
7	1	15485	65.3839	9.12411				2	11040	46.6153	7.70405				2	15162	64.02	9.02845				2	13620	57.5091	8.55704
	2	12950	54.6801	8.34391			6	1	13925	58.7969	8.65232			6	1	14240	60.127	8.74963			3	1	15488	65.3965	9.12499
6	1	23924	101.017	11.341				2	11118	46.9446	7.73122			5	1	22295	94.1384	10.9481				2	17211	72.6717	9.61917
	2	19827	83.7175	10.3244			5	1	13506	57.0277	8.52115			4	1	14871	62.7913	8.94139			2	1	12407	52.3873	8.16711
5	1	20183	85.2207	10.4166			4	1	12740	53.7934	8.27598			3	1	12832	54.1818	8.30581				2	12446	52.552	8.17993
4	1	20741	87.5768	10.5597				2	11878	50.1537	7.9911				2	13113	55.3683	8.39626				3	12556	53.0165	8.216
3	1	26222	110.72	11.8732			3	1	14459	61.0517	8.81666				3	16075	67.8751	9.2963				4	12837	54.203	8.30743
2	1	21781	91.9681	10.8212			2	1	12900	54.469	8.32779			2	1	17850	75.3698	9.79612			1	1	12413	52.4127	8.16908
1	1	19462	82.1764	10.2289				2	14528	61.343	8.83767			1	1	14819	62.5718	8.92574				2	11854	50.0523	7.98302
	2	17783	75.0869	9.77771			1	1	12286	51.8764	8.12718											3	16686	70.455	9.47133
								2	11602	48.9883	7.89771
Repeat 2
RCon-1							RCon-1 + AurA-i							RΔ11-1							RΔ11-1 + AurA-i
Image	Cell	Area in pixels	Area in µm	Diameter of a circle with equivalent area			Image	Cell	Area in pixels	Area in µm	Diameter of a circle with equivalent area			Image	Cell	Area in pixels	Area in µm	Diameter of a circle with equivalent area			Image	Cell	Area in pixels	Area in µm	Diameter of a circle with equivalent area
5	1	13669	57.716	8.57241			10	1	7969	33.6483	6.54541			6	1	16680	70.4296	9.46963			6	1	11566	48.8363	7.88545
	2	15483	65.3754	9.12352			9	1	10479	44.2465	7.50576				2	13455	56.8124	8.50505				2	7987	33.7243	6.5528
	3	14821	62.5802	8.92634			8	1	10224	43.1698	7.41387				3	12058	50.9137	8.05142				3	8653	36.5364	6.82053
	4	13280	56.0735	8.44955				2	8498	35.882	6.75917				4	13835	58.4169	8.62431			5	1	10544	44.521	7.529
	5	14644	61.8328	8.87288			7	1	9542	40.2901	7.16233			5	1	11847	50.0228	7.98066				2	10063	42.49	7.35527
4	1	11878	50.1537	7.9911				2	14171	59.8356	8.72841				2	17200	72.6253	9.6161			4	1	12805	54.0678	8.29707
	2	15368	64.8898	9.08957				3	9585	40.4717	7.17845				3	13459	56.8293	8.50631				2	16425	69.3529	9.39696
	3	13882	58.6154	8.63895			6	1	9417	39.7623	7.11526				4	19454	82.1426	10.2268			3	1	7894	33.3316	6.51453
	4	12344	52.1213	8.14634				2	8868	37.4442	6.90474			4	1	10704	45.1966	7.58591				2	18550	78.3255	9.98635
	5	14123	59.633	8.71361			5	1	10396	43.8961	7.47598				2	10806	45.6273	7.62197			2	1	11737	49.5583	7.94353
	6	16406	69.2727	9.39153				2	8443	35.6497	6.73726				3	11460	48.3887	7.84923				2	10203	43.0812	7.40626
	7	16343	69.0067	9.37348			4	1	10840	45.7708	7.63395				4	13309	56.1959	8.45878				3	9044	38.1874	6.97293
3	1	24926	105.248	11.5761			3	1	10141	42.8194	7.38372				5	13647	57.6231	8.56551				4	10605	44.7786	7.55075
	2	17816	75.2263	9.78678				2	22208	93.7711	10.9267			3	1	15114	63.8174	9.01414				5	10823	45.699	7.62796
	3	20580	86.897	10.5186				3	8311	35.0924	6.68438				2	18839	79.5458	10.0638				6	10691	45.1417	7.5813
2	1	24537	103.605	11.4854				4	11774	49.7145	7.95604				3	19917	84.0975	10.3478				7	18006	76.0285	9.83883
	2	21172	89.3967	10.6688				5	10189	43.022	7.40117			2	1	16691	70.4761	9.47275				8	7840	33.1036	6.49221
	3	17690	74.6943	9.75211			2	1	10956	46.2606	7.67469				2	12279	51.8469	8.12487				9	9477	40.0157	7.1379
	4	42606	179.9	15.1346				2	11148	47.0713	7.74164				3	14700	62.0693	8.88983			1	1	8969	37.8707	6.94395
	5	15492	65.4134	9.12617				3	10048	42.4267	7.34978				4	19162	80.9096	10.1497				2	9133	38.5632	7.00715
1	1	19224	81.1714	10.1662				4	17796	75.1418	9.78129				5	13620	57.5091	8.55704
	2	15451	65.2403	9.11408			1	1	11546	48.7518	7.87863			1	1	13903	58.704	8.64548
	3	8633	36.452	6.81264											2	16949	71.5655	9.54568
															3	18237	77.0039	9.90174
Repeat 3
RCon-1							RCon-1 + AurA-i							RΔ11-1							RΔ11-1 + AurA-i
Image	Cell	Area in pixels	Area in µm	Diameter of a circle with equivalent area			Image	Cell	Area in pixels	Area in µm	Diameter of a circle with equivalent area			Image	Cell	Area in pixels	Area in µm	Diameter of a circle with equivalent area			Image	Cell	Area in pixels	Area in µm	Diameter of a circle with equivalent area
9	1	24401	103.031	11.4535			8	1	9408	39.7243	7.11186			8	1	9519	40.193	7.1537			8	1	8371	35.3457	6.70847
	2	21138	89.2531	10.6602				2	9381	39.6103	7.10165				2	11123	46.9658	7.73296				2	9624	40.6364	7.19304
8	1	13157	55.5541	8.41033				3	9728	41.0755	7.2318				3	10838	45.7624	7.63325				3	9682	40.8813	7.21468
	2	27354	115.5	12.1268				4	9336	39.4203	7.0846				4	18495	78.0933	9.97153				4	8590	36.2704	6.79566
	3	12330	52.0622	8.14172				5	9689	40.9108	7.21729				5	9243	39.0276	7.04922			7	1	7556	31.9045	6.37354
	4	15948	67.3388	9.25951			7	1	10379	43.8243	7.46986				6	10471	44.2128	7.50289				2	8082	34.1254	6.59165
	5	16899	71.3543	9.53159				2	7314	30.8826	6.27065			7	1	18450	77.9033	9.95939				3	7849	33.1416	6.49594
7	1	20411	86.1834	10.4753				3	9091	38.3858	6.99102				2	10346	43.685	7.45798			6	1	12149	51.2979	8.08174
	2	11213	47.3458	7.76418				4	11977	50.5717	8.02433				3	9908	41.8355	7.2984				2	9229	38.9685	7.04388
6	1	15152	63.9778	9.02547			6	1	11093	46.8391	7.72252			6	1	9352	39.4879	7.09067				3	9360	39.5217	7.0937
	2	17272	72.9293	9.63621				2	9135	38.5716	7.00792				2	11635	49.1276	7.90893			5	1	9531	40.2437	7.1582
5	1	26557	112.134	11.9488				3	7507	31.6976	6.35284				3	11579	48.8912	7.88988				2	10953	46.248	7.67364
4	1	16574	69.9821	9.43949				4	10096	42.6294	7.36732			5	1	11313	47.768	7.79873			4	1	9799	41.3753	7.25815
	2	13497	56.9897	8.51831				5	9734	41.1008	7.23403				2	10488	44.2845	7.50898				2	11266	47.5696	7.78251
3	1	12359	52.1846	8.15129			5	1	9538	40.2733	7.16083				3	9600	40.535	7.18407			3	1	20316	85.7823	10.4509
	2	12063	50.9348	8.05309				2	10918	46.1002	7.66137			4	1	21072	88.9744	10.6436				2	10845	45.7919	7.63571
	3	11581	48.8996	7.89056				3	10652	44.977	7.56746				2	16134	68.1242	9.31335			2	1	8579	36.224	6.7913
	4	11004	46.4633	7.69148				4	8231	34.7546	6.65214			3	1	11578	48.887	7.88954				2	9443	39.8721	7.12508
2	1	11300	47.7131	7.79424			4	1	10617	44.8292	7.55502				2	14671	61.9468	8.88106				3	9581	40.4548	7.17695
	2	10283	43.4189	7.43523			3	1	10202	43.0769	7.40589			2	1	12458	52.6027	8.18387			1	1	9203	38.8588	7.03395
1	1	17965	75.8554	9.82762				2	7897	33.3443	6.51577				2	16585	70.0285	9.44262				2	16981	71.7006	9.55469
	2	12782	53.9707	8.28961			2	1	11275	47.6076	7.78562			1	1	10139	42.8109	7.38299
								2	10009	42.262	7.33551				2	8871	37.4569	6.90591
							1	1	37238	157.234	14.1491				3	9198	38.8376	7.03204
