# Supplementary material for: CEP192 localises mitotic Aurora-A activity by priming its interaction with TPX2
Source: EMBO J. 2024 Sep 26;43(22):5381–420. doi: 10.1038/s44318-024-00240-z (PMC11574021; doi:10.1038/s44318-024-00240-z)
Supplement: Supplementary file 10 — EV and Appendix Figure Source Data [file 44318_2024_240_MOESM10_ESM.zip › Expanded View/EV4/EV4D/Source data_EV Figure 4D_Numerical data.xlsx]

## Sheet: EV4D Centriolar foci
Source data EV Figure 4D
EV4D Number of centriolar foci per cell
The number of CEP152 and CETN2 were counted and binned below.
		Rep 1			Rep 2			Rep 3
		2:2	2:3/4	>2:>4	2:2	2:3/4	>2:>4	2:2	2:3/4	>2:>4	CEP152:CETN3 foci numbers
RPE1	No. cells	0	50	0	0	59	1	1	50	0
	%	0	100	0	0	98.3333	1.66667	1.96078	98.0392	0
RCon-1	No. cells	1	46	3	0	53	2	1	49	0
	%	2	92	6	0	96.3636	3.63636	2	98	0
RCon-2	No. cells	0	53	1	0	51	0	0	54	3
	%	0	98.1481	1.85185	0	100	0	0	94.7368	5.26316
RΔ11-1	No. cells	0	51	1	0	52	1	1	52	0
	%	0	98.0769	1.92308	0	98.1132	1.88679	1.88679	98.1132	0
RΔ11-2	No. cells	0	56	3	1	53	1	0	57	3
	%	0	94.9153	5.08475	1.81818	96.3636	1.81818	0	95	5
RCon-3	No. cells	1	48	1	1	49	2	1	50	2
	%	2	96	2	1.92308	94.2308	3.84615	1.88679	94.3396	3.77358
	NB/ Percentages are plotted in figure
