# Supplementary material for: CEP192 localises mitotic Aurora-A activity by priming its interaction with TPX2
Source: EMBO J. 2024 Sep 26;43(22):5381–420. doi: 10.1038/s44318-024-00240-z (PMC11574021; doi:10.1038/s44318-024-00240-z)
Supplement: Supplementary file 10 — EV and Appendix Figure Source Data [file 44318_2024_240_MOESM10_ESM.zip › Expanded View/EV4/EV4I/Source data_EV Figure 4I_Numerical values.xlsx]

## Sheet: EV4I NuMA intensity
Source Data EV Figure 4I
EV4I NuMA intensity
NuMA spindle pole intensity measured using a 35 pixel diameter circle										Plotted value												Plotted value
Repeat 1												Repeat 2
UCon			Mean pixel		Background	Background	Corrected Mean	Corrected	Average per cell	Average per cell		UCon			Mean pixel		Background	Background	Corrected Mean	Corrected	Average per cell	Average per cell
Image	Cell	Area	intensity	Intensity	mean pixel	intensity	Pixel intensity	Intensity	Mean Pixel	Intensity		Image	Cell	Area	intensity	Intensity	mean pixel	intensity	Pixel intensity	Intensity	Mean Pixel	Intensity
10	1	973	97.443	94812	59.812	58197	58197	37.631				10	1	973	105.959	103098	51.99	50586	50586	53.969
		973	121.514	118233	99.521	96834	96834	21.993	29.812	29007				973	93.256	90738	53.516	52071	52071	39.74	46.8545	45589.5
9	1	973	81.758	79551	50.152	48798	48798	31.606				9	1	973	111.836	108816	64.028	62299	62299	47.808
		973	78.698	76573	61.691	60025	60025	17.007	24.3065	23650.5				973	105.398	102552	64.369	62631	62631	41.029	44.4185	43219
8	1	973	58.318	56743	35.547	34587	34587	22.771				8	1	973	131.887	128326	69.164	67297	67297	62.723
		973	64.966	63212	35.465	34507	34507	29.501	26.136	25430.5				973	104.42	101601	58.876	57286	57286	45.544	54.1335	52672
7	1	973	58.191	56620	43.15	41985	41985	15.041				7	1	973	126.597	123179	116.034	112901	112901	10.563
		973	67.142	65329	39.982	38902	38902	27.16	21.1005	20531				973	131.633	128079	107.874	104961	104961	23.759	17.161	16698
6	1	973	56.311	54791	40.526	39432	39432	15.785				6	1	973	72.874	70906	37.115	36113	36113	35.759
		973	69.17	67302	38.412	37375	37375	30.758	23.2715	22643				973	66.293	64503	37.59	36575	36575	28.703	32.231	31360.5
5	1	973	122.864	119547	87.887	85514	85514	34.977				5	1	973	120.939	117674	56.399	54876	54876	64.54
		973	103.518	100723	77.683	75586	75586	25.835	30.406	29585				973	102.875	100097	58.04	56473	56473	44.835	54.6875	53211
4	1	973	99.448	96763	80.18	78015	78015	19.268				4	1	973	140.888	137084	112.483	109446	109446	28.405
		973	92.628	90127	74.544	72531	72531	18.084	18.676	18172				973	152.859	148732	115.107	111999	111999	37.752	33.0785	32185.5
3	2	973	73.763	71771	45.329	44105	44105	28.434				3	1	973	88.949	86547	65.127	63369	63369	23.822
		973	67.308	65491	41.292	40177	40177	26.016	27.225	26490				973	77.79	75690	63.96	62233	62233	13.83	18.826	18317.5
2	1	973	62.328	60645	34.214	33290	33290	28.114				2	1	973	54.317	52850	28.45	27682	27682	25.867
		973	54.362	52894	34.749	33811	33811	19.613	23.8635	23219				973	50.689	49320	33.341	32441	32441	17.348	21.6075	21023.5
1	1	973	85.479	83171	45.051	43835	43835	40.428				1	1	973	65.773	63997	48.446	47138	47138	17.327
		973	92.861	90354	50.032	48681	48681	42.829	41.6285	40504.5				973	67.534	65711	48.037	46740	46740	19.497	18.412	17915
UΔ11-1			Mean pixel		Background	Background	Corrected Mean	Corrected	Average per cell	Average per cell		UΔ11-1			Mean pixel		Background	Background	Corrected Mean	Corrected	Average per cell	Average per cell
Image	Cell	Area	intensity	Intensity	mean pixel	intensity	Pixel intensity	Intensity	Mean Pixel	Intensity		Image	Cell	Area	intensity	Intensity	mean pixel	intensity	Pixel intensity	Intensity	Mean Pixel	Intensity
8	1	973	83.62	81362	22.326	21723	21723	61.294				10	1	973	117.018	113859	32.552	31673	31673	84.466
		973	49.253	47923	25.459	24772	24772	23.794	42.544	41395				973	104.085	101275	36.169	35192	35192	67.916	76.191	74134.5
	2	973	49.411	48077	31.988	31124	31124	17.423				9	1	973	142.604	138754	29.376	28583	28583	113.228
		973	71.492	69562	40.122	39039	39039	31.37	24.3965	23738				973	150.038	145987	30.673	29845	29845	119.365	116.297	113156
7	1	973	134.555	130922	19.486	18960	18960	115.069				8	1	973	184.437	179457	52.628	51207	51207	131.809
		973	131.343	127797	20.47	19917	19917	110.873	112.971	109921				973	135.532	131873	52.768	51343	51343	82.764	107.287	104390
6	1	973	177.465	172673	44.3	43104	43104	133.165				7	1	973	138.679	134935	38.528	37488	37488	100.151
		973	217.142	211279	44.308	43112	43112	172.834	153	148868				973	143.629	139751	37.636	36620	36620	105.993	103.072	100289
5	1	973	90.131	87697	31.627	30773	30773	58.504				6	1	973	170.527	165923	37.342	36334	36334	133.185
		973	83.185	80939	35.436	34479	34479	47.749	53.1265	51692				973	154.099	149938	39.088	38033	38033	115.011	124.098	120747
4	1	973	154.728	150550	49.867	48521	48521	104.861				5	1	973	74.618	72603	44.601	43397	43397	30.017
		973	143.145	139280	52.832	51406	51406	90.313	97.587	94951.5				973	65.484	63716	43.951	42764	42764	21.533	25.775	25079
3	1	973	76.249	74190	38.704	37659	37659	37.545				4	1	973	152.763	148638	23.982	23334	23334	128.781
		973	99.957	97258	42.859	41702	41702	57.098	47.3215	46043.5				973	154.638	150463	22.398	21793	21793	132.24	130.511	126987
	2	973	79.023	76889	40.615	39518	39518	38.408				3	1	973	130.359	126839	36.727	35735	35735	93.632
		973	90.22	87784	41.069	39960	39960	49.151	43.7795	42597.5				973	94.364	91816	36.246	35267	35267	58.118	75.875	73826.5
2	1	973	191.203	186041	44.301	43105	43105	146.902				2	1	973	149.668	145627	41.242	40128	40128	108.426
		973	183.861	178897	43.042	41880	41880	140.819	143.861	139976				973	170.896	166282	40.592	39496	39496	130.304	119.365	116142
1	1	973	65.039	63283	21.217	20644	20644	43.822				1	1	973	98.977	96305	31.462	30613	30613	67.515
		973	71.217	69294	19.077	18562	18562	52.14						973	106.998	104109	32.055	31190	31190	74.943	71.229	69305.5
		973	58.182	56611	21.169	20597	20597	37.013
		973	27.286	26549	18.189	17698	17698	9.097
		973	50.252	48895	20.155	19611	19611	30.097
		973	47.151	45878	20.677	20119	20119	26.474	33.1072	32213.2
UΔ11-2			Mean pixel		Background	Background	Corrected Mean	Corrected	Average per cell	Average per cell		UΔ11-2			Mean pixel		Background	Background	Corrected Mean	Corrected	Average per cell	Average per cell
Image	Cell	Area	intensity	Intensity	mean pixel	intensity	Pixel intensity	Intensity	Mean Pixel	Intensity		Image	Cell	Area	intensity	Intensity	mean pixel	intensity	Pixel intensity	Intensity	Mean Pixel	Intensity
8	1	973	174.284	169578	42.35	41207	41207	131.934				8	1	973	201.064	195635	66.887	65081	65081	134.177
		973	197.212	191887	43.788	42606	42606	153.424	142.679	138826				973	219.172	213254	76.867	74792	74792	142.305	138.241	134508
7	1	973	192.784	187579	61.153	59502	59502	131.631					2	973	161.024	156676	55.108	53620	53620	105.916
		973	173.842	169148	55.189	53699	53699	118.653	125.142	121763				973	160.726	156386	65.47	63702	63702	95.256	100.586	97870
6	1	973	208.089	202471	53.882	52427	52427	154.207				7	1	973	108.899	105959	41.188	40076	40076	67.711
		973	187.828	182757	46.139	44893	44893	141.689	147.948	143954				973	115.772	112646	45.707	44473	44473	70.065	68.888	67028
5	1	973	169.245	164675	36.845	35850	35850	132.4					2	973	187.697	182629	52.877	51449	51449	134.82
		973	165.273	160811	41.678	40553	40553	123.595	127.998	124542				973	190.342	185203	45.055	43839	43839	145.287	140.053	136272
4	1	973	210.247	204570	74.9	72878	72878	135.347				6	1	973	168.793	164236	88.745	86349	86349	80.048
		973	218.937	213026	89.209	86800	86800	129.728	132.538	128959				973	118.788	115581	85.471	83163	83163	33.317	56.6825	55152.5
3	1	973	123.731	120390	36.96	35962	35962	86.771				5	1	973	154.288	150122	62.023	60348	60348	92.265
		973	136.193	132516	34.97	34026	34026	101.223	93.997	91459				973	152.802	148676	69.052	67188	67188	83.75	88.0075	85631
2	1	973	208.281	202657	75.697	73653	73653	132.584				4	1	973	208.699	203064	74.797	72777	72777	133.902
		973	194.94	189677	71.397	69469	69469	123.543	128.064	124606				973	208.811	203173	80.655	78477	78477	128.156	131.029	127492
	2	973	170.545	165940	104.434	101614	101614	66.111				3	1	973	205.813	200256	65.736	63961	63961	140.077
		973	204.867	199336	103.717	100917	100917	101.15	83.6305	81372.5				973	211.429	205720	72.486	70529	70529	138.943	139.51	135743
	3	973	198.33	192975	76.111	74056	74056	122.219				2	1	973	228.582	222410	69.673	67792	67792	158.909
		973	191.954	186771	71.018	69101	69101	120.936	121.578	118294				973	213.67	207901	73.513	71528	71528	140.157	149.533	145496
1	1	973	76.613	74544	43.332	42162	42162	33.281					2	973	182.962	178022	58.351	56776	56776	124.611
		973	102.275	99514	52.868	51441	51441	49.407	41.344	40227.5				973	182.393	177468	57.192	55648	55648	125.201	124.906	121533
												1	1	973	187.958	182883	67.277	65461	65461	120.681
														973	172.541	167882	65.795	64019	64019	106.746	113.713	110642
													2	973	245.489	238861	100.096	97393	97393	145.393
														973	234.69	228353	96.058	93464	93464	138.632	142.012	138178
UΔ11-3			Mean pixel		Background	Background	Corrected Mean	Corrected	Average per cell	Average per cell		UΔ11-3			Mean pixel		Background	Background	Corrected Mean	Corrected	Average per cell	Average per cell
Image	Cell	Area	intensity	Intensity	mean pixel	intensity	Pixel intensity	Intensity	Mean Pixel	Intensity		Image	Cell	Area	intensity	Intensity	mean pixel	intensity	Pixel intensity	Intensity	Mean Pixel	Intensity
8	1	973	178.911	174080	48.996	47673	47673	129.915				9	1	973	110.085	107113	44.193	43000	43000	65.892
		973	191.585	186412	49.546	48208	48208	142.039	135.977	132306				973	95.198	92628	46.784	45521	45521	48.414	57.153	55610
7	1	973	137.708	133990	41.52	40399	40399	96.188				8	1	973	191.616	186442	53.387	51946	51946	138.229
		973	90.051	87620	42.55	41401	41401	47.501	71.8445	69905				973	205.513	199964	55.125	53637	53637	150.388	144.309	140412
	2	973	70.587	68681	33.995	33077	33077	36.592				7	1	973	177.196	172412	41.351	40235	40235	135.845
		973	75.149	73120	35.78	34814	34814	39.369	37.9805	36955				973	164.605	160161	43.032	41870	41870	121.573	128.709	125234
	3	973	49.91	48562	26.809	26085	26085	23.101				6	1	973	179.377	174534	40.688	39589	39589	138.689
		973	25.325	24641	26.607	25889	25889	-1.282	10.9095	10614.5				973	206.933	201346	38.942	37891	37891	167.991	153.34	149200
6	1	973	184.822	179832	138.519	134779	134779	46.303				5	1	973	75.795	73749	41.684	40559	40559	34.111
		973	194.428	189178	133.721	130111	130111	60.707	53.505	52060				973	84.45	82170	43.208	42041	42041	41.242	37.6765	36659.5
5	1	973	133.874	130259	48.092	46794	46794	85.782				4	1	973	201.673	196228	49.337	48005	48005	152.336
		973	135.435	131778	47.282	46005	46005	88.153	86.9675	84619				973	208.306	202682	51.647	50253	50253	156.659	154.498	150326
4	1	973	209.609	203950	66.856	65051	65051	142.753				3	1	973	159.91	155592	47.979	46684	46684	111.931
		973	223.66	217621	64.77	63021	63021	158.89	150.822	146750				973	131.026	127488	48.25	46947	46947	82.776	97.3535	94724.5
3	1	973	80.391	78220	30.998	30161	30161	49.393				2	1	973	63.022	61320	28.046	27289	27289	34.976
		973	102.337	99574	29.929	29121	29121	72.408	60.9005	59256				973	85.89	83571	27.249	26513	26513	58.641	46.8085	45544.5
2	1	973	188.862	183763	39.734	38661	38661	149.128				1	1	973	66.734	64932	35.136	34187	34187	31.598
		973	156.924	152687	38.227	37195	37195	118.697	133.912	130297				973	53.999	52541	37.757	36738	36738	16.242	23.92	23274
1	1	973	125.686	122292	43.394	42222	42222	82.292					1	973	52.602	51182	43.063	41900	41900	9.539
		973	142.626	138775	50.785	49414	49414	91.841						973	112.972	109922	47.235	45960	45960	65.737	37.638	36622
		973	142.55	138701	59.69	58078	58078	82.86
		973	168.629	164076	63.021	61319	61319	105.608
		973	110.974	107978	45.439	44212	44212	65.535
		973	103.092	100309	54.451	52981	52981	48.641
		973	225.119	219041	80.461	78289	78289	144.658	88.7764	86379.6
