# Supplementary material for: CEP192 localises mitotic Aurora-A activity by priming its interaction with TPX2
Source: EMBO J. 2024 Sep 26;43(22):5381–420. doi: 10.1038/s44318-024-00240-z (PMC11574021; doi:10.1038/s44318-024-00240-z)
Supplement: Supplementary file 10 — EV and Appendix Figure Source Data [file 44318_2024_240_MOESM10_ESM.zip › Expanded View/EV5/EV5B/Source data_Figure EV5B_Numerical values.xlsx]

## Sheet: EV5B TACC3 intensity
Source Data EV Figure 5B
EV5B TACC3 intensity
TACC3 spindle intensity measured using a 55 pixel diameter circle										Plotted value												Plotted value
Repeat 1												Repeat 2
RCon-1			Mean pixel		Background	Background	Corrected Mean	Corrected	Average per cell	Average per cell		RCon-1			Mean pixel		Background	Background	Corrected Mean	Corrected	Average per cell	Average per cell
Image	Cell	Area	intensity	Intensity	mean pixel	intensity	Pixel intensity	Intensity	Mean Pixel	Intensity		Image	Cell	Area	intensity	Intensity	mean pixel	intensity	Pixel intensity	Intensity	Mean Pixel	Intensity
1	1	2377	190.959	453909	91.564	217648	99.395	236261				1	1	2377	184.79	439246	74.813	177831	109.977	261415
		2377	200.828	477369	89.977	213875	110.851	263494	105.123	249878				2377	173.971	413530	79.755	189577	94.216	223953	102.096	242684
	2	2377	179.926	427685	88.995	211540	90.931	216145				2	1	2377	158.669	377156	58.98	140196	99.689	236960
		2377	178.995	425471	107.697	255995	71.298	169476	81.1145	192810				2377	157.204	373673	68.339	162442	88.865	211231	94.277	224096
2	1	2377	180.266	428493	105.796	251477	74.47	177016				3	1	2377	119.45	283933	59.301	140959	60.149	142974
		2377	193.544	460053	90.69	215570	102.854	244483	88.662	210750				2377	123.923	294566	62.346	148196	61.577	146370	60.863	144672
3	1	2377	149.156	354544	72.369	172020	76.787	182524				4	1	2377	142.09	337748	56.619	134584	85.471	203164
		2377	152.232	361855	56.845	135121	95.387	226734	86.087	204629				2377	162.099	385310	63.897	151884	98.202	233426	91.8365	218295
4	1	2377	89.478	212689	59.384	141156	30.094	71533				5	1	2377	194.608	462583	99.888	237434	94.72	225149
		2377	94.093	223659	71.165	169160	22.928	54499	26.511	63016				2377	196.175	466308	70.38	167293	125.795	299015	110.258	262082
5	1	2377	164.823	391784	89.996	213920	74.827	177864				6	1	2377	113.938	270830	73.101	173760	40.837	97070
		2377	172.589	410245	92.3	219398	80.289	190847	77.558	184356				2377	140.362	333640	82.753	196705	57.609	136935	49.223	117002
6	1	2377	179.819	427429	103.34	245638	76.479	181791				7	1	2377	158.245	376149	77.286	183710	80.959	192439
		2377	168.122	399625	89.736	213303	78.386	186322	77.4325	184056				2377	165.69	393846	76.698	182311	88.992	211535	84.9755	201987
7	1	2377	165.154	392572	92.356	219531	72.798	173041				8	1	2377	161.33	383482	72.523	172387	88.807	211095
		2377	174.706	415275	91.292	217001	83.414	198274	78.106	185658				2377	149.323	354940	74.413	176880	74.91	178060	81.8585	194578
8	1	2377	160.013	380350	65.233	155060	94.78	225290					2	2377	251.148	596978	132.996	316132	118.152	280846
		2377	150.917	358729	64.084	152327	86.833	206402	90.8065	215846				2377	247.099	587354	145.988	347013	101.111	240341	109.631	260594
9	1	2377	133.945	318387	65.955	156774	67.99	161613				9	1	2377	135.182	321327	57.988	137837	77.194	183490
		2377	100.355	238545	61.537	146274	38.818	92271	53.404	126942				2377	127.813	303811	60.243	143198	67.57	160613	72.382	172052
10	1	2377	165.672	393803	51.027	121291	114.645	272512					2	2377	157.337	373990	70.223	166921	87.114	207069
		2377	179.917	427662	62.873	149449	117.044	278213	115.845	275362				2377	135.949	323150	64.16	152509	71.789	170641	79.4515	188855
11	1	2377	152.59	362707	76.401	181606	76.189	181101				10	1	2377	184.286	438049	70.024	166446	114.262	271603
		2377	142.846	339546	74.863	177949	67.983	161597	72.086	171349				2377	186.358	442974	72.889	173258	113.469	269716	113.865	270660
12	1	2377	225.701	536491	74.144	176240	151.557	360251				11	1	2377	201.141	478113	77.576	184399	123.565	293714
		2377	216.016	513471	73.194	173982	142.822	339489	147.19	349870				2377	221.847	527331	102.058	242593	119.789	284738	121.677	289226
13	1	2377	165.214	392714	71.767	170590	93.447	222124				12	1	2377	152.362	362165	90.087	214137	62.275	148028
		2377	154.069	366222	54.496	129537	99.573	236685	96.51	229404				2377	153.593	365091	89.169	211955	64.424	153136	63.3495	150582
14	1	2377	120.305	285966	80.809	192084	39.496	93882				13	1	2377	181.57	431591	73.711	175210	107.859	256381
		2377	118.759	282289	66.98	159211	51.779	123078	45.6375	108480				2377	201.795	479667	86.432	205449	115.363	274218	111.611	265300
15	1	2377	166.278	395243	70.629	167885	95.649	227358
		2377	172.867	410905	68.937	163863	103.93	247042	99.7895	237200
16	1	2377	156.744	372580	53.671	127575	103.073	245005
		2377	127.119	302161	42.422	100838	84.697	201323	93.885	223164
	2	2377	145.419	345661	75.803	180184	69.616	165477
		2377	162.796	386967	66.505	158082	96.291	228885	82.9535	197181
17	1	2377	164.178	390250	64.699	153789	99.479	236461
		2377	152.99	363657	63.936	151977	89.054	211680	94.2665	224070
18	1	2377	193.69	460400	74.099	176134	119.591	284266
		2377	178.766	424927	110.168	261870	68.598	163057	94.0945	223662
RCon-1 AurA-i			Mean pixel		Background	Background	Corrected Mean	Corrected	Average per cell	Average per cell		RCon-1 AurA-i			Mean pixel		Background	Background	Corrected Mean	Corrected	Average per cell	Average per cell
Image	Cell	Area	intensity	Intensity	mean pixel	intensity	Pixel intensity	Intensity	Mean Pixel	Intensity		Image	Cell	Area	intensity	Intensity	mean pixel	intensity	Pixel intensity	Intensity	Mean Pixel	Intensity
1	1	2377	72.097	171375	71.319	169525	0.778	1850				1	1	2377	189.379	450153	168.776	401181	20.603	48972
		2377	61.332	145786	60.918	144802	0.414	984	0.596	1417				2377	198.498	471829	176.373	419239	22.125	52590	21.364	50781
2	1	2377	97.144	230912	92.33	219469	4.814	11443				2	1	2377	173.499	412407	150.43	357571	23.069	54836
		2377	88.423	210181	87.778	208649	0.645	1532	2.7295	6487.5				2377	180.437	428899	162.071	385242	18.366	43657	20.7175	49246.5
3	1	2377	102.182	242886	101.377	240974	0.805	1912					2	2377	201.509	478987	163.361	388308	38.148	90679
		2377	103.984	247171	98.615	234407	5.369	12764	3.087	7338				2377	201.098	478011	165.908	394363	35.19	83648	36.669	87163.5
4	1	2377	91.041	216404	90.32	214691	0.721	1713				3	1	2377	142.787	339404	141.521	336396	1.266	3008
		2377	101.504	241274	98.279	233609	3.225	7665	1.973	4689				2377	170.318	404845	163.931	389665	6.387	15180	3.8265	9094
5	1	2377	86.493	205595	55.379	131637	31.114	73958				4	1	2377	169.053	401838	158.406	376531	10.647	25307
		2377	80.387	191079	50.999	121225	29.388	69854	30.251	71906				2377	167.711	398649	161.082	382891	6.629	15758	8.638	20532.5
6	1	2377	121.401	288569	118.877	282570	2.524	5999				5	1	2377	188.113	447144	170.07	404256	18.043	42888
		2377	118.218	281004	116.891	277849	1.327	3155	1.9255	4577				2377	200.021	475449	159.834	379925	40.187	95524	29.115	69206
7	1	2377	94.728	225168	95.343	226631	-0.615	-1463					2	2377	167.491	398126	138.205	328513	29.286	69613
		2377	97.99	232922	95.175	226230	2.815	6692	1.1	2614.5				2377	187.235	445058	143.162	340296	44.073	104762	36.6795	87187.5
8	1	2377	102.689	244092	88.535	210448	14.154	33644					3	2377	218.838	520179	186.428	443139	32.41	77040
		2377	99.948	237577	88.013	209207	11.935	28370	13.0445	31007				2377	208.008	494435	178.206	423596	29.802	70839	31.106	73939.5
9	1	2377	154.669	367649	117.077	278292	37.592	89357				6	1	2377	158.058	375705	141.541	336444	16.517	39261
		2377	151.954	361194	121.651	289165	30.303	72029	33.9475	80693				2377	163.064	387603	160.627	381811	2.437	5792	9.477	22526.5
10	1	2377	151.201	359405	137.984	327989	13.217	31416					2	2377	202.979	482482	184.87	439437	18.109	43045
		2377	161.892	384817	139.261	331024	22.631	53793	17.924	42604.5				2377	192.417	457376	161.119	382981	31.298	74395	24.7035	58720
11	1	2377	123.929	294580	107.254	254942	16.675	39638				7	1	2377	183.358	435841	124.621	296223	58.737	139618
		2377	118.906	282640	94.533	224704	24.373	57936	20.524	48787				2377	184.958	439645	128.459	305346	56.499	134299	57.618	136958
12	1	2377	105.618	251055	98.785	234813	6.833	16242				8	1	2377	179.068	425645	143.132	340225	35.936	85420
		2377	109.017	259134	100.922	239892	8.095	19242	7.464	17742				2377	187	444500	180.23	428407	6.77	16093	21.353	50756.5
13	1	2377	120.358	286091	96.826	230156	23.532	55935				9	1	2377	161.885	384800	144.838	344280	17.047	40520
		2377	112.944	268469	102.52	243691	10.424	24778	16.978	40356.5				2377	187.703	446169	134.102	318761	53.601	127408	35.324	83964
14	1	2377	146.333	347833	139.496	331581	6.837	16252				10	1	2377	215.993	513415	129.356	307480	86.637	205935
		2377	138.168	328426	132.332	314554	5.836	13872	6.3365	15062				2377	211.364	502412	163.086	387656	48.278	114756	67.4575	160346
15	1	2377	111.626	265334	104.804	249118	6.822	16216				11	1	2377	178.106	423359	156.55	372119	21.556	51240
		2377	116.242	276308	101.909	242238	14.333	34070	10.5775	25143				2377	188.006	446890	172.695	410496	15.311	36394	18.4335	43817
16	1	2377	198.255	471252	165.364	393070	32.891	78182
		2377	218.444	519242	147.621	350895	70.823	168347	51.857	123264
17	1	2377	161.283	383370	155.992	370792	5.291	12578
		2377	178.133	423422	169.597	403132	8.536	20290	6.9135	16434
18	1	2377	84.302	200386	61.905	147147	22.397	53239	22.397	26619.5
RΔ11-1			Mean pixel		Background	Background	Corrected Mean	Corrected	Average per cell	Average per cell		RΔ11-1			Mean pixel		Background	Background	Corrected Mean	Corrected	Average per cell	Average per cell
Image	Cell	Area	intensity	Intensity	mean pixel	intensity	Pixel intensity	Intensity	Mean Pixel	Intensity		Image	Cell	Area	intensity	Intensity	mean pixel	intensity	Pixel intensity	Intensity	Mean Pixel	Intensity
1	1	2377	223.261	530692	117.75	279891	105.511	250801				1	1	2377	190.58	453008	104.431	248232	86.149	204776
		2377	218.814	520121	132.255	314370	86.559	205751	96.035	228276				2377	214.82	510627	103.27	245473	111.55	265154	98.8495	234965
2	1	2377	158.775	377407	99.032	235399	59.743	142008					2	2377	111.796	265738	72.181	171574	39.615	94164
		2377	150.444	357606	94.85	225458	55.594	132148	57.6685	137078				2377	115.923	275549	68.391	162565	47.532	112984	43.5735	103574
3	1	2377	114.824	272937	61.337	145797	53.487	127140				2	1	2377	153.427	364695	80.466	191268	72.961	173427
		2377	121.94	289852	73.793	175406	48.147	114446	50.817	120793				2377	152.88	363396	73.405	174483	79.475	188913	76.218	181170
4	1	2377	124.972	297059	99.846	237335	25.126	59724					2	2377	117.71	279797	54.467	129468	63.243	150329
		2377	123.941	294607	107.523	255583	16.418	39024	20.772	49374				2377	112.735	267972	66.453	157959	46.282	110013	54.7625	130171
5	2	2377	121.03	287689	99.105	235573	21.925	52116				3	1	2377	168.703	401006	82.974	197229	85.729	203777
		2377	128.993	306617	95.336	226613	33.657	80004	27.791	66060				2377	180.554	429177	82.639	196434	97.915	232743	91.822	218260
6	1	2377	80.496	191338	55.644	132266	24.852	59072				4	1	2377	93.882	223157	50.161	119233	43.721	103924
		2377	77.732	184769	54.858	130397	22.874	54372	23.863	56722				2377	124.883	296846	61.944	147242	62.939	149604	53.33	126764
7	1	2377	90.41	214904	52.516	124831	37.894	90073				5	1	2377	182.683	434238	87.178	207221	95.505	227017	95.505	227017
		2377	97.398	231515	59.737	141995	37.661	89520	37.7775	89796.5
8	1	2377	181.137	430563	85.106	202296	96.031	228267				6	1	2377	150.697	358206	82.706	196592	67.991	161614
		2377	166.431	395607	81.809	194461	84.622	201146	90.3265	214706				2377	187.67	446092	106.674	253563	80.996	192529	74.4935	177072
9	1	2377	121.169	288018	86.598	205844	34.571	82174				7	1	2377	183.844	436998	121.329	288400	62.515	148598
		2377	117.528	279363	63.948	152004	53.58	127359	44.0755	104766				2377	173.265	411851	106.039	252055	67.226	159796	64.8705	154197
	2	2377	197.069	468434	117.477	279244	79.592	189190				8	1	2377	94.479	224576	48.711	115785	45.768	108791
		2377	179.323	426250	106.414	252945	72.909	173305	76.2505	181248				2377	92.962	220970	51.017	121267	41.945	99703	43.8565	104247
10	1	2377	193.339	459566	123.835	294355	69.504	165211					2	2377	195.646	465050	118.647	282025	76.999	183025	76.999	183025
		2377	182.405	433577	126.13	299811	56.275	133766	62.8895	149488		9	1	2377	213.329	507082	112.781	268080	100.548	239002
	2	2377	176.106	418605	135.416	321884	40.69	96721						2377	191.306	454734	121.499	288804	69.807	165930	85.1775	202466
		2377	170.777	405938	121.842	289618	48.935	116320	44.8125	106520			2	2377	162.298	385782	106.53	253221	55.768	132561
11	1	2377	165.68	393821	85.13	202355	80.55	191466						2377	163.36	388306	79.007	187800	84.353	200506	70.0605	166534
		2377	190.947	453881	92.718	220390	98.229	233491	89.3895	212478		10	1	2377	119.496	284042	66.328	157662	53.168	126380
	2	2377	145.823	346622	110.077	261653	35.746	84969						2377	116.165	276124	60.122	142910	56.043	133214	54.6055	129797
		2377	143.401	340865	94.826	225401	48.575	115464	42.1605	100216		11	1	2377	123.037	292460	105.427	250600	17.61	41860
12	1	2377	148.953	354061	82.637	196429	66.316	157632						2377	136.136	323596	90.967	216229	45.169	107367	31.3895	74613.5
		2377	133.02	316189	98.971	235254	34.049	80935	50.1825	119284
13	1	2377	153.245	364263	104.764	249025	48.481	115238
		2377	122.185	290433	85.771	203877	36.414	86556	42.4475	100897
	2	2377	164.804	391739	99.692	236968	65.112	154771
		2377	175.389	416899	82.052	195037	93.337	221862	79.2245	188316
14	1	2377	66.78	158737	57.682	137111	9.098	21626
		2377	73.995	175887	52.314	124350	21.681	51537	15.3895	36581.5
15	1	2377	95.564	227156	60.778	144469	34.786	82687
		2377	102.984	244792	66.651	158429	36.333	86363	35.5595	84525
	2	2377	73.266	174154	54.708	130041	18.558	44113
		2377	77.436	184065	52.939	125835	24.497	58230	21.5275	51171.5
16	1	2377	83.594	198704	57.343	136304	26.251	62400
		2377	109.028	259160	58.688	139502	50.34	119658	38.2955	91029
17	1	2377	106.446	253022	63.319	150509	43.127	102513
		2377	91.047	216419	62.009	147395	29.038	69024	36.0825	85768.5
Below is an indepedently completed biological replicate using different RCon and RΔ11 clones.
RCon-2			Mean pixel		Background	Background	Corrected Mean	Corrected	Average per cell	Average per cell		RCon-2			Mean pixel		Background	Background	Corrected Mean	Corrected	Average per cell	Average per cell
Image	Cell	Area	intensity	Intensity	mean pixel	intensity	Pixel intensity	Intensity	Mean Pixel	Intensity		Image	Cell	Area	intensity	Intensity	mean pixel	intensity	Pixel intensity	Intensity	Mean Pixel	Intensity
13	1	316	207.747	65648	41.104	12989	166.643	52659				11	1	316	170.044	53734	43.851	13857	126.193	39877
		316	173.073	54691	40.487	12794	132.586	41897	149.615	47278				316	158.611	50121	52.57	16612	106.041	33509	116.117	36693
12	1	316	142.123	44911	29.44	9303	112.683	35608				10	1	316	138.006	43610	42.225	13343	95.781	30267
		316	149.43	47220	25.459	8045	123.971	39175	118.327	37391.5				316	139.009	43927	40.291	12732	98.718	31195	97.2495	30731
11	1	316	135.291	42752	49.364	15599	85.927	27153					2	316	130.259	41162	55.025	17388	75.234	23774
		316	137.222	43362	47.601	15042	89.621	28320	87.774	27736.5				316	161.769	51119	52.522	16597	109.247	34522	92.2405	29148
10	1	316	136.37	43093	37.212	11759	99.158	31334					3	316	152.579	48215	51.908	16403	100.671	31812
		316	148.222	46838	35.785	11308	112.437	35530	105.798	33432				316	138.051	43624	58.506	18488	79.545	25136	90.108	28474
9	1	316	140.07	44262	55.345	17489	84.725	26773				9	1	316	155.899	49264	61.778	19522	94.121	29742
		316	140.506	44400	62.794	19843	77.712	24557	81.2185	25665				316	139.342	44032	63.82	20167	75.522	23865	84.8215	26803.5
8	1	316	150.003	47401	50.092	15829	99.911	31572				8	1	316	134.472	42493	37.848	11960	96.624	30533
		316	139.123	43963	54.766	17306	84.357	26657	92.134	29114.5				316	130.848	41348	39.87	12599	90.978	28749	93.801	29641
7	1	316	119.972	37911	47.753	15090	72.219	22821				7	1	316	128.908	40735	31.456	9940	97.452	30795
		316	131.165	41448	46.161	14587	85.004	26861	78.6115	24841				316	122.228	38624	32.794	10363	89.434	28261	93.443	29528
6	1	316	122.288	38643	45.987	14532	76.301	24111				6	1	316	153.804	48602	50.62	15996	103.184	32606
		316	116.839	36921	40.307	12737	76.532	24184	76.4165	24147.5				316	150.13	47441	49.804	15738	100.326	31703	101.755	32154.5
5	1	316	155.092	49009	50.193	15861	104.899	33148				5	1	316	192.114	60708	64.873	20500	127.241	40208
		316	130.788	41329	51.981	16426	78.807	24903	91.853	29025.5				316	156.342	49404	48.608	15360	107.734	34044	117.488	37126
4	1	316	119.886	37884	32.079	10137	123.013	38872				4	1	316	107.256	33893	40.076	12664	152.038	48044
		316	118.047	37303	31.883	10075	98.905	31254	110.959	35063				316	130.712	41305	42.076	13296	114.266	36108	133.152	42076
3	1	316	173.203	54732	35.946	11359	83.94	26525					2	316	163.839	51773	37.718	11919	69.538	21974
		316	168.728	53318	38.975	12316	79.072	24987	81.506	25756				316	140.506	44400	36.389	11499	94.323	29806	81.9305	25890
	2	316	120.326	38023	33.399	10554	86.927	27469				3	1	316	154.44	48803	47.908	15139	106.532	33664
		316	138.794	43859	39.997	12639	98.797	31220	92.862	29344.5				316	133.278	42116	45.614	14414	87.664	27702	97.098	30683
2	1	316	142.203	44936	37.589	11878	104.614	33058					2	316	180.259	56962	34.854	11014	145.405	45948
		316	152.991	48345	38.282	12097	114.709	36248	109.662	34653				316	127.364	40247	32.351	10223	95.013	30024	120.209	37986
1	1	316	139.028	43933	64.87	20499	74.158	23434				2	1	316	118.978	37597	26.608	8408	92.37	29189
		316	140.434	44377	63.896	20191	76.538	24186	75.348	23810				316	129.987	41076	23.525	7434	106.462	33642	99.416	31415.5
												1	1	316	138.335	43714	53.013	16752	85.322	26962
														316	147.13	46493	54.962	17368	92.168	29125	88.745	28043.5
RCon-2 AurA-i			Mean pixel		Background	Background	Corrected Mean	Corrected	Average per cell	Average per cell		RCon-2 AurA-i			Mean pixel		Background	Background	Corrected Mean	Corrected	Average per cell	Average per cell
Image	Cell	Area	intensity	Intensity	mean pixel	intensity	Pixel intensity	Intensity	Mean Pixel	Intensity		Image	Cell	Area	intensity	Intensity	mean pixel	intensity	Pixel intensity	Intensity	Mean Pixel	Intensity
14	1	316	122.889	38833	71.481	22588	38761.5	16245				11	1	316	122.361	38666	48.978	15477	73.383	23189
		316	150.342	47508	62.209	19658	47445.8	27850	43103.7	22047.5				316	104.161	32915	53.487	16902	50.674	16013	62.0285	19601
13	1	316	174.114	55020	51.462	16262	122.652	38758				10	1	316	136.044	42990	62.794	19843	73.25	23147
		316	188.06	59427	44.778	14150	143.282	45277	132.967	42017.5				316	98.354	31080	60.959	19263	37.395	11817	55.3225	17482
12	1	316	157.535	49781	52.364	16547	105.171	33234					2	316	114.937	36320	52.956	16734	61.981	19586
		316	120.247	37998	44.117	13941	76.13	24057	90.6505	28645.5				316	135.94	42957	58.019	18334	77.921	24623	69.951	22104.5
	2	316	118.373	37406	62.443	19732	55.93	17674				9	1	316	112.332	35497	47.184	14910	65.148	20587
		316	146.437	46274	61.313	19375	85.124	26899	70.527	22286.5				316	138.465	43755	56.297	17790	82.168	25965	73.658	23276
11	1	316	108.272	34214	44.421	14037	63.851	20177				8	1	316	164.43	51960	87.291	27584	77.139	24376
		316	124.57	39364	40.025	12648	84.545	26716	74.198	23446.5				316	171.991	54349	85.003	26861	86.988	27488	82.0635	25932
10	1	316	91.823	29016	68.956	21790	22.867	7226				7	1	316	158.706	50151	93.392	29512	65.314	20639
		316	87.81	27748	61.671	19488	26.139	8260	24.503	7743				316	169.443	53544	92.443	29212	77	24332	71.157	22485.5
9	1	316	121.949	38536	89.373	28242	32.576	10294				6	1	316	93.984	29699	52.152	16480	41.832	13219
		316	176.494	55772	78.908	24935	97.586	30837	65.081	20565.5				316	112.146	35438	62.804	19846	49.342	15592	45.587	14405.5
8	1	316	139.108	43958	50.769	16043	88.339	27915				5	1	316	103.997	32863	61.709	19500	42.288	13363
		316	153.231	48421	48.345	15277	104.886	33144	96.6125	30529.5				316	108.231	34201	54.19	17124	54.041	17077	48.1645	15220
7	1	316	131.532	41564	79.778	25210	59.33	18748					2	316	109.978	34753	40.737	12873	63.26	19990
		316	179.535	56733	93.184	29446	60.047	18975	59.6885	18861.5				316	140.203	44304	44.608	14096	63.623	20105	63.4415	20047.5
6	1	316	132.706	41935	48.535	15337	84.171	26598				4	1	316	118.149	37335	46.047	14551	72.102	22784
		316	136.329	43080	45.456	14364	90.873	28716	87.522	27657				316	116.19	36716	45.56	14397	70.63	22319	71.366	22551.5
5	1	316	173.978	54977	63.636	20109	110.342	34868					2	316	123.665	39078	62.528	19759	61.137	19319
		316	131.332	41501	59.763	18885	71.569	22616	90.9555	28742				316	129.269	40849	66.684	21072	62.585	19777	61.861	19548
4	1	316	163.149	51555	60.035	18971	103.114	32584				3	1	316	137.5	43450	73.506	23228	63.994	20222
		316	179.316	56664	70.934	22415	108.382	34249	105.748	33416.5				316	151.364	47831	82.272	25998	69.092	21833	66.543	21027.5
3	1	316	135.741	42894	69.269	21889	66.472	21005				2	1	316	131.778	41642	53.566	16927	78.212	24715
		316	155.136	49023	64.573	20405	90.563	28618	78.5175	24811.5				316	125.449	39642	52.734	16664	72.715	22978	75.4635	23846.5
2	1	316	129.506	40924	83.63	26427	45.876	14497				1	1	316	112.503	35551	56.598	17885	55.905	17666
		316	142.797	45124	75.297	23794	67.5	21330	56.688	17913.5				316	121.93	38530	50.187	15859	71.743	22671	63.824	20168.5
1	1	316	143.69	45406	62.614	19786	81.076	25620					2	316	141.807	44811	79.253	25044	62.554	19767
		316	146.984	46447	74.968	23690	72.016	22757	76.546	24188.5				316	138.503	43767	73.908	23355	64.595	20412	63.5745	20089.5
RΔ11-2			Mean pixel		Background	Background	Corrected Mean	Corrected	Average per cell	Average per cell		RΔ11-2			Mean pixel		Background	Background	Corrected Mean	Corrected	Average per cell	Average per cell
Image	Cell	Area	intensity	Intensity	mean pixel	intensity	Pixel intensity	Intensity	Mean Pixel	Intensity		Image	Cell	Area	intensity	Intensity	mean pixel	intensity	Pixel intensity	Intensity	Mean Pixel	Intensity
13	1	316	125.209	39566	45.978	14529	79.231	25037				16	1	316	102.633	32432	50.12	15838	32381.9	16594
		316	145.082	45846	48.782	15415	96.3	30431	87.7655	27734				316	93.228	29460	50.722	16028	29409.3	13432	30895.6	15013
12	1	316	132.066	41733	52.108	16466	79.958	25267				15	1	316	87.785	27740	37.092	11721	50.693	16019
		316	205.921	65071	94.351	29815	111.57	35256	95.764	30261.5				316	103.31	32646	35.301	11155	68.009	21491	59.351	18755
11	1	316	196.234	62010	68.028	21497	128.206	40513					2	316	81.434	25733	41.025	12964	25692	12769
		316	191.272	60442	73.703	23290	117.569	37152	122.888	38832.5				316	90.5	28598	48.31	15266	28549.7	13332	27120.8	13050.5
	2	316	96.487	30490	27.68	8747	68.807	21743				14	1	316	85.782	27107	35.003	11061	50.779	16046
		316	125.206	39565	35.864	11333	89.342	28232	79.0745	24987.5				316	103.737	32781	49.725	15713	54.012	17068	52.3955	16557
10	1	316	154.013	48668	85.228	26932	68.785	21736				13	1	316	111.598	35265	31.886	10076	79.712	25189
		316	147.867	46726	80.275	25367	67.592	21359	68.1885	21547.5				316	115.851	36609	38.054	12025	77.797	24584	78.7545	24886.5
9	1	316	172.136	54395	43.291	13680	128.845	40715				12	1	316	106.31	33594	42.858	13543	63.452	20051
		316	129.016	40769	46.307	14633	82.709	26136	105.777	33425.5				316	119.832	37867	43.949	13888	75.883	23979	69.6675	22015
	2	316	114.731	36255	54.453	17207	60.278	19048				11	1	316	123.858	39139	57.927	18305	65.931	20834
		316	127.465	40279	53.873	17024	73.592	23255	66.935	21151.5				316	128.886	40728	53.601	16938	75.285	23790	70.608	22312
8	1	316	150.693	47619	73.864	23341	76.829	24278				10	1	316	138.858	43879	50.503	15959	88.355	27920
		316	185.639	58662	78.006	24650	107.633	34012	92.231	29145				316	156.247	49374	47.791	15102	108.456	34272	98.4055	31096
7	1	316	122.94	38849	50.56	15977	72.38	22872				9	1	316	92.883	29351	45.43	14356	47.453	14995
		316	103.535	32717	36.627	11574	66.908	21143	69.644	22007.5				316	111.418	35208	46.899	14820	64.519	20388	55.986	17691.5
6	1	316	114.509	36185	61.937	19572	52.572	16613					2	316	119.25	37683	51.731	16347	67.519	21336
		316	126.791	40066	58.506	18488	68.285	21578	60.4285	19095.5				316	104.845	33131	49.38	15604	55.465	17527	61.492	19431.5
5	1	316	116.623	36853	49.354	15596	67.269	21257				8	1	316	190.75	60277	61.288	19367	129.462	40910
		316	109.658	34652	50.136	15843	59.522	18809	63.3955	20033				316	173.054	54685	58.168	18381	114.886	36304	122.174	38607
4	1	316	89.487	28278	46.165	14588	43.322	13690				7	1	316	112.142	35437	39.69	12542	72.452	22895
		316	99.892	31566	44.392	14028	55.5	17538	49.411	15614				316	117.361	37086	39.554	12499	77.807	24587	75.1295	23741
3	1	316	97.975	30960	60.528	19127	37.447	11833				6	1	316	132.832	41975	34.804	10998	98.028	30977
		316	102.377	32351	51.462	16262	50.915	16089	44.181	13961				316	141.424	44690	45.288	14311	96.136	30379	97.082	30678
2	1	316	125.003	39501	39.554	12499	85.449	27002				5	1	316	158.842	50194	64.829	20486	94.013	29708
		316	139.323	44026	44.041	13917	95.282	30109	90.3655	28555.5				316	150.541	47571	69.541	21975	81	25596	87.5065	27652
	2	316	82.639	26114	32.161	10163	50.478	15951				4	1	316	108.94	34425	54.323	17166	54.617	17259
		316	120.706	38143	37.348	11802	83.358	26341	66.918	21146				316	106.665	33706	55.491	17535	51.174	16171	52.8955	16715
1	1	316	152.778	48278	88.43	27944	64.348	20334				3	1	316	137.712	43517	55.614	17574	82.098	25943
		316	190.772	60284	61.082	19302	129.69	40982	97.019	30658				316	129.902	41049	55.18	17437	74.722	23612	78.41	24777.5
												2	1	316	137.339	43399	58.453	18471	78.886	24928
														316	153.285	48438	62.503	19751	90.782	28687	84.834	26807.5
												1	1	316	156.329	49400	42.538	13442	113.791	35958
														316	183.231	57901	45.177	14276	138.054	43625	125.923	39791.5
