# Supplementary material for: CEP192 localises mitotic Aurora-A activity by priming its interaction with TPX2
Source: EMBO J. 2024 Sep 26;43(22):5381–420. doi: 10.1038/s44318-024-00240-z (PMC11574021; doi:10.1038/s44318-024-00240-z)
Supplement: Supplementary file 10 — EV and Appendix Figure Source Data [file 44318_2024_240_MOESM10_ESM.zip › Expanded View/EV5/EV5D/Source data_EV5D_Numerical values.xlsx]

## Sheet: EV5D AurATACC3 PLA int
Source data EV Figure 5D
EV5D Aurora-A:TACC3 PLA intensity
Repeat 1				Plotted value			Repeat 2				Plotted value
RCon-1			Mean pixel				RCon-1			Mean pixel
Image	Cell	Area	intensity	Intensity			Image	Cell	Area	intensity	Intensity
1	1	5796	83.697	485107			1	1	5467	180.786	988358
2	1	5757	98.042	564428			2	1	4908	181.137	889021
3	1	4201	112.02	470595			3	1	4790	135.532	649200
4	1	6533	103.424	675670			4	1	4274	112.919	708452
5	1	3557	114.747	408154			5	1	3024	141.464	427786
6	1	5888	138.511	815555			6	1	7823	122.442	957864
7	1	4194	127.669	535445			7	1	7550	150.637	1137306
8	1	4002	83.861	335612			8	1	3023	92.173	278638
9	1	6052	93.645	566741			9	1	5131	132.357	679125
10	1	4637	93.59	433975			10	1	3936	160.26	630782
11	1	4615	153.61	708908			11	1	3972	131.798	523501
12	2	5567	91.652	510224			12	1	3017	140.144	422814
	1	5474	97.933	536085			13	1	2143	130.287	279206
13	1	2922	84.636	247305			14	1	2474	125.081	309450
14	1	3710	116.185	431048			15	1	2311	179.984	415942
15	1	3026	107.099	396590
16	1	4829	86.34	416936
17	1	5998	136.968	821537
	2	2788	97.525	271899
18	1	5819	103.548	602545
19	1	5384	142.481	767119
RΔ11-1			Mean pixel				RΔ11-1			Mean pixel
Image	Cell	Area	intensity	Intensity			Image	Cell	Area	intensity	Intensity
1	1	3594	91.797	329919			1	1	1494	135.167	201939
2	1	2481	136.085	337626				2	2341	156.714	366867
3	1	2175	99.662	216764			2	1	1504	157.512	236898
4	1	2172	125.824	273290			3	1	1249	120.195	150123
5	1	3144	115.949	364544			4	1	1054	156.752	165217
6	1	1995	120.383	240164				2	1145	146.374	167598
7	1	2008	81.895	164446				3	2442	115.506	282065
	2	4627	82.663	382480			5	1	939	125.556	117897
8	1	1981	81.374	161201			6	1	3660	106.679	390446
9	1	1681	68.134	114534			7	1	1258	114.418	143938
	2	2118	90.28	191213				2	482	124.927	60215
10	1	3325	118.594	394324			8	1	1824	134.424	245189
11	1	2217	103.07	228506			9	1	1786	129.219	230786
	2	2642	95.721	252895			10	1	2258	128.201	289478
12	1	3350	89.091	298456				2	1895	136.04	257796
13	1	2192	118.175	259039			11	1	2130	125.534	267387
14	1	3787	104.161	394458			12	1	2239	114.5	256366
15	1	2130	132.409	282032
16	1	3457	89.497	309390
17	1	3773	95.043	358598
18	1	2031	151.737	308177
19	1	1643	106.43	174865
Below is an indepedently completed biological replicate using different RCon and RΔ11 clones.
RCon-2			Mean pixel				RCon-2			Mean pixel
Image	Cell	Area	intensity	Intensity			Image	Cell	Area	intensity	Intensity
1	1	9864	107.808	1063417			1	1	4726	79.239	374484
2	1	10130	131.146	1328511			2	1	6182	85.091	526033
3	1	4203	90.661	381050			3	1	4840	112.916	546513
4	1	6459	105.771	683175			4	1	883	62.55	55232
5	1	8181	109.793	898213				2	8227	105.509	868024
6	1	7871	136.631	1075422			5	1	6900	84.952	586170
7	1	6137	133.3	818063			6	1	5278	70.066	369807
8	1	6242	132.829	829117				2	4259	110.299	469764
9	1	6501	115.506	750905				3	4747	72.388	343624
10	1	5021	110.414	554390			7	1	6661	100.127	666946
11	1	6082	98.756	600631			8	1	4142	121.808	504527
12	1	4540	179.138	813285			9	1	4870	122.536	596749
13	1	6021	98.853	595192			10	1	7686	95.152	731337
	2	7364	115.671	851803			11	1	6425	164.104	1054371
14	1	4023	110.523	444634			12	1	7430	163.732	1216529
15	1	6010	106.869	642285
RΔ11-2			Mean pixel				RΔ11-2			Mean pixel
Image	Cell	Area	intensity	Intensity			Image	Cell	Area	intensity	Intensity
13	1	913	64.041	58469			15	1	6139	117.112	718950
12	1	2941	64.275	189032			14	1	4868	84.51	411396
11	1	2591	64.768	167814			12	1	7618	122.736	935000
10	1	3826	43.447	166230			11	1	2952	61.684	182091
9	1	3667	103.504	379551			10	1	2196	62.194	136579
8	1	1625	83.412	135544			9	1	1414	48.682	68836
7	1	5895	98.327	579640			8	1	1604	73.931	118586
6	1	2304	67.79	156188			7	1	3728	35.956	134043
5	1	3958	89.679	354951			6	1	4919	51.015	250943
4	1	450	43.356	19510			5	1	6677	91.421	610417
3	1	3127	95.671	299162			4	1	645	58.453	37702
2	1	1150	59.001	67851			3	1	516	56.048	28921
	1	1662	53.522	88953			2	1	2896	58.943	170699
1	1	2127	46.89	99735			1	1	1382	51.618	71336
	1	4185	132.943	556368				2	1781	57.31	102069
