# Supplementary material for: CEP192 localises mitotic Aurora-A activity by priming its interaction with TPX2
Source: EMBO J. 2024 Sep 26;43(22):5381–420. doi: 10.1038/s44318-024-00240-z (PMC11574021; doi:10.1038/s44318-024-00240-z)
Supplement: Supplementary file 10 — EV and Appendix Figure Source Data [file 44318_2024_240_MOESM10_ESM.zip › Expanded View/EV5/EV5F/Source data_Figure EV5F_Numerical values.xlsx]

## Sheet: EV5F LATS2-pS83 intensity
Source Data EV Figure 5F
EV5F LATS2-pS83 intensity
LATS2-pS83 spindle pole intensity measured using a 20 pixel diameter circle										Plotted value												Plotted value
Repeat 1												Repeat 2
RCon-1			Mean pixel		Background	Background	Corrected Mean	Corrected	Average per cell	Average per cell		RCon-1			Mean pixel		Background	Background	Corrected Mean	Corrected	Average per cell	Average per cell
Image	Cell	Area	intensity	Intensity	mean pixel	intensity	Pixel intensity	Intensity	Mean Pixel	Intensity		Image	Cell	Area	intensity	Intensity	mean pixel	intensity	Pixel intensity	Intensity	Mean Pixel	Intensity
15	1	316	106.665	33706	43.136	13631	63.529	20075				12	1	316	130.199	41143	48.541	15339	81.658	25804
		316	114.177	36080	51.063	16136	63.114	19944	63.3215	20009.5				316	102.595	32420	43.927	13881	58.668	18539	70.163	22171.5
	2	316	94.911	29992	27.361	8646	67.55	21346				11	1	316	58.329	18432	21.69	6854	36.639	11578
		316	117.728	37202	31.367	9912	86.361	27290	76.9555	24318				316	63.854	20178	23.75	7505	40.104	12673	38.3715	12125.5
14	1	316	94.573	29885	23.731	7499	70.842	22386					2	316	96.066	30357	26.949	8516	69.117	21841
		316	89.778	28370	23.456	7412	66.322	20958	68.582	21672				316	110.696	34980	39.165	12376	71.531	22604	70.324	22222.5
13	1	316	109.981	34754	31.665	10006	78.316	24748				10	1	316	127.905	40418	42.411	13402	85.494	27016
		316	95.484	30173	31.722	10024	63.762	20149	71.039	22448.5				316	89.842	28390	34.684	10960	55.158	17430	70.326	22223
12	1	316	124.437	39322	32.921	10403	91.516	28919				9	1	316	168.763	53329	29.788	9413	138.975	43916
		316	93.892	29670	30.006	9482	63.886	20188	77.701	24553.5				316	161.301	50971	27.671	8744	133.63	42227	136.303	43071.5
11	1	316	111.427	35211	43.453	13731	67.974	21480				8	1	316	105.516	33343	32.196	10174	73.32	23169
		316	104.528	33031	34.209	10810	70.319	22221	69.1465	21850.5				316	108.687	34345	36.538	11546	72.149	22799	72.7345	22984
10	1	316	101.212	31983	40.62	12836	60.592	19147				7	1	316	138.652	43814	44.123	13943	94.529	29871
		316	100.377	31719	39.402	12451	60.975	19268	60.7835	19207.5				316	123.323	38970	39.915	12613	83.408	26357	88.9685	28114
9	1	316	120.453	38063	50.038	15812	70.415	22251				6	1	316	121.766	38478	34.56	10921	87.206	27557
		316	136.231	43049	49.88	15762	86.351	27287	78.383	24769				316	115.782	36587	35.313	11159	80.469	25428	83.8375	26492.5
8	1	316	159.943	50542	84.579	26727	75.364	23815					2	316	130.585	41265	39.741	12558	90.844	28707
		316	187.801	59345	80.753	25518	107.048	33827	91.206	28821				316	92.304	29168	54.332	17169	37.972	11999	64.408	20353
7	1	316	145.747	46056	66.462	21002	79.285	25054				5	1	316	104.953	33165	18.816	5946	86.137	27219
		316	132.272	41798	56.389	17819	75.883	23979	77.584	24516.5				316	106.092	33525	23.013	7272	83.079	26253	84.608	26736
5	1	316	97.737	30885	27.028	8541	70.709	22344				4	1	316	98.883	31247	22.358	7065	76.525	24182
		316	89.282	28213	25.63	8099	63.652	20114	67.1805	21229				316	115.054	36357	25.962	8204	89.092	28153	82.8085	26167.5
4	1	316	109.538	34614	45.076	14244	64.462	20370				3	1	316	148.31	46866	33.845	10695	114.465	36171
		316	97.316	30752	40.437	12778	56.879	17974	60.6705	19172				316	144.845	45771	23.259	7350	121.586	38421	118.025	37296
3	1	316	83.31	26326	33.877	10705	49.433	15621				2	1	316	148.225	46839	34.892	11026	113.333	35813
		316	94.522	29869	38.288	12099	56.234	17770	52.8335	16695.5				316	127.649	40337	34.503	10903	93.146	29434	103.239	32623.5
2	1	316	95.497	30177	30.373	9598	65.124	20579				1	1	316	133.753	42266	47.975	15160	85.778	27106
		316	101.864	32189	30.788	9729	71.076	22460	68.1	21519.5				316	140.465	44387	67.693	21391	72.772	22996	79.275	25051
	2	316	61.579	19459	20.351	6431	41.228	13028					2	316	149.313	47183	40.108	12674	109.205	34509
		316	66.155	20905	22.225	7023	43.93	13882	42.579	13455				316	144.108	45538	39.418	12456	104.69	33082	106.947	33795.5
1	1	316	120.475	38070	37.152	11740	83.323	26330
		316	123.595	39056	43.902	13873	79.693	25183	81.508	25756.5
RCon-1 AurA-i			Mean pixel		Background	Background	Corrected Mean	Corrected	Average per cell	Average per cell		RCon-1 AurA-i			Mean pixel		Background	Background	Corrected Mean	Corrected	Average per cell	Average per cell
Image	Cell	Area	intensity	Intensity	mean pixel	intensity	Pixel intensity	Intensity	Mean Pixel	Intensity		Image	Cell	Area	intensity	Intensity	mean pixel	intensity	Pixel intensity	Intensity	Mean Pixel	Intensity
15	1	316	52.491	16587	22.054	6969	30.437	9618				14	1	316	110.456	34904	45.326	14323	65.13	20581
		316	54.579	17247	20.465	6467	34.114	10780	32.2755	10199				316	91.149	28803	42.146	13318	49.003	15485	57.0665	18033
14	1	316	61.098	19307	21.237	6711	39.861	12596				13	1	316	58.478	18479	33.218	10497	25.26	7982
		316	52.31	16530	21.272	6722	31.038	9808	35.4495	11202				316	57.867	18286	30.832	9743	27.035	8543	26.1475	8262.5
13	1	316	100.405	31728	50.608	15992	49.797	15736				12	1	316	50.953	16101	39.161	12375	11.792	3726
		316	45.725	14449	45.304	14316	0.421	133	25.109	7934.5				316	57.867	18286	39.424	12458	18.443	5828	15.1175	4777
	2	316	85.877	27137	33.373	10546	52.504	16591				11	1	316	49.804	15738	26.063	8236	23.741	7502
		316	98.437	31106	33.063	10448	65.374	20658	58.939	18624.5				316	49.566	15663	26.747	8452	22.819	7211	23.28	7356.5
12	1	316	97.405	30780	27.082	8558	70.323	22222				10	1	316	82.734	26144	41.598	13145	41.136	12999
		316	112.905	35678	24.725	7813	88.18	27865	79.2515	25043.5				316	68.291	21580	35.595	11248	32.696	10332	36.916	11665.5
11	1	316	90.37	28557	31.858	10067	58.512	18490				9	1	316	94.826	29965	45.494	14376	49.332	15589
		316	76.215	24084	31.978	10105	44.237	13979	51.3745	16234.5				316	86.114	27212	49.759	15724	36.355	11488	42.8435	13538.5
9	1	316	61.12	19314	20.519	6484	40.601	12830				8	1	316	94.769	29947	34.449	10886	60.32	19061
		316	65.025	20548	19.81	6260	45.215	14288	42.908	13559				316	83.025	26236	40.316	12740	42.709	13496	51.5145	16278.5
	2	316	75.712	23925	23.307	7365	52.405	16560				7	1	316	65.263	20623	26.696	8436	38.567	12187
		316	63.259	19990	21.927	6929	41.332	13061	46.8685	14810.5				316	52.962	16736	24.772	7828	28.19	8908	33.3785	10547.5
8	1	316	42.668	13483	25.782	8147	16.886	5336				6	1	316	49.509	15645	46.611	14729	2.898	916
		316	31.972	10103	24.31	7682	7.662	2421	12.274	3878.5				316	45.991	14533	35.718	11287	10.273	3246	6.5855	2081
7	1	316	72.066	22773	33.816	10686	38.25	12087					2	316	64.737	20457	48.915	15457	15.822	5000
		316	69.297	21898	25.601	8090	43.696	13808	40.973	12947.5				316	64.209	20290	48.684	15384	15.525	4906	15.6735	4953
6	1	316	71.108	22470	26.82	8475	44.288	13995				5	1	316	53.816	17006	37.896	11975	15.92	5031
		316	102.915	32521	31.161	9847	71.754	22674	58.021	18334.5				316	62.604	19783	35.823	11320	26.781	8463	21.3505	6747
4	1	316	65.215	20608	23.991	7581	41.224	13027				4	1	316	71.215	22504	20.516	6483	50.699	16021
		316	64.19	20284	24.677	7798	39.513	12486	40.3685	12756.5				316	39.263	12407	18.076	5712	21.187	6695	35.943	11358
3	1	316	136.813	43233	51.456	16260	85.357	26973				3	1	316	63.206	19973	28.927	9141	34.279	10832
		316	94.063	29724	49.278	15572	44.785	14152	65.071	20562.5				316	68.684	21704	29.646	9368	39.038	12336	36.6585	11584
2	1	316	63.051	19924	28.063	8868	34.988	11056				2	1	316	64.291	20316	39.225	12395	25.066	7921
		316	62.389	19715	26.158	8266	36.231	11449	35.6095	11252.5				316	71.225	22507	40.449	12782	30.776	9725	27.921	8823
1	1	316	94.975	30012	39.396	12449	55.579	17563				1	1	316	65.671	20752	39.5	12482	26.171	8270
		316	99.358	31397	35.965	11365	63.393	20032	59.486	18797.5				316	70.991	22433	33.456	10572	37.535	11861	31.853	10065.5
RΔ11-1			Mean pixel		Background	Background	Corrected Mean	Corrected	Average per cell	Average per cell		RΔ11-1			Mean pixel		Background	Background	Corrected Mean	Corrected	Average per cell	Average per cell
Image	Cell	Area	intensity	Intensity	mean pixel	intensity	Pixel intensity	Intensity	Mean Pixel	Intensity		Image	Cell	Area	intensity	Intensity	mean pixel	intensity	Pixel intensity	Intensity	Mean Pixel	Intensity
1	1	316	133.076	42052	34.801	10997	98.275	31055				1	1	316	26.832	8479	11.547	3649	15.285	4830
		316	130.234	41153	36.149	11423	94.085	29730	96.18	30392.5				316	19.415	6135	12.87	4067	6.545	2068	10.915	3449
2	1	316	127.453	40275	39.623	12520	87.83	27755				2	1	316	139.127	43964	44.288	13995	94.839	29969
		316	138.522	43772	39.557	12500	98.965	31272	93.3975	29513.5				316	119.563	37782	38.209	12074	81.354	25708	88.0965	27838.5
	2	316	128.019	40454	47.535	15021	80.484	25433					2	316	70.975	22428	18.528	5855	52.447	16573
		316	137.968	43597	46.753	14773	91.215	28824	85.8495	27128.5				316	55.323	17482	21.332	6741	33.991	10741	43.219	13657
	3	316	72	22752	20.851	6589	51.149	16163				3	1	316	99.475	31434	33.854	10698	65.621	20736
		316	69.921	22095	21.358	6749	48.563	15346	49.856	15754.5				316	89.326	28227	33.089	10456	56.237	17771	60.929	19253.5
3	1	316	89.554	28299	17.892	5654	71.662	22645					2	316	109.247	34522	41.617	13151	67.63	21371
		316	87.209	27558	23.098	7299	64.111	20259	67.8865	21452				316	95.544	30192	34.579	10927	60.965	19265	64.2975	20318
	2	316	120.313	38019	39.358	12437	80.955	25582				4	1	316	134.56	42521	42.342	13380	92.218	29141
		316	123.984	39179	38.566	12187	85.418	26992	83.1865	26287				316	106.68	33711	37.237	11767	69.443	21944	80.8305	25542.5
4	1	316	127.646	40336	60.706	19183	66.94	21153					2	316	112.661	35601	26.063	8236	86.598	27365
		316	94.165	29756	55.668	17591	38.497	12165	52.7185	16659				316	91.649	28961	25.402	8027	66.247	20934	76.4225	24149.5
5	1	316	109.68	34659	40.108	12674	69.572	21985				5	1	316	100.541	31771	39.07	12346	61.471	19425
		316	122.693	38771	44.791	14154	77.902	24617	73.737	23301				316	96.06	30355	38.358	12121	57.702	18234	59.5865	18829.5
	2	316	173.953	54969	77.744	24567	96.209	30402				6	1	316	137.304	43388	51.146	16162	86.158	27226
		316	165.516	52303	88.06	27827	77.456	24476	86.8325	27439				316	116.345	36765	31.329	9900	85.016	26865	85.587	27045.5
6	1	316	125.709	39724	31.63	9995	94.079	29729				7	1	316	104.13	32905	39.022	12331	65.108	20574
		316	132.275	41799	26.861	8488	105.414	33311	99.7465	31520				316	108.171	34182	43.867	13862	64.304	20320	64.706	20447
	2	316	80.136	25323	26.981	8526	53.155	16797					2	316	79.051	24980	35.263	11143	43.788	13837
		316	76.136	24059	26.386	8338	49.75	15721	51.4525	16259				316	71.348	22546	37.677	11906	33.671	10640	38.7295	12238.5
	3	316	89.788	28373	27.703	8754	62.085	19619				8	1	316	73.025	23076	17.642	5575	55.383	17501
		316	96.335	30442	25.519	8064	70.816	22378	66.4505	20998.5				316	58.927	18621	19.598	6193	39.329	12428	47.356	14964.5
7	1	316	107.994	34126	45.88	14498	62.114	19628				9	1	316	114.788	36273	30.585	9665	84.203	26608
		316	93.873	29664	41.709	13180	52.164	16484	57.139	18056				316	130.709	41304	33.769	10671	96.94	30633	90.5715	28620.5
	2	316	97.693	30871	24.481	7736	73.212	23135				10	1	316	135.832	42923	27.839	8797	107.993	34126
		316	110.68	34975	29.43	9300	81.25	25675	77.231	24405				316	99.402	31411	23.987	7580	75.415	23831	91.704	28978.5
	3	316	88.187	27867	25.668	8111	62.519	19756				11	1	316	149.415	47215	46.842	14802	102.573	32413
		316	104.756	33103	24	7584	80.756	25519	71.6375	22637.5				316	161.671	51088	49.642	15687	112.029	35401	107.301	33907
												12	1	316	141.864	44829	28.288	8939	113.576	35890
														316	132.494	41868	29.56	9341	102.934	32527	108.255	34208.5
