# Supplementary material for: CEP192 localises mitotic Aurora-A activity by priming its interaction with TPX2
Source: EMBO J. 2024 Sep 26;43(22):5381–420. doi: 10.1038/s44318-024-00240-z (PMC11574021; doi:10.1038/s44318-024-00240-z)
Supplement: Supplementary file 10 — EV and Appendix Figure Source Data [file 44318_2024_240_MOESM10_ESM.zip › Expanded View/EV5/EV5G/Source data_Figure EV5G_Numerical values.xlsx]

## Sheet: EV5H γ-tubulin intensity
Source Data EV Figure 5G
EV5H γ-tubulin intensity
γ-tubulin centrosomal intensity measured using a 20 pixel diameter circle									Plotted value												Plotted value
Repeat 1												Repeat 2
RPE1			Mean pixel		Background	Background	Corrected Mean	Corrected	Average per cell			RPE1			Mean pixel		Background	Background	Corrected Mean	Corrected	Average per cell
Image	Cell	Area	intensity	Intensity	mean pixel	intensity	Pixel intensity	Intensity	Intensity			Image	Cell	Area	intensity	Intensity	mean pixel	intensity	Pixel intensity	Intensity	Intensity
9	1	316	109.453	34587	40.801	12893	68.652	21694				9	1	316	162.576	51374	69.484	21957	93.092	29417
		316	126.443	39956	38.342	12116	88.101	27840	24767					316	187.908	59379	72.506	22912	115.402	36467	32942
8	1	316	72.453	22895	27.978	8841	44.475	14054				8	1	316	140.339	44347	72.62	22948	67.719	21399
		316	110.728	34990	26.927	8509	83.801	26481	20267.5					316	119.62	37800	70.911	22408	48.709	15392	18395.5
7	1	316	94.968	30010	24.187	7643	70.781	22367				7	1	316	181.446	57337	56.566	17875	124.88	39462
		316	111.991	35389	26.911	8504	85.08	26885	24626					316	143.136	45231	81.737	25829	61.399	19402	29432
6	1	316	121.468	38384	24.383	7705	97.085	30679				6	1	316	101.984	32227	31.377	9915	70.607	22312
		316	133.544	42200	24.348	7694	109.196	34506	32592.5					316	110.263	34843	31.93	10090	78.333	24753	23532.5
	2	316	114.839	36289	42.237	13347	72.602	22942					1	316	129.829	41026	46.415	14667	83.414	26359
		316	128.636	40649	48.003	15169	80.633	25480	24211					316	119.421	37737	41.563	13134	77.858	24603	25481
5	1	316	101.449	32058	32.579	10295	68.87	21763				5	1	316	130.168	41133	38.418	12140	91.75	28993
		316	98.307	31065	30.535	9649	67.772	21416	21589.5					316	143.835	45452	37.092	11721	106.743	33731	31362
4	1	316	112.592	35579	42.288	13363	70.304	22216				4	1	316	127.339	40239	45.769	14463	81.57	25776
		316	131.427	41531	38.491	12163	92.936	29368	25792					316	145	45820	42.851	13541	102.149	32279	29027.5
3	1	316	98.263	31051	46.665	14746	51.598	16305				3	1	316	152.525	48198	37.196	11754	115.329	36444
		316	123.453	39011	47.595	15040	75.858	23971	20138					316	144.222	45574	39.32	12425	104.902	33149	34796.5
2	1	316	75.468	23848	23.44	7407	52.028	16441				2	1	316	101.649	32121	25.956	8202	75.693	23919
		316	78.547	24821	20.661	6529	57.886	18292	17366.5					316	112.972	35699	26.367	8332	86.605	27367	25643
1	1	316	123.873	39144	23.725	7497	100.148	31647				1	1	316	81.563	25774	29.351	9275	52.212	16499
		316	150.652	47606	23.035	7279	127.617	40327	35987					316	101.703	32138	27.62	8728	74.083	23410	19954.5
RCon-1			Mean pixel		Background	Background	Corrected Mean	Corrected	Average per cell	Average per cell		RCon-1			Mean pixel		Background	Background	Corrected Mean	Corrected	Average per cell
Image	Cell	Area	intensity	Intensity	mean pixel	intensity	Pixel intensity	Intensity	Mean Pixel	Intensity		Image	Cell	Area	intensity	Intensity	mean pixel	intensity	Pixel intensity	Intensity	Intensity
7	1	316	152.557	48208	53.032	16758	99.525	31450				12	1	316	118.877	37565	53.32	16849	65.557	20716
		316	158.047	49943	54.013	17068	104.034	32875	32162.5					316	144.949	45804	58.684	18544	86.265	27260	23988
	2	316	165.744	52375	47.491	15007	118.253	37368				11	1	316	147.538	46622	72.889	23033	74.649	23589
		316	119.56	37781	50.247	15878	69.313	21903	29635.5					316	135.038	42672	73.69	23286	61.348	19386	21487.5
6	1	316	145.728	46050	54.358	17177	91.37	28873				10	1	316	152.345	48141	73.139	23112	79.206	25029
		316	158.535	50097	52.642	16635	105.893	33462	31167.5					316	140.475	44390	72.215	22820	68.26	21570	23299.5
	2	316	151.487	47870	38.873	12284	112.614	35586				9	1	316	115.165	36392	50.209	15866	64.956	20526
		316	145.715	46046	48.405	15296	97.31	30750	33168					316	117.304	37068	53.832	17011	63.472	20057	20291.5
5	1	316	158.684	50144	82.525	26078	76.159	24066				8	1	316	76.272	24102	66.585	21041	9.687	3061
		316	160.028	50569	83.449	26370	76.579	24199	24132.5					316	79.794	25215	61.411	19406	18.383	5809	4435
4	1	316	136.051	42992	50.187	15860	85.864	27132				7	1	316	157.677	49826	81.377	25715	76.3	24111
		316	176.465	55763	50.025	15808	126.44	39955	33543.5					316	162.563	51370	79.291	25056	83.272	26314	25212.5
3	1	316	112.269	35477	30.076	9504	82.193	25973				6	1	316	124.775	39429	53.861	17020	70.914	22409
		316	120.778	38166	38.759	12248	82.019	25918	25945.5					316	105.978	33489	53.307	16845	52.671	16644	19526.5
	2	316	98.791	31218	53.943	17046	44.848	14172				5	1	316	140.13	44281	51.389	16239	88.741	28042
		316	100.639	31802	58.522	18493	42.117	13309	13740.5					316	119.228	37676	52.174	16487	67.054	21189	24615.5
2	1	316	139.883	44203	38.323	12110	101.56	32093				4	1	316	106.038	33508	49.927	15777	56.111	17731
		316	124.892	39466	38.142	12053	86.75	27413	29753					316	123.516	39031	49.272	15570	74.244	23461	20596
1	1	316	121.725	38465	51.421	16249	70.304	22216				3	1	316	115.484	36493	71.949	22736	43.535	13757
		316	109.228	34516	45.025	14228	64.203	20288	21252					316	144.408	45633	74.123	23423	70.285	22210	17983.5
	2	316	80.959	25583	26.554	8391	54.405	17192				2	1	316	98.032	30978	48.177	15224	49.855	15754
		316	97.968	30958	33.278	10516	64.69	20442	18817					316	115.402	36467	47.566	15031	67.836	21436	18595
												1	1	316	100.465	31747	66.611	21049	33.854	10698
														316	109.905	34730	68.222	21558	41.683	13172	11935
RCon-2			Mean pixel		Background	Background	Corrected Mean	Corrected	Average per cell			RCon-2			Mean pixel		Background	Background	Corrected Mean	Corrected	Average per cell
Image	Cell	Area	intensity	Intensity	mean pixel	intensity	Pixel intensity	Intensity	Intensity			Image	Cell	Area	intensity	Intensity	mean pixel	intensity	Pixel intensity	Intensity	Intensity
7	1	316	194.266	61388	48.589	15354	145.677	46034				9	1	316	159.199	50307	64.237	20299	94.962	30008
		316	172.241	54428	46.519	14700	125.722	39728	42881					316	201.741	63750	60.706	19183	141.035	44567	37287.5
	2	316	113.851	35977	45.31	14318	68.541	21659				8	1	316	179.525	56730	103.611	32741	75.914	23989
		316	142.965	45177	44.316	14004	98.649	31173	26416					316	176.196	55678	99.709	31508	76.487	24170	24079.5
6	1	316	182.139	57556	66.715	21082	115.424	36474				7	1	316	133.772	42272	34.595	10932	99.177	31340
		316	161.997	51191	63.851	20177	98.146	31014	33744					316	129.203	40828	33.082	10454	96.121	30374	30857
5	1	316	142.665	45082	55.693	17599	86.972	27483					2	316	175.136	55343	67.228	21244	107.908	34099
		316	140.775	44485	54.69	17282	86.085	27203	27343					316	174.554	55159	63.212	19975	111.342	35184	34641.5
4	1	316	150.826	47661	44.297	13998	106.529	33663					3	316	173.332	54773	54.525	17230	118.807	37543
		316	130.75	41317	43.703	13810	87.047	27507	30585					316	166.297	52550	51.782	16363	114.515	36187	36865
3	1	316	161.566	51055	56.842	17962	104.724	33093				6	1	316	188.725	59637	70.592	22307	118.133	37330
		316	137.902	43577	56.152	17744	81.75	25833	29463					316	174.041	54997	65.142	20585	108.899	34412	35871
	2	316	136.598	43165	52.057	16450	84.541	26715				5	1	316	139.453	44067	73.801	23321	65.652	20746
		316	142.918	45162	49.089	15512	93.829	29650	28182.5					316	172.759	54592	70.427	22255	102.332	32337	26541.5
2	1	316	155.899	49264	51.389	16239	104.51	33025				4	1	316	152.794	48283	41.63	13155	111.164	35128
		316	135.582	42844	52.342	16540	83.24	26304	29664.5					316	136.807	43231	43.981	13898	92.826	29333	32230.5
1	1	316	132.87	41987	38.139	12052	94.731	29935				3	1	316	114.592	36211	33.756	10667	80.836	25544
		316	127.509	40293	39.509	12485	88	27808	28871.5					316	148.266	46852	33.858	10699	114.408	36153	30848.5
							0	0				2	1	316	153.687	48565	43.054	13605	110.633	34960
							0	0	0					316	163.25	51587	46.573	14717	116.677	36870	35915
												1	1	316	120.415	38051	31.93	10090	88.485	27961
														316	122.354	38664	31.832	10059	90.522	28605	28283
														316	163.775	51753	61.924	19568	101.851	32185
														316	157.851	49881	63.858	20179	93.993	29702	30943.5
RΔ11-1			Mean pixel		Background	Background	Corrected Mean	Corrected	Average per cell			RΔ11-1			Mean pixel		Background	Background	Corrected Mean	Corrected	Average per cell
Image	Cell	Area	intensity	Intensity	mean pixel	intensity	Pixel intensity	Intensity	Intensity			Image	Cell	Area	intensity	Intensity	mean pixel	intensity	Pixel intensity	Intensity	Intensity
7	1	316	135.668	42871	27.712	8757	107.956	34114				11	1	316	163.028	51517	90.665	28650	72.363	22867
		316	117.573	37153	22.494	7108	95.079	30045	32079.5					316	166.158	52506	85.551	27034	80.607	25472	24169.5
	2	316	130.968	41386	32.801	10365	98.167	31021				10	1	316	132.703	41934	96.832	30599	35.871	11335
		316	119.269	37689	30.589	9666	88.68	28023	29522					316	154.614	48858	91.661	28965	62.953	19893	15614
	3	316	129.68	40979	31.797	10048	97.883	30931				9	1	316	131.297	41490	51.313	16215	79.984	25275
		316	113.627	35906	37.984	12003	75.643	23903	27417					316	106.639	33698	50.975	16108	55.664	17590	21432.5
	4	316	122.494	38708	32.18	10169	90.314	28539				8	1	316	159.554	50419	57.228	18084	102.326	32335
		316	134.741	42578	32.633	10312	102.108	32266	30402.5					316	155.861	49252	58.38	18448	97.481	30804	31569.5
6	1	316	116.509	36817	36.196	11438	80.313	25379				7	1	316	88.313	27907	49.965	15789	38.348	12118
		316	112.199	35455	33.56	10605	78.639	24850	25114.5					316	103.627	32746	53.228	16820	50.399	15926	14022
5	1	316	94.598	29893	50.009	15803	44.589	14090				6	1	316	106.057	33514	53.456	16892	52.601	16622
		316	113.437	35846	51.427	16251	62.01	19595	16842.5					316	105.31	33278	55.361	17494	49.949	15784	16203
	2	316	115.503	36499	38.646	12212	76.857	24287				5	1	316	145.563	45998	61.75	19513	83.813	26485
		316	111.184	35134	36.551	11550	74.633	23584	23935.5					316	138.301	43703	62.994	19906	75.307	23797	25141
4	1	316	114.861	36296	32.63	10311	82.231	25985				4	1	316	150.535	47569	63.801	20161	86.734	27408
		316	116.032	36666	29.434	9301	86.598	27365	26675					316	168.193	53149	61.706	19499	106.487	33650	30529
3	1	316	132.601	41902	37.532	11860	95.069	30042				2	1	316	151.984	48027	34.038	10756	117.946	37271
		316	140.82	44499	46.585	14721	94.235	29778	29910					316	126.481	39968	35.117	11097	91.364	28871	33071
2	1	316	111.348	35186	30.87	9755	80.478	25431				1	1	316	123.114	38904	59.627	18842	63.487	20062
		316	103.633	32748	30.111	9515	73.522	23233	24332					316	117.991	37285	57.114	18048	60.877	19237
1	1	316	73.845	23335	29.481	9316	44.364	14019						316	102.127	32272	74.411	23514	27.716	8758	16019
		316	86.566	27355	28.044	8862	58.522	18493	16256
RΔ11-2			Mean pixel		Background	Background	Corrected Mean	Corrected	Average per cell			RΔ11-2			Mean pixel		Background	Background	Corrected Mean	Corrected	Average per cell
Image	Cell	Area	intensity	Intensity	mean pixel	intensity	Pixel intensity	Intensity	Intensity			Image	Cell	Area	intensity	Intensity	mean pixel	intensity	Pixel intensity	Intensity	Intensity
7	1	316	95.361	30134	55.747	17616	39.614	12518				10	1	316	119.364	37719	57.525	18178	61.839	19541
		316	108.025	34136	55.826	17641	52.199	16495	14506.5					316	134.247	42422	49.604	15675	84.643	26747	23144
6	1	316	149.484	47237	62.228	19664	87.256	27573				9	1	316	156.997	49611	80.076	25304	76.921	24307
		316	108.832	34391	58.478	18479	50.354	15912	21742.5					316	156.092	49325	87.06	27511	69.032	21814	23060.5
5	1	316	111.652	35282	55.323	17482	56.329	17800				8	1	316	126.718	40043	42.661	13481	84.057	26562
		316	101.092	31945	58.146	18374	42.946	13571	15685.5					316	123.782	39115	42.772	13516	81.01	25599	26080.5
4	1	316	156.456	49440	58.709	18552	97.747	30888				7	1	316	186.712	59001	57.813	18269	128.899	40732
		316	113.313	35807	61.19	19336	52.123	16471	23679.5					316	150.582	47584	56.69	17914	93.892	29670	35201
	2	316	105.547	33353	51.158	16166	54.389	17187				6	1	316	125.247	39578	42.582	13456	82.665	26122
		316	121.946	38535	50.81	16056	71.136	22479	19833					316	141.5	44714	39.073	12347	102.427	32367	29244.5
3	1	316	125.475	39650	45.978	14529	79.497	25121				5	1	316	126.959	40119	26.715	8442	100.244	31677
		316	106.266	33580	43.415	13719	62.851	19861	22491					316	133.715	42254	25.082	7926	108.633	34328	33002.5
	2	316	111.434	35213	42.82	13531	68.614	21682				4	1	316	155.285	49070	82.491	26067	72.794	23003
		316	145.573	46001	44.478	14055	101.095	31946	26814					316	165.136	52183	86.927	27469	78.209	24714	23858.5
2	1	316	139.139	43968	64.617	20419	74.522	23549				3	1	316	158.351	50039	65.44	20679	92.911	29360
		316	145.88	46098	66.804	21110	79.076	24988	24268.5					316	159.399	50370	66.497	21013	92.902	29357	29358.5
1	1	316	148.032	46778	68.937	21784	79.095	24994				2	1	316	114.633	36224	43.373	13706	71.26	22518
		316	141	44556	72.563	22930	68.437	21626	23310					316	132.415	41843	43.484	13741	88.931	28102	25310
												1	1	316	115.75	36577	71.934	22731	43.816	13846
														316	120.465	38067	74.117	23421	46.348	14646	14246
RCon-3			Mean pixel		Background	Background	Corrected Mean	Corrected	Average per cell			RCon-3			Mean pixel		Background	Background	Corrected Mean	Corrected	Average per cell	Average per cell
Image	Cell	Area	intensity	Intensity	mean pixel	intensity	Pixel intensity	Intensity	Intensity			Image	Cell	Area	intensity	Intensity	mean pixel	intensity	Pixel intensity	Intensity	Mean Pixel	Intensity
9	1	316	104.848	33132	47.016	14857	57.832	18275				10	1	316	114.655	36231	71.43	22572	43.225	13659
		316	105.297	33274	45.481	14372	59.816	18902	18588.5					316	113.411	35838	77.861	24604	35.55	11234	12446.5
	2	316	74.323	23486	58.253	18408	16.07	5078				9	1	316	99.883	31563	63.196	19970	36.687	11593
		316	79.905	25250	55.769	17623	24.136	7627	6352.5					316	126.345	39925	64.057	20242	62.288	19683	15638
8	1	316	141.465	44703	71.794	22687	69.671	22016				8	1	316	157.377	49731	51.044	16130	106.333	33601
		316	167.12	52810	75.848	23968	91.272	28842	25429					316	169.937	53700	52.661	16641	117.276	37059	35330
7	1	316	145.5	45978	49.168	15537	96.332	30441				7	1	316	174.921	55275	69.544	21976	105.377	33299
		316	99.222	31354	47.646	15056	51.576	16298	23369.5					316	137.706	43515	54.623	17261	83.083	26254	29776.5
6	1	316	133.424	42162	55.456	17524	77.968	24638				6	1	316	140.073	44263	67.902	21457	72.171	22806
		316	130.848	41348	58.139	18372	72.709	22976	23807					316	148.465	46915	61.886	19556	86.579	27359	25082.5
5	1	316	117.402	37099	70.259	22202	47.143	14897				5	1	316	161.775	51121	58.5	18486	103.275	32635
		316	178.981	56558	78.256	24729	100.725	31829	23363					316	180.706	57103	57.386	18134	123.32	38969	35802
4	1	316	162.585	51377	70.459	22265	92.126	29112				4	1	316	158.117	49965	57.127	18052	100.99	31913
		316	154.649	48869	73.003	23069	81.646	25800	27456					316	130.703	41302	55.623	17577	75.08	23725	27819
3	1	316	117.155	37021	52.753	16670	64.402	20351				3	1	316	170.753	53958	63.538	20078	107.215	33880
		316	132.535	41881	55.494	17536	77.041	24345	22348					316	144.601	45694	65.177	20596	79.424	25098	29489
2	1	316	124.535	39353	78.076	24672	46.459	14681				2	1	316	145.972	46127	58.158	18378	87.814	27749
		316	168.661	53297	84.731	26775	83.93	26522	20601.5					316	166.152	52504	62.294	19685	103.858	32819	30284
1	1	316	113.991	36021	65.877	20817	48.114	15204				1	1	316	158.155	49977	51.421	16249	106.734	33728
		316	141.759	44796	60.601	19150	81.158	25646	20425					316	162.108	51226	55.813	17637	106.295	33589	33658.5
