# Supplementary material for: CEP192 localises mitotic Aurora-A activity by priming its interaction with TPX2
Source: EMBO J. 2024 Sep 26;43(22):5381–420. doi: 10.1038/s44318-024-00240-z (PMC11574021; doi:10.1038/s44318-024-00240-z)
Supplement: Supplementary file 10 — EV and Appendix Figure Source Data [file 44318_2024_240_MOESM10_ESM.zip › Expanded View/EV5/EV5H/Source data_Figure EV5H_Numerical values.xlsx]

## Sheet: EV5H γ-tubulin intensity
Source Data EV Figure 5H
EV5H γ-tubulin intensity
γ-tubulin centrosomal intensity measured using a 20 pixel diameter circle										Plotted value												Plotted value
Repeat 1												Repeat 2
RCon-1			Mean pixel		Background	Background	Corrected Mean	Corrected	Average per cell	Average per cell		RCon-1			Mean pixel		Background	Background	Corrected Mean	Corrected	Average per cell	Average per cell
Image	Cell	Area	intensity	Intensity	mean pixel	intensity	Pixel intensity	Intensity	Mean Pixel	Intensity		Image	Cell	Area	intensity	Intensity	mean pixel	intensity	Pixel intensity	Intensity	Mean Pixel	Intensity
18	1	316	101.104	31949	65.389	20663	35.715	11286				13	1	316	113.285	35798	50.361	15914	62.924	19884
		316	111.734	35308	59.269	18729	52.465	16579	44.09	13932.5				316	136.294	43069	59.943	18942	76.351	24127	69.6375	22005.5
	2	316	179.399	56690	77.826	24593	101.573	32097				12	1	316	139.187	43983	56.31	17794	82.877	26189
		316	182.994	57826	68.297	21582	114.697	36244	108.135	34170.5				316	117.177	37028	56.642	17899	60.535	19129	71.706	22659
17	1	316	143.259	45270	73.544	23240	69.715	22030				11	1	316	108.253	34208	56.392	17820	51.861	16388
		316	137.864	43565	68.402	21615	69.462	21950	69.5885	21990				316	121.43	38372	61.718	19503	59.712	18869	55.7865	17628.5
16	1	316	146.193	46197	43.687	13805	102.506	32392				10	1	316	115.209	36406	50.133	15842	65.076	20564
		316	141.791	44806	39.364	12439	102.427	32367	102.466	32379.5				316	99.18	31341	60.43	19096	38.75	12245	51.913	16404.5
15	1	316	162.991	51505	23.528	7435	139.463	44070				9	1	316	188.244	59485	64.035	20235	124.209	39250
		316	128.07	40470	26.503	8375	101.567	32095	120.515	38082.5				316	157.035	49623	58.5	18486	98.535	31137	111.372	35193.5
14	1	316	144.674	45717	54.348	17174	90.326	28543				8	1	316	158.763	50169	42.801	13525	115.962	36644
		316	137.37	43409	42.734	13504	94.636	29905	92.481	29224				316	165.335	52246	56.297	17790	109.038	34456	112.5	35550
13	1	316	172.981	54662	81.722	25824	91.259	28838				7	1	316	142.782	45119	50.307	15897	92.475	29222
		316	191.538	60526	88.696	28028	102.842	32498	97.0505	30668				316	148.247	46846	39.491	12479	108.756	34367	100.616	31794.5
12	1	316	138.782	43855	63.509	20069	75.273	23786				6	1	316	146.797	46388	32.487	10266	114.31	36122
		316	157.712	49837	58.475	18478	99.237	31359	87.255	27572.5				316	136.75	43213	31.693	10015	105.057	33198	109.684	34660
11	1	316	130.665	41290	65.035	20551	65.63	20739					2	316	63.968	20214	35.263	11143	28.705	9071
		316	146.472	46285	69.513	21966	76.959	24319	71.2945	22529				316	62.633	19792	34.396	10869	28.237	8923	28.471	8997
10	1	316	174.019	54990	49.816	15742	124.203	39248				5	1	316	102.149	32279	30.896	9763	71.253	22516
		316	130.446	41221	45.566	14399	84.88	26822	104.541	33035				316	101.114	31952	37.294	11785	63.82	20167	67.5365	21341.5
9	1	316	115.354	36452	37.924	11984	77.43	24468					2	316	83.215	26296	25.383	8021	57.832	18275
		316	117.722	37200	52.047	16447	65.675	20753	71.5525	22610.5				316	74.013	23388	25.69	8118	48.323	15270	53.0775	16772.5
8	1	316	114.525	36190	63.326	20011	51.199	16179				4	1	316	120.329	38024	48.595	15356	71.734	22668
		316	121.304	38332	70.364	22235	50.94	16097	51.0695	16138				316	115.649	36545	50.674	16013	64.975	20532	68.3545	21600
7	1	316	160.905	50846	80.687	25497	80.218	25349				3	1	316	119.437	37742	43.677	13802	75.76	23940
		316	145.753	46058	85.797	27112	59.956	18946	70.087	22147.5				316	194.43	61440	46	14536	148.43	46904	112.095	35422
6	1	316	142.725	45101	49.206	15549	93.519	29552				2	1	316	173.367	54784	46.636	14737	126.731	40047
		316	139.614	44118	43.108	13622	96.506	30496	95.0125	30024				316	150.639	47602	49.829	15746	100.81	31856	113.77	35951.5
5	1	316	135.07	42682	61.766	19518	73.304	23164				1	1	316	157.981	49922	48.725	15397	109.256	34525
		316	164.513	51986	66.883	21135	97.63	30851	85.467	27007.5				316	203.364	64263	63.794	20159	139.57	44104	124.413	39314.5
4	1	316	116.722	36884	57.165	18064	59.557	18820
		316	125.756	39739	44.921	14195	80.835	25544	70.196	22182
3	1	316	88.671	28020	33.184	10486	55.487	17534
		316	111.411	35206	30.636	9681	80.775	25525	68.131	21529.5
	2	316	109.646	34648	62.981	19902	46.665	14746
		316	118.661	37497	58.848	18596	59.813	18901	53.239	16823.5
2	1	316	143.114	45224	58.677	18542	84.437	26682
		316	121.345	38345	41.313	13055	80.032	25290	82.2345	25986
1	1	316	127.579	40315	47.323	14954	80.256	25361
		316	108.222	34198	57.962	18316	50.26	15882	65.258	20621.5
RCon-1 AurA-i			Mean pixel		Background	Background	Corrected Mean	Corrected	Average per cell	Average per cell		RCon-1 AurA-i			Mean pixel		Background	Background	Corrected Mean	Corrected	Average per cell	Average per cell
Image	Cell	Area	intensity	Intensity	mean pixel	intensity	Pixel intensity	Intensity	Mean Pixel	Intensity		Image	Cell	Area	intensity	Intensity	mean pixel	intensity	Pixel intensity	Intensity	Mean Pixel	Intensity
20	1	316	112.968	35698	45.782	14467	67.186	21231				11	1	316	102.538	32402	61.225	19347	41.313	13055
		316	122.142	38597	47.601	15042	74.541	23555	70.8635	22393				316	133.642	42231	62.307	19689	71.335	22542	56.324	17798.5
19	1	316	128.494	40604	91.237	28831	37.257	11773				10	1	316	117.854	37242	46.392	14660	71.462	22582
		316	125.165	39552	88.364	27923	36.801	11629	37.029	11701				316	109.968	34750	46.513	14698	63.455	20052	67.4585	21317
18	1	316	127.915	40421	47.934	15147	79.981	25274					2	316	115.665	36550	40.984	12951	74.681	23599
		316	150.066	47421	46.108	14570	103.958	32851	91.9695	29062.5				316	132.715	41938	41.392	13080	91.323	28858	83.002	26228.5
17	1	316	136.671	43188	63.127	19948	73.544	23240				9	1	316	135.557	42836	56.013	17700	79.544	25136
		316	145.75	46057	61.459	19421	84.291	26636	78.9175	24938				316	135.335	42766	59.035	18655	76.3	24111	77.922	24623.5
16	1	316	145.161	45871	70.867	22394	74.294	23477				8	1	316	133.835	42292	60.013	18964	73.822	23328
		316	121.37	38353	71.623	22633	49.747	15720	62.0205	19598.5				316	141.187	44615	46.146	14582	95.041	30033	84.4315	26680.5
15	1	316	212.313	67091	107.722	34040	104.591	33051				7	1	316	107.203	33876	56.744	17931	50.459	15945
		316	207.231	65485	128.81	40704	78.421	24781	91.506	28916				316	123.247	38946	48.842	15434	74.405	23512	62.432	19728.5
14	1	316	159.873	50520	101.43	32052	58.443	18468					2	316	111.028	35085	51.598	16305	59.43	18780
		316	129.418	40896	101.19	31976	28.228	8920	43.3355	13694				316	104.411	32994	46.066	14557	58.345	18437	58.8875	18608.5
13	1	316	171.171	54090	85.864	27133	85.307	26957					3	316	77.424	24466	60.019	18966	17.405	5500
		316	162.905	51478	78.943	24946	83.962	26532	84.6345	26744.5				316	88.709	28032	54.69	17282	34.019	10750	25.712	8125
12	1	316	107.813	34069	52.07	16454	55.743	17615				6	1	316	158.595	50116	51.146	16162	107.449	33954
		316	94.364	29819	56.272	17782	38.092	12037	46.9175	14826				316	161.25	50955	58.272	18414	102.978	32541	105.214	33247.5
11	1	316	217.076	68596	121.538	38406	95.538	30190					2	316	101.671	32128	49.516	15647	52.155	16481
		316	235.234	74334	128.538	40618	106.696	33716	101.117	31953				316	96.532	30504	45.472	14369	51.06	16135	51.6075	16308
10	1	316	201.991	63829	142.829	45134	59.162	18695				5	1	316	90.057	28458	51.415	16247	38.642	12211
		316	207.076	65436	127.769	40375	79.307	25061	69.2345	21878				316	77.813	24589	51.902	16401	25.911	8188	32.2765	10199.5
9	1	316	96.468	30484	89.259	28206	7.209	2278				4	1	316	83.076	26252	42.19	13332	40.886	12920
		316	179.547	56737	103.725	32777	75.822	23960	41.5155	13119				316	90.611	28633	38.418	12140	52.193	16493	46.5395	14706.5
8	1	316	140.649	44445	69.025	21812	71.624	22633				3	1	316	95.829	30282	47.149	14899	48.68	15383
		316	158.598	50117	67.649	21377	90.949	28740	81.2865	25686.5				316	137.199	43355	62.908	19879	74.291	23476	61.4855	19429.5
5	1	316	171.854	54306	92.342	29180	79.512	25126				2	1	316	116.699	36877	54.978	17373	61.721	19504
		316	148.152	46816	100.326	31703	47.826	15113	63.669	20119.5				316	107.509	33973	51.592	16303	55.917	17670	58.819	18587
4	1	316	171.389	54159	108.519	34292	62.87	19867				1	1	316	79.522	25129	35.959	11363	43.563	13766
		316	173.332	54773	100.247	31678	73.085	23095	67.9775	21481				316	78.206	24713	36.041	11389	42.165	13324	42.864	13545
3	1	316	207.778	65658	157.437	49750	50.341	15908
		316	235.984	74571	165.199	52203	70.785	22368	60.563	19138
2	1	316	138.519	43772	105.706	33403	32.813	10369
		316	146.177	46192	105.687	33397	40.49	12795	36.6515	11582
1	1	316	205.646	64984	73.845	23335	131.801	41649	131.801	20824.5
RΔ11-1			Mean pixel		Background	Background	Corrected Mean	Corrected	Average per cell	Average per cell		RΔ11-1			Mean pixel		Background	Background	Corrected Mean	Corrected	Average per cell	Average per cell
Image	Cell	Area	intensity	Intensity	mean pixel	intensity	Pixel intensity	Intensity	Mean Pixel	Intensity		Image	Cell	Area	intensity	Intensity	mean pixel	intensity	Pixel intensity	Intensity	Mean Pixel	Intensity
16	1	316	194.475	61454	88.494	27964	105.981	33490				11	1	316	88	27808	66.68	21071	21.32	6737
		316	186.139	58820	95.532	30188	90.607	28632	98.294	31061				316	103.348	32658	56.44	17835	46.908	14823	34.114	10780
15	1	316	225.199	71163	101.111	31951	124.088	39212					2	316	118.383	37409	59.209	18710	59.174	18699
		316	208.354	65840	88.5	27966	119.854	37874	121.971	38543				316	130.883	41359	55.538	17550	75.345	23809	67.2595	21254
14	1	316	106.228	33568	58.551	18502	47.677	15066				10	1	316	108.487	34282	18.316	5788	90.171	28494
		316	124.174	39239	68.87	21763	55.304	17476	51.4905	16271				316	92.734	29304	19.63	6203	73.104	23101	81.6375	25797.5
13	1	316	167.117	52809	44.703	14126	122.414	38683					2	316	104.585	33049	19.699	6225	84.886	26824
		316	160.468	50708	56.127	17736	104.341	32972	113.377	35827.5				316	118.468	37436	21.424	6770	97.044	30666	90.965	28745
	2	316	151.443	47856	54.054	17081	97.389	30775				9	1	316	107.37	33929	23.443	7408	83.927	26521
		316	158.111	49963	59.421	18777	98.69	31186	98.0395	30980.5				316	135.399	42786	21.342	6744	114.057	36042	98.992	31281.5
12	1	316	143.722	45416	47.946	15151	95.776	30265				8	1	316	99.345	31393	32.57	10292	66.775	21101
		316	145.519	45984	46.649	14741	98.87	31243	97.323	30754				316	116.199	36719	32.389	10235	83.81	26484	75.2925	23792.5
11	1	316	148.706	46991	35.222	11130	113.484	35861				7	1	316	129.073	40787	36.911	11664	92.162	29123	92.162	14561.5
		316	137.484	43445	40.098	12671	97.386	30774	105.435	33317.5
10	1	316	131.304	41492	52.816	16690	78.488	24802				6	1	316	144.316	45604	51.525	16282	92.791	29322
		316	136.174	43031	49.69	15702	86.484	27329	82.486	26065.5				316	162.272	51278	50.199	15863	112.073	35415	102.432	32368.5
9	1	316	195.532	61788	74.813	23641	120.719	38147				5	1	316	123.595	39056	47.674	15065	75.921	23991
		316	183.294	57921	70.31	22218	112.984	35703	116.852	36925				316	137.364	43407	49.778	15730	87.586	27677	81.7535	25834
	2	316	199.703	63106	75.772	23944	123.931	39162				4	1	316	92.434	29209	24.497	7741	67.937	21468
		316	169.826	53665	70.035	22131	99.791	31534	111.861	35348				316	90.399	28566	20.418	6452	69.981	22114	68.959	21791
8	1	316	177.718	56159	81.949	25896	95.769	30263					2	316	154.93	48958	47.949	15152	106.981	33806	106.981	16903
		316	171.399	54162	82.519	26076	88.88	28086	92.3245	29174.5		3	1	316	106.693	33715	61.975	19584	44.718	14131
	2	316	145.079	45845	89.437	28262	55.642	17583						316	109.054	34461	63.528	20075	45.526	14386	45.122	14258.5
		316	140.832	44503	76.028	24025	64.804	20478	60.223	19030.5			2	316	93.453	29531	38.911	12296	54.542	17235
7	1	316	192.943	60970	62.722	19820	130.221	41150						316	112.051	35408	38.421	12141	73.63	23267	64.086	20251
		316	177.896	56215	54.62	17260	123.276	38955	126.748	40052.5		2	1	316	146.253	46216	38.174	12063	108.079	34153
	2	316	184.13	58185	74.56	23561	109.57	34624						316	135.402	42787	42.095	13302	93.307	29485	100.693	31819
		316	159.288	50335	73.386	23190	85.902	27145	97.736	30884.5		1	1	316	113.386	35830	47.263	14935	66.123	20895
6	1	316	156.348	49406	76.399	24142	79.949	25264						316	127.725	40361	51.101	16148	76.624	24213	71.3735	22554
		316	151.892	47998	72.506	22912	79.386	25086	79.6675	25175
5	1	316	180.557	57056	94.044	29718	86.513	27338
		316	138.509	43769	83.418	26360	55.091	17409	70.802	22373.5
	2	316	170.443	53860	69.013	21808	101.43	32052
		316	183.089	57856	75.345	23809	107.744	34047	104.587	33049.5
4	1	316	130.066	41101	53.636	16949	76.43	24152
		316	139.832	44187	66.06	20875	73.772	23312	75.101	23732
3	1	316	106.348	33606	43.171	13642	63.177	19964
		316	118.693	37507	44.503	14063	74.19	23444	68.6835	21704
	2	316	188.111	59443	56.915	17985	131.196	41458
		316	170.744	53955	54.165	17116	116.579	36839	123.888	39148.5
2	1	316	105.386	33302	27.921	8823	77.465	24479
		316	138.345	43717	48.801	15421	89.544	28296	83.5045	26387.5
1	1	316	166.003	52457	51.177	16172	114.826	36285
		316	139.965	44229	44.424	14038	95.541	30191	105.183	33238
Below is an indepedently completed biological replicate using different RCon and RΔ11 clones.
RCon-2			Mean pixel		Background	Background	Corrected Mean	Corrected	Average per cell	Average per cell		RCon-2			Mean pixel		Background	Background	Corrected Mean	Corrected	Average per cell	Average per cell
Image	Cell	Area	intensity	Intensity	mean pixel	intensity	Pixel intensity	Intensity	Mean Pixel	Intensity		Image	Cell	Area	intensity	Intensity	mean pixel	intensity	Pixel intensity	Intensity	Mean Pixel	Intensity
13	1	316	207.747	65648	41.104	12989	166.643	52659				11	1	316	170.044	53734	43.851	13857	126.193	39877
		316	173.073	54691	40.487	12794	132.586	41897	149.615	47278				316	158.611	50121	52.57	16612	106.041	33509	116.117	36693
12	1	316	142.123	44911	29.44	9303	112.683	35608				10	1	316	138.006	43610	42.225	13343	95.781	30267
		316	149.43	47220	25.459	8045	123.971	39175	118.327	37391.5				316	139.009	43927	40.291	12732	98.718	31195	97.2495	30731
11	1	316	135.291	42752	49.364	15599	85.927	27153					2	316	130.259	41162	55.025	17388	75.234	23774
		316	137.222	43362	47.601	15042	89.621	28320	87.774	27736.5				316	161.769	51119	52.522	16597	109.247	34522	92.2405	29148
10	1	316	136.37	43093	37.212	11759	99.158	31334					3	316	152.579	48215	51.908	16403	100.671	31812
		316	148.222	46838	35.785	11308	112.437	35530	105.798	33432				316	138.051	43624	58.506	18488	79.545	25136	90.108	28474
9	1	316	140.07	44262	55.345	17489	84.725	26773				9	1	316	155.899	49264	61.778	19522	94.121	29742
		316	140.506	44400	62.794	19843	77.712	24557	81.2185	25665				316	139.342	44032	63.82	20167	75.522	23865	84.8215	26803.5
8	1	316	150.003	47401	50.092	15829	99.911	31572				8	1	316	134.472	42493	37.848	11960	96.624	30533
		316	139.123	43963	54.766	17306	84.357	26657	92.134	29114.5				316	130.848	41348	39.87	12599	90.978	28749	93.801	29641
7	1	316	119.972	37911	47.753	15090	72.219	22821				7	1	316	128.908	40735	31.456	9940	97.452	30795
		316	131.165	41448	46.161	14587	85.004	26861	78.6115	24841				316	122.228	38624	32.794	10363	89.434	28261	93.443	29528
6	1	316	122.288	38643	45.987	14532	76.301	24111				6	1	316	153.804	48602	50.62	15996	103.184	32606
		316	116.839	36921	40.307	12737	76.532	24184	76.4165	24147.5				316	150.13	47441	49.804	15738	100.326	31703	101.755	32154.5
5	1	316	155.092	49009	50.193	15861	104.899	33148				5	1	316	192.114	60708	64.873	20500	127.241	40208
		316	130.788	41329	51.981	16426	78.807	24903	91.853	29025.5				316	156.342	49404	48.608	15360	107.734	34044	117.488	37126
4	1	316	119.886	37884	32.079	10137	123.013	38872				4	1	316	107.256	33893	40.076	12664	152.038	48044
		316	118.047	37303	31.883	10075	98.905	31254	110.959	35063				316	130.712	41305	42.076	13296	114.266	36108	133.152	42076
3	1	316	173.203	54732	35.946	11359	83.94	26525					2	316	163.839	51773	37.718	11919	69.538	21974
		316	168.728	53318	38.975	12316	79.072	24987	81.506	25756				316	140.506	44400	36.389	11499	94.323	29806	81.9305	25890
	2	316	120.326	38023	33.399	10554	86.927	27469				3	1	316	154.44	48803	47.908	15139	106.532	33664
		316	138.794	43859	39.997	12639	98.797	31220	92.862	29344.5				316	133.278	42116	45.614	14414	87.664	27702	97.098	30683
2	1	316	142.203	44936	37.589	11878	104.614	33058					2	316	180.259	56962	34.854	11014	145.405	45948
		316	152.991	48345	38.282	12097	114.709	36248	109.662	34653				316	127.364	40247	32.351	10223	95.013	30024	120.209	37986
1	1	316	139.028	43933	64.87	20499	74.158	23434				2	1	316	118.978	37597	26.608	8408	92.37	29189
		316	140.434	44377	63.896	20191	76.538	24186	75.348	23810				316	129.987	41076	23.525	7434	106.462	33642	99.416	31415.5
												1	1	316	138.335	43714	53.013	16752	85.322	26962
														316	147.13	46493	54.962	17368	92.168	29125	88.745	28043.5
RCon-2 AurA-i			Mean pixel		Background	Background	Corrected Mean	Corrected	Average per cell	Average per cell		RCon-2 AurA-i			Mean pixel		Background	Background	Corrected Mean	Corrected	Average per cell	Average per cell
Image	Cell	Area	intensity	Intensity	mean pixel	intensity	Pixel intensity	Intensity	Mean Pixel	Intensity		Image	Cell	Area	intensity	Intensity	mean pixel	intensity	Pixel intensity	Intensity	Mean Pixel	Intensity
14	1	316	122.889	38833	71.481	22588	38761.5	16245				11	1	316	122.361	38666	48.978	15477	73.383	23189
		316	150.342	47508	62.209	19658	47445.8	27850	43103.7	22047.5				316	104.161	32915	53.487	16902	50.674	16013	62.0285	19601
13	1	316	174.114	55020	51.462	16262	122.652	38758				10	1	316	136.044	42990	62.794	19843	73.25	23147
		316	188.06	59427	44.778	14150	143.282	45277	132.967	42017.5				316	98.354	31080	60.959	19263	37.395	11817	55.3225	17482
12	1	316	157.535	49781	52.364	16547	105.171	33234					2	316	114.937	36320	52.956	16734	61.981	19586
		316	120.247	37998	44.117	13941	76.13	24057	90.6505	28645.5				316	135.94	42957	58.019	18334	77.921	24623	69.951	22104.5
	2	316	118.373	37406	62.443	19732	55.93	17674				9	1	316	112.332	35497	47.184	14910	65.148	20587
		316	146.437	46274	61.313	19375	85.124	26899	70.527	22286.5				316	138.465	43755	56.297	17790	82.168	25965	73.658	23276
11	1	316	108.272	34214	44.421	14037	63.851	20177				8	1	316	164.43	51960	87.291	27584	77.139	24376
		316	124.57	39364	40.025	12648	84.545	26716	74.198	23446.5				316	171.991	54349	85.003	26861	86.988	27488	82.0635	25932
10	1	316	91.823	29016	68.956	21790	22.867	7226				7	1	316	158.706	50151	93.392	29512	65.314	20639
		316	87.81	27748	61.671	19488	26.139	8260	24.503	7743				316	169.443	53544	92.443	29212	77	24332	71.157	22485.5
9	1	316	121.949	38536	89.373	28242	32.576	10294				6	1	316	93.984	29699	52.152	16480	41.832	13219
		316	176.494	55772	78.908	24935	97.586	30837	65.081	20565.5				316	112.146	35438	62.804	19846	49.342	15592	45.587	14405.5
8	1	316	139.108	43958	50.769	16043	88.339	27915				5	1	316	103.997	32863	61.709	19500	42.288	13363
		316	153.231	48421	48.345	15277	104.886	33144	96.6125	30529.5				316	108.231	34201	54.19	17124	54.041	17077	48.1645	15220
7	1	316	131.532	41564	79.778	25210	59.33	18748					2	316	109.978	34753	40.737	12873	63.26	19990
		316	179.535	56733	93.184	29446	60.047	18975	59.6885	18861.5				316	140.203	44304	44.608	14096	63.623	20105	63.4415	20047.5
6	1	316	132.706	41935	48.535	15337	84.171	26598				4	1	316	118.149	37335	46.047	14551	72.102	22784
		316	136.329	43080	45.456	14364	90.873	28716	87.522	27657				316	116.19	36716	45.56	14397	70.63	22319	71.366	22551.5
5	1	316	173.978	54977	63.636	20109	110.342	34868					2	316	123.665	39078	62.528	19759	61.137	19319
		316	131.332	41501	59.763	18885	71.569	22616	90.9555	28742				316	129.269	40849	66.684	21072	62.585	19777	61.861	19548
4	1	316	163.149	51555	60.035	18971	103.114	32584				3	1	316	137.5	43450	73.506	23228	63.994	20222
		316	179.316	56664	70.934	22415	108.382	34249	105.748	33416.5				316	151.364	47831	82.272	25998	69.092	21833	66.543	21027.5
3	1	316	135.741	42894	69.269	21889	66.472	21005				2	1	316	131.778	41642	53.566	16927	78.212	24715
		316	155.136	49023	64.573	20405	90.563	28618	78.5175	24811.5				316	125.449	39642	52.734	16664	72.715	22978	75.4635	23846.5
2	1	316	129.506	40924	83.63	26427	45.876	14497				1	1	316	112.503	35551	56.598	17885	55.905	17666
		316	142.797	45124	75.297	23794	67.5	21330	56.688	17913.5				316	121.93	38530	50.187	15859	71.743	22671	63.824	20168.5
1	1	316	143.69	45406	62.614	19786	81.076	25620					2	316	141.807	44811	79.253	25044	62.554	19767
		316	146.984	46447	74.968	23690	72.016	22757	76.546	24188.5				316	138.503	43767	73.908	23355	64.595	20412	63.5745	20089.5
RΔ11-2			Mean pixel		Background	Background	Corrected Mean	Corrected	Average per cell	Average per cell		RΔ11-2			Mean pixel		Background	Background	Corrected Mean	Corrected	Average per cell	Average per cell
Image	Cell	Area	intensity	Intensity	mean pixel	intensity	Pixel intensity	Intensity	Mean Pixel	Intensity		Image	Cell	Area	intensity	Intensity	mean pixel	intensity	Pixel intensity	Intensity	Mean Pixel	Intensity
13	1	316	125.209	39566	45.978	14529	79.231	25037				16	1	316	102.633	32432	50.12	15838	52.513	16594
		316	145.082	45846	48.782	15415	96.3	30431	87.7655	27734				316	93.228	29460	50.722	16028	42.506	13432	47.5095	15013
12	1	316	132.066	41733	52.108	16466	79.958	25267				15	1	316	87.785	27740	37.092	11721	50.693	16019
		316	205.921	65071	94.351	29815	111.57	35256	95.764	30261.5				316	103.31	32646	35.301	11155	68.009	21491	59.351	18755
11	1	316	196.234	62010	68.028	21497	128.206	40513					2	316	81.434	25733	41.025	12964	40.409	12769
		316	191.272	60442	73.703	23290	117.569	37152	122.888	38832.5				316	90.5	28598	48.31	15266	42.19	13332	41.2995	13050.5
	2	316	96.487	30490	27.68	8747	68.807	21743				14	1	316	85.782	27107	35.003	11061	50.779	16046
		316	125.206	39565	35.864	11333	89.342	28232	79.0745	24987.5				316	103.737	32781	49.725	15713	54.012	17068	52.3955	16557
10	1	316	154.013	48668	85.228	26932	68.785	21736				13	1	316	111.598	35265	31.886	10076	79.712	25189
		316	147.867	46726	80.275	25367	67.592	21359	68.1885	21547.5				316	115.851	36609	38.054	12025	77.797	24584	78.7545	24886.5
9	1	316	172.136	54395	43.291	13680	128.845	40715				12	1	316	106.31	33594	42.858	13543	63.452	20051
		316	129.016	40769	46.307	14633	82.709	26136	105.777	33425.5				316	119.832	37867	43.949	13888	75.883	23979	69.6675	22015
	2	316	114.731	36255	54.453	17207	60.278	19048				11	1	316	123.858	39139	57.927	18305	65.931	20834
		316	127.465	40279	53.873	17024	73.592	23255	66.935	21151.5				316	128.886	40728	53.601	16938	75.285	23790	70.608	22312
8	1	316	150.693	47619	73.864	23341	76.829	24278				10	1	316	138.858	43879	50.503	15959	88.355	27920
		316	185.639	58662	78.006	24650	107.633	34012	92.231	29145				316	156.247	49374	47.791	15102	108.456	34272	98.4055	31096
7	1	316	122.94	38849	50.56	15977	72.38	22872				9	1	316	92.883	29351	45.43	14356	47.453	14995
		316	103.535	32717	36.627	11574	66.908	21143	69.644	22007.5				316	111.418	35208	46.899	14820	64.519	20388	55.986	17691.5
6	1	316	114.509	36185	61.937	19572	52.572	16613					2	316	119.25	37683	51.731	16347	67.519	21336
		316	126.791	40066	58.506	18488	68.285	21578	60.4285	19095.5				316	104.845	33131	49.38	15604	55.465	17527	61.492	19431.5
5	1	316	116.623	36853	49.354	15596	67.269	21257				8	1	316	190.75	60277	61.288	19367	129.462	40910
		316	109.658	34652	50.136	15843	59.522	18809	63.3955	20033				316	173.054	54685	58.168	18381	114.886	36304	122.174	38607
4	1	316	89.487	28278	46.165	14588	43.322	13690				7	1	316	112.142	35437	39.69	12542	72.452	22895
		316	99.892	31566	44.392	14028	55.5	17538	49.411	15614				316	117.361	37086	39.554	12499	77.807	24587	75.1295	23741
3	1	316	97.975	30960	60.528	19127	37.447	11833				6	1	316	132.832	41975	34.804	10998	98.028	30977
		316	102.377	32351	51.462	16262	50.915	16089	44.181	13961				316	141.424	44690	45.288	14311	96.136	30379	97.082	30678
2	1	316	125.003	39501	39.554	12499	85.449	27002				5	1	316	158.842	50194	64.829	20486	94.013	29708
		316	139.323	44026	44.041	13917	95.282	30109	90.3655	28555.5				316	150.541	47571	69.541	21975	81	25596	87.5065	27652
	2	316	82.639	26114	32.161	10163	50.478	15951				4	1	316	108.94	34425	54.323	17166	54.617	17259
		316	120.706	38143	37.348	11802	83.358	26341	66.918	21146				316	106.665	33706	55.491	17535	51.174	16171	52.8955	16715
1	1	316	152.778	48278	88.43	27944	64.348	20334				3	1	316	137.712	43517	55.614	17574	82.098	25943
		316	190.772	60284	61.082	19302	129.69	40982	97.019	30658				316	129.902	41049	55.18	17437	74.722	23612	78.41	24777.5
												2	1	316	137.339	43399	58.453	18471	78.886	24928
														316	153.285	48438	62.503	19751	90.782	28687	84.834	26807.5
												1	1	316	156.329	49400	42.538	13442	113.791	35958
														316	183.231	57901	45.177	14276	138.054	43625	125.923	39791.5
