# Supplementary material for: CEP192 localises mitotic Aurora-A activity by priming its interaction with TPX2
Source: EMBO J. 2024 Sep 26;43(22):5381–420. doi: 10.1038/s44318-024-00240-z (PMC11574021; doi:10.1038/s44318-024-00240-z)
Supplement: Supplementary file 10 — EV and Appendix Figure Source Data [file 44318_2024_240_MOESM10_ESM.zip › Expanded View/EV5/EV5I/Source data_Figure EV5I_Numerical values.xlsx]

## Sheet: EV5I PCNT intensity
Source Data EV Figure 5I
EV5I PCNT intensity
PCNT centrosomal intensity measured using a 20 pixel diameter circle										Plotted value												Plotted value
Repeat 1												Repeat 2
RCon-1			Mean pixel		Background	Background	Corrected Mean	Corrected	Average per cell	Average per cell		RCon-1			Mean pixel		Background	Background	Corrected Mean	Corrected	Average per cell	Average per cell
Image	Cell	Area	intensity	Intensity	mean pixel	intensity	Pixel intensity	Intensity	Mean Pixel	Intensity		Image	Cell	Area	intensity	Intensity	mean pixel	intensity	Pixel intensity	Intensity	Mean Pixel	Intensity
15	1	316	134.491	42499	65.209	20606	69.282	21893				12	1	316	149.525	47250	45.693	14439	103.832	32811
		316	121.332	38341	70.373	22238	50.959	16103	60.1205	18998				316	133.851	42297	46.715	14762	87.136	27535	95.484	30173
	2	316	106.408	33625	64.937	20520	41.471	13105				11	1	316	93.222	29458	30.946	9779	62.276	19679
		316	149.358	47197	65.57	20720	83.788	26477	62.6295	19791				316	90.674	28653	28.481	9000	62.193	19653	62.2345	19666
14	1	316	123.785	39116	52.392	16556	71.393	22560					2	316	104.703	33086	25.627	8098	79.076	24988
		316	122.168	38605	59.642	18847	62.526	19758	66.9595	21159				316	137.753	43530	32.62	10308	105.133	33222	92.1045	29105
13	1	316	100.472	31749	49.073	15507	51.399	16242				10	1	316	150.782	47647	44.209	13970	106.573	33677
		316	90.652	28646	48.614	15362	42.038	13284	46.7185	14763				316	91.427	28891	37.421	11825	54.006	17066	80.2895	25371.5
12	1	316	150.013	47404	79.953	25265	70.06	22139				9	1	316	133.225	42099	27.934	8827	105.291	33272
		316	116.373	36774	75.867	23974	40.506	12800	55.283	17469.5				316	130.832	41343	30.655	9687	100.177	31656	102.734	32464
11	1	316	133.047	42043	98.222	31038	34.825	11005				8	1	316	109.389	34567	34.525	10910	74.864	23657
		316	122.899	38836	87.174	27547	35.725	11289	35.275	11147				316	109.171	34498	32.87	10387	76.301	24111	75.5825	23884
10	1	316	151.693	47935	77.348	24442	74.345	23493				7	1	316	84.415	26675	25.259	7982	59.156	18693
		316	168.715	53314	73.044	23082	95.671	30232	85.008	26862.5				316	90.332	28545	27.373	8650	62.959	19895	61.0575	19294
9	1	316	116.418	36788	100.149	31647	16.269	5141				6	1	316	140.636	44441	38.408	12137	102.228	32304
		316	160.848	50828	98.835	31232	62.013	19596	39.141	12368.5				316	103.987	32860	34.886	11024	69.101	21836	85.6645	27070
8	1	316	133.006	42030	78.263	24731	54.743	17299					2	316	142.82	45131	43.623	13785	99.197	31346
		316	178.769	56491	84.753	26782	94.016	29709	74.3795	23504				316	113.718	35935	46.171	14590	67.547	21345	83.372	26345.5
7	1	316	137.275	43379	57.867	18286	79.408	25093				5	1	316	121.168	38289	26.794	8467	94.374	29822
		316	128.253	40528	52.722	16660	75.531	23868	77.4695	24480.5				316	126.212	39883	23.889	7549	102.323	32334	98.3485	31078
5	1	316	110.32	34861	56.272	17782	54.048	17079				4	1	316	122.231	38625	28.984	9159	93.247	29466
		316	109.797	34696	50.101	15832	59.696	18864	56.872	17971.5				316	138.712	43833	30.867	9754	107.845	34079	100.546	31772.5
4	1	316	164.491	51979	74.649	23589	89.842	28390				3	1	316	148.073	46791	32.503	10271	115.57	36520
		316	149.867	47358	77.693	24551	72.174	22807	81.008	25598.5				316	119.753	37842	25.766	8142	93.987	29700	104.779	33110
3	1	316	114.225	36095	81.146	25642	33.079	10453				2	1	316	151.399	47842	43.38	13708	108.019	34134
		316	112.044	35406	78.215	24716	33.829	10690	33.454	10571.5				316	114.772	36268	43.342	13696	71.43	22572	89.7245	28353
2	1	316	106.608	33688	40.918	12930	65.69	20758				1	1	316	73.94	23365	23.256	7349	50.684	16016
		316	106.465	33643	36.304	11472	70.161	22171	67.9255	21464.5				316	96.032	30346	30.826	9741	65.206	20605	57.945	18310.5
	2	316	74.07	23406	30.532	9648	43.538	13758					2	316	97.744	30887	20.025	6328	77.719	24559
		316	85.551	27034	27.696	8752	57.855	18282	50.6965	16020				316	83.212	26295	18.459	5833	64.753	20462	71.236	22510.5
1	1	316	89.313	28223	32.68	10327	56.633	17896
		316	95.649	30225	34.316	10844	61.333	19381	58.983	18638.5
RCon-1 AurA-i			Mean pixel		Background	Background	Corrected Mean	Corrected	Average per cell	Average per cell		RCon-1 AurA-i			Mean pixel		Background	Background	Corrected Mean	Corrected	Average per cell	Average per cell
Image	Cell	Area	intensity	Intensity	mean pixel	intensity	Pixel intensity	Intensity	Mean Pixel	Intensity		Image	Cell	Area	intensity	Intensity	mean pixel	intensity	Pixel intensity	Intensity	Mean Pixel	Intensity
14	1	316	123.915	39157	49.532	15652	74.383	23505				14	1	316	126.854	40086	51.244	16193	75.61	23893
		316	131.987	41708	47.07	14874	84.917	26834	79.65	25169.5				316	107.203	33876	54.089	17092	53.114	16784	64.362	20338.5
13	1	316	151.759	47956	62.206	19657	89.553	28299				13	1	316	68.158	21538	39.598	12513	28.56	9025
		316	135.149	42707	54.94	17361	80.209	25346	84.881	26822.5				316	77.962	24636	38.642	12211	39.32	12425	33.94	10725
12	1	316	119.949	37904	57.019	18018	62.93	19886				12	1	316	60.987	19272	39.259	12406	21.728	6866
		316	94.877	29981	48.823	15428	46.054	14553	54.492	17219.5				316	69.339	21911	42.123	13311	27.216	8600	24.472	7733
	2	316	122.269	38637	31.579	9979	90.69	28658				11	1	316	86.582	27360	44.88	14182	41.702	13178
		316	142.699	45093	37.12	11730	105.579	33363	98.1345	31010.5				316	87.886	27772	45.541	14391	42.345	13381	42.0235	13279.5
11	1	316	169.092	53433	65.506	20699	103.586	32734				10	1	316	96.835	30600	44.136	13947	52.699	16653
		316	171.535	54205	57.386	18133	114.149	36072	108.868	34403				316	89.443	28264	44.506	14064	44.937	14200	48.818	15426.5
10	1	316	171.459	54181	53.684	16964	117.775	37217				9	1	316	122.848	38820	59.316	18744	63.532	20076
		316	130.142	41125	47.367	14968	82.775	26157	100.275	31687				316	119.434	37741	60.168	19013	59.266	18728	61.399	19402
9	1	316	97.614	30846	28.528	9015	69.086	21831				8	1	316	84.873	26820	31.475	9946	53.398	16874
		316	105.149	33227	29.82	9423	75.329	23804	72.2075	22817.5				316	76.665	24226	33.38	10548	43.285	13678	48.3415	15276
	2	316	96.101	30368	37.646	11896	58.455	18472				7	1	316	138.136	43651	39.399	12450	98.737	31201
		316	83.066	26249	37.94	11989	45.126	14260	51.7905	16366				316	121.943	38534	38.842	12274	83.101	26260	90.919	28730.5
8	1	316	109.984	34755	32.085	10139	77.899	24616				6	1	316	135.361	42774	34.522	10909	100.839	31865
		316	94.522	29869	31.715	10022	62.807	19847	70.353	22231.5				316	115.313	36439	27.921	8823	87.392	27616	94.1155	29740.5
7	1	316	148.674	46981	58.146	18374	90.528	28607					2	316	64.047	20239	37.111	11727	26.936	8512
		316	151.468	47864	61.82	19535	89.648	28329	90.088	28468				316	70.557	22296	35.953	11361	34.604	10935	30.77	9723.5
6	1	316	134.949	42644	54.468	17212	80.481	25432				5	1	316	124.946	39483	54.38	17184	70.566	22299
		316	164.981	52134	53.231	16821	111.75	35313	96.1155	30372.5				316	142.43	45008	49.263	15567	93.167	29441	81.8665	25870
4	1	316	171.693	54255	64.104	20257	107.589	33998				4	1	316	129.465	40911	43.215	13656	86.25	27255
		316	145.203	45884	69.706	22027	75.497	23857	91.543	28927.5				316	88.861	28080	35.006	11062	53.855	17018	70.0525	22136.5
3	1	316	168.032	53098	73.104	23101	94.928	29997				3	1	316	123.525	39034	38.291	12100	85.234	26934
		316	146.775	46381	79.171	25018	67.604	21363	81.266	25680				316	120.519	38084	40.978	12949	79.541	25135	82.3875	26034.5
2	1	316	149.801	47337	67.063	21192	82.738	26145				2	1	316	86.519	27340	42.051	13288	44.468	14052
		316	133.557	42204	55.31	17478	78.247	24726	80.4925	25435.5				316	87.949	27792	39.883	12603	48.066	15189	46.267	14620.5
1	1	316	100.576	31782	51.051	16132	49.525	15650				1	1	316	91.639	28958	43.424	13722	48.215	15236
		316	99.766	31526	46.709	14760	53.057	16766	51.291	16208				316	84.772	26788	39.671	12536	45.101	14252	46.658	14744
RΔ11-1			Mean pixel		Background	Background	Corrected Mean	Corrected	Average per cell	Average per cell		RΔ11-1			Mean pixel		Background	Background	Corrected Mean	Corrected	Average per cell	Average per cell
Image	Cell	Area	intensity	Intensity	mean pixel	intensity	Pixel intensity	Intensity	Mean Pixel	Intensity		Image	Cell	Area	intensity	Intensity	mean pixel	intensity	Pixel intensity	Intensity	Mean Pixel	Intensity
7	1	316	139.883	44203	37.744	11927	102.139	32276				12	1	316	95.278	30108	28.149	8895	67.129	21213
		316	125.677	39714	38.978	12317	86.699	27397	94.419	29836.5				316	83.377	26347	29.516	9327	53.861	17020	60.495	19116.5
6	1	316	134.108	42378	39.826	12585	94.282	29793				11	1	316	130.899	41364	31.044	9810	99.855	31554
		316	127.953	40433	48.956	15470	78.997	24963	86.6395	27378				316	123.991	39181	26.275	8303	97.716	30878	98.7855	31216
	2	316	115.62	36536	46.241	14612	69.379	21924					2	316	96.098	30367	29.614	9358	66.484	21009
		316	142.614	45066	52.633	16632	89.981	28434	79.68	25179				316	98.791	31218	28.076	8872	70.715	22346	68.5995	21677.5
	3	316	129.965	41069	48.215	15236	81.75	25833				10	1	316	148.225	46839	31.563	9974	116.662	36865
		316	121.797	38488	45.68	14435	76.117	24053	78.9335	24943				316	108.908	34415	31.873	10072	77.035	24343	96.8485	30604
5	1	316	86.585	27361	33.231	10501	53.354	16860					2	316	99.82	31543	33.728	10658	66.092	20885
		316	110.978	35069	35.687	11277	75.291	23792	64.3225	20326				316	125.146	39546	29.222	9234	95.924	30312	81.008	25598.5
	2	316	123.788	39117	53.921	17039	69.867	22078				9	1	316	140.778	44486	37.573	11873	103.205	32613
		316	128.848	40716	47.418	14984	81.43	25732	75.6485	23905				316	123.737	39101	38.491	12163	85.246	26938	94.2255	29775.5
4	1	316	109.82	34703	41.794	13207	68.026	21496					2	316	141.972	44863	28.418	8980	113.554	35883
		316	90.142	28485	45.098	14251	45.044	14234	56.535	17865				316	141.282	44645	30.848	9748	110.434	34897	111.994	35390
3	1	316	95.193	30081	49.943	15782	45.25	14299				8	1	316	148.956	47070	48.354	15280	100.602	31790
		316	108.981	34438	44.566	14083	64.415	20355	54.8325	17327				316	146.658	46344	47.57	15032	99.088	31312	99.845	31551
	2	316	112.684	35608	50.047	15815	62.637	19793				7	1	316	115.725	36569	38.886	12288	76.839	24281
		316	109.706	34667	54.228	17136	55.478	17531	59.0575	18662				316	110.212	34827	31.424	9930	78.788	24897	77.8135	24589
2	1	316	79.095	24994	30.902	9765	48.193	15229				6	1	316	76.915	24305	30.196	9542	46.719	14763
		316	80.285	25370	32.013	10116	48.272	15254	48.2325	15241.5				316	100.551	31774	29.525	9330	71.026	22444	58.8725	18603.5
	2	316	107.598	34001	37.813	11949	69.785	22052					2	316	125.057	39518	41.991	13269	83.066	26249
		316	107.915	34101	41.684	13172	66.231	20929	68.008	21490.5				316	125.655	39707	34.266	10828	91.389	28879	87.2275	27564
	3	316	91.215	28824	33.598	10617	57.617	18207				5	1	316	160.092	50589	33.231	10501	126.861	40088
		316	133.057	42046	34.709	10968	98.348	31078	77.9825	24642.5				316	111.231	35149	29.785	9412	81.446	25737	104.154	32912.5
1	1	316	110.418	34892	34.231	10817	76.187	24075				4	1	316	119.911	37892	23.997	7583	95.914	30309
		316	84.737	26777	37.5	11850	47.237	14927	61.712	19501				316	130.858	41351	22.434	7089	108.424	34262	102.169	32285.5
	2	316	88.028	27817	37.696	11912	50.332	15905				3	1	316	141.399	44682	32.731	10343	108.668	34339
		316	112.253	35472	40.658	12848	71.595	22624	60.9635	19264.5				316	130.177	41136	26.392	8340	103.785	32796	106.227	33567.5
	3	316	106.051	33512	39.604	12515	66.447	20997				2	1	316	136.899	43260	34.127	10784	102.772	32476
		316	108.911	34416	40.101	12672	68.81	21744	67.6285	21370.5				316	153.858	48619	41.468	13104	112.39	35515	107.581	33995.5
												1	1	316	143.706	45411	34.184	10802	109.522	34609
														316	153.383	48469	35.665	11270	117.718	37199	113.62	35904
